# Supplementary material for: Discriminating Origin Tissues of Tumor Cell Lines by Methylation Signatures and Dys-Methylated Rules
Source: Front Bioeng Biotechnol. 2020 May 26;8:507. doi: 10.3389/fbioe.2020.00507 (PMC7264161; doi:10.3389/fbioe.2020.00507)
Supplement: Table S1 — Ranked features by mRMR. [file Table_1.XLSX]

## Sheet: Sheet1
Table S1. Ranked features by mRMR
Rank	Feature
1	cg20783697
2	cg00983904
3	cg04091702
4	cg18486815
5	cg25870731
6	cg19049754
7	cg21232937
8	cg00689340
9	cg07137934
10	cg17198308
11	cg13737221
12	cg05018835
13	cg20264732
14	cg03573679
15	cg26209169
16	cg13885155
17	cg23737737
18	cg13220900
19	cg10530767
20	cg16419724
21	cg19526353
22	cg14795572
23	cg08875705
24	cg15736553
25	cg01149192
26	cg02401399
27	cg07921503
28	cg19942459
29	cg26112797
30	cg05913474
31	cg01951274
32	cg14481208
33	cg21898046
34	cg03706175
35	cg12655375
36	cg22764374
37	cg13828227
38	cg22203219
39	cg00057966
40	cg00412772
41	cg22507723
42	cg11845417
43	cg16798247
44	cg11982525
45	cg03840467
46	cg00082235
47	cg23512558
48	cg04945541
49	cg00989853
50	cg03173502
51	cg15035143
52	cg01835695
53	cg08694699
54	cg16402452
55	cg00363813
56	cg01353646
57	cg02563407
58	cg04255276
59	cg19765451
60	cg03295928
61	cg03649649
62	cg23095988
63	cg04079760
64	cg22830707
65	cg09688579
66	cg06724588
67	cg10028884
68	cg24497819
69	cg12894524
70	cg19538115
71	cg10074409
72	cg12253175
73	cg04110224
74	cg12359001
75	cg21158815
76	cg04513006
77	cg08976554
78	cg08454824
79	cg07002058
80	cg00457087
81	cg16748008
82	cg07267782
83	cg01504447
84	cg14741474
85	cg26090072
86	cg04212021
87	cg04976330
88	cg13470920
89	cg27117828
90	cg16076328
91	cg20104776
92	cg10150530
93	cg15451258
94	cg06723863
95	cg26789038
96	cg06383241
97	cg17330303
98	cg23377551
99	cg05851442
100	cg03719070
101	cg17508434
102	cg15569052
103	cg19466818
104	cg20837735
105	cg07892422
106	cg13941760
107	cg05214427
108	cg11316131
109	cg13273136
110	cg18371475
111	cg06832449
112	cg00176888
113	cg21950166
114	cg12157156
115	cg22995449
116	cg09981198
117	cg04328477
118	cg19922137
119	cg25593954
120	cg12506165
121	cg08856163
122	cg09596958
123	cg06984255
124	cg21876918
125	cg18853199
126	cg26851107
127	cg03089651
128	cg14181956
129	cg14909730
130	cg16823042
131	cg26753302
132	cg03983223
133	cg07846220
134	cg07218288
135	cg05638689
136	cg24950222
137	cg01834979
138	cg07768107
139	cg13797282
140	cg11546385
141	cg02798280
142	cg07072722
143	cg05767421
144	cg00769161
145	cg23209016
146	cg03049863
147	cg18982286
148	cg01177854
149	cg09366118
150	cg09433910
151	cg23489627
152	cg05204566
153	cg03711944
154	cg13466284
155	cg19519319
156	cg10537807
157	cg24361265
158	cg13879455
159	cg15259986
160	cg01778994
161	cg03210866
162	cg05191313
163	cg18518916
164	cg00699993
165	cg25192855
166	cg12081303
167	cg15083233
168	cg02898721
169	cg08450982
170	cg10932874
171	cg15229454
172	cg02954987
173	cg27215033
174	cg19716238
175	cg00045607
176	cg14779622
177	cg00514575
178	cg21202716
179	cg09537553
180	cg12034118
181	cg10423052
182	cg22148297
183	cg09316954
184	cg04956511
185	cg00302479
186	cg19113686
187	cg06631999
188	cg04322486
189	cg01334831
190	cg11204212
191	cg06314111
192	cg16632715
193	cg16622899
194	cg15008287
195	cg11807006
196	cg09373676
197	cg23313665
198	cg22048405
199	cg00547441
200	cg08283130
201	cg16235803
202	cg16324409
203	cg26668608
204	cg19515035
205	cg04278110
206	cg05646575
207	cg02961798
208	cg17080893
209	cg18615133
210	cg11708454
211	cg22793129
212	cg24272254
213	cg05903444
214	cg09419005
215	cg21880888
216	cg08425810
217	cg25827022
218	cg01556275
219	cg16266227
220	cg26676034
221	cg11511175
222	cg04017036
223	cg16047144
224	cg02566978
225	cg00777636
226	cg20399011
227	cg04118124
228	cg00880290
229	cg06699564
230	cg24154951
231	cg00430036
232	cg19156483
233	cg00944421
234	cg22580512
235	cg12974637
236	cg19533977
237	cg03662648
238	cg01979888
239	cg06784824
240	cg05905531
241	cg22740835
242	cg16332813
243	cg19022006
244	cg16411361
245	cg07665060
246	cg19554257
247	cg15425280
248	cg05697249
249	cg15095913
250	cg14035238
251	cg09692695
252	cg08235864
253	cg19797087
254	cg23685965
255	cg08374799
256	cg27388680
257	cg10080732
258	cg03977657
259	cg02358862
260	cg00310215
261	cg21631439
262	cg07086918
263	cg00658082
264	cg02858512
265	cg25638611
266	cg14099457
267	cg12685846
268	cg25626472
269	cg11744304
270	cg18205668
271	cg08537845
272	cg09112156
273	cg12086464
274	cg07837534
275	cg24853956
276	cg14106719
277	cg17231690
278	cg13928306
279	cg05984096
280	cg24393316
281	cg11550234
282	cg16406967
283	cg27215100
284	cg13329217
285	cg25588348
286	cg03611852
287	cg23066808
288	cg00366413
289	cg07368817
290	cg03700024
291	cg02326386
292	cg21235151
293	cg11850468
294	cg26192612
295	cg21807034
296	cg09829263
297	cg24080793
298	cg12955441
299	cg26571739
300	cg00459816
301	cg07264048
302	cg03331514
303	cg15975802
304	cg15177964
305	cg04259907
306	cg04902929
307	cg13821008
308	cg05181041
309	cg14845962
310	cg08165221
311	cg06361606
312	cg23560676
313	cg14010405
314	cg18384097
315	cg14473924
316	cg11254361
317	cg12121162
318	cg21004490
319	cg20759047
320	cg16226962
321	cg18167946
322	cg01157280
323	cg03744842
324	cg00452882
325	cg11744966
326	cg17455261
327	cg04992127
328	cg15645309
329	cg21280719
330	cg02382532
331	cg06753281
332	cg00370106
333	cg11185549
334	cg07786675
335	cg01765930
336	cg26117023
337	cg01660934
338	cg21319323
339	cg18655441
340	cg20972199
341	cg17436460
342	cg13148544
343	cg02505827
344	cg19675731
345	cg14810013
346	cg01619929
347	cg23387569
348	cg18680977
349	cg17265419
350	cg23497436
351	cg12642431
352	cg13500852
353	cg04158862
354	cg08846870
355	cg24783510
356	cg22987448
357	cg19645616
358	cg26591930
359	cg26039042
360	cg22317846
361	cg14093363
362	cg07499032
363	cg19069553
364	cg19791630
365	cg10965575
366	cg11573679
367	cg04926193
368	cg20490031
369	cg01291088
370	cg23217126
371	cg00804392
372	cg15951661
373	cg01251360
374	cg04292549
375	cg06325209
376	cg23346134
377	cg00449000
378	cg19717586
379	cg17689490
380	cg08110785
381	cg01330456
382	cg02914427
383	cg03585611
384	cg09737078
385	cg08361238
386	cg27076487
387	cg27381584
388	cg12583970
389	cg07218275
390	cg22568423
391	cg25719851
392	cg08779777
393	cg11063729
394	cg15679651
395	cg18959988
396	cg20103124
397	cg11272232
398	cg00495775
399	cg00947878
400	cg16017420
401	cg21236153
402	cg09077126
403	cg08528778
404	cg04536893
405	cg23229016
406	cg14052044
407	cg09569432
408	cg09958560
409	cg09482050
410	cg18465694
411	cg09973986
412	cg05826607
413	cg22014579
414	cg00917018
415	cg23921031
416	cg12253437
417	cg17017514
418	cg20961045
419	cg11779113
420	cg13914083
421	cg18668449
422	cg16191087
423	cg21806592
424	cg03505148
425	cg22401939
426	cg18932726
427	cg04396791
428	cg13214190
429	cg14539363
430	cg20773521
431	cg09090724
432	cg16454130
433	cg20694619
434	cg01251150
435	cg15085899
436	cg25736251
437	cg10098570
438	cg21121082
439	cg22029587
440	cg17655614
441	cg10636490
442	cg06520521
443	cg02692052
444	cg03257423
445	cg12710800
446	cg17771150
447	cg18912530
448	cg24995657
449	cg08040471
450	cg03578926
451	cg21238609
452	cg07912922
453	cg15202954
454	cg03778029
455	cg04163216
456	cg23129452
457	cg07967677
458	cg17067993
459	cg04277677
460	cg22008490
461	cg22029157
462	cg19145001
463	cg07735220
464	cg07125112
465	cg26328757
466	cg18764577
467	cg01051524
468	cg21213593
469	cg16699148
470	cg05500840
471	cg20191066
472	cg03421300
473	cg03436397
474	cg19484420
475	cg24217894
476	cg25026755
477	cg18231184
478	cg27423739
479	cg03650674
480	cg27331292
481	cg23991274
482	cg16626194
483	cg04466840
484	cg02156296
485	cg14654468
486	cg23017915
487	cg15139596
488	cg07248223
489	cg13755795
490	cg07946977
491	cg23696949
492	cg05693489
493	cg00511334
494	cg22190721
495	cg14197881
496	cg23290313
497	cg10005998
498	cg01070987
499	cg12690127
500	cg16927606
501	cg22880677
502	cg11647108
503	cg02042997
504	cg04127765
505	cg02258482
506	cg24002183
507	cg00415011
508	cg17622531
509	cg01423916
510	cg21771173
511	cg01034813
512	cg08204280
513	cg15881332
514	cg27174787
515	cg03469805
516	cg21225548
517	cg15573664
518	cg18129748
519	cg00569673
520	cg15624624
521	cg15254671
522	cg00121389
523	cg21618017
524	cg18306861
525	cg12799689
526	cg00297282
527	cg06418871
528	cg04969688
529	cg05981785
530	cg03736789
531	cg00510320
532	cg08244518
533	cg14537332
534	cg13401301
535	cg18997129
536	cg10259701
537	cg13419087
538	cg05959508
539	cg22871668
540	cg16509569
541	cg02502233
542	cg03752885
543	cg23665778
544	cg16562724
545	cg01919208
546	cg24990494
547	cg08466034
548	cg08578641
549	cg03661817
550	cg15450139
551	cg19184885
552	cg26225496
553	cg05391884
554	cg15131282
555	cg14040358
556	cg06527318
557	cg12250896
558	cg13863668
559	cg23067082
560	cg11060604
561	cg15820868
562	cg20059151
563	cg11947981
564	cg04528771
565	cg12416569
566	cg07956012
567	cg09547190
568	cg25312372
569	cg00298324
570	cg24088438
571	cg24198558
572	cg00990613
573	cg21376733
574	cg20824939
575	cg19965221
576	cg03285468
577	cg20044923
578	cg23859630
579	cg23553480
580	cg03605365
581	cg19458020
582	cg06564900
583	cg21475076
584	cg12688234
585	cg06160973
586	cg06960164
587	cg08042538
588	cg04871726
589	cg01054110
590	cg10672681
591	cg10226546
592	cg06802658
593	cg13101087
594	cg05901765
595	cg02026204
596	cg17177455
597	cg18565355
598	cg20095609
599	cg22663489
600	cg26783146
601	cg25368586
602	cg15803221
603	cg22455914
604	cg16617551
605	cg10775231
606	cg25537245
607	cg16653138
608	cg00204501
609	cg27217214
610	cg23842109
611	cg13192013
612	cg07178563
613	cg06207052
614	cg16133681
615	cg14204433
616	cg08521677
617	cg17731065
618	cg07416733
619	cg24398450
620	cg02251243
621	cg03609960
622	cg13102133
623	cg21787386
624	cg13374701
625	cg11737334
626	cg11176159
627	cg27549944
628	cg07502439
629	cg17349352
630	cg24201034
631	cg25566507
632	cg25023596
633	cg25746134
634	cg11862144
635	cg03665360
636	cg04175872
637	cg04993257
638	cg23077606
639	cg11639950
640	cg26974880
641	cg25587069
642	cg05608777
643	cg08857954
644	cg00253248
645	cg10702818
646	cg07337290
647	cg07474957
648	cg04330371
649	cg20460852
650	cg03085719
651	cg11676189
652	cg15941948
653	cg19445690
654	cg00141162
655	cg19936812
656	cg16697940
657	cg01053241
658	cg27074995
659	cg13920460
660	cg08883213
661	cg07843390
662	cg14400292
663	cg22665692
664	cg14289511
665	cg06822816
666	cg16911583
667	cg01991934
668	cg09302355
669	cg07643267
670	cg02308560
671	cg05396212
672	cg23114964
673	cg06682024
674	cg06064964
675	cg20219457
676	cg03363863
677	cg21188037
678	cg17800396
679	cg10111115
680	cg25461508
681	cg05085566
682	cg26433975
683	cg22026616
684	cg20054420
685	cg18835865
686	cg09937039
687	cg00853242
688	cg25593159
689	cg22825473
690	cg20559634
691	cg24284973
692	cg16890093
693	cg23882019
694	cg12720921
695	cg06385449
696	cg14418633
697	cg10820551
698	cg20943461
699	cg14094960
700	cg22322343
701	cg16668896
702	cg21037265
703	cg10823804
704	cg06255601
705	cg23856536
706	cg08775230
707	cg16321975
708	cg03994318
709	cg02657012
710	cg24274665
711	cg23800435
712	cg00151251
713	cg02216246
714	cg22962123
715	cg07450210
716	cg06516947
717	cg15448975
718	cg09844573
719	cg11012153
720	cg22111043
721	cg13439730
722	cg00449021
723	cg05851542
724	cg27423760
725	cg20650545
726	cg23919479
727	cg01994290
728	cg10437931
729	cg12967050
730	cg27174108
731	cg24719005
732	cg04636881
733	cg13387826
734	cg16396191
735	cg11180921
736	cg03395558
737	cg11903057
738	cg21093166
739	cg17379666
740	cg08296680
741	cg03634729
742	cg18955629
743	cg20934596
744	cg00903584
745	cg22758493
746	cg18663063
747	cg26296101
748	cg23976499
749	cg11073811
750	cg10673833
751	cg24732137
752	cg23235142
753	cg13870990
754	cg00920139
755	cg18085627
756	cg22546122
757	cg02639095
758	cg12360046
759	cg04441857
760	cg21304163
761	cg20187047
762	cg16516405
763	cg26295435
764	cg11410920
765	cg02461342
766	cg11473001
767	cg09606470
768	cg06787669
769	cg02076020
770	cg08461840
771	cg21233722
772	cg17265693
773	cg24545967
774	cg10603275
775	cg11793332
776	cg04134965
777	cg13247922
778	cg25440680
779	cg21771679
780	cg13704531
781	cg18855030
782	cg01146232
783	cg26588045
784	cg08988797
785	cg13688769
786	cg06794612
787	cg12580687
788	cg20116935
789	cg12005186
790	cg08331313
791	cg19821124
792	cg05783384
793	cg09334514
794	cg05697726
795	cg21211730
796	cg20943039
797	cg24089600
798	cg04205041
799	cg08005460
800	cg00776080
801	cg11578532
802	cg04702538
803	cg00490655
804	cg15847926
805	cg15585555
806	cg12682684
807	cg25113767
808	cg02100150
809	cg18621299
810	cg08616663
811	cg22151713
812	cg17284531
813	cg03575969
814	cg07408835
815	cg06561886
816	cg08923160
817	cg24705426
818	cg10315903
819	cg08063125
820	cg19457477
821	cg08137948
822	cg12157646
823	cg01725531
824	cg17264670
825	cg10862848
826	cg02167021
827	cg06127256
828	cg11176694
829	cg27046936
830	cg03676624
831	cg09671481
832	cg16289449
833	cg09016242
834	cg00015530
835	cg11638071
836	cg09448677
837	cg07317062
838	cg17140978
839	cg16059991
840	cg12400336
841	cg17514485
842	cg10410142
843	cg05929019
844	cg21531300
845	cg04022063
846	cg10536276
847	cg09388991
848	cg12999063
849	cg10377921
850	cg22999830
851	cg13443627
852	cg01033299
853	cg03176203
854	cg14256268
855	cg02312904
856	cg08206267
857	cg10815657
858	cg20425130
859	cg08767286
860	cg07251887
861	cg15718287
862	cg17086398
863	cg11543397
864	cg18610205
865	cg25739875
866	cg17678039
867	cg03466124
868	cg05000748
869	cg05591270
870	cg20324165
871	cg27002303
872	cg10040836
873	cg27054424
874	cg00500789
875	cg10925082
876	cg03056811
877	cg17866732
878	cg07682037
879	cg20751926
880	cg19505136
881	cg10777887
882	cg00115288
883	cg06577710
884	cg08455073
885	cg21821214
886	cg01949993
887	cg21210224
888	cg09225388
889	cg13165140
890	cg08456334
891	cg20424335
892	cg22797514
893	cg04940570
894	cg00757207
895	cg15149095
896	cg15797834
897	cg13445486
898	cg00357551
899	cg03027750
900	cg16519762
901	cg11498607
902	cg12251779
903	cg19622422
904	cg16688483
905	cg12353452
906	cg11546137
907	cg23333072
908	cg20460166
909	cg24964110
910	cg08379738
911	cg13591369
912	cg24337786
913	cg00895705
914	cg13002493
915	cg26814835
916	cg09831875
917	cg06523948
918	cg04228935
919	cg09039845
920	cg10467217
921	cg24155123
922	cg17965690
923	cg15489799
924	cg26017930
925	cg13096701
926	cg01385669
927	cg12503394
928	cg06380123
929	cg02266399
930	cg05064645
931	cg08343644
932	cg06655414
933	cg25652029
934	cg04010325
935	cg01717727
936	cg11201532
937	cg05349016
938	cg07897871
939	cg25320780
940	cg03521113
941	cg18973101
942	cg15043384
943	cg03752935
944	cg22843797
945	cg01647936
946	cg14909614
947	cg12629325
948	cg07639520
949	cg11624060
950	cg01246266
951	cg01546243
952	cg06458358
953	cg27100140
954	cg08375222
955	cg13357249
956	cg18329187
957	cg08775835
958	cg22595391
959	cg18994606
960	cg00917156
961	cg16505233
962	cg10430205
963	cg15617814
964	cg05200628
965	cg11738486
966	cg04779752
967	cg10964367
968	cg04717485
969	cg10213875
970	cg03840849
971	cg04911139
972	cg24633978
973	cg24156261
974	cg08836861
975	cg05590755
976	cg22413603
977	cg04835995
978	cg05836951
979	cg27076536
980	cg18563886
981	cg10362475
982	cg24791188
983	cg05515866
984	cg20136100
985	cg00326131
986	cg23184477
987	cg01062942
988	cg04520340
989	cg03940684
990	cg00438740
991	cg14106234
992	cg01035931
993	cg23973429
994	cg18614734
995	cg23193870
996	cg14519350
997	cg26769927
998	cg11206067
999	cg06578342
1000	cg07178968
1001	cg22453113
1002	cg14455925
1003	cg09507761
1004	cg23734973
1005	cg12603560
1006	cg05695429
1007	cg14573270
1008	cg19192065
1009	cg00698602
1010	cg13883603
1011	cg00939432
1012	cg17627654
1013	cg06351337
1014	cg00230924
1015	cg06128198
1016	cg12687157
1017	cg06811300
1018	cg16707506
1019	cg05510337
1020	cg19693177
1021	cg01715680
1022	cg26983710
1023	cg25555753
1024	cg11462865
1025	cg09671650
1026	cg04223044
1027	cg00072720
1028	cg17848763
1029	cg09943401
1030	cg24152605
1031	cg08951271
1032	cg22079161
1033	cg04494122
1034	cg17126555
1035	cg02708705
1036	cg26533764
1037	cg07965041
1038	cg04731544
1039	cg00228142
1040	cg12109455
1041	cg12510981
1042	cg10347335
1043	cg18848688
1044	cg05740763
1045	cg01276536
1046	cg07265541
1047	cg25666403
1048	cg11397370
1049	cg08432727
1050	cg06086316
1051	cg03803789
1052	cg02927327
1053	cg26671477
1054	cg25588740
1055	cg01539849
1056	cg20207973
1057	cg09445448
1058	cg11793269
1059	cg02951357
1060	cg08574423
1061	cg05091570
1062	cg14557185
1063	cg06875305
1064	cg25181651
1065	cg00553886
1066	cg13944099
1067	cg23261327
1068	cg12074915
1069	cg14042851
1070	cg25515269
1071	cg19402483
1072	cg13549444
1073	cg08297985
1074	cg08276755
1075	cg19258882
1076	cg18044562
1077	cg09374774
1078	cg02745211
1079	cg17274742
1080	cg23431550
1081	cg13858407
1082	cg08407014
1083	cg12949023
1084	cg05142982
1085	cg27343900
1086	cg05942128
1087	cg18064152
1088	cg09354037
1089	cg02330706
1090	cg18556792
1091	cg05772218
1092	cg15975865
1093	cg17744295
1094	cg20468939
1095	cg24308560
1096	cg16483840
1097	cg00685314
1098	cg13727629
1099	cg23146663
1100	cg25465322
1101	cg18472699
1102	cg00537121
1103	cg26836233
1104	cg03190661
1105	cg08027484
1106	cg21380183
1107	cg12258811
1108	cg05065507
1109	cg07823670
1110	cg02506908
1111	cg20078972
1112	cg26818165
1113	cg19546012
1114	cg02639359
1115	cg11668923
1116	cg10717189
1117	cg04347477
1118	cg00221668
1119	cg24480859
1120	cg02546477
1121	cg12024104
1122	cg17122157
1123	cg12163490
1124	cg16332159
1125	cg27018309
1126	cg00425213
1127	cg25134306
1128	cg08148553
1129	cg22760304
1130	cg26949055
1131	cg22488367
1132	cg10331073
1133	cg16277944
1134	cg24773412
1135	cg03332271
1136	cg02091185
1137	cg24889694
1138	cg05199874
1139	cg20010135
1140	cg04177132
1141	cg00550797
1142	cg16066354
1143	cg14270292
1144	cg19736900
1145	cg10801328
1146	cg21656726
1147	cg20067765
1148	cg02624246
1149	cg10572465
1150	cg14424070
1151	cg17210938
1152	cg03343063
1153	cg14631386
1154	cg00493019
1155	cg13868361
1156	cg18953104
1157	cg09812397
1158	cg07665510
1159	cg18486258
1160	cg21318213
1161	cg14703589
1162	cg24153763
1163	cg18578263
1164	cg11005845
1165	cg18456933
1166	cg18207999
1167	cg26530341
1168	cg14284618
1169	cg02788013
1170	cg09178385
1171	cg16549308
1172	cg13702846
1173	cg15125438
1174	cg08188555
1175	cg25947619
1176	cg00994643
1177	cg05258935
1178	cg12061069
1179	cg04759648
1180	cg02318139
1181	cg00143527
1182	cg03087897
1183	cg00343839
1184	cg08600213
1185	cg03954667
1186	cg17579667
1187	cg08480068
1188	cg10960266
1189	cg03100752
1190	cg10563714
1191	cg17936488
1192	cg05796838
1193	cg06912665
1194	cg12732155
1195	cg15120085
1196	cg24800063
1197	cg20381963
1198	cg26313647
1199	cg25862768
1200	cg14029912
1201	cg12712768
1202	cg11274337
1203	cg02935338
1204	cg07119472
1205	cg17878151
1206	cg01652190
1207	cg26585416
1208	cg14175304
1209	cg20654468
1210	cg26683425
1211	cg24282479
1212	cg08806408
1213	cg05400670
1214	cg18328579
1215	cg24253904
1216	cg03001333
1217	cg11172693
1218	cg23697796
1219	cg26363363
1220	cg10054332
1221	cg11750851
1222	cg10740902
1223	cg09247692
1224	cg12116027
1225	cg05607401
1226	cg21205865
1227	cg09074338
1228	cg25671438
1229	cg00906973
1230	cg23042706
1231	cg18809126
1232	cg19544434
1233	cg21145245
1234	cg14304515
1235	cg00510718
1236	cg13965924
1237	cg08693337
1238	cg26145511
1239	cg06807117
1240	cg24796554
1241	cg24822602
1242	cg26468007
1243	cg24041556
1244	cg22251569
1245	cg04121938
1246	cg14473102
1247	cg03454017
1248	cg10096100
1249	cg13806292
1250	cg13962347
1251	cg16201674
1252	cg11182199
1253	cg07535928
1254	cg22367549
1255	cg18613324
1256	cg05486094
1257	cg04126261
1258	cg03735888
1259	cg02363593
1260	cg04404381
1261	cg11163620
1262	cg15481791
1263	cg19609502
1264	cg19256314
1265	cg04691908
1266	cg18332838
1267	cg21550580
1268	cg11664500
1269	cg15826398
1270	cg17518842
1271	cg05658107
1272	cg23983887
1273	cg18319852
1274	cg17187521
1275	cg00554413
1276	cg01820192
1277	cg07437464
1278	cg05627441
1279	cg02597698
1280	cg15731317
1281	cg15379412
1282	cg04964333
1283	cg03109921
1284	cg05246303
1285	cg15544036
1286	cg01244944
1287	cg08217024
1288	cg21164509
1289	cg18089519
1290	cg22331159
1291	cg04873061
1292	cg10051814
1293	cg01135464
1294	cg08392199
1295	cg06437740
1296	cg14132388
1297	cg19202014
1298	cg11554266
1299	cg11888747
1300	cg12400025
1301	cg25247976
1302	cg24815792
1303	cg01852476
1304	cg19470372
1305	cg24407260
1306	cg24206827
1307	cg12158889
1308	cg06311355
1309	cg25888386
1310	cg15885337
1311	cg27534624
1312	cg01744056
1313	cg16393713
1314	cg24727122
1315	cg24775496
1316	cg17603988
1317	cg27360567
1318	cg14158573
1319	cg01383287
1320	cg09568647
1321	cg10783294
1322	cg16482761
1323	cg01768840
1324	cg25724283
1325	cg24919768
1326	cg02015004
1327	cg11706729
1328	cg04789403
1329	cg24206111
1330	cg08411049
1331	cg22268718
1332	cg22833478
1333	cg02448597
1334	cg08044694
1335	cg25940517
1336	cg18221580
1337	cg07547000
1338	cg15622158
1339	cg02552250
1340	cg27365426
1341	cg14633252
1342	cg05740262
1343	cg08687005
1344	cg08703055
1345	cg20659752
1346	cg06305609
1347	cg04421553
1348	cg12845756
1349	cg04550052
1350	cg21332304
1351	cg17755554
1352	cg08251901
1353	cg13290149
1354	cg04675747
1355	cg01510278
1356	cg07963234
1357	cg21643939
1358	cg03055693
1359	cg14606321
1360	cg04077662
1361	cg06618740
1362	cg26581206
1363	cg13840520
1364	cg01835489
1365	cg20021784
1366	cg10104290
1367	cg18015026
1368	cg03949391
1369	cg14825555
1370	cg16787352
1371	cg05869417
1372	cg16120742
1373	cg01431992
1374	cg00505001
1375	cg16632275
1376	cg13343687
1377	cg02524112
1378	cg11348106
1379	cg16565913
1380	cg20689294
1381	cg16483916
1382	cg19084508
1383	cg04987122
1384	cg19340296
1385	cg20237888
1386	cg03447908
1387	cg21207616
1388	cg06980053
1389	cg04064588
1390	cg05750926
1391	cg10251070
1392	cg23924647
1393	cg25844590
1394	cg14625113
1395	cg27660627
1396	cg23482132
1397	cg24054582
1398	cg05341539
1399	cg05127369
1400	cg24937735
1401	cg07891271
1402	cg23526586
1403	cg05361415
1404	cg15095335
1405	cg18634479
1406	cg16449402
1407	cg04915044
1408	cg09290175
1409	cg24643282
1410	cg00460795
1411	cg02893823
1412	cg08436089
1413	cg17403397
1414	cg26630735
1415	cg07303091
1416	cg07995438
1417	cg11374732
1418	cg04663842
1419	cg24437104
1420	cg08939095
1421	cg12940747
1422	cg04406111
1423	cg13272701
1424	cg04837025
1425	cg05539509
1426	cg21556281
1427	cg04981010
1428	cg05151154
1429	cg04531425
1430	cg24735129
1431	cg25034941
1432	cg08351710
1433	cg18696027
1434	cg16103996
1435	cg11261261
1436	cg10975391
1437	cg11624233
1438	cg14041069
1439	cg19019537
1440	cg19142026
1441	cg25486957
1442	cg23931049
1443	cg08261702
1444	cg25510609
1445	cg08534653
1446	cg15935721
1447	cg17460447
1448	cg05800289
1449	cg01382502
1450	cg03023152
1451	cg17410236
1452	cg19854376
1453	cg17826679
1454	cg18739537
1455	cg11177833
1456	cg00147160
1457	cg10644361
1458	cg12695465
1459	cg20103054
1460	cg10160397
1461	cg01301319
1462	cg21863949
1463	cg09148852
1464	cg06455206
1465	cg24874003
1466	cg11781335
1467	cg18657389
1468	cg14791081
1469	cg23081527
1470	cg23090870
1471	cg27475132
1472	cg27083087
1473	cg19811761
1474	cg18011064
1475	cg19491035
1476	cg15544071
1477	cg26485825
1478	cg18555277
1479	cg11017065
1480	cg25483003
1481	cg02317313
1482	cg04404772
1483	cg14260377
1484	cg04907738
1485	cg17143376
1486	cg03302088
1487	cg08979515
1488	cg00046625
1489	cg27321750
1490	cg17783174
1491	cg24603408
1492	cg13206932
1493	cg18147605
1494	cg06926934
1495	cg13150785
1496	cg04184297
1497	cg21221767
1498	cg21527078
1499	cg13655250
1500	cg26118906
1501	cg16780688
1502	cg04195774
1503	cg17342283
1504	cg15569292
1505	cg20146241
1506	cg04398180
1507	cg01257697
1508	cg07367601
1509	cg24799830
1510	cg16248329
1511	cg12018718
1512	cg07269374
1513	cg11566975
1514	cg18628449
1515	cg26967305
1516	cg01955533
1517	cg22820108
1518	cg02026449
1519	cg10522125
1520	cg21085594
1521	cg16445596
1522	cg23115487
1523	cg26133769
1524	cg10090591
1525	cg18068140
1526	cg09615821
1527	cg23971638
1528	cg20787173
1529	cg00491021
1530	cg06788514
1531	cg17335108
1532	cg21538684
1533	cg10317717
1534	cg24113496
1535	cg19803229
1536	cg07137244
1537	cg24851854
1538	cg05033295
1539	cg16625004
1540	cg24353443
1541	cg10906729
1542	cg04339360
1543	cg25384897
1544	cg24073466
1545	cg00916635
1546	cg23871276
1547	cg24931242
1548	cg05828191
1549	cg14057241
1550	cg13836627
1551	cg24704593
1552	cg16048568
1553	cg14977018
1554	cg22346461
1555	cg04259326
1556	cg15426815
1557	cg12999932
1558	cg07959070
1559	cg13313047
1560	cg09500815
1561	cg19721787
1562	cg15827285
1563	cg21935981
1564	cg27535302
1565	cg26153631
1566	cg23549534
1567	cg04681525
1568	cg15698842
1569	cg23612220
1570	cg04730665
1571	cg24869232
1572	cg01697163
1573	cg05014837
1574	cg17885542
1575	cg19853565
1576	cg06076323
1577	cg10237362
1578	cg01142302
1579	cg25148589
1580	cg04001668
1581	cg27482619
1582	cg02463418
1583	cg16389078
1584	cg20280835
1585	cg18188328
1586	cg24131538
1587	cg12778215
1588	cg03638937
1589	cg08224888
1590	cg22424444
1591	cg00512404
1592	cg10081469
1593	cg03150042
1594	cg16626063
1595	cg06743312
1596	cg02599006
1597	cg14046986
1598	cg01824511
1599	cg25215230
1600	cg16644366
1601	cg06468619
1602	cg13024368
1603	cg18128887
1604	cg16789707
1605	cg24349886
1606	cg05157340
1607	cg26612735
1608	cg25338707
1609	cg13986762
1610	cg11838224
1611	cg15070718
1612	cg08412316
1613	cg26590003
1614	cg00845204
1615	cg12950645
1616	cg00999988
1617	cg13925686
1618	cg08288223
1619	cg16603374
1620	cg12926938
1621	cg07716847
1622	cg00908601
1623	cg01153166
1624	cg12074025
1625	cg03506316
1626	cg03319315
1627	cg26289155
1628	cg00450695
1629	cg25628008
1630	cg25843174
1631	cg20092122
1632	cg24744172
1633	cg03930313
1634	cg24702147
1635	cg21455600
1636	cg01627594
1637	cg00987031
1638	cg02160608
1639	cg06967105
1640	cg22691587
1641	cg23130097
1642	cg19752686
1643	cg23338503
1644	cg23485436
1645	cg15549927
1646	cg20930114
1647	cg01452169
1648	cg06272010
1649	cg08827674
1650	cg13044675
1651	cg08976687
1652	cg02085210
1653	cg07398791
1654	cg13167753
1655	cg24504432
1656	cg03721175
1657	cg26108976
1658	cg04273763
1659	cg07589991
1660	cg23850913
1661	cg13487445
1662	cg02933228
1663	cg12707233
1664	cg17222500
1665	cg14338425
1666	cg18579862
1667	cg14086828
1668	cg12535280
1669	cg11802899
1670	cg03703356
1671	cg17787108
1672	cg04086097
1673	cg23273866
1674	cg07181843
1675	cg10883375
1676	cg05249988
1677	cg13084458
1678	cg14385738
1679	cg03430633
1680	cg25018049
1681	cg26825849
1682	cg26422161
1683	cg01794245
1684	cg16026922
1685	cg16225947
1686	cg22585988
1687	cg05376485
1688	cg13166098
1689	cg07498879
1690	cg07244095
1691	cg07104116
1692	cg00589371
1693	cg04771109
1694	cg10796899
1695	cg19794481
1696	cg08230957
1697	cg17520215
1698	cg21097036
1699	cg20435485
1700	cg15502231
1701	cg17605084
1702	cg25722465
1703	cg18053607
1704	cg00323313
1705	cg07980854
1706	cg25197698
1707	cg16762684
1708	cg23627134
1709	cg26902216
1710	cg15079885
1711	cg07622493
1712	cg03702533
1713	cg10973622
1714	cg16403565
1715	cg17502989
1716	cg26412358
1717	cg19563307
1718	cg13273147
1719	cg03600605
1720	cg25597580
1721	cg12999366
1722	cg05502701
1723	cg00266865
1724	cg00016968
1725	cg16492341
1726	cg25255429
1727	cg27588902
1728	cg04018474
1729	cg27377213
1730	cg26014391
1731	cg24871540
1732	cg20762861
1733	cg01168865
1734	cg26812615
1735	cg23762633
1736	cg05008070
1737	cg02225716
1738	cg02935132
1739	cg26280904
1740	cg12166476
1741	cg26137219
1742	cg00560747
1743	cg06593258
1744	cg25397945
1745	cg06525993
1746	cg09972881
1747	cg24163658
1748	cg03354340
1749	cg06786153
1750	cg14782015
1751	cg14893163
1752	cg08678256
1753	cg13722619
1754	cg11886187
1755	cg06350432
1756	cg18536827
1757	cg04224025
1758	cg15883853
1759	cg24236409
1760	cg08009275
1761	cg21459867
1762	cg18525965
1763	cg10576280
1764	cg00626466
1765	cg23925513
1766	cg09596336
1767	cg08433011
1768	cg13390059
1769	cg00674365
1770	cg09721047
1771	cg26514492
1772	cg11552694
1773	cg07388018
1774	cg19709585
1775	cg03052162
1776	cg23090606
1777	cg18684142
1778	cg09711214
1779	cg22843538
1780	cg10903451
1781	cg01877606
1782	cg24289314
1783	cg18323912
1784	cg23150604
1785	cg21938436
1786	cg25946790
1787	cg17247873
1788	cg06485706
1789	cg02902948
1790	cg18780412
1791	cg11600161
1792	cg09253581
1793	cg27252395
1794	cg26085804
1795	cg23602478
1796	cg10494537
1797	cg00152008
1798	cg02829601
1799	cg04351734
1800	cg03736235
1801	cg00367497
1802	cg15900221
1803	cg16163847
1804	cg24254842
1805	cg09838701
1806	cg06763161
1807	cg14625095
1808	cg12752420
1809	cg11162839
1810	cg24366702
1811	cg17460183
1812	cg10590292
1813	cg21632964
1814	cg10888337
1815	cg08131309
1816	cg00220455
1817	cg13974632
1818	cg14417329
1819	cg07538190
1820	cg01493517
1821	cg27628707
1822	cg08834350
1823	cg13673094
1824	cg03292149
1825	cg16379462
1826	cg01888566
1827	cg06126019
1828	cg15728692
1829	cg16258657
1830	cg06203912
1831	cg08813925
1832	cg21655830
1833	cg23155805
1834	cg11869770
1835	cg18097277
1836	cg00300879
1837	cg05002406
1838	cg05583848
1839	cg26972389
1840	cg01097872
1841	cg25456593
1842	cg01447914
1843	cg09113070
1844	cg08370996
1845	cg06857473
1846	cg10117369
1847	cg09313931
1848	cg00177142
1849	cg12178980
1850	cg11241436
1851	cg27171569
1852	cg13537156
1853	cg22168512
1854	cg26333751
1855	cg26422861
1856	cg12883295
1857	cg20792833
1858	cg16080552
1859	cg01692279
1860	cg05948411
1861	cg03126561
1862	cg10864394
1863	cg24126180
1864	cg04043795
1865	cg07120889
1866	cg01410801
1867	cg06913219
1868	cg00037681
1869	cg02134976
1870	cg01563465
1871	cg07751287
1872	cg14004678
1873	cg26157579
1874	cg26064460
1875	cg05687083
1876	cg08794157
1877	cg07427211
1878	cg01903374
1879	cg08886823
1880	cg11539780
1881	cg08586426
1882	cg04245131
1883	cg06964816
1884	cg16696923
1885	cg27570256
1886	cg06353069
1887	cg21171858
1888	cg17168836
1889	cg12079322
1890	cg24375627
1891	cg13493526
1892	cg10623840
1893	cg16856286
1894	cg16435779
1895	cg05130115
1896	cg26870745
1897	cg08942527
1898	cg21663431
1899	cg20008332
1900	cg26306638
1901	cg02512559
1902	cg19560758
1903	cg21392700
1904	cg25098281
1905	cg16103712
1906	cg16523380
1907	cg16030177
1908	cg09097632
1909	cg03246914
1910	cg11432797
1911	cg23001131
1912	cg07938459
1913	cg05673756
1914	cg16511229
1915	cg23884241
1916	cg24734365
1917	cg20991819
1918	cg02581587
1919	cg15717275
1920	cg06618764
1921	cg05858607
1922	cg14287112
1923	cg12161331
1924	cg14282004
1925	cg14302214
1926	cg20782778
1927	cg16190888
1928	cg12686273
1929	cg08806632
1930	cg08400124
1931	cg00502665
1932	cg04020984
1933	cg23015118
1934	cg09805403
1935	cg20634967
1936	cg07777349
1937	cg24546446
1938	cg18190798
1939	cg14858469
1940	cg11587191
1941	cg06443888
1942	cg16594468
1943	cg26551865
1944	cg24480379
1945	cg26216618
1946	cg10899768
1947	cg07068187
1948	cg20685713
1949	cg21067652
1950	cg25913612
1951	cg03325931
1952	cg01604601
1953	cg20574490
1954	cg22778981
1955	cg07609780
1956	cg13761321
1957	cg08077673
1958	cg24410535
1959	cg26992949
1960	cg11102858
1961	cg23093589
1962	cg07097876
1963	cg03023089
1964	cg08143561
1965	cg09124223
1966	cg13348905
1967	cg05614346
1968	cg12178237
1969	cg04951638
1970	cg03270332
1971	cg06584224
1972	cg08470991
1973	cg02145310
1974	cg11611448
1975	cg23712342
1976	cg02467858
1977	cg02874145
1978	cg25271672
1979	cg19626725
1980	cg02165099
1981	cg06998965
1982	cg22842855
1983	cg12196045
1984	cg11288144
1985	cg01485838
1986	cg04718050
1987	cg14195992
1988	cg02898493
1989	cg00547077
1990	cg01711160
1991	cg17330765
1992	cg03649293
1993	cg13735863
1994	cg20914725
1995	cg25943503
1996	cg24427660
1997	cg00891184
1998	cg04823796
[truncated: 18,453 more rows]
