# Supplementary material for: Discriminating Origin Tissues of Tumor Cell Lines by Methylation Signatures and Dys-Methylated Rules
Source: Front Bioeng Biotechnol. 2020 May 26;8:507. doi: 10.3389/fbioe.2020.00507 (PMC7264161; doi:10.3389/fbioe.2020.00507)
Supplement: Table S2 — Ranked features by MCFS. [file Table_2.XLSX]

## Sheet: Sheet1
Table S2. Ranked features by MCFS
Rank	Feature	RI
1	cg20783697	0.431486
2	cg01951274	0.424716
3	cg07002058	0.421692
4	cg19466818	0.415801
5	cg10530767	0.410194
6	cg07921503	0.405805
7	cg03573679	0.405582
8	cg26112797	0.386302
9	cg00057966	0.383697
10	cg03089651	0.374768
11	cg00204501	0.367927
12	cg00045607	0.365341
13	cg15035143	0.361089
14	cg12081303	0.34675
15	cg19965221	0.337089
16	cg23066808	0.333924
17	cg12685846	0.331191
18	cg21232937	0.31864
19	cg03649649	0.312162
20	cg22317846	0.31068
21	cg04022063	0.295992
22	cg06784824	0.281574
23	cg09688579	0.281212
24	cg11410920	0.28014
25	cg15820868	0.278726
26	cg11550234	0.278601
27	cg13928306	0.276751
28	cg16411361	0.27275
29	cg07499032	0.271734
30	cg02358862	0.271414
31	cg19331876	0.266541
32	cg15424369	0.262755
33	cg12269905	0.261922
34	cg16402452	0.25883
35	cg04969688	0.256383
36	cg14649566	0.252676
37	cg04940570	0.249869
38	cg05777919	0.249195
39	cg14741474	0.245151
40	cg16266227	0.241948
41	cg13821008	0.241323
42	cg25412641	0.239096
43	cg00880290	0.238014
44	cg21006526	0.236823
45	cg19519319	0.236603
46	cg10725623	0.235481
47	cg13705888	0.232986
48	cg24497819	0.232854
49	cg17475813	0.231095
50	cg13941760	0.229629
51	cg21004490	0.22957
52	cg10853431	0.229193
53	cg14106719	0.228133
54	cg05471373	0.226839
55	cg24382918	0.226205
56	cg22793129	0.224787
57	cg22008490	0.222917
58	cg08847335	0.220176
59	cg18982286	0.218265
60	cg14399369	0.217941
61	cg18384097	0.21161
62	cg18205668	0.210486
63	cg08875705	0.209281
64	cg27484512	0.207988
65	cg27490017	0.206294
66	cg00363813	0.204618
67	cg00176888	0.204616
68	cg06539717	0.202968
69	cg15309264	0.202077
70	cg04685747	0.201995
71	cg03436397	0.201312
72	cg16751778	0.200753
73	cg03744842	0.200614
74	cg19675731	0.200602
75	cg22203219	0.199736
76	cg23737737	0.197366
77	cg22954978	0.196955
78	cg17198308	0.196946
79	cg01919208	0.195904
80	cg01413368	0.195877
81	cg02326386	0.194703
82	cg25868126	0.193942
83	cg15374924	0.193867
84	cg11737334	0.193736
85	cg09419005	0.190375
86	cg01979888	0.190047
87	cg12416569	0.189948
88	cg12400336	0.189321
89	cg20603543	0.188761
90	cg00983904	0.186777
91	cg10859566	0.186761
92	cg04091702	0.186502
93	cg05608777	0.186003
94	cg07122170	0.185599
95	cg13520053	0.18556
96	cg00082235	0.185128
97	cg26668608	0.182467
98	cg14218223	0.182253
99	cg26093711	0.181837
100	cg02914427	0.181474
101	cg06142743	0.18121
102	cg10592926	0.180815
103	cg01586506	0.180328
104	cg09366118	0.179081
105	cg23229016	0.178602
106	cg23109891	0.177967
107	cg02954987	0.177365
108	cg05505450	0.176941
109	cg14094960	0.176741
110	cg18525965	0.175912
111	cg15144793	0.174813
112	cg16324409	0.174014
113	cg10732834	0.173215
114	cg04015912	0.173205
115	cg20694619	0.172968
116	cg01493517	0.169611
117	cg03436619	0.169354
118	cg06528737	0.169132
119	cg24824842	0.168499
120	cg18932726	0.167899
121	cg06128198	0.167248
122	cg02505827	0.167073
123	cg27627381	0.167025
124	cg09569432	0.166974
125	cg23991274	0.166134
126	cg14099457	0.164457
127	cg12615753	0.163915
128	cg12901182	0.162311
129	cg23129452	0.161876
130	cg20853370	0.16181
131	cg24744172	0.161102
132	cg11779113	0.160526
133	cg16419724	0.160477
134	cg06526020	0.160273
135	cg02145310	0.159651
136	cg03257423	0.159497
137	cg21383284	0.159218
138	cg04276057	0.157587
139	cg18250453	0.157399
140	cg05481452	0.156794
141	cg20385395	0.15633
142	cg27075187	0.156189
143	cg20943461	0.154452
144	cg05607401	0.154406
145	cg13273136	0.154167
146	cg17022577	0.153002
147	cg08206267	0.152
148	cg04705620	0.151857
149	cg18872420	0.151174
150	cg09376835	0.1504
151	cg21429780	0.150363
152	cg11566975	0.150096
153	cg06257052	0.150052
154	cg19645616	0.148797
155	cg12123728	0.147852
156	cg27383562	0.147587
157	cg07232033	0.146869
158	cg06418871	0.145057
159	cg27381584	0.144848
160	cg19470372	0.144302
161	cg02417473	0.144113
162	cg23377551	0.144087
163	cg24964110	0.144021
164	cg17526812	0.143476
165	cg17019292	0.143219
166	cg12687157	0.1431
167	cg08528778	0.142956
168	cg13549444	0.142371
169	cg14035238	0.142317
170	cg18663063	0.142187
171	cg20759047	0.141614
172	cg19797087	0.141207
173	cg04692993	0.141042
174	cg20384325	0.139475
175	cg07154944	0.139145
176	cg19778253	0.138717
177	cg03001333	0.138588
178	cg18067096	0.137399
179	cg04746199	0.137094
180	cg13303459	0.136841
181	cg13591369	0.135299
182	cg19803229	0.135138
183	cg11559967	0.134752
184	cg22111043	0.134384
185	cg03190661	0.134327
186	cg06787669	0.13431
187	cg04936619	0.133957
188	cg16348962	0.13385
189	cg10673833	0.133799
190	cg00112091	0.133259
191	cg27215100	0.132945
192	cg18853199	0.132647
193	cg24783510	0.132402
194	cg19519643	0.132141
195	cg22767001	0.131902
196	cg10932874	0.131566
197	cg06305609	0.131303
198	cg11185549	0.130861
199	cg08161491	0.130326
200	cg07367144	0.130152
201	cg14418633	0.129902
202	cg08392199	0.129867
203	cg16653138	0.128806
204	cg25243455	0.128537
205	cg00302479	0.127952
206	cg23665778	0.127753
207	cg23612220	0.127392
208	cg24398450	0.126956
209	cg18998670	0.126519
210	cg26798861	0.12645
211	cg23458145	0.126439
212	cg18048309	0.126293
213	cg09844573	0.126054
214	cg22101249	0.123434
215	cg17167076	0.12343
216	cg05901765	0.123283
217	cg19861486	0.123249
218	cg04254609	0.122843
219	cg06989253	0.121888
220	cg21538684	0.121075
221	cg05877402	0.121047
222	cg13387826	0.120915
223	cg07213487	0.118943
224	cg12587766	0.118802
225	cg19693177	0.118728
226	cg19035792	0.117704
227	cg26433975	0.117311
228	cg06383241	0.117231
229	cg16927606	0.116648
230	cg07292237	0.116295
231	cg06998965	0.116141
232	cg05064645	0.115174
233	cg26676034	0.114703
234	cg04956511	0.114541
235	cg11023456	0.114436
236	cg04614155	0.113626
237	cg01903374	0.113511
238	cg27659841	0.113389
239	cg00689340	0.112762
240	cg19658522	0.112514
241	cg17336337	0.112314
242	cg25496467	0.112175
243	cg11088422	0.112148
244	cg02512559	0.112145
245	cg13996405	0.111687
246	cg07137244	0.111306
247	cg20650545	0.111259
248	cg25724283	0.11094
249	cg21188037	0.110837
250	cg06064964	0.11015
251	cg08574423	0.109905
252	cg04827551	0.109648
253	cg04023369	0.108851
254	cg12967050	0.107638
255	cg21145245	0.107059
256	cg11878712	0.10675
257	cg27573017	0.106702
258	cg23974819	0.106404
259	cg23878564	0.105584
260	cg03840467	0.10557
261	cg23235142	0.105565
262	cg24822602	0.105031
263	cg22987448	0.104566
264	cg03983223	0.104527
265	cg00118342	0.104438
266	cg18040826	0.104296
267	cg12353452	0.104216
268	cg04117229	0.103928
269	cg05627441	0.103558
270	cg04977602	0.103269
271	cg09972881	0.102942
272	cg25468863	0.102723
273	cg19457477	0.102708
274	cg02043697	0.10264
275	cg24659295	0.102178
276	cg20264732	0.101965
277	cg06645242	0.10155
278	cg00658082	0.101378
279	cg08480068	0.101376
280	cg05711023	0.10066
281	cg04079760	0.100659
282	cg03352169	0.100325
283	cg17501774	0.0998109
284	cg03719070	0.0997857
285	cg16418810	0.0997436
286	cg01382502	0.0990378
287	cg13553693	0.0990195
288	cg20219457	0.0988616
289	cg01954305	0.0983746
290	cg04513006	0.0982821
291	cg14481208	0.098255
292	cg11872373	0.0981693
293	cg18899999	0.0978364
294	cg15459695	0.0974333
295	cg21880888	0.0973327
296	cg21450888	0.0971297
297	cg06119711	0.0969105
298	cg20827128	0.0962579
299	cg23193870	0.0957694
300	cg05436845	0.0956373
301	cg00940278	0.0951908
302	cg16849041	0.0951018
303	cg21920167	0.0950398
304	cg22609576	0.0945808
305	cg20792833	0.0942448
306	cg10142436	0.0941978
307	cg22595391	0.0937012
308	cg11838224	0.093599
309	cg25192419	0.0935595
310	cg14873515	0.093403
311	cg22663489	0.0931309
312	cg16617551	0.0930986
313	cg00879790	0.0928091
314	cg03393769	0.0922772
315	cg00457087	0.0921946
316	cg21340733	0.0919278
317	cg20138458	0.0916605
318	cg27135286	0.0914395
319	cg07589342	0.0907066
320	cg06325209	0.0904996
321	cg07119472	0.0904387
322	cg19765451	0.0903477
323	cg18848688	0.0901824
324	cg23533683	0.0901595
325	cg26313647	0.0901104
326	cg07125725	0.0895975
327	cg01835695	0.0895798
328	cg09943401	0.0893433
329	cg19554257	0.0893432
330	cg08458745	0.0890129
331	cg03959306	0.0886321
332	cg24126180	0.0885449
333	cg24341911	0.087997
334	cg11163620	0.0877152
335	cg20468939	0.087146
336	cg03085719	0.0866587
337	cg12690127	0.0863531
338	cg05323436	0.085657
339	cg18174928	0.0853366
340	cg00490655	0.0851224
341	cg18634479	0.0851128
342	cg10903451	0.0850117
343	cg21898046	0.0849742
344	cg22665692	0.0848582
345	cg12602374	0.0847651
346	cg25870731	0.0845508
347	cg04539072	0.0845328
348	cg23114964	0.0844768
349	cg15576517	0.0844233
350	cg17460447	0.0841338
351	cg06945697	0.0839229
352	cg21221767	0.0837811
353	cg00452882	0.0835853
354	cg23001131	0.0832281
355	cg04730665	0.0832221
356	cg13313047	0.0831866
357	cg15513620	0.0829152
358	cg15131282	0.0826815
359	cg08040471	0.0824065
360	cg03295928	0.081848
361	cg25440680	0.0818475
362	cg07938459	0.0817855
363	cg01149192	0.0815422
364	cg27117828	0.0813712
365	cg17178220	0.0812328
366	cg20604286	0.0810842
367	cg22740835	0.0810559
368	cg04776231	0.0809568
369	cg26106304	0.0807423
370	cg17508063	0.0805933
371	cg23673974	0.0801328
372	cg26769927	0.0801257
373	cg25012919	0.0799181
374	cg03780997	0.0798067
375	cg04328477	0.0797029
376	cg23342125	0.0795462
377	cg15011734	0.0795229
378	cg01051524	0.0788685
379	cg07887608	0.0786281
380	cg23081527	0.0785894
381	cg03473387	0.0780458
382	cg07361491	0.0780087
383	cg15139596	0.0777951
384	cg01151584	0.0777686
385	cg19891001	0.0774006
386	cg13836627	0.0766094
387	cg12253437	0.0763858
388	cg22568423	0.0762785
389	cg14171824	0.0759076
390	cg03516705	0.0758669
391	cg04212021	0.075579
392	cg12892243	0.0753362
393	cg23083984	0.0752013
394	cg25502267	0.0751924
395	cg13553204	0.0750529
396	cg06832449	0.0748865
397	cg11566561	0.0745265
398	cg04520340	0.0745027
399	cg10362475	0.0744309
400	cg23387569	0.0744008
401	cg06723863	0.0743623
402	cg06756315	0.0738632
403	cg03343063	0.0738574
404	cg04399899	0.07355
405	cg22346380	0.0733569
406	cg15610667	0.0731946
407	cg18085627	0.0726324
408	cg09860047	0.0726305
409	cg01177854	0.0725803
410	cg18610205	0.0725192
411	cg00769161	0.0719708
412	cg08694699	0.0717872
413	cg15236881	0.0716759
414	cg20226122	0.0715544
415	cg14519350	0.0715282
416	cg27624162	0.0712871
417	cg08297985	0.071201
418	cg08109266	0.0710379
419	cg24525364	0.0709026
420	cg00944421	0.0708147
421	cg19834563	0.0708013
422	cg22601762	0.0707286
423	cg05315321	0.0706528
424	cg07137934	0.0705754
425	cg15259986	0.0705549
426	cg24540281	0.0703466
427	cg13500819	0.0702405
428	cg03600605	0.0700594
429	cg00917018	0.0695282
430	cg03732535	0.0694611
431	cg02266399	0.0693166
432	cg14545970	0.0689091
433	cg25192226	0.0687952
434	cg06578342	0.0686013
435	cg26145511	0.0683363
436	cg17432061	0.0679864
437	cg02442640	0.0679724
438	cg10098570	0.0675099
439	cg17454831	0.0674455
440	cg00015530	0.0673079
441	cg02855302	0.0673075
442	cg08160706	0.0672382
443	cg25943503	0.0671861
444	cg11661914	0.0671501
445	cg02961798	0.0671348
446	cg01765930	0.0669673
447	cg16890093	0.0667363
448	cg13588023	0.0667083
449	cg14011789	0.0666684
450	cg09316954	0.0666656
451	cg25827022	0.0665224
452	cg07029002	0.0664502
453	cg11841722	0.0663371
454	cg14134003	0.0662808
455	cg04215287	0.0662712
456	cg11252600	0.0660837
457	cg23362669	0.0660421
458	cg04441857	0.0656433
459	cg08534653	0.0655731
460	cg26818573	0.0654715
461	cg05110803	0.0653029
462	cg26363363	0.0650885
463	cg20699036	0.0650663
464	cg20425130	0.0649955
465	cg22065614	0.0649776
466	cg00990613	0.0649063
467	cg19496782	0.0648403
468	cg23126152	0.0647796
469	cg01309726	0.0646538
470	cg26090072	0.0645901
471	cg15626629	0.0643634
472	cg16178603	0.064321
473	cg13877631	0.0641723
474	cg08251901	0.0641231
475	cg03711944	0.0641183
476	cg16807089	0.0638581
477	cg04370247	0.0635643
478	cg21210758	0.0635019
479	cg13192013	0.063432
480	cg08835861	0.0634294
481	cg16269431	0.063429
482	cg19791630	0.0633653
483	cg06076277	0.0632288
484	cg04789403	0.0631127
485	cg00357551	0.0627493
486	cg01201279	0.0627064
487	cg27570256	0.0626859
488	cg03087897	0.0626669
489	cg27553890	0.0626608
490	cg07751287	0.0626369
491	cg05614346	0.0626059
492	cg12328333	0.0623035
493	cg18655441	0.0620159
494	cg21408360	0.0619077
495	cg03723506	0.0617656
496	cg13480197	0.0615407
497	cg11850468	0.0613725
498	cg10542975	0.0613597
499	cg10976318	0.0612412
500	cg21057323	0.0611531
501	cg14189583	0.061026
502	cg00526835	0.0608726
503	cg11143193	0.0607571
504	cg11719297	0.0605499
505	cg25490145	0.0600691
506	cg07768107	0.059931
507	cg05693489	0.0597198
508	cg12688234	0.0595454
509	cg26422161	0.0595122
510	cg20801056	0.0594334
511	cg26503792	0.0592331
512	cg10546065	0.0592128
513	cg26521448	0.0589913
514	cg16697940	0.0589862
515	cg08234664	0.0589671
516	cg19156483	0.0589587
517	cg04586407	0.058887
518	cg26691434	0.058761
519	cg13096701	0.0587348
520	cg04781339	0.0586664
521	cg17528648	0.0586094
522	cg00994643	0.058545
523	cg21202716	0.0584747
524	cg10878944	0.0584689
525	cg18371475	0.0584637
526	cg12556802	0.0584248
527	cg21940640	0.0583904
528	cg03327403	0.0583735
529	cg02550308	0.0582866
530	cg14041069	0.058176
531	cg05655806	0.0579732
532	cg10132838	0.0579709
533	cg19221959	0.0577455
534	cg17659797	0.0576605
535	cg08235864	0.057645
536	cg24239329	0.0576045
537	cg27649971	0.0574466
538	cg10124651	0.0573725
539	cg21072795	0.0570502
540	cg11600991	0.0569656
541	cg16668896	0.0569614
542	cg07848601	0.0569535
543	cg03092551	0.056772
544	cg18486815	0.0567705
545	cg07986666	0.0567601
546	cg19515035	0.0567114
547	cg20460852	0.0564982
548	cg08492619	0.0564959
549	cg27648738	0.0563336
550	cg06918887	0.0563056
551	cg15159247	0.0559468
552	cg23334662	0.0556801
553	cg15232798	0.0556297
554	cg10150530	0.0553171
555	cg14913969	0.0553039
556	cg00579717	0.055129
557	cg22880677	0.0551272
558	cg13965924	0.0550641
559	cg16076328	0.0547477
560	cg09112156	0.0545475
561	cg12655375	0.0544053
562	cg16485682	0.0543038
563	cg00568984	0.0542788
564	cg10154880	0.0540247
565	cg17496788	0.0540217
566	cg06465371	0.0540106
567	cg17995867	0.0539911
568	cg22212560	0.0539271
569	cg17922695	0.0538403
570	cg04396791	0.0537877
571	cg19765886	0.0536888
572	cg18147605	0.0536412
573	cg23485307	0.0535961
574	cg25181651	0.0534823
575	cg04267691	0.0533734
576	cg00384847	0.0533534
577	cg02401399	0.0533438
578	cg11496569	0.0532644
579	cg03502979	0.0532004
580	cg27002303	0.0531674
581	cg22190721	0.053039
582	cg27185793	0.052712
583	cg01681367	0.0526842
584	cg03706175	0.0526317
585	cg06564900	0.0525159
586	cg08204280	0.0525003
587	cg12726927	0.0524419
588	cg25918947	0.052409
589	cg10843343	0.0523874
590	cg22478679	0.0521161
591	cg00553886	0.0521141
592	cg06202228	0.0520685
593	cg21637033	0.0520605
594	cg15941948	0.0520589
595	cg26118759	0.0519432
596	cg05214427	0.0519273
597	cg09846875	0.051901
598	cg03171003	0.0518253
599	cg16826874	0.0516997
600	cg09596958	0.0516369
601	cg05566777	0.0516335
602	cg15881332	0.0516233
603	cg20837735	0.0515951
604	cg19978416	0.0514933
605	cg00895705	0.0513315
606	cg07484739	0.0512923
607	cg13868361	0.0512023
608	cg14010405	0.051066
609	cg10743291	0.0509274
610	cg23919479	0.0508131
611	cg18646521	0.0507972
612	cg24545967	0.0506748
613	cg01362776	0.050611
614	cg08483876	0.0505709
615	cg12942414	0.0505247
616	cg22788243	0.0505243
617	cg23078268	0.0504788
618	cg17689490	0.0504098
619	cg18555277	0.0502857
620	cg25213928	0.0501982
621	cg06814792	0.0501947
622	cg04110224	0.0501537
623	cg10080732	0.0500978
624	cg16523380	0.0500782
625	cg02692052	0.0500052
626	cg17442683	0.049925
627	cg20399011	0.0498657
628	cg02085210	0.0497896
629	cg04323365	0.0497361
630	cg21104449	0.0497247
631	cg09302355	0.0496787
632	cg03606269	0.0495548
633	cg17705334	0.0494544
634	cg04661040	0.049383
635	cg10999932	0.0493468
636	cg10560420	0.0492342
637	cg10784273	0.0489942
638	cg18064152	0.0489777
639	cg03395558	0.0489587
640	cg16741041	0.0489332
641	cg09524455	0.0488859
642	cg12349832	0.0488837
643	cg00819233	0.0488403
644	cg20553124	0.0486942
645	cg19936812	0.048596
646	cg24853956	0.0484382
647	cg07178563	0.0484378
648	cg13374701	0.0484329
649	cg07125112	0.0483815
650	cg15877124	0.0483316
651	cg13466284	0.0483242
652	cg25097189	0.0482614
653	cg25638611	0.0481809
654	cg11005845	0.0481677
655	cg07682037	0.0478652
656	cg10644361	0.0478527
657	cg05903444	0.0478373
658	cg09885664	0.0478211
659	cg07786675	0.0477944
660	cg23512558	0.0477767
661	cg11145632	0.0477564
662	cg13949137	0.0477361
663	cg09456516	0.0475508
664	cg11793269	0.0474938
665	cg24073466	0.0474735
666	cg16516405	0.047447
667	cg19192065	0.0474057
668	cg20429981	0.0473973
669	cg25081106	0.0473645
670	cg23873669	0.0473119
671	cg27025137	0.0472419
672	cg18348647	0.0471939
673	cg17745291	0.04716
674	cg25666403	0.0471126
675	cg01539849	0.0470271
676	cg05857370	0.0469983
677	cg15679651	0.0468863
678	cg20654468	0.0468826
679	cg06926782	0.0468146
680	cg16823042	0.0467869
681	cg03997145	0.0467685
682	cg17242362	0.046719
683	cg27021357	0.0466017
684	cg25887236	0.0465716
685	cg26112170	0.0465685
686	cg11631592	0.0465526
687	cg14795572	0.0464819
688	cg03956353	0.0464002
689	cg23697796	0.0460709
690	cg25192855	0.0460417
691	cg22012156	0.0460152
692	cg25277534	0.0458946
693	cg09482050	0.0457545
694	cg11348106	0.0457229
695	cg14631114	0.0456853
696	cg03900314	0.0456698
697	cg11860434	0.0455588
698	cg02026204	0.0454439
699	cg08055663	0.0453574
700	cg06682197	0.0452794
701	cg05515866	0.0452379
702	cg13220900	0.045236
703	cg17349352	0.04522
704	cg03210866	0.045204
705	cg26825573	0.0451555
706	cg17853216	0.0451388
707	cg13734972	0.0450247
708	cg09317554	0.0450167
709	cg15460739	0.0449898
710	cg27180880	0.0449825
711	cg26974880	0.0449115
712	cg11252953	0.0448965
713	cg13791254	0.0448658
714	cg23864514	0.0448192
715	cg11676599	0.0445134
716	cg12894524	0.0443487
717	cg00036976	0.0442393
718	cg16911583	0.0442139
719	cg00506811	0.0440076
720	cg01149239	0.0439798
721	cg18518916	0.0439053
722	cg06824394	0.0438301
723	cg25384897	0.043717
724	cg04023162	0.0436904
725	cg14001429	0.0436778
726	cg06380123	0.0435774
727	cg15210851	0.0435617
728	cg04086097	0.043426
729	cg12275723	0.0432742
730	cg05704960	0.0432721
731	cg09433910	0.0431294
732	cg00505001	0.0431152
733	cg10828904	0.0430831
734	cg13166098	0.0430411
735	cg05287409	0.0429764
736	cg10964367	0.0429048
737	cg12536279	0.0428353
738	cg09749669	0.0428025
739	cg08779777	0.0427453
740	cg00804392	0.0427434
741	cg00767058	0.0427245
742	cg17970299	0.042615
743	cg03144839	0.0425392
744	cg05358900	0.0424955
745	cg13084458	0.0424482
746	cg14539363	0.0423995
747	cg14843920	0.0422766
748	cg14385245	0.0422283
749	cg09127044	0.0421906
750	cg14046986	0.0421787
751	cg01038484	0.042169
752	cg07437464	0.042166
753	cg10091866	0.042155
754	cg06794612	0.0421351
755	cg01486558	0.04213
756	cg10624914	0.0420845
757	cg09671837	0.0420229
758	cg24190127	0.0417746
759	cg12983394	0.0417554
760	cg03972751	0.0417506
761	cg06389019	0.0417396
762	cg26846864	0.0417304
763	cg13081644	0.0417145
764	cg17508434	0.0416796
765	cg00510320	0.0415838
766	cg04010868	0.0415832
767	cg07609780	0.0415783
768	cg00435173	0.0415059
769	cg20488756	0.0414805
770	cg10426062	0.0414405
771	cg04202892	0.0414401
772	cg21164509	0.0413753
773	cg26842815	0.0413537
774	cg07167192	0.041344
775	cg07060074	0.0412866
776	cg00586700	0.0412781
777	cg08368788	0.0412693
778	cg17582100	0.0412428
779	cg27076487	0.0411281
780	cg01035931	0.0410703
781	cg18777299	0.041067
782	cg27569706	0.0410619
783	cg24361265	0.0410113
784	cg12583970	0.0409645
785	cg02599006	0.0409329
786	cg06314111	0.0409012
787	cg10091144	0.0408861
788	cg24262066	0.0408369
789	cg26136497	0.0408326
790	cg08336604	0.0408121
791	cg06076323	0.0408073
792	cg06385449	0.0407952
793	cg09970023	0.0407535
794	cg23072161	0.040705
795	cg15701237	0.0407009
796	cg25431535	0.0406871
797	cg05937603	0.0406839
798	cg24337786	0.0406752
799	cg01825872	0.040642
800	cg24013351	0.0406371
801	cg00547441	0.0406185
802	cg05751148	0.0406098
803	cg09044868	0.0405696
804	cg17330303	0.0405401
805	cg17334018	0.040516
806	cg04571965	0.0403213
807	cg02497019	0.0402834
808	cg23313665	0.040258
809	cg14947929	0.0402186
810	cg12603560	0.0401704
811	cg04992127	0.0401386
812	cg19942459	0.0401051
813	cg01034813	0.0400937
814	cg10876003	0.0399532
815	cg21875532	0.039897
816	cg12005186	0.0398928
817	cg04658021	0.0396883
818	cg27377213	0.039615
819	cg04344486	0.0395675
820	cg11677744	0.0395155
821	cg09201151	0.0392796
822	cg15995296	0.0392502
823	cg01257697	0.0392167
824	cg19744908	0.0391229
825	cg10074409	0.0391077
826	cg22473973	0.0390966
827	cg22459664	0.039087
828	cg00183468	0.0390485
829	cg05757967	0.0389767
830	cg18952647	0.0389702
831	cg15827101	0.0389632
832	cg07623567	0.038867
833	cg03536664	0.0388573
834	cg04718050	0.0388544
835	cg13623749	0.0388108
836	cg06458358	0.0387912
837	cg12139707	0.0385637
838	cg11721464	0.0385531
839	cg00514575	0.0385195
840	cg10378521	0.0383696
841	cg26017930	0.0383037
842	cg10633966	0.0382775
843	cg01105256	0.0382458
844	cg01291088	0.0381163
845	cg02478448	0.0380118
846	cg21465176	0.0379212
847	cg04086239	0.0379146
848	cg02824523	0.0378891
849	cg21415292	0.0378264
850	cg06572093	0.0378244
851	cg17713161	0.0378206
852	cg12546785	0.0378112
853	cg06126829	0.0378078
854	cg09180848	0.0378054
855	cg24874003	0.0378026
856	cg01003448	0.0377946
857	cg11659361	0.0377488
858	cg05168033	0.0376108
859	cg22997113	0.037568
860	cg05142982	0.0375658
861	cg02770835	0.0375075
862	cg00989853	0.0374713
863	cg14158573	0.037431
864	cg09954385	0.037379
865	cg14537332	0.0372586
866	cg02030929	0.0371657
867	cg25515269	0.0371568
868	cg26422861	0.0370955
869	cg19758859	0.0370355
870	cg03308628	0.0369462
871	cg05059451	0.0368053
872	cg19399165	0.0367772
873	cg22801913	0.0367476
874	cg02165099	0.0367308
875	cg17495912	0.0365474
876	cg00903584	0.0365327
877	cg17622531	0.0364552
878	cg12740337	0.0364079
879	cg18852765	0.0364002
880	cg03421300	0.036385
881	cg20961045	0.0363798
882	cg19922442	0.0363457
883	cg03549705	0.0362803
884	cg12506165	0.0362801
885	cg16483840	0.0362429
886	cg03578926	0.036155
887	cg17696750	0.0360911
888	cg25628008	0.03605
889	cg03534058	0.0359783
890	cg16707506	0.0359594
891	cg04731544	0.035914
892	cg08110874	0.0358903
893	cg27182150	0.0358199
894	cg03953500	0.0357421
895	cg07684775	0.035709
896	cg17967577	0.0357015
897	cg27606804	0.035648
898	cg02249233	0.0356203
899	cg04317399	0.0356091
900	cg04685228	0.0355979
901	cg06802658	0.0355709
902	cg21205865	0.0355658
903	cg10884539	0.0355214
904	cg25920686	0.0355
905	cg01535733	0.0354873
906	cg07398791	0.0354864
907	cg27587033	0.0354488
908	cg23944804	0.0353917
909	cg01725531	0.035276
910	cg21876918	0.0352638
911	cg21806592	0.0352458
912	cg12949023	0.0352348
913	cg17201227	0.0351685
914	cg21201272	0.0350602
915	cg13278478	0.0350452
916	cg23995446	0.0350279
917	cg17627654	0.0348533
918	cg04018474	0.0348511
919	cg13981545	0.0348317
920	cg24162251	0.0348072
921	cg01898433	0.0348051
922	cg09671131	0.0347871
923	cg01892516	0.0347351
924	cg09183941	0.0345611
925	cg08306303	0.0345064
926	cg16877681	0.0345006
927	cg01466348	0.0343925
928	cg08712866	0.034279
929	cg26380291	0.0342571
930	cg22995449	0.0342543
931	cg24737505	0.0342303
932	cg03885055	0.0341446
933	cg20600379	0.0341307
934	cg10467217	0.0340591
935	cg26296101	0.0340438
936	cg22865720	0.0339933
937	cg11623339	0.0338882
938	cg23346408	0.0338288
939	cg27186519	0.0336942
940	cg17265419	0.0336231
941	cg05764376	0.033623
942	cg16872560	0.0336091
943	cg23683528	0.0335652
944	cg14985973	0.0335551
945	cg25486957	0.0335199
946	cg20376313	0.0334691
947	cg02135861	0.0334221
948	cg03555227	0.0333426
949	cg18766900	0.0333388
950	cg17177455	0.0332493
951	cg02012483	0.0332436
952	cg19817912	0.0331544
953	cg16795307	0.0331056
954	cg13469471	0.0330714
955	cg08032135	0.0330187
956	cg20837456	0.0329872
957	cg11552694	0.0329708
958	cg08175413	0.0329662
959	cg23346134	0.0328703
960	cg01660934	0.0328162
961	cg03805182	0.0328101
962	cg21093166	0.0327916
963	cg18590995	0.0327738
964	cg19510206	0.0327401
965	cg17085457	0.0327385
966	cg24860886	0.0326877
967	cg12698487	0.0326837
968	cg01230035	0.0326793
969	cg12743970	0.032617
970	cg09385650	0.0325826
971	cg17947546	0.0325768
972	cg14732248	0.0325003
973	cg21233722	0.0324886
974	cg16235803	0.0324533
975	cg02184010	0.0324513
976	cg01824511	0.032416
977	cg03724423	0.0323585
978	cg16324306	0.0323273
979	cg26215967	0.0323184
980	cg08895928	0.0323144
981	cg24360909	0.0323113
982	cg23553480	0.0323009
983	cg25127852	0.0322356
984	cg09437522	0.0322301
985	cg18202623	0.0321963
986	cg14527029	0.0321129
987	cg15462501	0.0319433
988	cg15786022	0.0319378
989	cg01647936	0.0318702
990	cg22173632	0.0318323
991	cg15975802	0.0318287
992	cg13487445	0.0317329
993	cg16493042	0.0317215
994	cg04510919	0.031704
995	cg09742465	0.0316889
996	cg18560204	0.0316426
997	cg24384816	0.0316307
998	cg04835995	0.0316234
999	cg08189989	0.0315913
1000	cg26851107	0.03152
1001	cg20104776	0.0315033
1002	cg10518264	0.031503
1003	cg09688546	0.0315025
1004	cg27262415	0.0314192
1005	cg19445044	0.0313969
1006	cg14040358	0.0313892
1007	cg01834979	0.0313468
1008	cg05018835	0.0313432
1009	cg05977462	0.0312916
1010	cg14488952	0.0312649
1011	cg14959707	0.031225
1012	cg11517269	0.031193
1013	cg19736900	0.0311923
1014	cg15085899	0.0311797
1015	cg07708721	0.031137
1016	cg18477204	0.031107
1017	cg08215115	0.0310731
1018	cg12569007	0.0310406
1019	cg27110994	0.0310319
1020	cg23882019	0.0309768
1021	cg04090392	0.03097
1022	cg15634980	0.0309054
1023	cg19860245	0.0309
1024	cg24217894	0.0307956
1025	cg04536807	0.030747
1026	cg14676272	0.0307347
1027	cg23209016	0.030704
1028	cg13678551	0.0306861
1029	cg19143336	0.03068
1030	cg02885021	0.0306737
1031	cg25204440	0.0306626
1032	cg24318076	0.0306414
1033	cg24702147	0.03064
1034	cg08521677	0.0306099
1035	cg17603988	0.0305181
1036	cg21470947	0.0305077
1037	cg11731300	0.0304578
1038	cg17611093	0.0304452
1039	cg00171729	0.0303013
1040	cg06401532	0.0302724
1041	cg02574175	0.0302464
1042	cg04916107	0.0302387
1043	cg13800812	0.0301767
1044	cg09654300	0.0301158
1045	cg11255265	0.0300915
1046	cg00615377	0.0300911
1047	cg09244635	0.0300578
1048	cg14975547	0.0300545
1049	cg26782833	0.0300534
1050	cg02572729	0.0300352
1051	cg03142365	0.0300275
1052	cg17545652	0.0300259
1053	cg17122157	0.0300121
1054	cg03099780	0.0300039
1055	cg16321975	0.0299943
1056	cg16238918	0.0299898
1057	cg25844590	0.0299432
1058	cg18184053	0.0299175
1059	cg24371114	0.029916
1060	cg05783384	0.0299088
1061	cg12697325	0.0298915
1062	cg09408143	0.0298858
1063	cg02466933	0.0298805
1064	cg23217126	0.0298671
1065	cg13343687	0.0298486
1066	cg18855030	0.0297943
1067	cg03754143	0.0297457
1068	cg25353308	0.0297231
1069	cg10861897	0.0297225
1070	cg16954165	0.029714
1071	cg16562724	0.0297034
1072	cg11807006	0.0296529
1073	cg01826682	0.0296508
1074	cg03958041	0.0296266
1075	cg12253175	0.029562
1076	cg02500075	0.0295573
1077	cg22472148	0.0295271
1078	cg24749672	0.0295182
1079	cg18303028	0.0295021
1080	cg11316131	0.0294675
1081	cg21145136	0.0294539
1082	cg11260422	0.029437
1083	cg19142026	0.0293925
1084	cg05207227	0.0293669
1085	cg21821214	0.0293547
1086	cg23052267	0.0292885
1087	cg05263495	0.0292842
1088	cg12542933	0.0292753
1089	cg14997942	0.0292663
1090	cg21308111	0.0292319
1091	cg18068664	0.0292203
1092	cg03356172	0.0292024
1093	cg24393316	0.0291909
1094	cg23032032	0.0291743
1095	cg21851530	0.0291081
1096	cg24113496	0.0290394
1097	cg07430820	0.0290171
1098	cg08425810	0.0290004
1099	cg23762633	0.0289834
1100	cg00400827	0.0289595
1101	cg13153834	0.0289587
1102	cg05447023	0.0289428
1103	cg21242584	0.0289422
1104	cg01675953	0.028836
1105	cg04902929	0.0287911
1106	cg18855780	0.0287787
1107	cg03320754	0.0287604
1108	cg21306949	0.0287428
1109	cg22507723	0.0287211
1110	cg16294668	0.0286838
1111	cg08110785	0.0286787
1112	cg24308560	0.0286084
1113	cg21130113	0.0285961
1114	cg11791144	0.028582
1115	cg18054943	0.0285628
1116	cg17679604	0.0285447
1117	cg09973986	0.0285419
1118	cg18794809	0.0285407
1119	cg08736680	0.0285305
1120	cg11888747	0.0285049
1121	cg09294998	0.0285027
1122	cg00004667	0.0284925
1123	cg08130988	0.0284408
1124	cg17920195	0.028439
1125	cg10245048	0.0283716
1126	cg04278110	0.0283691
1127	cg06361606	0.028341
1128	cg06652349	0.0283131
1129	cg04051365	0.0282801
1130	cg03605365	0.0282708
1131	cg19636519	0.0282622
1132	cg22843797	0.0281517
1133	cg13378388	0.028111
1134	cg16711522	0.0281075
1135	cg25680629	0.028074
1136	cg03735496	0.0280478
1137	cg24535573	0.028016
1138	cg19533977	0.0280061
1139	cg19609242	0.0280042
1140	cg06857473	0.0279726
1141	cg11525409	0.0279565
1142	cg18914514	0.027955
1143	cg07960155	0.0279377
1144	cg24317255	0.0279123
1145	cg05673756	0.0278835
1146	cg01251150	0.0278811
1147	cg00956759	0.0278783
1148	cg02091185	0.0278726
1149	cg24867247	0.0278404
1150	cg25135555	0.0278318
1151	cg09645888	0.0278144
1152	cg04259326	0.0277574
1153	cg13905899	0.0277396
1154	cg12042659	0.0277281
1155	cg12164282	0.0277259
1156	cg26654807	0.0277125
1157	cg15352367	0.0276492
1158	cg13458651	0.0276335
1159	cg04398180	0.0276084
1160	cg16289449	0.0275856
1161	cg12805491	0.0275559
1162	cg03737424	0.0275146
1163	cg22029587	0.027507
1164	cg05109245	0.0274626
1165	cg26301788	0.0274446
1166	cg15569292	0.0274052
1167	cg16938490	0.0273807
1168	cg24161057	0.0273626
1169	cg16858898	0.0273108
1170	cg02438653	0.0272985
1171	cg12930573	0.0272848
1172	cg25719851	0.0272474
1173	cg16017578	0.0272323
1174	cg05695429	0.027211
1175	cg03244997	0.0271963
1176	cg00618312	0.0271784
1177	cg19707040	0.0271653
1178	cg01852476	0.0270925
1179	cg02243785	0.027078
1180	cg05697726	0.0270658
1181	cg12799689	0.0269942
1182	cg15168995	0.0269931
1183	cg22727783	0.026992
1184	cg10522125	0.026987
1185	cg06374748	0.0269667
1186	cg22442454	0.0269468
1187	cg18105139	0.0269028
1188	cg00423487	0.0269015
1189	cg27333706	0.0268869
1190	cg17264670	0.0268608
1191	cg08427928	0.0268538
1192	cg04964733	0.026846
1193	cg25626264	0.0268377
1194	cg21597596	0.0267889
1195	cg25444339	0.0267421
1196	cg22946150	0.0267166
1197	cg10964421	0.0266674
1198	cg09096031	0.0266655
1199	cg09724492	0.0266257
1200	cg05875700	0.0265945
1201	cg10251070	0.0265606
1202	cg03809526	0.0264763
1203	cg23090870	0.0264007
1204	cg00207921	0.0263911
1205	cg07156336	0.02639
1206	cg01634982	0.0263841
1207	cg00156072	0.0263444
1208	cg10291288	0.0263379
1209	cg11015251	0.0262883
1210	cg06020978	0.0262873
1211	cg00916899	0.026287
1212	cg10028884	0.0262539
1213	cg11723848	0.0262467
1214	cg09083627	0.0262249
1215	cg24859352	0.0261532
1216	cg12754495	0.0261128
1217	cg05858607	0.0260962
1218	cg03519711	0.0260783
1219	cg11176159	0.026059
1220	cg16651126	0.0260515
1221	cg09113513	0.0260496
1222	cg13502346	0.0260225
1223	cg25391820	0.0260207
1224	cg16378352	0.0259636
1225	cg15451258	0.025938
1226	cg11824172	0.0258512
1227	cg01070987	0.0258506
1228	cg22400703	0.02582
1229	cg13655250	0.0258122
1230	cg23738760	0.0257938
1231	cg18696027	0.0257584
1232	cg16555909	0.0257573
1233	cg10126903	0.0257506
1234	cg09750084	0.0257323
1235	cg08958549	0.0256798
1236	cg21392700	0.0256596
1237	cg06726207	0.0256595
1238	cg00329300	0.0256364
1239	cg04926193	0.02562
1240	cg03735888	0.0255949
1241	cg02958327	0.025594
1242	cg13238479	0.0255754
1243	cg08477594	0.0255577
1244	cg04321618	0.0255255
1245	cg11903057	0.0255241
1246	cg16578537	0.0255201
1247	cg01353646	0.025478
1248	cg13883603	0.025468
1249	cg11862144	0.0254285
1250	cg07535928	0.0254134
1251	cg01604601	0.0254002
1252	cg20272648	0.0253741
1253	cg09135399	0.0253685
1254	cg07568841	0.025332
1255	cg19808847	0.0253308
1256	cg05063520	0.0253202
1257	cg13247922	0.0253132
1258	cg02744249	0.0252511
1259	cg07111834	0.0252503
1260	cg05942128	0.02522
1261	cg12535569	0.0251983
1262	cg06796271	0.0251572
1263	cg07965110	0.0251495
1264	cg12629325	0.0251057
1265	cg02225716	0.0250981
1266	cg10442355	0.0250811
1267	cg20162381	0.0250774
1268	cg07855322	0.025062
1269	cg07815287	0.0250482
1270	cg26196531	0.0250464
1271	cg22078179	0.0250314
1272	cg09923107	0.0250309
1273	cg18613324	0.0250271
1274	cg14845962	0.0249972
1275	cg18712809	0.0249927
1276	cg05825053	0.0249906
1277	cg25997306	0.0249843
1278	cg10111450	0.0249294
1279	cg24594504	0.0249262
1280	cg04322486	0.0249187
1281	cg02160608	0.0248924
1282	cg02348634	0.0248859
1283	cg24129390	0.0248848
1284	cg24088438	0.0248364
1285	cg04949206	0.0248361
1286	cg19109538	0.0247964
1287	cg15577373	0.0247911
1288	cg04779631	0.0247842
1289	cg15032909	0.0247697
1290	cg23953697	0.024766
1291	cg02597698	0.0247598
1292	cg05767421	0.0247529
1293	cg14400292	0.0247521
1294	cg00868383	0.0247152
1295	cg27180868	0.0247044
1296	cg21771173	0.0246841
1297	cg23792485	0.0246809
1298	cg25025297	0.0246741
1299	cg01337514	0.0246523
1300	cg16644366	0.0246435
1301	cg09829263	0.0246399
1302	cg06068897	0.0245911
1303	cg03597347	0.0245778
1304	cg16047144	0.0245754
1305	cg27300194	0.0245648
1306	cg11793332	0.024554
1307	cg05959508	0.0245455
1308	cg07655636	0.0245437
1309	cg17745122	0.0245431
1310	cg26197699	0.0245364
1311	cg14947547	0.0245158
1312	cg19988449	0.0244317
1313	cg01578324	0.0244089
1314	cg27174108	0.0244053
1315	cg13693517	0.024391
1316	cg13727629	0.024366
1317	cg00474723	0.0243603
1318	cg06984255	0.0243553
1319	cg21044968	0.024222
1320	cg05683857	0.0242146
1321	cg11779273	0.0241803
1322	cg06942814	0.0241466
1323	cg18396832	0.0241431
1324	cg27659903	0.0241363
1325	cg03955589	0.0241361
1326	cg10673915	0.0241229
1327	cg27468704	0.024075
1328	cg06615719	0.0240709
1329	cg20307125	0.0240657
1330	cg05226462	0.0240168
1331	cg04134048	0.0240111
1332	cg00133909	0.0239843
1333	cg12178237	0.0239819
1334	cg21225548	0.0239722
1335	cg01744056	0.0239715
1336	cg07298996	0.0239595
1337	cg06841499	0.0239261
1338	cg23950278	0.0239249
1339	cg07926691	0.0238335
1340	cg23731030	0.0238115
1341	cg23884241	0.0237977
1342	cg24906525	0.0237922
1343	cg14520571	0.023777
1344	cg22666103	0.0237375
1345	cg05664613	0.0237311
1346	cg18577280	0.0237102
1347	cg03070196	0.0236885
1348	cg08231348	0.0236571
1349	cg16426459	0.0236235
1350	cg20914725	0.0236155
1351	cg06607519	0.0236139
1352	cg06721601	0.0236053
1353	cg26996616	0.0235757
1354	cg02472348	0.0235524
1355	cg12232118	0.0235379
1356	cg06353069	0.0235372
1357	cg09354037	0.0235044
1358	cg11051752	0.0235043
1359	cg05765482	0.0234851
1360	cg27046936	0.0234821
1361	cg07287508	0.0234699
1362	cg06879152	0.0234255
1363	cg09267113	0.023415
1364	cg06960164	0.0234035
1365	cg00446235	0.0233919
1366	cg08370546	0.0233714
1367	cg12161331	0.0233623
1368	cg01981354	0.0233335
1369	cg01387102	0.0233278
1370	cg10537807	0.0233196
1371	cg08658318	0.023299
1372	cg15784615	0.0232969
1373	cg00532449	0.0232934
1374	cg16834212	0.0232892
1375	cg05395648	0.0232694
1376	cg00901982	0.0232358
1377	cg24531568	0.0232313
1378	cg14656575	0.0232302
1379	cg18093120	0.0231869
1380	cg08999486	0.023162
1381	cg19899882	0.0231603
1382	cg08923100	0.0231528
1383	cg16118212	0.0231355
1384	cg15341833	0.0231077
1385	cg05869537	0.0230834
1386	cg03319315	0.0230601
1387	cg07317062	0.0230486
1388	cg26905258	0.0230471
1389	cg27072025	0.0230244
1390	cg08992911	0.0230221
1391	cg04804094	0.0230174
1392	cg00315394	0.0230148
1393	cg21581504	0.0230096
1394	cg12485556	0.0229849
1395	cg24466100	0.0229845
1396	cg03466124	0.0229565
1397	cg20618651	0.022934
1398	cg07502168	0.0229258
1399	cg08939095	0.0229145
1400	cg09631880	0.0229131
1401	cg09866569	0.0229032
1402	cg26262049	0.0228585
1403	cg09031790	0.0228514
1404	cg07235805	0.0228477
1405	cg13702536	0.0228317
1406	cg16842767	0.0228199
1407	cg02775804	0.0228104
1408	cg21830221	0.022799
1409	cg12762731	0.022789
1410	cg26014952	0.0227716
1411	cg24223942	0.0227661
1412	cg13442045	0.0227529
1413	cg06600331	0.0227423
1414	cg19018155	0.0227389
1415	cg23996071	0.0227339
1416	cg22413388	0.0227275
1417	cg03789294	0.0227105
1418	cg18621299	0.0227096
1419	cg16400492	0.0226626
1420	cg15984718	0.0226611
1421	cg07892422	0.0226328
1422	cg07190903	0.0225947
1423	cg07884764	0.0225754
1424	cg25737323	0.0225633
1425	cg15808943	0.0225299
1426	cg25720697	0.022522
1427	cg07967677	0.0225203
1428	cg18615133	0.0224952
1429	cg02873783	0.0224727
1430	cg08315130	0.022462
1431	cg25215834	0.0224548
1432	cg04500239	0.0224522
1433	cg18902090	0.022424
1434	cg13597051	0.0224208
1435	cg09509183	0.0223903
1436	cg13991834	0.0223742
1437	cg09958560	0.0223661
1438	cg25210451	0.0223617
1439	cg07408835	0.0223571
1440	cg22538054	0.0223366
1441	cg04525943	0.0223318
1442	cg01002381	0.0222951
1443	cg00730266	0.0222814
1444	cg13737221	0.0222768
1445	cg03972398	0.0222561
1446	cg06275642	0.0222427
1447	cg15254671	0.0222314
1448	cg13074682	0.0222052
1449	cg27215033	0.0222041
1450	cg04234016	0.0221814
1451	cg24791188	0.0221812
1452	cg01638175	0.0221607
1453	cg09503596	0.0221391
1454	cg27490380	0.0221276
1455	cg12836011	0.0221213
1456	cg03265074	0.0221151
1457	cg21982518	0.0220837
1458	cg02004641	0.0220791
1459	cg07436991	0.0220778
1460	cg12426196	0.0220148
1461	cg09502865	0.0220018
1462	cg12831034	0.0219762
1463	cg13906823	0.0219581
1464	cg19679633	0.0219406
1465	cg02893823	0.0219361
1466	cg09361598	0.0219271
1467	cg16103712	0.0219077
1468	cg14562832	0.0218958
1469	cg21807034	0.0218627
1470	cg14603345	0.0218294
1471	cg07665510	0.021811
1472	cg09255586	0.0217987
1473	cg04743876	0.0217811
1474	cg19815327	0.0217741
1475	cg08075204	0.0217716
1476	cg19208477	0.0217594
1477	cg06561886	0.0217443
1478	cg20961591	0.0217392
1479	cg15043384	0.0217121
1480	cg09831875	0.0217089
1481	cg14311559	0.0217069
1482	cg02700106	0.021697
1483	cg12034118	0.0216758
1484	cg10615519	0.0216666
1485	cg19464524	0.021639
1486	cg11214889	0.0216389
1487	cg15048430	0.0216336
1488	cg26306994	0.0216336
1489	cg02662277	0.0216257
1490	cg07058377	0.0216007
1491	cg17838773	0.0215955
1492	cg09693588	0.021569
1493	cg08454824	0.0215637
1494	cg13265789	0.0215524
1495	cg20823181	0.0215433
1496	cg16096063	0.0215096
1497	cg06805280	0.0214962
1498	cg08658895	0.0214835
1499	cg04571130	0.0214741
1500	cg05117638	0.0214723
1501	cg05258935	0.0214717
1502	cg25975626	0.0214666
1503	cg23026864	0.0214622
1504	cg02938303	0.0214564
1505	cg12584551	0.0214468
1506	cg21211730	0.0214399
1507	cg14681767	0.0214319
1508	cg24155123	0.0214305
1509	cg01638025	0.0214006
1510	cg22413603	0.0213957
1511	cg19572637	0.021389
1512	cg24255327	0.021385
1513	cg17080504	0.021377
1514	cg03205252	0.0213735
1515	cg18827756	0.021365
1516	cg21171858	0.0213381
1517	cg04374711	0.0213138
1518	cg05956498	0.0213123
1519	cg17944110	0.0213073
1520	cg01500844	0.0212903
1521	cg06724019	0.0212838
1522	cg19120389	0.02128
1523	cg22042157	0.0212721
1524	cg17330765	0.0212408
1525	cg07502439	0.0212403
1526	cg15681537	0.0212381
1527	cg22754489	0.0212329
1528	cg22148297	0.0212102
1529	cg03626186	0.0212071
1530	cg18009710	0.0212021
1531	cg07912922	0.0211909
1532	cg13667782	0.0211889
1533	cg06821010	0.0211815
1534	cg12272837	0.0211631
1535	cg10590292	0.0211487
1536	cg10888337	0.0211327
1537	cg14909614	0.0210915
1538	cg17087974	0.0210831
1539	cg26632897	0.0210765
1540	cg24154951	0.0210732
1541	cg11901188	0.0210728
1542	cg12125614	0.0210725
1543	cg18185189	0.0210498
1544	cg01793445	0.0210453
1545	cg00298324	0.0210418
1546	cg26824216	0.0210345
1547	cg02610507	0.0210273
1548	cg05445006	0.0210254
1549	cg14373718	0.0210094
1550	cg06577710	0.0209998
1551	cg26495575	0.0209975
1552	cg17620335	0.020984
1553	cg02952317	0.0209548
1554	cg26239485	0.0209494
1555	cg03925157	0.0209481
1556	cg17409393	0.0209337
1557	cg07846220	0.0209142
1558	cg02624246	0.0208977
1559	cg13718729	0.0208975
1560	cg05211836	0.0208882
1561	cg25963041	0.0208585
1562	cg23016080	0.0208496
1563	cg07146104	0.0208446
1564	cg14814195	0.0208407
1565	cg20591407	0.0208377
1566	cg20492807	0.0208375
1567	cg27065896	0.0208347
1568	cg14703589	0.0208267
1569	cg16924337	0.0208057
1570	cg01165909	0.0207764
1571	cg00141162	0.0207749
1572	cg10054332	0.0207724
1573	cg18129748	0.0207604
1574	cg18449728	0.0207594
1575	cg11264711	0.0207507
1576	cg00853242	0.0207474
1577	cg14053030	0.020734
1578	cg04457196	0.0207123
1579	cg21943268	0.0207117
1580	cg11206067	0.0206799
1581	cg25537245	0.0206499
1582	cg24934804	0.0206307
1583	cg05240479	0.0206195
1584	cg04964333	0.0206191
1585	cg02105519	0.0206095
1586	cg14431361	0.0205981
1587	cg06525993	0.020574
1588	cg05295297	0.0205683
1589	cg08703055	0.020568
1590	cg19759064	0.0205598
1591	cg09749788	0.0205512
1592	cg26219070	0.0205505
1593	cg07339236	0.0205332
1594	cg10925915	0.020527
1595	cg14861020	0.0205184
1596	cg26254792	0.0205067
1597	cg02701825	0.0204989
1598	cg26530341	0.0204954
1599	cg24152605	0.020491
1600	cg18188916	0.0204885
1601	cg18771357	0.020478
1602	cg19975916	0.0204389
1603	cg20208600	0.0203576
1604	cg01623438	0.0203458
1605	cg18448581	0.020332
1606	cg18245660	0.0203217
1607	cg02647388	0.0203203
1608	cg10118210	0.0203177
1609	cg11824921	0.0203095
1610	cg00772714	0.0203005
1611	cg15438314	0.0202963
1612	cg13879455	0.0202913
1613	cg04976330	0.0202824
1614	cg00188746	0.0202806
1615	cg03758011	0.0202665
1616	cg24975222	0.0202606
1617	cg06879394	0.02025
1618	cg24131538	0.0202492
1619	cg14220262	0.0202437
1620	cg11473001	0.0202389
1621	cg00547077	0.0201975
1622	cg05068866	0.020144
1623	cg25730685	0.020138
1624	cg20059151	0.0201024
1625	cg12623302	0.0201007
1626	cg09097632	0.0200862
1627	cg07076915	0.0200859
1628	cg22116041	0.0200702
1629	cg17477995	0.0200624
1630	cg15520279	0.0200593
1631	cg14556909	0.0200539
1632	cg12359001	0.020047
1633	cg04466840	0.0200372
1634	cg25999637	0.0200334
1635	cg11947493	0.0200187
1636	cg24376793	0.0200138
1637	cg25953692	0.0200056
1638	cg05867134	0.0199956
1639	cg25051529	0.0199936
1640	cg05606039	0.0199713
1641	cg22306173	0.0199712
1642	cg23333072	0.0199476
1643	cg13915752	0.0199196
1644	cg07589991	0.0199062
1645	cg24559147	0.0199034
1646	cg17849569	0.0198896
1647	cg21235151	0.0198594
1648	cg06972908	0.0198563
1649	cg21238609	0.0198157
1650	cg17502989	0.0198064
1651	cg24603464	0.019801
1652	cg19618622	0.0197595
1653	cg04612869	0.0197569
1654	cg06912282	0.0197559
1655	cg08079052	0.0197424
1656	cg03512997	0.0197358
1657	cg19113686	0.0197347
1658	cg10210806	0.0197037
1659	cg04725464	0.0197025
1660	cg09445727	0.0196988
1661	cg05249988	0.0196928
1662	cg16626194	0.0196898
1663	cg00366413	0.0196888
1664	cg16822474	0.0196745
1665	cg08806632	0.0196721
1666	cg07891457	0.0196677
1667	cg22872553	0.0196651
1668	cg05502701	0.0196291
1669	cg00253248	0.0196154
1670	cg02363593	0.0196092
1671	cg09461837	0.0195914
1672	cg00401091	0.0195841
1673	cg21814583	0.0195745
1674	cg23528791	0.0195737
1675	cg09115473	0.019572
1676	cg00264419	0.0195621
1677	cg16462462	0.0195574
1678	cg24291087	0.0195572
1679	cg00449000	0.0195541
1680	cg16579954	0.0195522
1681	cg19802865	0.0195472
1682	cg02167021	0.0195264
1683	cg24211657	0.0195065
1684	cg18604215	0.019485
1685	cg27431587	0.0194682
1686	cg20566766	0.0194551
1687	cg03700024	0.0194441
1688	cg09810078	0.0194344
1689	cg01423964	0.0194303
1690	cg01629435	0.0194199
1691	cg02390103	0.0194189
1692	cg00589371	0.0194184
1693	cg19384289	0.0194092
1694	cg25132230	0.0194029
1695	cg03017850	0.0194002
1696	cg25246246	0.0193724
1697	cg00025331	0.0193623
1698	cg23785940	0.0192884
1699	cg09774287	0.0192747
1700	cg22048405	0.0192673
1701	cg15534561	0.0192634
1702	cg00299893	0.0192584
1703	cg12074057	0.0192556
1704	cg14599823	0.0192535
1705	cg10160397	0.0192424
1706	cg09593727	0.0192423
1707	cg15650274	0.0192417
1708	cg15778745	0.0192378
1709	cg11296759	0.0192327
1710	cg14480531	0.0192273
1711	cg08165221	0.0192267
1712	cg13756965	0.0192209
1713	cg10778931	0.0192166
1714	cg01636184	0.0192158
1715	cg01218587	0.0192023
1716	cg22569359	0.0192009
1717	cg10000764	0.0191958
1718	cg20306863	0.0191939
1719	cg09122414	0.0191857
1720	cg08836861	0.0191816
1721	cg13885155	0.0191776
1722	cg11255394	0.0191761
1723	cg15352671	0.0191267
1724	cg01194057	0.0191197
1725	cg23712342	0.0191169
1726	cg02485347	0.0191157
1727	cg12231969	0.0191073
1728	cg22972858	0.0191051
1729	cg11464438	0.019104
1730	cg12568669	0.0190988
1731	cg02898721	0.0190933
1732	cg20170223	0.0190932
1733	cg08021797	0.0190856
1734	cg11345323	0.0190714
1735	cg22325580	0.0190685
1736	cg21967789	0.0190621
1737	cg01153166	0.0190491
1738	cg08358803	0.0190405
1739	cg13603599	0.019035
1740	cg07998213	0.0190319
1741	cg21647257	0.0190295
1742	cg15803221	0.019021
1743	cg16393713	0.0190085
1744	cg03146981	0.0190065
1745	cg23130097	0.0190054
1746	cg26014391	0.0190011
1747	cg00228142	0.0189974
1748	cg21536074	0.0189941
1749	cg13466383	0.0189937
1750	cg06801676	0.0189874
1751	cg21245652	0.0189801
1752	cg03970615	0.0189658
1753	cg26885488	0.0189597
1754	cg19977966	0.0189578
1755	cg15594471	0.0189551
1756	cg20145598	0.0189399
1757	cg02854937	0.018927
1758	cg27534624	0.0189208
1759	cg24581326	0.0189101
1760	cg07821629	0.0189096
1761	cg19794481	0.0189061
1762	cg19505136	0.0188925
1763	cg17457560	0.0188909
1764	cg11086066	0.0188896
1765	cg17126555	0.0188887
1766	cg01003666	0.0188878
1767	cg24448326	0.0188693
1768	cg13193196	0.0188446
1769	cg09266149	0.0188368
1770	cg08005460	0.0188367
1771	cg08740698	0.0188186
1772	cg16818414	0.0188163
1773	cg03351003	0.0188151
1774	cg00830813	0.0188113
1775	cg11201532	0.0188094
1776	cg14914822	0.0188029
1777	cg16482761	0.0187885
1778	cg16509569	0.0187713
1779	cg03058163	0.0187639
1780	cg08550421	0.018753
1781	cg14562990	0.0187317
1782	cg01385669	0.0187284
1783	cg00494337	0.0187271
1784	cg11239633	0.0187235
1785	cg24384195	0.0187212
1786	cg02874908	0.018716
1787	cg05075118	0.0187135
1788	cg06469163	0.0187077
1789	cg16306115	0.018688
1790	cg11845417	0.0186789
1791	cg13956924	0.0186708
1792	cg14909730	0.0186671
1793	cg23916896	0.0186583
1794	cg06520521	0.0186394
1795	cg02935627	0.0186303
1796	cg00990763	0.018626
1797	cg11982525	0.0186199
1798	cg14013103	0.0186177
1799	cg09373676	0.0186129
1800	cg10293925	0.0186011
1801	cg20268054	0.0185801
1802	cg00726615	0.0185588
1803	cg01938650	0.0185524
1804	cg04951204	0.0185523
1805	cg18328579	0.0185498
1806	cg18043828	0.0185459
1807	cg22061831	0.0185437
1808	cg18225582	0.0185331
1809	cg26658846	0.0185252
1810	cg00992039	0.0185213
1811	cg22119466	0.0185161
1812	cg03536289	0.018501
1813	cg07809589	0.0184747
1814	cg02931410	0.0184733
1815	cg12024104	0.0184562
1816	cg00562553	0.0184477
1817	cg06690168	0.0184381
1818	cg08573315	0.0184378
1819	cg06345789	0.0184359
1820	cg17783174	0.0184268
1821	cg25099087	0.0184109
1822	cg22633988	0.0184015
1823	cg03076319	0.0183981
1824	cg13553455	0.0183884
1825	cg03446195	0.0183871
1826	cg14561229	0.0183844
1827	cg00460589	0.0183677
1828	cg04640885	0.0183515
1829	cg12229979	0.0183032
1830	cg10323697	0.0183028
1831	cg19875547	0.0183012
1832	cg07414392	0.0182977
1833	cg00017461	0.0182551
1834	cg05042743	0.0182466
1835	cg25069354	0.018245
1836	cg13824500	0.0182425
1837	cg02104993	0.0182311
1838	cg14567424	0.0182257
1839	cg10317175	0.0182229
1840	cg15967525	0.0182187
1841	cg03008707	0.018217
1842	cg02384546	0.0182118
1843	cg03585611	0.0182114
1844	cg04761198	0.0181448
1845	cg05002406	0.0181384
1846	cg25741452	0.0181198
1847	cg03562266	0.0181196
1848	cg15095335	0.0181184
1849	cg12253830	0.0181166
1850	cg19019537	0.0181132
1851	cg26209169	0.0180893
1852	cg01128566	0.0180846
1853	cg12373084	0.0180801
1854	cg24567591	0.018079
1855	cg20950301	0.0180761
1856	cg18382893	0.0180705
1857	cg03611555	0.0180673
1858	cg04374719	0.0180474
1859	cg26117023	0.018047
1860	cg06802365	0.0180466
1861	cg16632715	0.0180403
1862	cg05487895	0.0180293
1863	cg01306688	0.018028
1864	cg18465694	0.0180269
1865	cg12894649	0.0180185
1866	cg23485436	0.0180168
1867	cg09527615	0.0180124
1868	cg27630311	0.0180043
1869	cg26848524	0.0179862
1870	cg20094085	0.0179815
1871	cg10489124	0.0179793
1872	cg25074071	0.0179761
1873	cg16059991	0.0179679
1874	cg01031400	0.0179414
1875	cg10430205	0.0179339
1876	cg14445389	0.0179284
1877	cg09503045	0.0179249
1878	cg08946731	0.0179236
1879	cg13782388	0.0179233
1880	cg23766918	0.0179194
1881	cg05270106	0.017887
1882	cg16856286	0.017881
1883	cg20780811	0.0178544
1884	cg26789038	0.0178436
1885	cg18422853	0.0178421
1886	cg00121374	0.0178318
1887	cg05627029	0.0178251
1888	cg08027484	0.0178068
1889	cg04010325	0.0178046
1890	cg16983541	0.017803
1891	cg01613870	0.0178024
1892	cg03565868	0.0177979
1893	cg12677436	0.0177798
1894	cg20448717	0.0177718
1895	cg05923681	0.0177676
1896	cg21643939	0.0177611
1897	cg00365470	0.0177589
1898	cg12828819	0.0177586
1899	cg22392857	0.0177547
1900	cg05285768	0.0177497
1901	cg23138261	0.0177453
1902	cg04255276	0.0177362
1903	cg24304518	0.0177328
1904	cg10855276	0.0177276
1905	cg01841758	0.0177208
1906	cg23028772	0.0177174
1907	cg18759732	0.0177038
1908	cg14761318	0.0177029
1909	cg00030807	0.0177024
1910	cg20294789	0.0177012
1911	cg06192549	0.0176949
1912	cg17723381	0.0176851
1913	cg25510609	0.0176807
1914	cg27179111	0.0176738
1915	cg11694968	0.0176725
1916	cg08846870	0.0176636
1917	cg04536893	0.0176539
1918	cg10178795	0.0176399
1919	cg06579626	0.0176342
1920	cg10788735	0.0176324
1921	cg11969474	0.0176188
1922	cg25023596	0.0176164
1923	cg25453914	0.0176157
1924	cg27577972	0.0176041
1925	cg21319323	0.017601
1926	cg07561017	0.0175639
1927	cg24007193	0.017562
1928	cg06377635	0.0175572
1929	cg02258482	0.017553
1930	cg14742445	0.0175453
1931	cg12911256	0.0175387
1932	cg14265554	0.0175327
1933	cg25662926	0.0175265
1934	cg24141153	0.0175263
1935	cg13742182	0.017524
1936	cg24289912	0.0175136
1937	cg09313931	0.0175075
1938	cg01871631	0.0175062
1939	cg26471058	0.0174985
1940	cg14304515	0.0174953
1941	cg04351807	0.0174611
1942	cg23369564	0.0174526
1943	cg26683005	0.0174247
1944	cg14400498	0.0174028
1945	cg14122300	0.0173916
1946	cg00226545	0.0173884
1947	cg06651878	0.0173794
1948	cg14284618	0.0173732
1949	cg03519907	0.0173699
1950	cg05343480	0.0173651
1951	cg12372547	0.0173589
1952	cg11445797	0.0173569
1953	cg15312943	0.017309
1954	cg14093363	0.0173025
1955	cg01771850	0.017301
1956	cg03703356	0.0172971
1957	cg24940706	0.0172858
1958	cg04271218	0.0172728
1959	cg08424188	0.0172577
1960	cg21970554	0.0172415
1961	cg03559235	0.0172404
1962	cg21782409	0.0172389
1963	cg21341821	0.0172288
1964	cg16396191	0.0172188
1965	cg19267252	0.0171899
1966	cg00412772	0.0171826
1967	cg07218275	0.0171826
1968	cg12091331	0.0171577
1969	cg22865798	0.0171276
1970	cg07599225	0.01712
1971	cg14995202	0.0171048
1972	cg05137587	0.0170967
1973	cg00622654	0.0170802
1974	cg22807585	0.0170597
1975	cg04212729	0.0170381
1976	cg10536276	0.0170336
1977	cg16017420	0.0170294
1978	cg25258843	0.0170224
1979	cg13202514	0.0170194
1980	cg24040043	0.0170105
1981	cg01291404	0.0170027
1982	cg07264048	0.016997
1983	cg18809126	0.0169943
1984	cg17143376	0.0169888
1985	cg25655234	0.0169805
1986	cg24065690	0.0169782
1987	cg24389412	0.0169632
1988	cg03222244	0.0169417
1989	cg15857470	0.0169293
1990	cg07071978	0.0169247
1991	cg20540714	0.0169137
1992	cg14473102	0.0169105
1993	cg22221831	0.0169017
1994	cg07740525	0.0168686
1995	cg00244040	0.0168678
1996	cg06432655	0.0168655
1997	cg14891195	0.0168571
1998	cg04205041	0.016843
[truncated: 18,453 more rows]
