# Supplementary material for: Discriminating Origin Tissues of Tumor Cell Lines by Methylation Signatures and Dys-Methylated Rules
Source: Front Bioeng Biotechnol. 2020 May 26;8:507. doi: 10.3389/fbioe.2020.00507 (PMC7264161; doi:10.3389/fbioe.2020.00507)
Supplement: Table S3 — Performance of IFS with SVM, PART, and RIPPER when using different numbers of features ranked by mRMR. [file Table_3.XLSX]

## Sheet: SVM
Number of features	Aerodigestive Tract	Blood	Bone	Breast	Digestive System	Kidney	Lung	Nervous System	Pancreas	Skin	Soft Tissue	Thyroid	Urogenital System	ACC	MCC
10	0.675	0.99435	0.236842	0.673077	0.180952	0.818182	0.323232	0.635417	0.645161	0.711864	0.571429	0.705882	0.086957	0.529354	0.493308
20	0.7125	0.99435	0.631579	0.653846	0.419048	0.757576	0.469697	0.729167	0.580645	0.79661	0.52381	0.705882	0.373913	0.639922	0.602836
30	0.725	0.99435	0.684211	0.730769	0.6	0.848485	0.616162	0.791667	0.709677	0.779661	0.619048	0.823529	0.426087	0.715264	0.682869
40	0.7625	0.99435	0.815789	0.730769	0.609524	0.848485	0.60101	0.822917	0.774194	0.881356	0.714286	0.823529	0.426087	0.733855	0.703896
50	0.825	0.99435	0.842105	0.711538	0.685714	0.878788	0.641414	0.84375	0.870968	0.898305	0.761905	0.764706	0.426087	0.761252	0.734134
60	0.8	0.99435	0.868421	0.711538	0.67619	0.878788	0.641414	0.854167	0.83871	0.898305	0.809524	0.941176	0.469565	0.768102	0.741848
70	0.775	0.99435	0.894737	0.769231	0.761905	0.848485	0.717172	0.864583	0.903226	0.898305	0.809524	0.941176	0.521739	0.80137	0.778106
80	0.8125	0.99435	0.947368	0.826923	0.752381	0.878788	0.722222	0.916667	0.903226	0.915254	0.857143	0.941176	0.530435	0.818004	0.796608
90	0.775	0.99435	0.921053	0.865385	0.761905	0.878788	0.707071	0.9375	0.967742	0.898305	0.857143	0.941176	0.591304	0.823875	0.8026
100	0.8625	0.99435	0.973684	0.826923	0.780952	0.878788	0.762626	0.927083	0.967742	0.932203	0.857143	0.941176	0.6	0.845401	0.826646
110	0.9125	0.99435	0.947368	0.846154	0.8	0.909091	0.757576	0.947917	0.967742	0.915254	0.857143	1	0.608696	0.854207	0.836706
120	0.875	0.99435	0.973684	0.903846	0.790476	0.939394	0.752525	0.916667	0.935484	0.915254	0.904762	1	0.643478	0.855186	0.837784
130	0.875	0.99435	0.973684	0.903846	0.819048	0.909091	0.747475	0.927083	0.967742	0.915254	1	1	0.669565	0.863014	0.846538
140	0.8875	0.99435	0.973684	0.884615	0.809524	0.939394	0.732323	0.9375	0.967742	0.932203	0.952381	1	0.695652	0.863992	0.847746
150	0.875	0.99435	0.973684	0.884615	0.790476	0.939394	0.757576	0.927083	0.967742	0.932203	0.952381	1	0.652174	0.860078	0.843156
160	0.9125	0.99435	0.973684	0.903846	0.809524	0.939394	0.782828	0.9375	1	0.949153	0.952381	1	0.686957	0.877691	0.862638
170	0.9	0.99435	0.973684	0.942308	0.8	0.939394	0.782828	0.947917	1	0.949153	0.952381	1	0.704348	0.880626	0.866348
180	0.8875	0.99435	0.973684	0.923077	0.809524	0.939394	0.792929	0.9375	1	0.966102	0.952381	1	0.73913	0.885519	0.871472
190	0.8875	0.99435	0.973684	0.923077	0.847619	0.939394	0.808081	0.947917	1	0.966102	0.952381	1	0.756522	0.895303	0.882395
200	0.9125	0.99435	1	0.923077	0.838095	0.939394	0.792929	0.947917	1	0.966102	0.952381	1	0.773913	0.896282	0.883626
210	0.9	0.99435	1	0.923077	0.838095	0.939394	0.777778	0.9375	1	0.966102	0.952381	1	0.8	0.894325	0.881574
220	0.9125	0.99435	1	0.923077	0.847619	0.969697	0.792929	0.9375	1	0.949153	0.952381	1	0.817391	0.901174	0.889121
230	0.8875	0.99435	1	0.923077	0.838095	0.969697	0.80303	0.9375	1	0.983051	0.952381	1	0.791304	0.899217	0.886738
240	0.9125	0.99435	1	0.942308	0.857143	0.969697	0.813131	0.947917	1	0.983051	0.952381	1	0.791304	0.907045	0.895743
250	0.925	0.99435	1	0.942308	0.87619	0.969697	0.818182	0.9375	1	0.983051	0.952381	1	0.8	0.910959	0.900169
260	0.9125	0.99435	1	0.942308	0.87619	0.969697	0.79798	0.9375	1	0.983051	0.952381	1	0.834783	0.90998	0.899278
270	0.9125	0.99435	1	0.961538	0.885714	0.969697	0.808081	0.9375	1	0.983051	1	1	0.817391	0.912916	0.902448
280	0.925	0.99435	1	0.961538	0.885714	0.969697	0.818182	0.947917	1	0.983051	1	1	0.843478	0.919765	0.91013
290	0.925	0.99435	1	0.961538	0.866667	0.969697	0.828283	0.947917	1	0.983051	1	1	0.843478	0.919765	0.910015
300	0.9	0.99435	1	0.961538	0.857143	1	0.818182	0.958333	1	0.983051	1	1	0.817391	0.913894	0.903445
310	0.9125	0.99435	1	0.961538	0.847619	1	0.838384	0.958333	1	0.983051	1	1	0.826087	0.918787	0.908884
320	0.925	0.99435	1	0.961538	0.866667	1	0.833333	0.958333	1	0.983051	1	1	0.826087	0.920744	0.911176
330	0.9	0.99435	1	0.961538	0.847619	1	0.838384	0.96875	1	0.966102	1	1	0.826087	0.917808	0.907763
340	0.9375	0.99435	1	0.961538	0.866667	1	0.828283	0.947917	1	0.966102	1	1	0.852174	0.921722	0.912214
350	0.95	0.99435	1	0.980769	0.87619	1	0.833333	0.947917	1	1	1	1	0.834783	0.925636	0.916695
360	0.9375	0.99435	1	0.980769	0.866667	1	0.833333	0.947917	1	1	1	1	0.852174	0.925636	0.916646
370	0.95	0.99435	1	0.980769	0.866667	1	0.838384	0.947917	1	1	1	1	0.817391	0.923679	0.914477
380	0.9625	0.99435	1	0.980769	0.885714	1	0.843434	0.947917	1	1	1	1	0.834783	0.92955	0.921112
390	0.9625	0.99435	1	0.980769	0.87619	1	0.843434	0.947917	1	1	1	1	0.826087	0.927593	0.91893
400	0.9625	0.99435	1	0.980769	0.885714	1	0.843434	0.947917	1	1	1	1	0.834783	0.92955	0.921218
410	0.95	0.99435	1	0.980769	0.885714	1	0.843434	0.947917	1	1	1	1	0.817391	0.926614	0.917817
420	0.95	0.99435	1	0.980769	0.895238	1	0.833333	0.947917	1	1	1	1	0.8	0.923679	0.914614
430	0.95	0.99435	1	0.980769	0.914286	1	0.833333	0.947917	1	1	1	1	0.808696	0.926614	0.917945
440	0.95	0.988701	1	0.980769	0.914286	1	0.853535	0.947917	1	1	1	1	0.826087	0.931507	0.923361
450	0.95	0.988701	1	0.980769	0.914286	1	0.853535	0.947917	1	1	1	1	0.843478	0.933464	0.925563
460	0.95	0.988701	1	0.980769	0.92381	1	0.848485	0.947917	1	1	1	1	0.843478	0.933464	0.92561
470	0.95	0.99435	1	0.980769	0.92381	1	0.853535	0.947917	1	1	1	1	0.869565	0.938356	0.931057
480	0.95	0.99435	1	0.961538	0.914286	1	0.848485	0.947917	1	1	1	1	0.86087	0.934442	0.926714
490	0.9375	0.99435	1	0.961538	0.895238	1	0.848485	0.958333	1	1	1	1	0.852174	0.931507	0.92331
500	0.95	0.988701	1	0.961538	0.914286	1	0.843434	0.958333	1	1	1	1	0.852174	0.932485	0.924478
510	0.95	0.99435	1	0.961538	0.904762	1	0.838384	0.947917	1	1	1	1	0.86087	0.931507	0.923301
520	0.9375	0.99435	1	0.961538	0.895238	1	0.838384	0.947917	1	1	1	1	0.86087	0.92955	0.921111
530	0.9375	0.99435	1	0.961538	0.914286	1	0.838384	0.947917	1	1	1	1	0.852174	0.930528	0.922238
540	0.9375	0.99435	1	0.961538	0.904762	1	0.848485	0.947917	1	1	1	1	0.826087	0.928571	0.919906
550	0.9375	0.99435	1	0.961538	0.914286	1	0.843434	0.947917	1	1	1	1	0.834783	0.92955	0.921113
560	0.9375	0.99435	1	0.961538	0.914286	1	0.853535	0.947917	1	1	1	1	0.834783	0.931507	0.923216
570	0.9375	0.99435	1	0.961538	0.92381	1	0.863636	0.947917	1	1	1	1	0.826087	0.933464	0.925467
580	0.9375	0.99435	1	0.961538	0.92381	1	0.853535	0.947917	1	1	1	1	0.834783	0.932485	0.924367
590	0.9375	0.99435	1	0.961538	0.933333	1	0.858586	0.947917	1	1	1	1	0.834783	0.934442	0.926552
600	0.9375	0.99435	1	0.961538	0.92381	1	0.853535	0.947917	1	1	1	1	0.826087	0.931507	0.923262
610	0.9375	0.99435	1	0.961538	0.914286	1	0.863636	0.958333	1	1	1	1	0.843478	0.935421	0.927618
620	0.9375	0.99435	1	0.961538	0.942857	1	0.863636	0.958333	1	1	1	1	0.826087	0.936399	0.928764
630	0.9375	0.99435	1	0.961538	0.92381	1	0.868687	0.958333	1	1	1	1	0.826087	0.935421	0.927589
640	0.9375	0.99435	1	0.961538	0.914286	1	0.863636	0.958333	1	1	1	1	0.852174	0.936399	0.928656
650	0.9375	0.99435	1	0.961538	0.895238	1	0.863636	0.958333	1	1	1	1	0.852174	0.934442	0.926396
660	0.95	0.99435	1	0.961538	0.904762	1	0.863636	0.947917	1	1	1	1	0.869565	0.937378	0.929737
670	0.95	0.99435	1	0.961538	0.904762	1	0.863636	0.958333	1	1	1	1	0.869565	0.938356	0.930864
680	0.9375	0.99435	1	0.961538	0.933333	1	0.858586	0.958333	1	1	1	1	0.869565	0.939335	0.93206
690	0.9375	0.99435	1	0.961538	0.933333	1	0.863636	0.958333	1	1	1	1	0.852174	0.938356	0.930913
700	0.9375	0.99435	1	0.961538	0.933333	1	0.868687	0.958333	1	1	1	1	0.86087	0.940313	0.933068
710	0.9375	0.99435	1	0.961538	0.942857	1	0.873737	0.958333	1	0.983051	1	1	0.869565	0.94227	0.935274
720	0.9375	0.99435	1	0.980769	0.933333	1	0.873737	0.958333	1	1	1	1	0.86087	0.94227	0.935248
730	0.9375	0.99435	1	0.980769	0.942857	1	0.873737	0.958333	1	0.983051	1	1	0.869565	0.943249	0.93637
740	0.95	0.99435	1	0.980769	0.942857	1	0.878788	0.958333	1	0.983051	1	1	0.869565	0.945205	0.938519
750	0.9375	0.99435	1	0.980769	0.942857	1	0.863636	0.958333	1	0.983051	1	1	0.86087	0.940313	0.933132
760	0.9375	0.99435	1	0.980769	0.933333	1	0.868687	0.947917	1	0.983051	1	1	0.869565	0.940313	0.933055
770	0.95	0.99435	1	0.980769	0.942857	1	0.873737	0.947917	1	0.983051	1	1	0.869565	0.943249	0.936358
780	0.9375	0.988701	1	0.980769	0.942857	1	0.863636	0.947917	1	0.983051	1	1	0.852174	0.937378	0.929815
790	0.9375	0.988701	1	0.980769	0.92381	1	0.863636	0.947917	1	0.983051	1	1	0.86087	0.936399	0.928638
800	0.9375	0.99435	1	0.980769	0.914286	1	0.868687	0.947917	1	0.983051	1	1	0.86087	0.937378	0.929674
810	0.9375	0.988701	1	0.980769	0.92381	1	0.868687	0.947917	1	0.983051	1	1	0.869565	0.938356	0.930794
820	0.9375	0.988701	1	0.980769	0.92381	1	0.858586	0.947917	1	1	1	1	0.878261	0.938356	0.930878
830	0.9375	0.99435	1	0.980769	0.933333	1	0.858586	0.947917	1	1	1	1	0.878261	0.940313	0.933091
840	0.9375	0.99435	1	0.980769	0.92381	1	0.853535	0.947917	1	0.983051	1	1	0.878261	0.937378	0.929745
850	0.95	0.99435	1	0.980769	0.92381	0.969697	0.858586	0.947917	1	1	1	1	0.878261	0.939335	0.93189
860	0.95	0.99435	1	0.980769	0.914286	0.969697	0.858586	0.947917	1	1	1	1	0.878261	0.938356	0.930787
870	0.95	0.99435	1	0.980769	0.92381	0.969697	0.858586	0.958333	1	1	1	1	0.878261	0.940313	0.933051
880	0.95	0.99435	1	0.980769	0.933333	0.969697	0.853535	0.947917	1	1	1	1	0.878261	0.939335	0.931963
890	0.95	0.99435	1	0.980769	0.933333	0.969697	0.853535	0.947917	1	1	1	1	0.869565	0.938356	0.930838
900	0.95	0.99435	1	0.980769	0.92381	0.969697	0.853535	0.947917	1	1	1	1	0.878261	0.938356	0.930815
910	0.95	0.99435	1	0.980769	0.92381	0.969697	0.868687	0.947917	1	1	1	1	0.869565	0.940313	0.932949
920	0.95	0.99435	1	0.980769	0.92381	0.969697	0.863636	0.947917	1	1	1	1	0.86087	0.938356	0.930775
930	0.95	0.99435	1	0.980769	0.92381	0.969697	0.863636	0.947917	1	1	1	1	0.869565	0.939335	0.931864
940	0.95	0.99435	1	0.980769	0.914286	0.969697	0.868687	0.947917	1	1	1	1	0.869565	0.939335	0.931836
950	0.95	0.99435	1	0.980769	0.914286	0.969697	0.873737	0.947917	1	1	1	1	0.878261	0.941292	0.934053
960	0.95	0.99435	1	0.980769	0.914286	0.969697	0.878788	0.947917	1	1	1	1	0.878261	0.94227	0.935139
970	0.95	0.99435	1	0.980769	0.92381	0.969697	0.878788	0.947917	1	1	1	1	0.878261	0.943249	0.93627
980	0.95	0.99435	1	0.980769	0.92381	0.969697	0.878788	0.947917	1	1	1	1	0.878261	0.943249	0.93627
990	0.95	0.99435	1	0.980769	0.92381	0.969697	0.878788	0.947917	1	1	1	1	0.878261	0.943249	0.93628
1000	0.95	0.99435	1	0.980769	0.92381	0.969697	0.878788	0.958333	1	1	1	1	0.878261	0.944227	0.937366
1010	0.95	0.99435	1	0.980769	0.933333	0.969697	0.873737	0.958333	1	0.983051	1	1	0.878261	0.943249	0.936293
1020	0.95	0.99435	1	0.980769	0.933333	0.969697	0.873737	0.958333	1	0.983051	1	1	0.878261	0.943249	0.936273
1030	0.95	0.99435	1	0.980769	0.92381	0.969697	0.873737	0.947917	1	1	1	1	0.878261	0.94227	0.93519
1040	0.95	0.99435	1	0.980769	0.92381	0.969697	0.873737	0.947917	1	1	1	1	0.878261	0.94227	0.935185
1050	0.95	0.99435	1	0.980769	0.933333	0.969697	0.873737	0.958333	1	1	1	1	0.878261	0.944227	0.937401
1060	0.95	0.99435	1	0.980769	0.933333	0.969697	0.868687	0.958333	1	1	1	1	0.878261	0.943249	0.93633
1070	0.95	0.99435	1	0.980769	0.933333	0.969697	0.868687	0.958333	1	0.983051	1	1	0.878261	0.94227	0.935223
1080	0.95	0.99435	1	0.980769	0.933333	0.969697	0.868687	0.958333	1	0.983051	1	1	0.878261	0.94227	0.935223
1090	0.95	0.99435	1	0.980769	0.933333	0.969697	0.868687	0.958333	1	0.983051	1	1	0.878261	0.94227	0.935208
1100	0.95	0.99435	1	0.980769	0.933333	0.969697	0.873737	0.958333	1	1	1	1	0.878261	0.944227	0.937396
1110	0.95	0.99435	1	0.980769	0.942857	0.969697	0.873737	0.958333	1	0.983051	1	1	0.878261	0.944227	0.937394
1120	0.9625	0.99435	1	1	0.942857	0.969697	0.878788	0.958333	1	1	1	1	0.878261	0.948141	0.941787
1130	0.9625	0.99435	1	1	0.942857	0.969697	0.878788	0.958333	1	1	1	1	0.878261	0.948141	0.941793
1140	0.95	0.99435	1	0.980769	0.942857	0.969697	0.878788	0.958333	1	1	1	1	0.878261	0.946184	0.939578
1150	0.9625	0.99435	1	0.980769	0.942857	0.969697	0.878788	0.958333	1	1	1	1	0.886957	0.948141	0.941786
1160	0.9625	0.99435	1	0.980769	0.942857	0.969697	0.878788	0.958333	1	1	1	1	0.886957	0.948141	0.941774
1170	0.9625	0.99435	1	1	0.942857	0.969697	0.873737	0.958333	1	1	1	1	0.886957	0.948141	0.941787
1180	0.9625	0.99435	1	1	0.952381	0.969697	0.873737	0.958333	1	1	1	1	0.886957	0.949119	0.942915
1190	0.9625	0.99435	1	1	0.942857	0.969697	0.873737	0.958333	1	1	1	1	0.886957	0.948141	0.941796
1200	0.9625	0.99435	1	1	0.942857	0.969697	0.883838	0.958333	1	1	1	1	0.878261	0.949119	0.942881
1210	0.9625	0.99435	1	1	0.942857	0.969697	0.883838	0.958333	1	1	1	1	0.878261	0.949119	0.942863
1220	0.9625	0.99435	1	1	0.942857	0.969697	0.883838	0.958333	1	1	1	1	0.886957	0.950098	0.943928
1230	0.9625	0.99435	1	1	0.942857	0.969697	0.883838	0.958333	1	1	1	1	0.886957	0.950098	0.943928
1240	0.9625	0.99435	1	1	0.942857	0.969697	0.883838	0.958333	1	1	1	1	0.886957	0.950098	0.943938
1250	0.9625	0.99435	1	1	0.952381	0.969697	0.888889	0.958333	1	1	1	1	0.895652	0.953033	0.947236
1260	0.9625	0.99435	1	1	0.952381	0.969697	0.89899	0.958333	1	1	1	1	0.895652	0.95499	0.94939
1270	0.9625	0.99435	1	1	0.961905	0.969697	0.888889	0.958333	1	0.983051	1	1	0.895652	0.953033	0.947267
1280	0.9625	0.99435	1	1	0.961905	0.969697	0.883838	0.958333	1	0.983051	1	1	0.895652	0.952055	0.946181
1290	0.9625	0.99435	1	1	0.961905	0.969697	0.878788	0.958333	1	0.983051	1	1	0.895652	0.951076	0.945096
1300	0.9625	0.99435	1	1	0.961905	0.969697	0.893939	0.958333	1	0.983051	1	1	0.895652	0.954012	0.948326
1310	0.9625	0.99435	1	1	0.961905	0.969697	0.888889	0.958333	1	0.983051	1	1	0.895652	0.953033	0.947253
1320	0.9625	0.99435	1	1	0.961905	0.969697	0.888889	0.958333	1	0.983051	1	1	0.904348	0.954012	0.948346
1330	0.9625	0.99435	1	1	0.961905	0.969697	0.893939	0.958333	1	0.983051	1	1	0.904348	0.95499	0.94942
1340	0.9625	0.99435	1	1	0.961905	0.969697	0.893939	0.958333	1	0.983051	1	1	0.904348	0.95499	0.94942
1350	0.9625	0.99435	1	1	0.952381	0.969697	0.90404	0.958333	1	0.983051	1	1	0.904348	0.955969	0.950461
1360	0.9625	0.99435	1	1	0.961905	0.969697	0.90404	0.958333	1	0.983051	1	1	0.904348	0.956947	0.951577
1370	0.9625	0.99435	1	1	0.961905	0.969697	0.90404	0.958333	1	0.983051	1	1	0.904348	0.956947	0.951577
1380	0.9625	0.99435	1	1	0.952381	0.969697	0.89899	0.958333	1	0.983051	1	1	0.904348	0.95499	0.949369
1390	0.9625	0.99435	1	1	0.952381	0.969697	0.89899	0.958333	1	0.983051	1	1	0.904348	0.95499	0.949369
1400	0.9625	0.99435	1	1	0.961905	0.969697	0.909091	0.958333	1	1	1	1	0.904348	0.958904	0.953771
1410	0.9625	0.99435	1	1	0.961905	0.969697	0.90404	0.958333	1	0.983051	1	1	0.904348	0.956947	0.951577
1420	0.9625	0.99435	1	1	0.961905	0.969697	0.909091	0.958333	1	0.983051	1	1	0.904348	0.957926	0.952669
1430	0.9625	0.99435	1	1	0.961905	0.969697	0.90404	0.958333	1	0.983051	1	1	0.904348	0.956947	0.951577
1440	0.9625	0.99435	1	1	0.961905	0.969697	0.89899	0.96875	1	0.983051	1	1	0.904348	0.956947	0.951594
1450	0.9625	0.99435	1	1	0.961905	0.969697	0.90404	0.96875	1	0.983051	1	1	0.904348	0.957926	0.952686
1460	0.9625	0.99435	1	1	0.961905	0.969697	0.90404	0.96875	1	0.983051	1	1	0.904348	0.957926	0.952686
1470	0.9625	0.99435	1	1	0.961905	0.969697	0.89899	0.96875	1	0.983051	1	1	0.904348	0.956947	0.951595
1480	0.9625	0.99435	1	1	0.961905	0.969697	0.89899	0.96875	1	0.983051	1	1	0.895652	0.955969	0.9505
1490	0.9625	0.99435	1	0.980769	0.961905	0.969697	0.89899	0.96875	1	0.983051	1	1	0.895652	0.95499	0.949402
1500	0.9625	0.99435	1	0.980769	0.961905	0.969697	0.89899	0.96875	1	0.983051	1	1	0.895652	0.95499	0.949402
1510	0.9625	0.99435	1	0.980769	0.952381	0.969697	0.893939	0.96875	1	0.983051	1	1	0.886957	0.952055	0.946106
1520	0.9625	0.99435	1	0.980769	0.952381	0.969697	0.893939	0.96875	1	0.983051	1	1	0.904348	0.954012	0.948289
1530	0.9625	0.99435	1	1	0.952381	0.969697	0.893939	0.96875	1	0.983051	1	1	0.904348	0.95499	0.94936
1540	0.9625	0.99435	1	1	0.952381	0.969697	0.89899	0.96875	1	0.983051	1	1	0.904348	0.955969	0.950439
1550	0.975	0.99435	1	1	0.952381	0.969697	0.893939	0.96875	1	1	1	1	0.904348	0.956947	0.951566
1560	0.975	0.99435	1	1	0.961905	0.969697	0.893939	0.96875	1	1	1	1	0.904348	0.957926	0.952696
1570	0.975	0.99435	1	1	0.961905	0.969697	0.893939	0.96875	1	1	1	1	0.904348	0.957926	0.952696
1580	0.9625	0.99435	1	1	0.961905	0.969697	0.893939	0.96875	1	0.983051	1	1	0.904348	0.955969	0.950497
1590	0.9625	0.99435	1	1	0.961905	0.969697	0.893939	0.96875	1	0.983051	1	1	0.904348	0.955969	0.950497
1600	0.9625	0.99435	1	1	0.961905	0.969697	0.888889	0.96875	1	0.983051	1	1	0.904348	0.95499	0.949416
1610	0.9625	0.99435	1	1	0.961905	0.969697	0.888889	0.96875	1	0.983051	1	1	0.904348	0.95499	0.949416
1620	0.9625	0.99435	1	1	0.961905	0.969697	0.888889	0.96875	1	0.983051	1	1	0.904348	0.95499	0.949416
1630	0.9625	0.99435	1	1	0.961905	0.969697	0.89899	0.96875	1	0.983051	1	1	0.904348	0.956947	0.951577
1640	0.9625	0.99435	1	1	0.961905	0.969697	0.89899	0.96875	1	1	1	1	0.904348	0.957926	0.952676
1650	0.9625	0.99435	1	1	0.961905	0.969697	0.89899	0.96875	1	0.983051	1	1	0.904348	0.956947	0.951577
1660	0.9625	0.99435	1	1	0.961905	0.969697	0.893939	0.96875	1	1	1	1	0.904348	0.956947	0.9516
1670	0.9625	0.99435	1	1	0.961905	0.969697	0.89899	0.96875	1	0.983051	1	1	0.904348	0.956947	0.951579
1680	0.9625	0.99435	1	1	0.961905	0.969697	0.89899	0.96875	1	0.983051	1	1	0.904348	0.956947	0.951579
1690	0.975	0.99435	1	1	0.961905	0.969697	0.89899	0.96875	1	0.983051	1	1	0.904348	0.957926	0.952691
1700	0.95	0.99435	1	1	0.961905	0.969697	0.89899	0.96875	1	1	1	1	0.904348	0.956947	0.951568
1710	0.95	0.99435	1	1	0.961905	0.969697	0.893939	0.96875	1	1	1	1	0.895652	0.95499	0.949406
1720	0.95	0.99435	1	1	0.961905	0.969697	0.893939	0.96875	1	1	1	1	0.904348	0.955969	0.950523
1730	0.95	0.99435	1	1	0.961905	0.969697	0.893939	0.96875	1	1	1	1	0.904348	0.955969	0.950523
1740	0.95	0.99435	1	1	0.961905	0.969697	0.893939	0.96875	1	0.983051	1	1	0.904348	0.95499	0.949423
1750	0.95	0.99435	1	1	0.961905	0.969697	0.89899	0.96875	1	1	1	1	0.904348	0.956947	0.951594
1760	0.95	0.99435	1	1	0.961905	0.969697	0.89899	0.96875	1	1	1	1	0.904348	0.956947	0.951594
1770	0.9625	0.99435	1	1	0.961905	0.969697	0.89899	0.96875	1	1	1	1	0.886957	0.955969	0.950516
1780	0.9625	0.99435	1	1	0.961905	0.969697	0.89899	0.96875	1	1	1	1	0.886957	0.955969	0.95046
1790	0.95	0.99435	1	1	0.961905	0.969697	0.89899	0.96875	1	1	1	1	0.895652	0.955969	0.950478
1800	0.95	0.99435	1	1	0.961905	0.969697	0.90404	0.96875	1	1	1	1	0.904348	0.957926	0.952673
1810	0.95	0.99435	1	1	0.961905	0.969697	0.90404	0.96875	1	1	1	1	0.895652	0.956947	0.951576
1820	0.95	0.99435	1	1	0.961905	0.969697	0.909091	0.96875	1	1	1	1	0.904348	0.958904	0.953777
1830	0.95	0.99435	1	1	0.961905	0.969697	0.914141	0.96875	1	1	1	1	0.895652	0.958904	0.953758
1840	0.95	0.99435	1	1	0.961905	0.969697	0.914141	0.96875	1	1	1	1	0.904348	0.959883	0.954881
1850	0.9625	0.99435	1	1	0.961905	0.969697	0.914141	0.96875	1	1	1	1	0.895652	0.959883	0.95488
1860	0.9625	0.99435	1	1	0.961905	0.969697	0.914141	0.96875	1	1	1	1	0.895652	0.959883	0.95488
1870	0.9625	0.99435	1	1	0.961905	0.969697	0.914141	0.96875	1	1	1	1	0.904348	0.960861	0.955976
1880	0.9625	0.99435	1	1	0.961905	0.969697	0.914141	0.96875	1	1	1	1	0.913043	0.96184	0.95708
1890	0.9625	0.99435	1	1	0.961905	0.969697	0.914141	0.96875	1	1	1	1	0.913043	0.96184	0.957064
1900	0.9625	0.99435	1	1	0.961905	0.969697	0.914141	0.96875	1	1	1	1	0.913043	0.96184	0.957054
1910	0.9625	0.99435	1	1	0.961905	0.969697	0.914141	0.96875	1	1	1	1	0.921739	0.962818	0.958167
1920	0.9625	0.99435	1	1	0.961905	0.969697	0.914141	0.96875	1	1	1	1	0.913043	0.96184	0.957078
1930	0.9625	0.99435	1	1	0.961905	0.969697	0.914141	0.96875	1	1	1	1	0.913043	0.96184	0.957078
1940	0.9625	0.99435	1	1	0.961905	0.969697	0.914141	0.96875	1	1	1	1	0.913043	0.96184	0.957078
1950	0.95	0.99435	1	1	0.961905	0.969697	0.914141	0.96875	1	1	1	1	0.913043	0.960861	0.955982
1960	0.9625	0.99435	1	1	0.961905	0.969697	0.914141	0.96875	1	1	1	1	0.904348	0.960861	0.95599
1970	0.95	0.99435	1	1	0.961905	0.969697	0.914141	0.96875	1	1	1	1	0.913043	0.960861	0.955982
1980	0.95	0.99435	1	1	0.961905	0.969697	0.909091	0.96875	1	1	1	1	0.913043	0.959883	0.954892
1990	0.95	0.99435	1	1	0.961905	0.969697	0.914141	0.96875	1	1	1	1	0.913043	0.960861	0.955982
2000	0.95	0.99435	1	1	0.961905	0.969697	0.914141	0.96875	1	1	1	1	0.913043	0.960861	0.955982
2010	0.95	0.99435	1	1	0.961905	0.969697	0.914141	0.96875	1	1	1	1	0.913043	0.960861	0.955982
2020	0.95	0.99435	1	1	0.961905	0.969697	0.914141	0.96875	1	1	1	1	0.913043	0.960861	0.955982
2030	0.95	0.99435	1	1	0.961905	0.969697	0.914141	0.96875	1	1	1	1	0.913043	0.960861	0.955957
2040	0.95	0.99435	1	1	0.961905	0.969697	0.909091	0.96875	1	1	1	1	0.913043	0.959883	0.954862
2050	0.95	0.99435	1	1	0.961905	0.969697	0.909091	0.96875	1	1	1	1	0.913043	0.959883	0.954862
2060	0.95	0.99435	1	1	0.961905	0.969697	0.909091	0.96875	1	1	1	1	0.913043	0.959883	0.954862
2070	0.95	0.99435	1	1	0.961905	0.969697	0.909091	0.96875	1	1	1	1	0.913043	0.959883	0.954862
2080	0.9625	0.99435	1	1	0.961905	0.969697	0.909091	0.96875	1	1	1	1	0.904348	0.959883	0.954869
2090	0.9625	0.99435	1	1	0.961905	0.969697	0.90404	0.96875	1	1	1	1	0.913043	0.959883	0.954879
2100	0.9625	0.99435	1	1	0.961905	0.969697	0.909091	0.96875	1	1	1	1	0.913043	0.960861	0.955958
2110	0.95	0.99435	1	1	0.961905	0.969697	0.909091	0.96875	1	1	1	1	0.913043	0.959883	0.954862
2120	0.95	0.99435	1	1	0.961905	0.969697	0.90404	0.96875	1	1	1	1	0.913043	0.958904	0.953772
2130	0.95	0.99435	1	1	0.961905	0.969697	0.909091	0.96875	1	1	1	1	0.913043	0.959883	0.954862
2140	0.95	0.99435	1	1	0.961905	0.969697	0.909091	0.96875	1	1	1	1	0.913043	0.959883	0.954862
2150	0.95	0.99435	1	1	0.961905	0.969697	0.909091	0.96875	1	1	1	1	0.913043	0.959883	0.954862
2160	0.95	0.99435	1	1	0.961905	0.969697	0.90404	0.96875	1	1	1	1	0.913043	0.958904	0.953777
2170	0.9625	0.99435	1	1	0.961905	0.969697	0.909091	0.96875	1	1	1	1	0.913043	0.960861	0.955958
2180	0.9625	0.99435	1	1	0.961905	0.969697	0.909091	0.96875	1	1	1	1	0.913043	0.960861	0.955958
2190	0.95	0.99435	1	1	0.961905	0.969697	0.90404	0.96875	1	1	1	1	0.913043	0.958904	0.953777
2200	0.95	0.99435	1	1	0.961905	0.969697	0.909091	0.96875	1	1	1	1	0.913043	0.959883	0.954862
2210	0.9625	0.99435	1	1	0.961905	0.969697	0.90404	0.96875	1	1	1	1	0.913043	0.959883	0.954879
2220	0.9625	0.99435	1	1	0.961905	0.969697	0.90404	0.96875	1	1	1	1	0.913043	0.959883	0.954879
2230	0.9625	0.99435	1	1	0.952381	0.969697	0.90404	0.96875	1	1	1	1	0.913043	0.958904	0.95374
2240	0.9625	0.99435	1	1	0.952381	0.969697	0.89899	0.96875	1	1	1	1	0.913043	0.957926	0.952655
2250	0.9625	0.99435	1	1	0.952381	0.969697	0.89899	0.96875	1	1	1	1	0.913043	0.957926	0.952655
2260	0.9625	0.99435	1	1	0.952381	0.969697	0.89899	0.96875	1	1	1	1	0.913043	0.957926	0.952655
2270	0.9625	0.99435	1	1	0.952381	0.969697	0.89899	0.96875	1	1	1	1	0.913043	0.957926	0.952655
2280	0.9625	0.99435	1	1	0.952381	0.969697	0.89899	0.96875	1	1	1	1	0.913043	0.957926	0.952655
2290	0.9625	0.99435	1	1	0.952381	0.969697	0.89899	0.96875	1	1	1	1	0.913043	0.957926	0.952655
2300	0.9625	0.99435	1	1	0.952381	0.969697	0.89899	0.96875	1	1	1	1	0.913043	0.957926	0.952655
2310	0.95	0.99435	1	1	0.952381	0.969697	0.89899	0.96875	1	1	1	1	0.913043	0.956947	0.951558
2320	0.95	0.99435	1	1	0.952381	0.969697	0.89899	0.96875	1	1	1	1	0.913043	0.956947	0.951558
2330	0.95	0.99435	1	1	0.952381	0.969697	0.89899	0.96875	1	1	1	1	0.913043	0.956947	0.951558
2340	0.95	0.99435	1	1	0.952381	0.969697	0.89899	0.96875	1	1	1	1	0.913043	0.956947	0.951558
2350	0.95	0.99435	1	1	0.952381	0.969697	0.89899	0.96875	1	1	1	1	0.913043	0.956947	0.951558
2360	0.95	0.99435	1	1	0.952381	0.969697	0.90404	0.96875	1	1	1	1	0.913043	0.957926	0.952652
2370	0.95	0.99435	1	1	0.952381	0.969697	0.90404	0.96875	1	1	1	1	0.913043	0.957926	0.952652
2380	0.95	0.99435	1	1	0.952381	0.969697	0.90404	0.96875	1	1	1	1	0.913043	0.957926	0.952652
2390	0.95	0.99435	1	1	0.952381	0.969697	0.89899	0.96875	1	1	1	1	0.913043	0.956947	0.951558
2400	0.95	0.99435	1	1	0.952381	0.969697	0.89899	0.96875	1	1	1	1	0.913043	0.956947	0.951558
2410	0.95	0.99435	1	1	0.952381	0.969697	0.89899	0.96875	1	1	1	1	0.913043	0.956947	0.951558
2420	0.95	0.99435	1	1	0.952381	0.969697	0.89899	0.96875	1	1	1	1	0.904348	0.955969	0.950468
2430	0.95	0.99435	1	1	0.952381	0.969697	0.89899	0.96875	1	1	1	1	0.904348	0.955969	0.950468
2440	0.95	0.99435	1	1	0.952381	0.969697	0.89899	0.96875	1	1	1	1	0.904348	0.955969	0.950468
2450	0.95	0.99435	1	1	0.952381	0.969697	0.89899	0.96875	1	1	1	1	0.904348	0.955969	0.950468
2460	0.95	0.99435	1	1	0.952381	0.969697	0.90404	0.96875	1	1	1	1	0.913043	0.957926	0.952652
2470	0.95	0.99435	1	1	0.952381	0.969697	0.90404	0.96875	1	1	1	1	0.913043	0.957926	0.952652
2480	0.95	0.99435	1	1	0.952381	0.969697	0.90404	0.96875	1	1	1	1	0.913043	0.957926	0.952652
2490	0.95	0.99435	1	1	0.952381	0.969697	0.90404	0.96875	1	1	1	1	0.921739	0.958904	0.953745
2500	0.95	0.99435	1	1	0.952381	0.969697	0.90404	0.96875	1	1	1	1	0.913043	0.957926	0.952652
2510	0.95	0.99435	1	1	0.952381	0.969697	0.90404	0.96875	1	1	1	1	0.913043	0.957926	0.952652
2520	0.95	0.99435	1	1	0.952381	0.969697	0.90404	0.96875	1	1	1	1	0.913043	0.957926	0.952652
2530	0.95	0.99435	1	1	0.952381	0.969697	0.89899	0.96875	1	1	1	1	0.921739	0.957926	0.952666
2540	0.95	0.99435	1	1	0.952381	0.969697	0.89899	0.96875	1	1	1	1	0.921739	0.957926	0.952666
2550	0.95	0.99435	1	1	0.952381	0.969697	0.89899	0.96875	1	1	1	1	0.921739	0.957926	0.952666
2560	0.9625	0.99435	1	1	0.952381	0.969697	0.90404	0.96875	1	1	1	1	0.921739	0.959883	0.954843
2570	0.9625	0.99435	1	1	0.952381	0.969697	0.90404	0.96875	1	1	1	1	0.921739	0.959883	0.954843
2580	0.9625	0.99435	1	1	0.952381	0.969697	0.90404	0.96875	1	1	1	1	0.921739	0.959883	0.954843
2590	0.9625	0.99435	1	1	0.952381	0.969697	0.90404	0.96875	1	1	1	1	0.921739	0.959883	0.954843
2600	0.9625	0.99435	1	1	0.952381	0.969697	0.90404	0.96875	1	1	1	1	0.921739	0.959883	0.954843
2610	0.9625	0.99435	1	1	0.952381	0.969697	0.90404	0.96875	1	1	1	1	0.921739	0.959883	0.954843
2620	0.9625	0.99435	1	1	0.952381	0.969697	0.90404	0.96875	1	1	1	1	0.921739	0.959883	0.954843
2630	0.9625	0.99435	1	1	0.952381	0.969697	0.90404	0.96875	1	1	1	1	0.921739	0.959883	0.954843
2640	0.9625	0.99435	1	1	0.952381	0.969697	0.90404	0.96875	1	1	1	1	0.921739	0.959883	0.954843
2650	0.9625	0.99435	1	1	0.952381	0.969697	0.90404	0.96875	1	1	1	1	0.921739	0.959883	0.954843
2660	0.9625	0.99435	1	0.980769	0.952381	0.969697	0.90404	0.96875	1	1	1	1	0.921739	0.958904	0.953719
2670	0.9625	0.99435	1	0.980769	0.952381	0.969697	0.90404	0.96875	1	1	1	1	0.921739	0.958904	0.953719
2680	0.9625	0.99435	1	0.980769	0.952381	0.969697	0.90404	0.96875	1	1	1	1	0.904348	0.956947	0.95154
2690	0.9625	0.99435	1	0.980769	0.952381	0.969697	0.909091	0.96875	1	1	1	1	0.913043	0.958904	0.953721
2700	0.9625	0.99435	1	0.980769	0.952381	0.969697	0.909091	0.96875	1	1	1	1	0.904348	0.957926	0.952628
2710	0.9625	0.99435	1	0.980769	0.952381	0.969697	0.909091	0.96875	1	1	1	1	0.913043	0.958904	0.953721
2720	0.9625	0.99435	1	0.980769	0.952381	0.969697	0.909091	0.96875	1	1	1	1	0.913043	0.958904	0.953721
2730	0.9625	0.99435	1	0.980769	0.952381	0.969697	0.909091	0.96875	1	1	1	1	0.904348	0.957926	0.952628
2740	0.9625	0.99435	1	0.980769	0.952381	0.969697	0.909091	0.96875	1	1	1	1	0.904348	0.957926	0.952624
2750	0.9625	0.99435	1	0.980769	0.952381	0.969697	0.909091	0.96875	1	1	1	1	0.904348	0.957926	0.952624
2760	0.9625	0.99435	1	1	0.952381	0.969697	0.909091	0.96875	1	1	1	1	0.904348	0.958904	0.953745
2770	0.9625	0.99435	1	1	0.952381	0.969697	0.909091	0.96875	1	1	1	1	0.895652	0.957926	0.952634
2780	0.9625	0.99435	1	1	0.952381	0.969697	0.909091	0.96875	1	1	1	1	0.904348	0.958904	0.953745
2790	0.9625	0.99435	1	1	0.952381	0.969697	0.909091	0.96875	1	1	1	1	0.904348	0.958904	0.953745
2800	0.9625	0.99435	1	0.980769	0.952381	0.969697	0.909091	0.96875	1	1	1	1	0.904348	0.957926	0.952624
2810	0.9625	0.99435	1	1	0.952381	0.969697	0.90404	0.96875	1	1	1	1	0.904348	0.957926	0.95266
2820	0.9625	0.99435	1	1	0.952381	0.969697	0.90404	0.96875	1	1	1	1	0.904348	0.957926	0.95266
2830	0.9625	0.99435	1	0.980769	0.952381	0.969697	0.909091	0.96875	1	1	1	1	0.904348	0.957926	0.952602
2840	0.9625	0.99435	1	1	0.952381	0.969697	0.90404	0.96875	1	1	1	1	0.904348	0.957926	0.952636
2850	0.9625	0.99435	1	1	0.952381	0.969697	0.909091	0.96875	1	1	1	1	0.904348	0.958904	0.953723
2860	0.9625	0.99435	1	1	0.952381	0.969697	0.909091	0.96875	1	1	1	1	0.904348	0.958904	0.953723
2870	0.9625	0.99435	1	1	0.952381	0.969697	0.909091	0.96875	1	1	1	1	0.904348	0.958904	0.953723
2880	0.9625	0.99435	1	1	0.952381	0.969697	0.909091	0.96875	1	1	1	1	0.904348	0.958904	0.953723
2890	0.9625	0.99435	1	1	0.952381	0.969697	0.90404	0.96875	1	1	1	1	0.904348	0.957926	0.952626
2900	0.9625	0.99435	1	1	0.952381	0.969697	0.90404	0.96875	1	1	1	1	0.895652	0.956947	0.951514
2910	0.9625	0.99435	1	1	0.952381	0.969697	0.909091	0.96875	1	1	1	1	0.895652	0.957926	0.952613
2920	0.9625	0.99435	1	1	0.952381	0.969697	0.909091	0.96875	1	1	1	1	0.886957	0.956947	0.951525
2930	0.9625	0.99435	1	1	0.952381	0.969697	0.909091	0.96875	1	1	1	1	0.895652	0.957926	0.952613
2940	0.9625	0.99435	1	1	0.952381	0.969697	0.90404	0.96875	1	1	1	1	0.895652	0.956947	0.951514
2950	0.9625	0.99435	1	1	0.952381	0.969697	0.90404	0.96875	1	1	1	1	0.895652	0.956947	0.951514
2960	0.9625	0.99435	1	1	0.952381	0.969697	0.90404	0.96875	1	1	1	1	0.895652	0.956947	0.951514
2970	0.9625	0.99435	1	1	0.952381	0.969697	0.89899	0.96875	1	1	1	1	0.895652	0.955969	0.950427
2980	0.9625	0.99435	1	1	0.952381	0.969697	0.89899	0.96875	1	1	1	1	0.895652	0.955969	0.950427
2990	0.9625	0.99435	1	1	0.952381	0.969697	0.89899	0.96875	1	1	1	1	0.895652	0.955969	0.950427
3000	0.9625	0.99435	1	1	0.952381	0.969697	0.89899	0.96875	1	1	1	1	0.895652	0.955969	0.950427
3010	0.9625	0.99435	1	1	0.952381	0.969697	0.89899	0.96875	1	1	1	1	0.895652	0.955969	0.950427
3020	0.9625	0.99435	1	1	0.952381	0.969697	0.89899	0.96875	1	1	1	1	0.895652	0.955969	0.950427
3030	0.9625	0.99435	1	1	0.952381	0.969697	0.89899	0.96875	1	1	1	1	0.895652	0.955969	0.950427
3040	0.9625	0.99435	1	1	0.952381	0.969697	0.89899	0.96875	1	1	1	1	0.904348	0.956947	0.951518
3050	0.9625	0.99435	1	1	0.952381	0.969697	0.89899	0.96875	1	1	1	1	0.895652	0.955969	0.950427
3060	0.9625	0.99435	1	1	0.952381	0.969697	0.90404	0.96875	1	1	1	1	0.904348	0.957926	0.952604
3070	0.9625	0.99435	1	1	0.952381	0.969697	0.90404	0.96875	1	1	1	1	0.904348	0.957926	0.952604
3080	0.9625	0.99435	1	1	0.952381	0.969697	0.90404	0.96875	1	1	1	1	0.904348	0.957926	0.952604
3090	0.9625	0.99435	1	1	0.952381	0.969697	0.90404	0.96875	1	1	1	1	0.904348	0.957926	0.952604
3100	0.9625	0.99435	1	1	0.952381	0.969697	0.90404	0.96875	1	1	1	1	0.904348	0.957926	0.952604
3110	0.9625	0.99435	1	1	0.952381	0.969697	0.90404	0.96875	1	1	1	1	0.904348	0.957926	0.952604
3120	0.9625	0.99435	1	1	0.952381	0.969697	0.90404	0.96875	1	1	1	1	0.904348	0.957926	0.952604
3130	0.9625	0.99435	1	1	0.952381	0.969697	0.90404	0.96875	1	1	1	1	0.895652	0.956947	0.951514
3140	0.9625	0.99435	1	1	0.952381	0.969697	0.90404	0.96875	1	1	1	1	0.895652	0.956947	0.951514
3150	0.9625	0.99435	1	1	0.952381	0.969697	0.90404	0.96875	1	1	1	1	0.895652	0.956947	0.951514
3160	0.95	0.99435	1	1	0.952381	0.969697	0.90404	0.96875	1	1	1	1	0.904348	0.956947	0.951528
3170	0.95	0.99435	1	1	0.952381	0.969697	0.90404	0.96875	1	1	1	1	0.904348	0.956947	0.951528
3180	0.9625	0.99435	1	1	0.961905	0.969697	0.90404	0.96875	1	1	1	1	0.904348	0.958904	0.953754
3190	0.95	0.99435	1	1	0.961905	0.969697	0.90404	0.96875	1	1	1	1	0.904348	0.957926	0.952657
3200	0.95	0.99435	1	1	0.961905	0.969697	0.90404	0.96875	1	1	1	1	0.904348	0.957926	0.952657
3210	0.95	0.99435	1	1	0.961905	0.969697	0.89899	0.96875	1	1	1	1	0.913043	0.957926	0.952672
3220	0.95	0.99435	1	1	0.952381	0.969697	0.89899	0.96875	1	1	1	1	0.913043	0.956947	0.951541
3230	0.9625	0.99435	1	1	0.952381	0.969697	0.90404	0.96875	1	1	1	1	0.913043	0.958904	0.953719
3240	0.95	0.99435	1	1	0.952381	0.969697	0.90404	0.96875	1	1	1	1	0.913043	0.957926	0.952621
3250	0.95	0.99435	1	1	0.952381	0.969697	0.90404	0.96875	1	1	1	1	0.913043	0.957926	0.952621
3260	0.95	0.99435	1	1	0.952381	0.969697	0.90404	0.96875	1	1	1	1	0.913043	0.957926	0.952621
3270	0.95	0.99435	1	1	0.961905	0.969697	0.90404	0.96875	1	1	1	1	0.913043	0.958904	0.95375
3280	0.95	0.99435	1	1	0.961905	0.969697	0.90404	0.96875	1	1	1	1	0.913043	0.958904	0.95375
3290	0.95	0.99435	1	1	0.952381	0.969697	0.909091	0.96875	1	1	1	1	0.913043	0.958904	0.953704
3300	0.95	0.99435	1	1	0.961905	0.969697	0.90404	0.96875	1	1	1	1	0.904348	0.957926	0.952657
3310	0.95	0.99435	1	1	0.952381	0.969697	0.90404	0.96875	1	1	1	1	0.913043	0.957926	0.952621
3320	0.95	0.99435	1	1	0.952381	0.969697	0.90404	0.96875	1	1	1	1	0.913043	0.957926	0.952621
3330	0.95	0.99435	1	1	0.961905	0.969697	0.90404	0.96875	1	1	1	1	0.913043	0.958904	0.95375
3340	0.95	0.99435	1	1	0.961905	0.969697	0.90404	0.96875	1	1	1	1	0.913043	0.958904	0.95375
3350	0.95	0.99435	1	1	0.961905	0.969697	0.90404	0.96875	1	1	1	1	0.913043	0.958904	0.95375
3360	0.95	0.99435	1	1	0.961905	0.969697	0.90404	0.96875	1	1	1	1	0.913043	0.958904	0.95375
3370	0.95	0.99435	1	1	0.961905	0.969697	0.90404	0.96875	1	1	1	1	0.913043	0.958904	0.95375
3380	0.95	0.99435	1	1	0.961905	0.969697	0.90404	0.96875	1	1	1	1	0.913043	0.958904	0.95375
3390	0.95	0.99435	1	1	0.961905	0.969697	0.90404	0.96875	1	1	1	1	0.913043	0.958904	0.95375
3400	0.95	0.99435	1	1	0.961905	0.969697	0.90404	0.96875	1	1	1	1	0.913043	0.958904	0.95375
3410	0.95	0.99435	1	1	0.961905	0.969697	0.90404	0.96875	1	1	1	1	0.913043	0.958904	0.95375
3420	0.95	0.99435	1	1	0.961905	0.969697	0.90404	0.96875	1	1	1	1	0.913043	0.958904	0.95375
3430	0.95	0.99435	1	1	0.961905	0.969697	0.90404	0.96875	1	1	1	1	0.913043	0.958904	0.95375
3440	0.95	0.99435	1	1	0.961905	0.969697	0.90404	0.96875	1	1	1	1	0.913043	0.958904	0.95375
3450	0.95	0.99435	1	1	0.961905	0.969697	0.90404	0.96875	1	1	1	1	0.913043	0.958904	0.95375
3460	0.9625	0.99435	1	1	0.961905	0.969697	0.90404	0.96875	1	1	1	1	0.913043	0.959883	0.954847
3470	0.9625	0.99435	1	1	0.961905	0.969697	0.90404	0.96875	1	1	1	1	0.913043	0.959883	0.954847
3480	0.9625	0.99435	1	1	0.961905	0.969697	0.90404	0.96875	1	1	1	1	0.913043	0.959883	0.954847
3490	0.9625	0.99435	1	1	0.961905	0.969697	0.90404	0.96875	1	1	1	1	0.913043	0.959883	0.954847
3500	0.9625	0.99435	1	1	0.961905	0.969697	0.90404	0.96875	1	1	1	1	0.913043	0.959883	0.954847
3510	0.9625	0.99435	1	1	0.961905	0.969697	0.90404	0.96875	1	1	1	1	0.913043	0.959883	0.954847
3520	0.9625	0.99435	1	1	0.971429	0.969697	0.90404	0.96875	1	1	1	1	0.913043	0.960861	0.955977
3530	0.9625	0.99435	1	1	0.971429	0.969697	0.90404	0.96875	1	1	1	1	0.913043	0.960861	0.955977
3540	0.9625	0.99435	1	1	0.961905	0.969697	0.90404	0.96875	1	1	1	1	0.913043	0.959883	0.954847
3550	0.9625	0.99435	1	1	0.961905	0.969697	0.90404	0.96875	1	1	1	1	0.913043	0.959883	0.954847
3560	0.9625	0.99435	1	1	0.961905	0.969697	0.90404	0.96875	1	1	1	1	0.913043	0.959883	0.954847
3570	0.9625	0.99435	1	1	0.961905	0.969697	0.90404	0.96875	1	1	1	1	0.913043	0.959883	0.954847
3580	0.9625	0.99435	1	1	0.961905	0.969697	0.90404	0.96875	1	1	1	1	0.913043	0.959883	0.954847
3590	0.9625	0.99435	1	1	0.961905	0.969697	0.90404	0.96875	1	1	1	1	0.913043	0.959883	0.954847
3600	0.9625	0.99435	1	1	0.961905	0.969697	0.90404	0.96875	1	1	1	1	0.913043	0.959883	0.954847
3610	0.9625	0.99435	1	1	0.961905	0.969697	0.90404	0.96875	1	1	1	1	0.913043	0.959883	0.954847
3620	0.9625	0.99435	1	1	0.961905	0.969697	0.90404	0.96875	1	1	1	1	0.913043	0.959883	0.954847
3630	0.9625	0.99435	1	1	0.961905	0.969697	0.909091	0.96875	1	1	1	1	0.913043	0.960861	0.955942
3640	0.9625	0.99435	1	1	0.961905	0.969697	0.89899	0.96875	1	1	1	1	0.913043	0.958904	0.953768
3650	0.9625	0.99435	1	1	0.961905	0.969697	0.909091	0.96875	1	1	1	1	0.913043	0.960861	0.955942
3660	0.9625	0.99435	1	1	0.961905	0.969697	0.909091	0.96875	1	1	1	1	0.913043	0.960861	0.955942
3670	0.9625	0.99435	1	1	0.961905	0.969697	0.914141	0.96875	1	1	1	1	0.913043	0.96184	0.957026
3680	0.9625	0.99435	1	1	0.961905	0.969697	0.914141	0.96875	1	1	1	1	0.913043	0.96184	0.957026
3690	0.9625	0.99435	1	1	0.961905	0.969697	0.914141	0.96875	1	1	1	1	0.913043	0.96184	0.957026
3700	0.9625	0.99435	1	1	0.952381	0.969697	0.914141	0.96875	1	1	1	1	0.913043	0.960861	0.9559
3710	0.9625	0.99435	1	1	0.961905	0.969697	0.914141	0.96875	1	1	1	1	0.913043	0.96184	0.957026
3720	0.9625	0.99435	1	1	0.961905	0.969697	0.914141	0.96875	1	1	1	1	0.913043	0.96184	0.957026
3730	0.9625	0.99435	1	1	0.961905	0.969697	0.914141	0.96875	1	1	1	1	0.913043	0.96184	0.957026
3740	0.9625	0.99435	1	1	0.961905	0.969697	0.914141	0.96875	1	1	1	1	0.913043	0.96184	0.957026
3750	0.9625	0.99435	1	1	0.961905	0.969697	0.914141	0.96875	1	1	1	1	0.913043	0.96184	0.957026
3760	0.9625	0.99435	1	1	0.961905	0.969697	0.914141	0.96875	1	1	1	1	0.913043	0.96184	0.957026
3770	0.9625	0.99435	1	1	0.961905	0.969697	0.914141	0.96875	1	1	1	1	0.913043	0.96184	0.957025
3780	0.9625	0.99435	1	1	0.961905	0.969697	0.914141	0.96875	1	1	1	1	0.913043	0.96184	0.957026
3790	0.9625	0.99435	1	1	0.961905	0.969697	0.914141	0.96875	1	1	1	1	0.913043	0.96184	0.957026
3800	0.9625	0.99435	1	1	0.961905	0.969697	0.914141	0.96875	1	1	1	1	0.913043	0.96184	0.957026
3810	0.9625	0.99435	1	1	0.961905	0.969697	0.914141	0.96875	1	1	1	1	0.913043	0.96184	0.957026
3820	0.9625	0.99435	1	1	0.961905	0.969697	0.909091	0.96875	1	1	1	1	0.913043	0.960861	0.955944
3830	0.9625	0.99435	1	1	0.961905	0.969697	0.909091	0.96875	1	1	1	1	0.913043	0.960861	0.955944
3840	0.9625	0.99435	1	1	0.961905	0.969697	0.909091	0.96875	1	1	1	1	0.913043	0.960861	0.955944
3850	0.9625	0.99435	1	1	0.961905	0.969697	0.909091	0.96875	1	1	1	1	0.913043	0.960861	0.955944
3860	0.9625	0.99435	1	1	0.961905	0.969697	0.909091	0.96875	1	1	1	1	0.913043	0.960861	0.955944
3870	0.9625	0.99435	1	1	0.961905	0.969697	0.909091	0.96875	1	1	1	1	0.913043	0.960861	0.955944
3880	0.9625	0.99435	1	1	0.961905	0.969697	0.909091	0.96875	1	1	1	1	0.913043	0.960861	0.955944
3890	0.9625	0.99435	1	1	0.961905	0.969697	0.909091	0.96875	1	1	1	1	0.913043	0.960861	0.955944
3900	0.95	0.99435	1	1	0.961905	0.969697	0.909091	0.96875	1	1	1	1	0.913043	0.959883	0.954848
3910	0.95	0.99435	1	1	0.961905	0.969697	0.909091	0.96875	1	1	1	1	0.913043	0.959883	0.954848
3920	0.95	0.99435	1	1	0.961905	0.969697	0.909091	0.96875	1	1	1	1	0.913043	0.959883	0.954848
3930	0.95	0.99435	1	1	0.961905	0.969697	0.909091	0.96875	1	1	1	1	0.913043	0.959883	0.954848
3940	0.95	0.99435	1	1	0.961905	0.969697	0.909091	0.96875	1	1	1	1	0.913043	0.959883	0.954848
3950	0.95	0.99435	1	1	0.961905	0.969697	0.909091	0.96875	1	1	1	1	0.913043	0.959883	0.954848
3960	0.95	0.99435	1	1	0.961905	0.969697	0.909091	0.96875	1	1	1	1	0.913043	0.959883	0.954848
3970	0.95	0.99435	1	1	0.961905	0.969697	0.909091	0.96875	1	1	1	1	0.913043	0.959883	0.954848
3980	0.95	0.99435	1	1	0.961905	0.969697	0.909091	0.96875	1	1	1	1	0.913043	0.959883	0.954848
3990	0.95	0.99435	1	1	0.961905	0.969697	0.909091	0.96875	1	1	1	1	0.913043	0.959883	0.954848
4000	0.95	0.99435	1	1	0.961905	0.969697	0.909091	0.96875	1	1	1	1	0.913043	0.959883	0.954848
4010	0.95	0.99435	1	1	0.961905	0.969697	0.909091	0.96875	1	1	1	1	0.913043	0.959883	0.954848
4020	0.95	0.99435	1	1	0.961905	0.969697	0.909091	0.96875	1	1	1	1	0.913043	0.959883	0.954848
4030	0.95	0.99435	1	1	0.961905	0.969697	0.909091	0.96875	1	1	1	1	0.913043	0.959883	0.954848
4040	0.95	0.99435	1	1	0.971429	0.969697	0.909091	0.96875	1	1	1	1	0.913043	0.960861	0.955979
4050	0.95	0.99435	1	1	0.971429	0.969697	0.909091	0.96875	1	1	1	1	0.913043	0.960861	0.955979
4060	0.95	0.99435	1	1	0.961905	0.969697	0.909091	0.96875	1	1	1	1	0.913043	0.959883	0.954848
4070	0.95	0.99435	1	1	0.961905	0.969697	0.909091	0.96875	1	1	1	1	0.913043	0.959883	0.954848
4080	0.95	0.99435	1	1	0.961905	0.969697	0.909091	0.96875	1	1	1	1	0.913043	0.959883	0.954848
4090	0.95	0.99435	1	1	0.961905	0.969697	0.909091	0.96875	1	1	1	1	0.913043	0.959883	0.954848
4100	0.95	0.99435	1	1	0.952381	0.969697	0.909091	0.96875	1	1	1	1	0.913043	0.958904	0.953719
4110	0.95	0.99435	1	1	0.961905	0.969697	0.914141	0.96875	1	1	1	1	0.913043	0.960861	0.955929
4120	0.95	0.99435	1	1	0.952381	0.969697	0.909091	0.96875	1	1	1	1	0.913043	0.958904	0.953719
4130	0.95	0.99435	1	1	0.952381	0.969697	0.909091	0.96875	1	1	1	1	0.913043	0.958904	0.953719
4140	0.95	0.99435	1	1	0.952381	0.969697	0.909091	0.96875	1	1	1	1	0.913043	0.958904	0.953719
4150	0.95	0.99435	1	1	0.952381	0.969697	0.909091	0.96875	1	1	1	1	0.913043	0.958904	0.953719
4160	0.95	0.99435	1	1	0.952381	0.969697	0.909091	0.96875	1	1	1	1	0.913043	0.958904	0.953719
4170	0.95	0.99435	1	1	0.952381	0.969697	0.909091	0.96875	1	1	1	1	0.913043	0.958904	0.953719
4180	0.95	0.99435	1	1	0.952381	0.969697	0.90404	0.96875	1	1	1	1	0.913043	0.957926	0.95263
4190	0.95	0.99435	1	1	0.952381	0.969697	0.90404	0.96875	1	1	1	1	0.913043	0.957926	0.95263
4200	0.95	0.99435	1	1	0.952381	0.969697	0.90404	0.96875	1	1	1	1	0.913043	0.957926	0.95263
4210	0.95	0.99435	1	1	0.952381	0.969697	0.90404	0.96875	1	1	1	1	0.913043	0.957926	0.95263
4220	0.95	0.99435	1	1	0.952381	0.969697	0.90404	0.96875	1	1	1	1	0.913043	0.957926	0.95263
4230	0.95	0.99435	1	1	0.952381	0.969697	0.909091	0.96875	1	1	1	1	0.913043	0.958904	0.953719
4240	0.95	0.99435	1	1	0.952381	0.969697	0.909091	0.96875	1	1	1	1	0.913043	0.958904	0.953719
4250	0.95	0.99435	1	1	0.952381	0.969697	0.914141	0.96875	1	1	1	1	0.913043	0.959883	0.954802
4260	0.95	0.99435	1	1	0.952381	0.969697	0.914141	0.96875	1	1	1	1	0.913043	0.959883	0.954802
4270	0.95	0.99435	1	1	0.952381	0.969697	0.909091	0.96875	1	1	1	1	0.913043	0.958904	0.953719
4280	0.95	0.99435	1	1	0.952381	0.969697	0.914141	0.96875	1	1	1	1	0.913043	0.959883	0.954802
4290	0.95	0.99435	1	1	0.952381	0.969697	0.914141	0.96875	1	1	1	1	0.913043	0.959883	0.954802
4300	0.95	0.99435	1	1	0.952381	0.969697	0.914141	0.96875	1	1	1	1	0.913043	0.959883	0.954802
4310	0.95	0.99435	1	1	0.952381	0.969697	0.914141	0.96875	1	1	1	1	0.913043	0.959883	0.954802
4320	0.95	0.99435	1	1	0.952381	0.969697	0.914141	0.96875	1	1	1	1	0.913043	0.959883	0.954802
4330	0.95	0.99435	1	1	0.952381	0.969697	0.914141	0.96875	1	1	1	1	0.913043	0.959883	0.954802
4340	0.95	0.99435	1	1	0.952381	0.969697	0.914141	0.96875	1	1	1	1	0.913043	0.959883	0.954802
4350	0.95	0.99435	1	1	0.952381	0.969697	0.909091	0.96875	1	1	1	1	0.913043	0.958904	0.953719
4360	0.95	0.99435	1	1	0.952381	0.969697	0.909091	0.96875	1	1	1	1	0.913043	0.958904	0.953719
4370	0.95	0.99435	1	1	0.952381	0.969697	0.909091	0.96875	1	1	1	1	0.913043	0.958904	0.953719
4380	0.95	0.99435	1	1	0.952381	0.969697	0.909091	0.96875	1	1	1	1	0.913043	0.958904	0.953719
4390	0.95	0.99435	1	1	0.952381	0.969697	0.909091	0.96875	1	1	1	1	0.913043	0.958904	0.953719
4400	0.95	0.99435	1	1	0.952381	0.969697	0.909091	0.96875	1	1	1	1	0.913043	0.958904	0.953719
4410	0.95	0.99435	1	1	0.952381	0.969697	0.914141	0.96875	1	1	1	1	0.913043	0.959883	0.954802
4420	0.95	0.99435	1	1	0.952381	0.969697	0.914141	0.96875	1	1	1	1	0.913043	0.959883	0.954802
4430	0.95	0.99435	1	1	0.952381	0.969697	0.914141	0.96875	1	1	1	1	0.913043	0.959883	0.954802
4440	0.95	0.99435	1	1	0.952381	0.969697	0.914141	0.96875	1	1	1	1	0.913043	0.959883	0.954802
4450	0.95	0.99435	1	1	0.952381	0.969697	0.914141	0.96875	1	1	1	1	0.913043	0.959883	0.954802
4460	0.95	0.99435	1	1	0.952381	0.969697	0.914141	0.96875	1	1	1	1	0.913043	0.959883	0.954802
4470	0.95	0.99435	1	1	0.952381	0.969697	0.914141	0.96875	1	1	1	1	0.913043	0.959883	0.954802
4480	0.95	0.99435	1	1	0.952381	0.969697	0.914141	0.96875	1	1	1	1	0.913043	0.959883	0.954802
4490	0.95	0.99435	1	1	0.952381	0.969697	0.914141	0.96875	1	1	1	1	0.913043	0.959883	0.954802
4500	0.95	0.99435	1	1	0.952381	0.969697	0.914141	0.96875	1	1	1	1	0.913043	0.959883	0.954802
4510	0.95	0.99435	1	1	0.952381	0.969697	0.914141	0.96875	1	1	1	1	0.913043	0.959883	0.954802
4520	0.95	0.99435	1	1	0.952381	0.969697	0.914141	0.96875	1	1	1	1	0.913043	0.959883	0.954802
4530	0.95	0.99435	1	1	0.952381	0.969697	0.914141	0.96875	1	1	1	1	0.913043	0.959883	0.954802
4540	0.95	0.99435	1	1	0.952381	0.969697	0.914141	0.96875	1	1	1	1	0.913043	0.959883	0.954802
4550	0.95	0.99435	1	1	0.952381	0.969697	0.914141	0.96875	1	1	1	1	0.913043	0.959883	0.954802
4560	0.95	0.99435	1	1	0.952381	0.969697	0.914141	0.958333	1	1	1	1	0.913043	0.958904	0.953706
4570	0.95	0.99435	1	1	0.952381	0.969697	0.914141	0.958333	1	1	1	1	0.913043	0.958904	0.953706
4580	0.95	0.99435	1	1	0.952381	0.969697	0.909091	0.96875	1	1	1	1	0.913043	0.958904	0.953711
4590	0.95	0.99435	1	1	0.961905	0.969697	0.914141	0.96875	1	1	1	1	0.913043	0.960861	0.955929
4600	0.95	0.99435	1	1	0.952381	0.969697	0.909091	0.96875	1	1	1	1	0.913043	0.958904	0.953711
4610	0.95	0.99435	1	1	0.952381	0.969697	0.90404	0.96875	1	1	1	1	0.913043	0.957926	0.952628
4620	0.95	0.99435	1	1	0.961905	0.969697	0.909091	0.96875	1	1	1	1	0.913043	0.959883	0.954838
4630	0.95	0.99435	1	1	0.961905	0.969697	0.909091	0.96875	1	1	1	1	0.913043	0.959883	0.954838
4640	0.95	0.99435	1	1	0.961905	0.969697	0.909091	0.96875	1	1	1	1	0.913043	0.959883	0.954838
4650	0.95	0.99435	1	1	0.961905	0.969697	0.909091	0.96875	1	1	1	1	0.913043	0.959883	0.954838
4660	0.95	0.99435	1	1	0.961905	0.969697	0.909091	0.96875	1	1	1	1	0.913043	0.959883	0.954838
4670	0.95	0.99435	1	1	0.961905	0.969697	0.909091	0.96875	1	1	1	1	0.913043	0.959883	0.954838
4680	0.95	0.99435	1	1	0.961905	0.969697	0.909091	0.96875	1	1	1	1	0.913043	0.959883	0.954838
4690	0.95	0.99435	1	1	0.961905	0.969697	0.909091	0.96875	1	1	1	1	0.913043	0.959883	0.954838
4700	0.95	0.99435	1	1	0.961905	0.969697	0.909091	0.96875	1	1	1	1	0.913043	0.959883	0.954838
4710	0.95	0.99435	1	1	0.961905	0.969697	0.909091	0.96875	1	1	1	1	0.913043	0.959883	0.954838
4720	0.95	0.99435	1	1	0.961905	0.969697	0.909091	0.96875	1	1	1	1	0.913043	0.959883	0.954838
4730	0.95	0.99435	1	1	0.961905	0.969697	0.909091	0.96875	1	1	1	1	0.913043	0.959883	0.954838
4740	0.95	0.99435	1	1	0.961905	0.969697	0.909091	0.96875	1	1	1	1	0.921739	0.960861	0.955928
4750	0.95	0.99435	1	1	0.961905	0.969697	0.909091	0.96875	1	1	1	1	0.921739	0.960861	0.955928
4760	0.95	0.99435	1	1	0.961905	0.969697	0.909091	0.96875	1	1	1	1	0.921739	0.960861	0.955928
4770	0.95	0.99435	1	1	0.961905	0.969697	0.909091	0.96875	1	1	1	1	0.921739	0.960861	0.955928
4780	0.95	0.99435	1	1	0.961905	0.969697	0.90404	0.96875	1	1	1	1	0.921739	0.959883	0.954847
4790	0.95	0.99435	1	1	0.961905	0.969697	0.90404	0.958333	1	1	1	1	0.913043	0.957926	0.952662
4800	0.95	0.99435	1	1	0.961905	0.969697	0.909091	0.958333	1	1	1	1	0.913043	0.958904	0.953742
4810	0.95	0.99435	1	1	0.961905	0.969697	0.909091	0.958333	1	1	1	1	0.913043	0.958904	0.953742
4820	0.95	0.99435	1	1	0.961905	0.969697	0.90404	0.958333	1	1	1	1	0.913043	0.957926	0.952662
4830	0.95	0.99435	1	1	0.961905	0.969697	0.909091	0.958333	1	1	1	1	0.913043	0.958904	0.953742
4840	0.95	0.99435	1	1	0.961905	0.969697	0.909091	0.958333	1	1	1	1	0.913043	0.958904	0.953742
4850	0.95	0.99435	1	1	0.961905	0.969697	0.909091	0.958333	1	1	1	1	0.913043	0.958904	0.953742
4860	0.95	0.99435	1	1	0.961905	0.969697	0.909091	0.958333	1	1	1	1	0.913043	0.958904	0.953742
4870	0.95	0.99435	1	1	0.961905	0.969697	0.909091	0.958333	1	1	1	1	0.913043	0.958904	0.953742
4880	0.95	0.99435	1	1	0.961905	0.969697	0.909091	0.958333	1	1	1	1	0.913043	0.958904	0.953742
4890	0.95	0.99435	1	1	0.961905	0.969697	0.909091	0.958333	1	1	1	1	0.913043	0.958904	0.953742
4900	0.95	0.99435	1	1	0.961905	0.969697	0.909091	0.958333	1	1	1	1	0.913043	0.958904	0.953742
4910	0.95	0.99435	1	1	0.961905	0.969697	0.909091	0.958333	1	1	1	1	0.913043	0.958904	0.953742
4920	0.95	0.99435	1	1	0.961905	0.969697	0.90404	0.958333	1	1	1	1	0.913043	0.957926	0.952662
4930	0.95	0.99435	1	1	0.961905	0.969697	0.90404	0.958333	1	1	1	1	0.913043	0.957926	0.952662
4940	0.95	0.99435	1	1	0.961905	0.969697	0.90404	0.958333	1	1	1	1	0.913043	0.957926	0.952662
4950	0.95	0.99435	1	1	0.961905	0.969697	0.90404	0.958333	1	1	1	1	0.913043	0.957926	0.952662
4960	0.95	0.99435	1	1	0.961905	0.969697	0.90404	0.958333	1	1	1	1	0.913043	0.957926	0.952662
4970	0.95	0.99435	1	1	0.961905	0.969697	0.90404	0.958333	1	1	1	1	0.913043	0.957926	0.952662
4980	0.95	0.99435	1	1	0.961905	0.969697	0.909091	0.958333	1	1	1	1	0.913043	0.958904	0.953742
4990	0.95	0.99435	1	1	0.961905	0.969697	0.909091	0.958333	1	1	1	1	0.913043	0.958904	0.953742
5000	0.95	0.99435	1	1	0.961905	0.969697	0.909091	0.958333	1	1	1	1	0.913043	0.958904	0.953742
5010	0.95	0.99435	1	1	0.961905	0.969697	0.909091	0.958333	1	1	1	1	0.913043	0.958904	0.953742
5020	0.95	0.99435	1	1	0.961905	0.969697	0.909091	0.958333	1	1	1	1	0.913043	0.958904	0.953742
5030	0.95	0.99435	1	1	0.961905	0.969697	0.909091	0.958333	1	1	1	1	0.913043	0.958904	0.953742
5040	0.95	0.99435	1	1	0.961905	0.969697	0.909091	0.958333	1	1	1	1	0.913043	0.958904	0.953742
5050	0.95	0.99435	1	1	0.961905	0.969697	0.909091	0.958333	1	1	1	1	0.913043	0.958904	0.953742
5060	0.95	0.99435	1	1	0.961905	0.969697	0.909091	0.958333	1	1	1	1	0.913043	0.958904	0.953742
5070	0.95	0.99435	1	1	0.961905	0.969697	0.909091	0.958333	1	1	1	1	0.913043	0.958904	0.953742
5080	0.95	0.99435	1	1	0.961905	0.969697	0.909091	0.958333	1	1	1	1	0.913043	0.958904	0.953742
5090	0.95	0.99435	1	1	0.961905	0.969697	0.909091	0.958333	1	1	1	1	0.913043	0.958904	0.953742
5100	0.95	0.99435	1	0.980769	0.961905	0.969697	0.90404	0.958333	1	1	1	1	0.913043	0.956947	0.951549
5110	0.95	0.99435	1	0.980769	0.961905	0.969697	0.90404	0.958333	1	1	1	1	0.913043	0.956947	0.951549
5120	0.95	0.99435	1	0.980769	0.961905	0.969697	0.90404	0.958333	1	1	1	1	0.913043	0.956947	0.951549
5130	0.95	0.99435	1	0.980769	0.961905	0.969697	0.90404	0.958333	1	1	1	1	0.913043	0.956947	0.951549
5140	0.95	0.99435	1	0.980769	0.961905	0.969697	0.90404	0.958333	1	1	1	1	0.913043	0.956947	0.951549
5150	0.95	0.99435	1	0.980769	0.961905	0.969697	0.90404	0.958333	1	1	1	1	0.913043	0.956947	0.951549
5160	0.95	0.99435	1	0.980769	0.961905	0.969697	0.90404	0.958333	1	1	1	1	0.913043	0.956947	0.951551
5170	0.95	0.99435	1	0.980769	0.961905	0.969697	0.90404	0.958333	1	1	1	1	0.913043	0.956947	0.951551
5180	0.95	0.99435	1	0.980769	0.961905	0.969697	0.90404	0.958333	1	1	1	1	0.913043	0.956947	0.951549
5190	0.95	0.99435	1	0.980769	0.961905	0.969697	0.90404	0.958333	1	1	1	1	0.913043	0.956947	0.951551
5200	0.95	0.99435	1	0.980769	0.961905	0.969697	0.90404	0.958333	1	1	1	1	0.913043	0.956947	0.951551
5210	0.95	0.99435	1	0.980769	0.961905	0.969697	0.90404	0.958333	1	1	1	1	0.913043	0.956947	0.951551
5220	0.95	0.99435	1	0.980769	0.961905	0.969697	0.90404	0.96875	1	1	1	1	0.913043	0.957926	0.952644
5230	0.95	0.99435	1	0.980769	0.961905	0.969697	0.90404	0.96875	1	1	1	1	0.913043	0.957926	0.952644
5240	0.95	0.99435	1	0.980769	0.961905	0.969697	0.90404	0.96875	1	1	1	1	0.913043	0.957926	0.952644
5250	0.95	0.99435	1	0.980769	0.961905	0.969697	0.90404	0.96875	1	1	1	1	0.913043	0.957926	0.952644
5260	0.95	0.99435	1	0.980769	0.961905	0.969697	0.90404	0.96875	1	1	1	1	0.913043	0.957926	0.952644
5270	0.95	0.99435	1	0.980769	0.961905	0.969697	0.89899	0.958333	1	1	1	1	0.913043	0.955969	0.950471
5280	0.95	0.99435	1	0.980769	0.961905	0.969697	0.89899	0.96875	1	1	1	1	0.913043	0.956947	0.951566
5290	0.95	0.99435	1	0.980769	0.961905	0.969697	0.89899	0.96875	1	1	1	1	0.913043	0.956947	0.951566
5300	0.95	0.99435	1	0.980769	0.961905	0.969697	0.89899	0.958333	1	1	1	1	0.913043	0.955969	0.950471
5310	0.95	0.99435	1	0.980769	0.961905	0.969697	0.89899	0.958333	1	1	1	1	0.913043	0.955969	0.950471
5320	0.95	0.99435	1	0.980769	0.961905	0.969697	0.90404	0.96875	1	1	1	1	0.913043	0.957926	0.952644
5330	0.95	0.99435	1	0.980769	0.961905	0.969697	0.90404	0.96875	1	1	1	1	0.913043	0.957926	0.952644
5340	0.95	0.99435	1	0.980769	0.961905	0.969697	0.90404	0.96875	1	1	1	1	0.913043	0.957926	0.952644
5350	0.95	0.99435	1	0.980769	0.961905	0.969697	0.90404	0.96875	1	1	1	1	0.913043	0.957926	0.952644
5360	0.95	0.99435	1	0.980769	0.961905	1	0.90404	0.958333	1	1	1	1	0.913043	0.957926	0.952676
5370	0.95	0.99435	1	0.980769	0.961905	1	0.90404	0.958333	1	1	1	1	0.913043	0.957926	0.952676
5380	0.95	0.99435	1	0.980769	0.961905	1	0.90404	0.958333	1	1	1	1	0.913043	0.957926	0.952676
5390	0.95	0.99435	1	0.980769	0.961905	1	0.90404	0.958333	1	1	1	1	0.913043	0.957926	0.952676
5400	0.95	0.99435	1	0.980769	0.961905	1	0.90404	0.958333	1	1	1	1	0.913043	0.957926	0.952676
5410	0.95	0.99435	1	0.980769	0.961905	1	0.90404	0.958333	1	1	1	1	0.913043	0.957926	0.952676
5420	0.95	0.99435	1	0.980769	0.961905	1	0.90404	0.958333	1	1	1	1	0.913043	0.957926	0.952676
5430	0.95	0.99435	1	0.980769	0.961905	1	0.90404	0.958333	1	1	1	1	0.913043	0.957926	0.952676
5440	0.95	0.99435	1	0.980769	0.961905	0.969697	0.90404	0.958333	1	1	1	1	0.913043	0.956947	0.951549
5450	0.95	0.99435	1	0.980769	0.961905	1	0.90404	0.958333	1	1	1	1	0.913043	0.957926	0.952676
5460	0.95	0.99435	1	0.980769	0.961905	1	0.90404	0.958333	1	1	1	1	0.913043	0.957926	0.952676
5470	0.95	0.99435	1	0.980769	0.961905	1	0.90404	0.958333	1	1	1	1	0.913043	0.957926	0.952676
5480	0.95	0.99435	1	0.980769	0.961905	1	0.90404	0.958333	1	1	1	1	0.913043	0.957926	0.952676
5490	0.95	0.99435	1	0.980769	0.961905	1	0.90404	0.958333	1	1	1	1	0.913043	0.957926	0.952676
5500	0.95	0.99435	1	0.980769	0.961905	1	0.90404	0.958333	1	1	1	1	0.913043	0.957926	0.952676
5510	0.95	0.99435	1	0.980769	0.961905	1	0.90404	0.958333	1	1	1	1	0.913043	0.957926	0.952676
5520	0.95	0.99435	1	0.980769	0.961905	1	0.90404	0.958333	1	1	1	1	0.913043	0.957926	0.952676
5530	0.95	0.99435	1	0.980769	0.961905	1	0.90404	0.958333	1	1	1	1	0.913043	0.957926	0.952676
5540	0.95	0.99435	1	0.980769	0.961905	1	0.90404	0.958333	1	1	1	1	0.913043	0.957926	0.952676
5550	0.95	0.99435	1	0.980769	0.961905	1	0.90404	0.958333	1	1	1	1	0.913043	0.957926	0.952676
5560	0.95	0.99435	1	0.980769	0.961905	1	0.90404	0.958333	1	1	1	1	0.913043	0.957926	0.952676
5570	0.95	0.99435	1	0.980769	0.961905	1	0.90404	0.958333	1	1	1	1	0.913043	0.957926	0.952676
5580	0.95	0.99435	1	0.980769	0.961905	1	0.90404	0.958333	1	1	1	1	0.913043	0.957926	0.952676
5590	0.95	0.99435	1	0.980769	0.961905	1	0.90404	0.958333	1	1	1	1	0.913043	0.957926	0.952676
5600	0.95	0.99435	1	0.980769	0.961905	1	0.90404	0.958333	1	1	1	1	0.913043	0.957926	0.952676
5610	0.95	0.99435	1	0.980769	0.961905	1	0.90404	0.958333	1	1	1	1	0.913043	0.957926	0.952676
5620	0.95	0.99435	1	0.980769	0.961905	1	0.90404	0.958333	1	1	1	1	0.913043	0.957926	0.952676
5630	0.95	0.99435	1	0.980769	0.961905	1	0.90404	0.958333	1	1	1	1	0.913043	0.957926	0.952676
5640	0.95	0.99435	1	1	0.961905	1	0.90404	0.958333	1	1	1	1	0.913043	0.958904	0.953774
5650	0.95	0.99435	1	0.980769	0.961905	1	0.90404	0.958333	1	1	1	1	0.913043	0.957926	0.952676
5660	0.95	0.99435	1	0.980769	0.961905	1	0.90404	0.958333	1	1	1	1	0.913043	0.957926	0.952676
5670	0.95	0.99435	1	0.980769	0.961905	1	0.90404	0.958333	1	1	1	1	0.913043	0.957926	0.952676
5680	0.95	0.99435	1	0.980769	0.961905	1	0.90404	0.958333	1	1	1	1	0.913043	0.957926	0.952676
5690	0.95	0.99435	1	0.980769	0.961905	1	0.90404	0.958333	1	1	1	1	0.913043	0.957926	0.952676
5700	0.95	0.99435	1	0.980769	0.961905	1	0.90404	0.958333	1	1	1	1	0.913043	0.957926	0.952676
5710	0.95	0.99435	1	0.980769	0.961905	1	0.90404	0.958333	1	1	1	1	0.913043	0.957926	0.952676
5720	0.95	0.99435	1	0.980769	0.961905	1	0.90404	0.958333	1	1	1	1	0.913043	0.957926	0.952676
5730	0.95	0.99435	1	0.980769	0.961905	1	0.90404	0.958333	1	1	1	1	0.913043	0.957926	0.952676
5740	0.95	0.99435	1	1	0.961905	1	0.90404	0.958333	1	1	1	1	0.913043	0.958904	0.953774
5750	0.95	0.99435	1	1	0.961905	1	0.90404	0.958333	1	1	1	1	0.913043	0.958904	0.953774
5760	0.95	0.99435	1	1	0.961905	1	0.90404	0.958333	1	1	1	1	0.913043	0.958904	0.953774
5770	0.95	0.99435	1	1	0.961905	1	0.90404	0.958333	1	1	1	1	0.913043	0.958904	0.953774
5780	0.95	0.99435	1	1	0.961905	1	0.90404	0.958333	1	1	1	1	0.913043	0.958904	0.953774
5790	0.95	0.99435	1	1	0.961905	1	0.90404	0.958333	1	1	1	1	0.913043	0.958904	0.953774
5800	0.95	0.99435	1	1	0.961905	1	0.90404	0.958333	1	1	1	1	0.913043	0.958904	0.953774
5810	0.95	0.99435	1	1	0.961905	1	0.90404	0.958333	1	1	1	1	0.913043	0.958904	0.953774
5820	0.95	0.99435	1	1	0.961905	1	0.90404	0.958333	1	1	1	1	0.913043	0.958904	0.953774
5830	0.95	0.99435	1	1	0.961905	1	0.90404	0.958333	1	1	1	1	0.913043	0.958904	0.953774
5840	0.95	0.99435	1	0.980769	0.961905	1	0.90404	0.958333	1	1	1	1	0.913043	0.957926	0.952676
5850	0.95	0.99435	1	0.980769	0.961905	1	0.90404	0.958333	1	1	1	1	0.913043	0.957926	0.952676
5860	0.95	0.99435	1	0.980769	0.961905	1	0.90404	0.958333	1	1	1	1	0.913043	0.957926	0.952676
5870	0.95	0.99435	1	0.980769	0.961905	1	0.90404	0.958333	1	1	1	1	0.913043	0.957926	0.952676
5880	0.95	0.99435	1	0.980769	0.961905	1	0.90404	0.958333	1	1	1	1	0.913043	0.957926	0.952676
5890	0.95	0.99435	1	0.980769	0.961905	1	0.90404	0.958333	1	1	1	1	0.913043	0.957926	0.952676
5900	0.95	0.99435	1	0.980769	0.961905	1	0.90404	0.958333	1	1	1	1	0.913043	0.957926	0.952676
5910	0.95	0.99435	1	0.980769	0.961905	1	0.90404	0.958333	1	1	1	1	0.913043	0.957926	0.952676
5920	0.95	0.99435	1	0.980769	0.961905	1	0.90404	0.958333	1	1	1	1	0.913043	0.957926	0.952676
5930	0.95	0.99435	1	0.980769	0.961905	1	0.90404	0.958333	1	1	1	1	0.913043	0.957926	0.952676
5940	0.95	0.99435	1	0.980769	0.971429	1	0.90404	0.958333	1	1	1	1	0.913043	0.958904	0.953808
5950	0.95	0.99435	1	0.980769	0.961905	1	0.90404	0.958333	1	1	1	1	0.913043	0.957926	0.952676
5960	0.95	0.99435	1	0.980769	0.961905	1	0.90404	0.958333	1	1	1	1	0.913043	0.957926	0.952676
5970	0.95	0.99435	1	1	0.961905	1	0.90404	0.958333	1	1	1	1	0.913043	0.958904	0.953774
5980	0.95	0.99435	1	1	0.961905	1	0.90404	0.958333	1	1	1	1	0.913043	0.958904	0.953774
5990	0.95	0.99435	1	1	0.961905	1	0.90404	0.958333	1	1	1	1	0.913043	0.958904	0.953774
6000	0.95	0.99435	1	1	0.961905	1	0.90404	0.958333	1	1	1	1	0.913043	0.958904	0.953774
6010	0.95	0.99435	1	1	0.961905	1	0.90404	0.958333	1	1	1	1	0.913043	0.958904	0.953774
6020	0.95	0.99435	1	1	0.961905	1	0.90404	0.958333	1	1	1	1	0.913043	0.958904	0.953774
6030	0.95	0.99435	1	1	0.961905	1	0.90404	0.958333	1	1	1	1	0.913043	0.958904	0.953774
6040	0.95	0.99435	1	1	0.961905	1	0.90404	0.958333	1	1	1	1	0.913043	0.958904	0.953774
6050	0.95	0.99435	1	0.980769	0.961905	1	0.90404	0.958333	1	1	1	1	0.913043	0.957926	0.952676
6060	0.95	0.99435	1	0.980769	0.961905	1	0.90404	0.958333	1	1	1	1	0.913043	0.957926	0.952676
6070	0.95	0.99435	1	0.980769	0.961905	1	0.90404	0.958333	1	1	1	1	0.913043	0.957926	0.952676
6080	0.95	0.99435	1	0.980769	0.961905	1	0.90404	0.958333	1	1	1	1	0.913043	0.957926	0.952676
6090	0.95	0.99435	1	0.980769	0.961905	1	0.90404	0.958333	1	1	1	1	0.913043	0.957926	0.952676
6100	0.95	0.99435	1	0.980769	0.961905	1	0.90404	0.958333	1	1	1	1	0.913043	0.957926	0.952676
6110	0.95	0.99435	1	0.980769	0.961905	1	0.90404	0.958333	1	1	1	1	0.913043	0.957926	0.952676
6120	0.95	0.99435	1	0.980769	0.961905	1	0.90404	0.958333	1	1	1	1	0.913043	0.957926	0.952676
6130	0.95	0.99435	1	0.980769	0.961905	1	0.90404	0.958333	1	1	1	1	0.913043	0.957926	0.952676
6140	0.95	0.99435	1	0.980769	0.961905	1	0.90404	0.958333	1	1	1	1	0.913043	0.957926	0.952676
6150	0.95	0.99435	1	0.980769	0.961905	1	0.90404	0.958333	1	1	1	1	0.913043	0.957926	0.952676
6160	0.95	0.99435	1	0.980769	0.961905	1	0.90404	0.958333	1	1	1	1	0.913043	0.957926	0.952676
6170	0.95	0.99435	1	0.980769	0.961905	1	0.90404	0.958333	1	1	1	1	0.913043	0.957926	0.952676
6180	0.95	0.99435	1	0.980769	0.961905	1	0.90404	0.958333	1	1	1	1	0.913043	0.957926	0.952676
6190	0.95	0.99435	1	0.980769	0.961905	1	0.90404	0.958333	1	1	1	1	0.913043	0.957926	0.952676
6200	0.95	0.99435	1	0.980769	0.961905	1	0.90404	0.958333	1	1	1	1	0.913043	0.957926	0.952676
6210	0.95	0.99435	1	0.980769	0.961905	1	0.90404	0.958333	1	1	1	1	0.913043	0.957926	0.952676
6220	0.95	0.99435	1	0.980769	0.961905	1	0.90404	0.958333	1	1	1	1	0.913043	0.957926	0.952676
6230	0.95	0.99435	1	0.980769	0.961905	1	0.90404	0.958333	1	1	1	1	0.913043	0.957926	0.952676
6240	0.95	0.99435	1	0.980769	0.961905	1	0.90404	0.958333	1	1	1	1	0.913043	0.957926	0.952676
6250	0.95	0.99435	1	0.980769	0.961905	1	0.90404	0.958333	1	1	1	1	0.913043	0.957926	0.952676
6260	0.95	0.99435	1	0.980769	0.961905	1	0.90404	0.958333	1	1	1	1	0.913043	0.957926	0.952676
6270	0.95	0.99435	1	0.980769	0.961905	1	0.90404	0.958333	1	1	1	1	0.913043	0.957926	0.952676
6280	0.95	0.99435	1	0.980769	0.971429	1	0.909091	0.958333	1	1	1	1	0.913043	0.959883	0.954884
6290	0.95	0.99435	1	0.980769	0.961905	1	0.909091	0.958333	1	1	1	1	0.913043	0.958904	0.953755
6300	0.95	0.99435	1	0.980769	0.961905	1	0.909091	0.958333	1	1	1	1	0.913043	0.958904	0.953755
6310	0.95	0.99435	1	0.980769	0.961905	1	0.90404	0.958333	1	1	1	1	0.913043	0.957926	0.952669
6320	0.95	0.99435	1	0.980769	0.961905	1	0.90404	0.958333	1	1	1	1	0.913043	0.957926	0.952669
6330	0.95	0.99435	1	0.980769	0.961905	1	0.90404	0.958333	1	1	1	1	0.913043	0.957926	0.952669
6340	0.95	0.99435	1	0.980769	0.971429	1	0.909091	0.958333	1	1	1	1	0.913043	0.959883	0.954884
6350	0.95	0.99435	1	0.980769	0.971429	1	0.909091	0.958333	1	1	1	1	0.913043	0.959883	0.954884
6360	0.95	0.99435	1	0.980769	0.961905	1	0.909091	0.958333	1	1	1	1	0.913043	0.958904	0.953755
6370	0.95	0.99435	1	0.980769	0.961905	1	0.909091	0.958333	1	1	1	1	0.913043	0.958904	0.953755
6380	0.95	0.99435	1	0.980769	0.961905	1	0.909091	0.958333	1	1	1	1	0.913043	0.958904	0.953755
6390	0.95	0.99435	1	0.980769	0.961905	1	0.909091	0.958333	1	1	1	1	0.913043	0.958904	0.953755
6400	0.95	0.99435	1	0.980769	0.961905	1	0.909091	0.958333	1	1	1	1	0.913043	0.958904	0.953755
6410	0.95	0.99435	1	0.980769	0.961905	1	0.909091	0.958333	1	1	1	1	0.913043	0.958904	0.953755
6420	0.95	0.99435	1	0.980769	0.961905	1	0.909091	0.958333	1	1	1	1	0.913043	0.958904	0.953755
6430	0.95	0.99435	1	0.980769	0.961905	1	0.909091	0.958333	1	1	1	1	0.913043	0.958904	0.953755
6440	0.95	0.99435	1	0.980769	0.961905	1	0.909091	0.958333	1	1	1	1	0.913043	0.958904	0.953755
6450	0.95	0.99435	1	0.980769	0.961905	1	0.909091	0.958333	1	1	1	1	0.913043	0.958904	0.953755
6460	0.95	0.99435	1	0.980769	0.961905	1	0.909091	0.958333	1	1	1	1	0.913043	0.958904	0.953755
6470	0.95	0.99435	1	0.980769	0.961905	1	0.90404	0.958333	1	1	1	1	0.913043	0.957926	0.952669
6480	0.95	0.99435	1	0.980769	0.961905	1	0.90404	0.958333	1	1	1	1	0.913043	0.957926	0.952669
6490	0.95	0.99435	1	0.980769	0.961905	1	0.90404	0.958333	1	1	1	1	0.913043	0.957926	0.952669
6500	0.95	0.99435	1	0.980769	0.961905	1	0.90404	0.958333	1	1	1	1	0.913043	0.957926	0.952669
6510	0.95	0.99435	1	0.980769	0.961905	1	0.90404	0.958333	1	1	1	1	0.913043	0.957926	0.952669
6520	0.95	0.99435	1	0.980769	0.961905	1	0.90404	0.958333	1	1	1	1	0.913043	0.957926	0.952669
6530	0.95	0.99435	1	0.980769	0.961905	1	0.90404	0.958333	1	1	1	1	0.913043	0.957926	0.952669
6540	0.95	0.99435	1	0.980769	0.961905	1	0.90404	0.958333	1	1	1	1	0.913043	0.957926	0.952669
6550	0.95	0.99435	1	0.980769	0.961905	1	0.90404	0.958333	1	1	1	1	0.913043	0.957926	0.952669
6560	0.95	0.99435	1	0.980769	0.961905	1	0.90404	0.958333	1	1	1	1	0.913043	0.957926	0.952669
6570	0.95	0.99435	1	0.980769	0.961905	1	0.909091	0.958333	1	1	1	1	0.913043	0.958904	0.953755
6580	0.95	0.99435	1	0.980769	0.961905	1	0.90404	0.958333	1	1	1	1	0.913043	0.957926	0.952669
6590	0.95	0.99435	1	0.980769	0.961905	1	0.90404	0.958333	1	1	1	1	0.913043	0.957926	0.952669
6600	0.95	0.99435	1	0.980769	0.961905	1	0.909091	0.958333	1	1	1	1	0.913043	0.958904	0.953755
6610	0.95	0.99435	1	0.980769	0.961905	1	0.909091	0.958333	1	1	1	1	0.913043	0.958904	0.953755
6620	0.95	0.99435	1	0.980769	0.961905	1	0.90404	0.958333	1	1	1	1	0.913043	0.957926	0.952669
6630	0.95	0.99435	1	0.980769	0.961905	1	0.90404	0.958333	1	1	1	1	0.913043	0.957926	0.952669
6640	0.95	0.99435	1	0.980769	0.961905	1	0.90404	0.958333	1	1	1	1	0.913043	0.957926	0.952669
6650	0.95	0.99435	1	0.980769	0.961905	1	0.90404	0.958333	1	1	1	1	0.913043	0.957926	0.952669
6660	0.95	0.99435	1	0.980769	0.961905	1	0.90404	0.958333	1	1	1	1	0.913043	0.957926	0.952669
6670	0.95	0.99435	1	0.980769	0.961905	1	0.909091	0.958333	1	1	1	1	0.913043	0.958904	0.953755
6680	0.95	0.99435	1	0.980769	0.961905	1	0.909091	0.958333	1	1	1	1	0.913043	0.958904	0.953755
6690	0.95	0.99435	1	0.980769	0.961905	1	0.909091	0.958333	1	1	1	1	0.913043	0.958904	0.953755
6700	0.95	0.99435	1	0.980769	0.961905	1	0.909091	0.958333	1	1	1	1	0.913043	0.958904	0.953755
6710	0.95	0.99435	1	0.980769	0.961905	1	0.909091	0.958333	1	1	1	1	0.913043	0.958904	0.953755
6720	0.95	0.99435	1	0.980769	0.961905	1	0.909091	0.958333	1	1	1	1	0.913043	0.958904	0.953755
6730	0.95	0.99435	1	0.980769	0.961905	1	0.909091	0.958333	1	1	1	1	0.913043	0.958904	0.953755
6740	0.95	0.99435	1	0.980769	0.961905	1	0.909091	0.958333	1	1	1	1	0.913043	0.958904	0.953755
6750	0.95	0.99435	1	0.980769	0.961905	1	0.909091	0.958333	1	1	1	1	0.913043	0.958904	0.953755
6760	0.95	0.99435	1	0.980769	0.961905	1	0.909091	0.958333	1	1	1	1	0.913043	0.958904	0.953755
6770	0.95	0.99435	1	0.980769	0.971429	1	0.909091	0.958333	1	1	1	1	0.913043	0.959883	0.954884
6780	0.95	0.99435	1	0.980769	0.971429	1	0.909091	0.958333	1	1	1	1	0.913043	0.959883	0.954884
6790	0.95	0.99435	1	0.980769	0.971429	1	0.909091	0.958333	1	1	1	1	0.913043	0.959883	0.954884
6800	0.95	0.99435	1	0.980769	0.971429	1	0.909091	0.958333	1	1	1	1	0.913043	0.959883	0.954884
6810	0.95	0.99435	1	0.980769	0.971429	1	0.909091	0.958333	1	1	1	1	0.913043	0.959883	0.954884
6820	0.95	0.99435	1	0.980769	0.971429	1	0.909091	0.958333	1	1	1	1	0.913043	0.959883	0.954884
6830	0.95	0.99435	1	0.980769	0.971429	1	0.909091	0.958333	1	1	1	1	0.913043	0.959883	0.954884
6840	0.95	0.99435	1	0.980769	0.971429	1	0.909091	0.958333	1	1	1	1	0.913043	0.959883	0.954884
6850	0.95	0.99435	1	0.980769	0.971429	1	0.909091	0.958333	1	1	1	1	0.913043	0.959883	0.954884
6860	0.95	0.99435	1	0.980769	0.971429	1	0.909091	0.958333	1	1	1	1	0.913043	0.959883	0.954884
6870	0.95	0.99435	1	0.980769	0.971429	1	0.909091	0.958333	1	1	1	1	0.913043	0.959883	0.954884
6880	0.95	0.99435	1	0.980769	0.971429	1	0.909091	0.958333	1	1	1	1	0.913043	0.959883	0.954884
6890	0.95	0.99435	1	0.980769	0.971429	1	0.909091	0.958333	1	1	1	1	0.913043	0.959883	0.954884
6900	0.95	0.99435	1	0.980769	0.971429	1	0.909091	0.958333	1	1	1	1	0.913043	0.959883	0.954884
6910	0.95	0.99435	1	0.980769	0.971429	1	0.90404	0.958333	1	1	1	1	0.913043	0.958904	0.953808
6920	0.95	0.99435	1	0.980769	0.971429	1	0.909091	0.958333	1	1	1	1	0.913043	0.959883	0.954884
6930	0.95	0.99435	1	0.980769	0.971429	1	0.909091	0.958333	1	1	1	1	0.913043	0.959883	0.954884
6940	0.95	0.99435	1	1	0.971429	1	0.90404	0.958333	1	1	1	1	0.913043	0.959883	0.954904
6950	0.95	0.99435	1	1	0.971429	1	0.90404	0.958333	1	1	1	1	0.913043	0.959883	0.954904
6960	0.95	0.99435	1	1	0.971429	1	0.90404	0.958333	1	1	1	1	0.913043	0.959883	0.954904
6970	0.95	0.99435	1	1	0.971429	1	0.90404	0.958333	1	1	1	1	0.913043	0.959883	0.954904
6980	0.95	0.99435	1	1	0.971429	1	0.909091	0.958333	1	1	1	1	0.913043	0.960861	0.955982
6990	0.95	0.99435	1	1	0.971429	1	0.909091	0.958333	1	1	1	1	0.913043	0.960861	0.955982
7000	0.95	0.99435	1	1	0.971429	1	0.909091	0.958333	1	1	1	1	0.913043	0.960861	0.955982
7010	0.95	0.99435	1	1	0.971429	1	0.909091	0.958333	1	1	1	1	0.913043	0.960861	0.955982
7020	0.95	0.99435	1	1	0.971429	1	0.909091	0.958333	1	1	1	1	0.913043	0.960861	0.955982
7030	0.95	0.99435	1	1	0.971429	1	0.909091	0.958333	1	1	1	1	0.913043	0.960861	0.955982
7040	0.95	0.99435	1	1	0.971429	1	0.909091	0.958333	1	1	1	1	0.913043	0.960861	0.955982
7050	0.95	0.99435	1	1	0.971429	1	0.909091	0.958333	1	1	1	1	0.913043	0.960861	0.955982
7060	0.95	0.99435	1	1	0.971429	1	0.909091	0.958333	1	1	1	1	0.921739	0.96184	0.957074
7070	0.95	0.99435	1	1	0.971429	1	0.909091	0.958333	1	1	1	1	0.921739	0.96184	0.957074
7080	0.95	0.99435	1	1	0.971429	1	0.909091	0.958333	1	1	1	1	0.921739	0.96184	0.957074
7090	0.95	0.99435	1	1	0.971429	1	0.909091	0.958333	1	1	1	1	0.921739	0.96184	0.957074
7100	0.95	0.99435	1	1	0.971429	1	0.909091	0.958333	1	1	1	1	0.921739	0.96184	0.957074
7110	0.95	0.99435	1	1	0.971429	1	0.909091	0.958333	1	1	1	1	0.913043	0.960861	0.955982
7120	0.95	0.99435	1	1	0.971429	1	0.90404	0.958333	1	1	1	1	0.921739	0.960861	0.95599
7130	0.95	0.99435	1	1	0.971429	1	0.909091	0.958333	1	1	1	1	0.921739	0.96184	0.957074
7140	0.95	0.99435	1	1	0.971429	1	0.909091	0.958333	1	1	1	1	0.921739	0.96184	0.957074
7150	0.95	0.99435	1	1	0.971429	1	0.909091	0.958333	1	1	1	1	0.921739	0.96184	0.957074
7160	0.95	0.99435	1	1	0.971429	1	0.909091	0.958333	1	1	1	1	0.921739	0.96184	0.957074
7170	0.95	0.99435	1	1	0.971429	1	0.909091	0.958333	1	1	1	1	0.921739	0.96184	0.957074
7180	0.95	0.99435	1	1	0.971429	1	0.909091	0.958333	1	1	1	1	0.921739	0.96184	0.957074
7190	0.95	0.99435	1	1	0.971429	1	0.909091	0.958333	1	1	1	1	0.921739	0.96184	0.957074
7200	0.95	0.99435	1	1	0.971429	1	0.909091	0.958333	1	1	1	1	0.921739	0.96184	0.957074
7210	0.95	0.99435	1	1	0.971429	1	0.909091	0.958333	1	1	1	1	0.921739	0.96184	0.957074
7220	0.95	0.99435	1	1	0.971429	1	0.909091	0.958333	1	1	1	1	0.921739	0.96184	0.957074
7230	0.95	0.99435	1	1	0.971429	1	0.909091	0.958333	1	1	1	1	0.921739	0.96184	0.957074
7240	0.95	0.99435	1	1	0.971429	1	0.909091	0.958333	1	1	1	1	0.921739	0.96184	0.957074
7250	0.95	0.99435	1	1	0.971429	1	0.909091	0.958333	1	1	1	1	0.921739	0.96184	0.957074
7260	0.95	0.99435	1	1	0.971429	1	0.909091	0.958333	1	1	1	1	0.921739	0.96184	0.957074
7270	0.95	0.99435	1	1	0.971429	1	0.909091	0.958333	1	1	1	1	0.921739	0.96184	0.957074
7280	0.95	0.99435	1	1	0.971429	1	0.909091	0.958333	1	1	1	1	0.921739	0.96184	0.957074
7290	0.95	0.99435	1	1	0.971429	1	0.90404	0.958333	1	1	1	1	0.921739	0.960861	0.95599
7300	0.95	0.99435	1	1	0.971429	1	0.90404	0.958333	1	1	1	1	0.921739	0.960861	0.95599
7310	0.95	0.99435	1	1	0.961905	1	0.90404	0.958333	1	1	1	1	0.921739	0.959883	0.954862
7320	0.95	0.99435	1	1	0.961905	1	0.90404	0.958333	1	1	1	1	0.921739	0.959883	0.954862
7330	0.95	0.99435	1	1	0.961905	1	0.90404	0.958333	1	1	1	1	0.921739	0.959883	0.954862
7340	0.95	0.99435	1	1	0.961905	1	0.90404	0.958333	1	1	1	1	0.921739	0.959883	0.954862
7350	0.95	0.99435	1	1	0.961905	1	0.90404	0.958333	1	1	1	1	0.921739	0.959883	0.954862
7360	0.95	0.99435	1	1	0.961905	1	0.90404	0.958333	1	1	1	1	0.921739	0.959883	0.954862
7370	0.95	0.99435	1	1	0.961905	1	0.90404	0.958333	1	1	1	1	0.921739	0.959883	0.954862
7380	0.95	0.99435	1	1	0.961905	1	0.90404	0.958333	1	1	1	1	0.921739	0.959883	0.954862
7390	0.95	0.99435	1	1	0.961905	1	0.90404	0.958333	1	1	1	1	0.921739	0.959883	0.954862
7400	0.95	0.99435	1	1	0.961905	1	0.90404	0.958333	1	1	1	1	0.921739	0.959883	0.954862
7410	0.95	0.99435	1	1	0.961905	1	0.90404	0.958333	1	1	1	1	0.921739	0.959883	0.954862
7420	0.95	0.99435	1	1	0.961905	1	0.90404	0.958333	1	1	1	1	0.921739	0.959883	0.954862
7430	0.95	0.99435	1	1	0.961905	1	0.90404	0.958333	1	1	1	1	0.921739	0.959883	0.954862
7440	0.95	0.99435	1	1	0.961905	1	0.90404	0.958333	1	1	1	1	0.921739	0.959883	0.954862
7450	0.95	0.99435	1	1	0.961905	1	0.90404	0.958333	1	1	1	1	0.921739	0.959883	0.954862
7460	0.95	0.99435	1	1	0.961905	1	0.89899	0.958333	1	1	1	1	0.921739	0.958904	0.953782
7470	0.95	0.99435	1	1	0.961905	1	0.89899	0.958333	1	1	1	1	0.921739	0.958904	0.953782
7480	0.95	0.99435	1	1	0.961905	1	0.89899	0.958333	1	1	1	1	0.921739	0.958904	0.953782
7490	0.95	0.99435	1	1	0.961905	1	0.89899	0.958333	1	1	1	1	0.921739	0.958904	0.953782
7500	0.95	0.99435	1	1	0.961905	1	0.89899	0.958333	1	1	1	1	0.921739	0.958904	0.953782
7510	0.95	0.99435	1	1	0.961905	1	0.89899	0.958333	1	1	1	1	0.921739	0.958904	0.953782
7520	0.95	0.99435	1	1	0.961905	1	0.89899	0.958333	1	1	1	1	0.921739	0.958904	0.953782
7530	0.95	0.99435	1	1	0.961905	1	0.89899	0.958333	1	1	1	1	0.921739	0.958904	0.953782
7540	0.95	0.99435	1	1	0.961905	1	0.89899	0.958333	1	1	1	1	0.921739	0.958904	0.953782
7550	0.95	0.99435	1	1	0.961905	1	0.89899	0.958333	1	1	1	1	0.921739	0.958904	0.953782
7560	0.95	0.99435	1	1	0.961905	1	0.89899	0.958333	1	1	1	1	0.921739	0.958904	0.953782
7570	0.95	0.99435	1	1	0.961905	1	0.89899	0.958333	1	1	1	1	0.921739	0.958904	0.953782
7580	0.95	0.99435	1	1	0.961905	1	0.89899	0.958333	1	1	1	1	0.921739	0.958904	0.953782
7590	0.95	0.99435	1	1	0.961905	1	0.89899	0.958333	1	1	1	1	0.921739	0.958904	0.953782
7600	0.95	0.99435	1	1	0.961905	1	0.89899	0.958333	1	1	1	1	0.921739	0.958904	0.953782
7610	0.95	0.99435	1	1	0.961905	1	0.89899	0.958333	1	1	1	1	0.921739	0.958904	0.953782
7620	0.95	0.99435	1	1	0.961905	1	0.89899	0.958333	1	1	1	1	0.921739	0.958904	0.953782
7630	0.95	0.99435	1	1	0.961905	1	0.89899	0.958333	1	1	1	1	0.921739	0.958904	0.953782
7640	0.95	0.99435	1	1	0.961905	1	0.89899	0.958333	1	1	1	1	0.921739	0.958904	0.953782
7650	0.95	0.99435	1	1	0.961905	1	0.89899	0.958333	1	1	1	1	0.921739	0.958904	0.953782
7660	0.95	0.99435	1	1	0.961905	1	0.89899	0.958333	1	1	1	1	0.921739	0.958904	0.953782
7670	0.95	0.99435	1	1	0.961905	1	0.89899	0.958333	1	1	1	1	0.921739	0.958904	0.953782
7680	0.95	0.99435	1	1	0.961905	1	0.89899	0.958333	1	1	1	1	0.921739	0.958904	0.953782
7690	0.95	0.99435	1	1	0.961905	1	0.89899	0.958333	1	1	1	1	0.921739	0.958904	0.953782
7700	0.95	0.99435	1	1	0.961905	1	0.89899	0.958333	1	1	1	1	0.921739	0.958904	0.953782
7710	0.95	0.99435	1	1	0.961905	1	0.89899	0.958333	1	1	1	1	0.921739	0.958904	0.953782
7720	0.95	0.99435	1	1	0.961905	1	0.89899	0.958333	1	1	1	1	0.921739	0.958904	0.953782
7730	0.95	0.99435	1	1	0.961905	1	0.89899	0.958333	1	1	1	1	0.921739	0.958904	0.953782
7740	0.95	0.99435	1	1	0.961905	1	0.89899	0.958333	1	1	1	1	0.921739	0.958904	0.953782
7750	0.95	0.99435	1	1	0.961905	1	0.89899	0.958333	1	1	1	1	0.921739	0.958904	0.953782
7760	0.95	0.99435	1	1	0.961905	1	0.89899	0.958333	1	1	1	1	0.921739	0.958904	0.953782
7770	0.95	0.99435	1	1	0.961905	1	0.89899	0.958333	1	1	1	1	0.921739	0.958904	0.953782
7780	0.95	0.99435	1	1	0.961905	1	0.89899	0.958333	1	1	1	1	0.921739	0.958904	0.953782
7790	0.95	0.99435	1	1	0.961905	1	0.89899	0.958333	1	1	1	1	0.921739	0.958904	0.953782
7800	0.95	0.99435	1	1	0.961905	1	0.89899	0.958333	1	1	1	1	0.930435	0.959883	0.954875
7810	0.95	0.99435	1	1	0.961905	1	0.89899	0.958333	1	1	1	1	0.921739	0.958904	0.953782
7820	0.95	0.99435	1	1	0.961905	1	0.89899	0.958333	1	1	1	1	0.930435	0.959883	0.954875
7830	0.95	0.99435	1	1	0.961905	1	0.89899	0.958333	1	1	1	1	0.930435	0.959883	0.954875
7840	0.95	0.99435	1	1	0.961905	1	0.89899	0.96875	1	1	1	1	0.930435	0.960861	0.95597
7850	0.95	0.99435	1	1	0.961905	1	0.89899	0.96875	1	1	1	1	0.930435	0.960861	0.95597
7860	0.95	0.99435	1	1	0.961905	1	0.89899	0.96875	1	1	1	1	0.930435	0.960861	0.95597
7870	0.95	0.99435	1	1	0.961905	1	0.89899	0.96875	1	1	1	1	0.930435	0.960861	0.95597
7880	0.95	0.99435	1	1	0.961905	1	0.89899	0.96875	1	1	1	1	0.930435	0.960861	0.95597
7890	0.95	0.99435	1	1	0.961905	1	0.89899	0.96875	1	1	1	1	0.930435	0.960861	0.95597
7900	0.95	0.99435	1	1	0.961905	1	0.89899	0.96875	1	1	1	1	0.930435	0.960861	0.95597
7910	0.95	0.99435	1	1	0.961905	1	0.89899	0.958333	1	1	1	1	0.930435	0.959883	0.954875
7920	0.95	0.99435	1	1	0.961905	1	0.89899	0.958333	1	1	1	1	0.930435	0.959883	0.954875
7930	0.95	0.99435	1	1	0.961905	1	0.89899	0.96875	1	1	1	1	0.930435	0.960861	0.95597
7940	0.95	0.99435	1	1	0.961905	1	0.89899	0.96875	1	1	1	1	0.930435	0.960861	0.95597
7950	0.95	0.99435	1	1	0.961905	1	0.89899	0.96875	1	1	1	1	0.930435	0.960861	0.95597
7960	0.95	0.99435	1	1	0.961905	1	0.89899	0.96875	1	1	1	1	0.930435	0.960861	0.95597
7970	0.95	0.99435	1	1	0.961905	1	0.89899	0.96875	1	1	1	1	0.930435	0.960861	0.95597
7980	0.95	0.99435	1	1	0.961905	1	0.89899	0.96875	1	1	1	1	0.930435	0.960861	0.95597
7990	0.95	0.99435	1	1	0.961905	1	0.89899	0.96875	1	1	1	1	0.930435	0.960861	0.95597
8000	0.95	0.99435	1	1	0.961905	1	0.89899	0.96875	1	1	1	1	0.930435	0.960861	0.95597
8010	0.95	0.99435	1	1	0.961905	1	0.89899	0.96875	1	1	1	1	0.921739	0.959883	0.954877
8020	0.95	0.99435	1	1	0.961905	1	0.89899	0.96875	1	1	1	1	0.930435	0.960861	0.95597
8030	0.95	0.99435	1	1	0.961905	1	0.89899	0.96875	1	1	1	1	0.930435	0.960861	0.95597
8040	0.95	0.99435	1	1	0.961905	1	0.89899	0.96875	1	1	1	1	0.930435	0.960861	0.95597
8050	0.95	0.99435	1	1	0.961905	1	0.89899	0.96875	1	1	1	1	0.930435	0.960861	0.95597
8060	0.95	0.99435	1	1	0.961905	1	0.89899	0.96875	1	1	1	1	0.930435	0.960861	0.95597
8070	0.95	0.99435	1	1	0.961905	1	0.89899	0.96875	1	1	1	1	0.930435	0.960861	0.95597
8080	0.95	0.99435	1	1	0.961905	1	0.89899	0.96875	1	1	1	1	0.921739	0.959883	0.954877
8090	0.95	0.99435	1	1	0.961905	1	0.89899	0.96875	1	1	1	1	0.930435	0.960861	0.95597
8100	0.95	0.99435	1	1	0.961905	1	0.89899	0.96875	1	1	1	1	0.930435	0.960861	0.95597
8110	0.95	0.99435	1	1	0.961905	1	0.89899	0.96875	1	1	1	1	0.930435	0.960861	0.95597
8120	0.95	0.99435	1	1	0.961905	1	0.89899	0.96875	1	1	1	1	0.930435	0.960861	0.95597
8130	0.95	0.99435	1	1	0.961905	1	0.89899	0.96875	1	1	1	1	0.930435	0.960861	0.95597
8140	0.95	0.99435	1	1	0.961905	1	0.89899	0.96875	1	1	1	1	0.930435	0.960861	0.95597
8150	0.95	0.99435	1	1	0.961905	1	0.89899	0.96875	1	1	1	1	0.930435	0.960861	0.95597
8160	0.95	0.99435	1	1	0.961905	1	0.89899	0.96875	1	1	1	1	0.930435	0.960861	0.95597
8170	0.95	0.99435	1	1	0.961905	1	0.89899	0.96875	1	1	1	1	0.930435	0.960861	0.95597
8180	0.95	0.99435	1	1	0.961905	1	0.89899	0.96875	1	1	1	1	0.930435	0.960861	0.95597
8190	0.95	0.99435	1	1	0.961905	1	0.89899	0.96875	1	1	1	1	0.930435	0.960861	0.95597
8200	0.95	0.99435	1	1	0.961905	1	0.89899	0.958333	1	1	1	1	0.930435	0.959883	0.954875
8210	0.95	0.99435	1	1	0.961905	1	0.89899	0.958333	1	1	1	1	0.921739	0.958904	0.953782
8220	0.95	0.99435	1	1	0.961905	1	0.89899	0.96875	1	1	1	1	0.921739	0.959883	0.954877
8230	0.95	0.99435	1	1	0.961905	1	0.89899	0.96875	1	1	1	1	0.921739	0.959883	0.954877
8240	0.95	0.99435	1	1	0.961905	1	0.89899	0.96875	1	1	1	1	0.921739	0.959883	0.954877
8250	0.95	0.99435	1	1	0.961905	1	0.89899	0.96875	1	1	1	1	0.921739	0.959883	0.954877
8260	0.95	0.99435	1	1	0.961905	1	0.89899	0.96875	1	1	1	1	0.921739	0.959883	0.954877
8270	0.95	0.99435	1	1	0.961905	1	0.89899	0.96875	1	1	1	1	0.921739	0.959883	0.954877
8280	0.95	0.99435	1	1	0.961905	1	0.89899	0.96875	1	1	1	1	0.921739	0.959883	0.954877
8290	0.95	0.99435	1	1	0.961905	1	0.89899	0.96875	1	1	1	1	0.921739	0.959883	0.954877
8300	0.95	0.99435	1	1	0.961905	1	0.89899	0.96875	1	1	1	1	0.921739	0.959883	0.954877
8310	0.95	0.99435	1	1	0.961905	1	0.89899	0.96875	1	1	1	1	0.921739	0.959883	0.954877
8320	0.95	0.99435	1	1	0.961905	1	0.89899	0.96875	1	1	1	1	0.921739	0.959883	0.954877
8330	0.95	0.99435	1	1	0.961905	1	0.89899	0.96875	1	1	1	1	0.921739	0.959883	0.954877
8340	0.95	0.99435	1	1	0.961905	1	0.89899	0.958333	1	1	1	1	0.921739	0.958904	0.953782
8350	0.95	0.99435	1	1	0.961905	1	0.89899	0.96875	1	1	1	1	0.921739	0.959883	0.954877
8360	0.95	0.99435	1	1	0.961905	1	0.89899	0.96875	1	1	1	1	0.921739	0.959883	0.954877
8370	0.95	0.99435	1	1	0.961905	1	0.89899	0.96875	1	1	1	1	0.921739	0.959883	0.954877
8380	0.95	0.99435	1	1	0.961905	1	0.89899	0.958333	1	1	1	1	0.921739	0.958904	0.953782
8390	0.95	0.99435	1	1	0.961905	1	0.89899	0.958333	1	1	1	1	0.921739	0.958904	0.953782
8400	0.95	0.99435	1	1	0.961905	1	0.89899	0.958333	1	1	1	1	0.921739	0.958904	0.953782
8410	0.95	0.99435	1	1	0.961905	1	0.89899	0.96875	1	1	1	1	0.921739	0.959883	0.954877
8420	0.95	0.99435	1	1	0.961905	1	0.89899	0.96875	1	1	1	1	0.921739	0.959883	0.954877
8430	0.95	0.99435	1	1	0.961905	1	0.89899	0.958333	1	1	1	1	0.921739	0.958904	0.953808
8440	0.95	0.99435	1	1	0.961905	1	0.89899	0.96875	1	1	1	1	0.921739	0.959883	0.954903
8450	0.95	0.99435	1	1	0.961905	1	0.89899	0.958333	1	1	1	1	0.921739	0.958904	0.953808
8460	0.95	0.99435	1	1	0.961905	1	0.89899	0.958333	1	1	1	1	0.921739	0.958904	0.953808
8470	0.95	0.99435	1	1	0.961905	1	0.89899	0.958333	1	1	1	1	0.921739	0.958904	0.953808
8480	0.95	0.99435	1	1	0.961905	1	0.89899	0.958333	1	1	1	1	0.921739	0.958904	0.953808
8490	0.95	0.99435	1	1	0.961905	1	0.89899	0.958333	1	1	1	1	0.921739	0.958904	0.953808
8500	0.95	0.99435	1	1	0.961905	1	0.89899	0.958333	1	1	1	1	0.921739	0.958904	0.953808
8510	0.95	0.99435	1	1	0.961905	1	0.89899	0.96875	1	1	1	1	0.921739	0.959883	0.954903
8520	0.95	0.99435	1	1	0.961905	1	0.89899	0.96875	1	1	1	1	0.921739	0.959883	0.954903
8530	0.95	0.99435	1	1	0.961905	1	0.89899	0.96875	1	1	1	1	0.921739	0.959883	0.954903
8540	0.95	0.99435	1	1	0.961905	1	0.89899	0.96875	1	1	1	1	0.921739	0.959883	0.954903
8550	0.95	0.99435	1	1	0.961905	1	0.89899	0.96875	1	1	1	1	0.921739	0.959883	0.954903
8560	0.95	0.99435	1	1	0.961905	1	0.89899	0.96875	1	1	1	1	0.921739	0.959883	0.954903
8570	0.95	0.99435	1	1	0.961905	1	0.89899	0.958333	1	1	1	1	0.921739	0.958904	0.953808
8580	0.95	0.99435	1	1	0.961905	1	0.89899	0.96875	1	1	1	1	0.921739	0.959883	0.954903
8590	0.95	0.99435	1	1	0.961905	1	0.89899	0.96875	1	1	1	1	0.921739	0.959883	0.954903
8600	0.95	0.99435	1	1	0.961905	1	0.89899	0.96875	1	1	1	1	0.921739	0.959883	0.954903
8610	0.95	0.99435	1	1	0.961905	1	0.89899	0.96875	1	1	1	1	0.921739	0.959883	0.954903
8620	0.95	0.99435	1	1	0.961905	1	0.89899	0.96875	1	1	1	1	0.921739	0.959883	0.954903
8630	0.95	0.99435	1	1	0.961905	1	0.89899	0.96875	1	1	1	1	0.930435	0.960861	0.955995
8640	0.95	0.99435	1	1	0.961905	1	0.89899	0.96875	1	1	1	1	0.921739	0.959883	0.954903
8650	0.95	0.99435	1	1	0.961905	1	0.89899	0.96875	1	1	1	1	0.921739	0.959883	0.954903
8660	0.95	0.99435	1	1	0.961905	1	0.89899	0.96875	1	1	1	1	0.921739	0.959883	0.954903
8670	0.95	0.99435	1	1	0.952381	1	0.89899	0.96875	1	1	1	1	0.921739	0.958904	0.953773
8680	0.95	0.99435	1	1	0.952381	1	0.89899	0.96875	1	1	1	1	0.921739	0.958904	0.953773
8690	0.95	0.99435	1	1	0.952381	1	0.89899	0.96875	1	1	1	1	0.921739	0.958904	0.953773
8700	0.95	0.99435	1	1	0.952381	1	0.89899	0.96875	1	1	1	1	0.921739	0.958904	0.953748
8710	0.95	0.99435	1	1	0.952381	1	0.89899	0.96875	1	1	1	1	0.921739	0.958904	0.953748
8720	0.95	0.99435	1	1	0.952381	1	0.89899	0.96875	1	1	1	1	0.921739	0.958904	0.953748
8730	0.95	0.99435	1	1	0.952381	1	0.89899	0.96875	1	1	1	1	0.930435	0.959883	0.954843
8740	0.95	0.99435	1	1	0.952381	1	0.89899	0.96875	1	1	1	1	0.921739	0.958904	0.953748
8750	0.95	0.99435	1	1	0.952381	1	0.89899	0.96875	1	1	1	1	0.921739	0.958904	0.953748
8760	0.95	0.99435	1	1	0.952381	1	0.89899	0.96875	1	1	1	1	0.921739	0.958904	0.953748
8770	0.95	0.99435	1	1	0.952381	1	0.89899	0.96875	1	1	1	1	0.921739	0.958904	0.953748
8780	0.95	0.99435	1	1	0.952381	1	0.89899	0.96875	1	1	1	1	0.921739	0.958904	0.953748
8790	0.95	0.99435	1	1	0.961905	1	0.89899	0.96875	1	1	1	1	0.921739	0.959883	0.954877
8800	0.95	0.99435	1	1	0.961905	1	0.89899	0.96875	1	1	1	1	0.921739	0.959883	0.954877
8810	0.95	0.99435	1	1	0.961905	1	0.89899	0.96875	1	1	1	1	0.921739	0.959883	0.954877
8820	0.95	0.99435	1	1	0.952381	1	0.89899	0.96875	1	1	1	1	0.921739	0.958904	0.953773
8830	0.95	0.99435	1	1	0.952381	1	0.89899	0.96875	1	1	1	1	0.921739	0.958904	0.953748
8840	0.95	0.99435	1	1	0.952381	1	0.89899	0.96875	1	1	1	1	0.921739	0.958904	0.953748
8850	0.95	0.99435	1	1	0.952381	1	0.89899	0.96875	1	1	1	1	0.921739	0.958904	0.953773
8860	0.95	0.99435	1	1	0.952381	1	0.89899	0.96875	1	1	1	1	0.921739	0.958904	0.953773
8870	0.95	0.99435	1	1	0.952381	1	0.89899	0.96875	1	1	1	1	0.921739	0.958904	0.953748
8880	0.95	0.99435	1	1	0.952381	1	0.89899	0.96875	1	1	1	1	0.921739	0.958904	0.953773
8890	0.95	0.99435	1	1	0.952381	1	0.89899	0.96875	1	1	1	1	0.921739	0.958904	0.953773
8900	0.95	0.99435	1	1	0.952381	1	0.89899	0.96875	1	1	1	1	0.921739	0.958904	0.953773
8910	0.95	0.99435	1	1	0.952381	1	0.89899	0.96875	1	1	1	1	0.921739	0.958904	0.953773
8920	0.95	0.99435	1	1	0.952381	1	0.89899	0.96875	1	1	1	1	0.921739	0.958904	0.953748
8930	0.95	0.99435	1	1	0.952381	1	0.89899	0.96875	1	1	1	1	0.921739	0.958904	0.953748
8940	0.95	0.99435	1	1	0.952381	1	0.89899	0.96875	1	1	1	1	0.921739	0.958904	0.953748
8950	0.95	0.99435	1	1	0.961905	1	0.89899	0.96875	1	1	1	1	0.921739	0.959883	0.954903
8960	0.95	0.99435	1	1	0.961905	1	0.89899	0.96875	1	1	1	1	0.921739	0.959883	0.954903
8970	0.95	0.99435	1	1	0.961905	1	0.89899	0.96875	1	1	1	1	0.930435	0.960861	0.955995
8980	0.95	0.99435	1	1	0.952381	1	0.89899	0.96875	1	1	1	1	0.921739	0.958904	0.953773
8990	0.95	0.99435	1	1	0.952381	1	0.89899	0.96875	1	1	1	1	0.930435	0.959883	0.954866
9000	0.95	0.99435	1	1	0.952381	1	0.89899	0.96875	1	1	1	1	0.930435	0.959883	0.954866
9010	0.95	0.99435	1	1	0.952381	1	0.89899	0.96875	1	1	1	1	0.930435	0.959883	0.954866
9020	0.95	0.99435	1	1	0.952381	1	0.89899	0.96875	1	1	1	1	0.921739	0.958904	0.953773
9030	0.95	0.99435	1	1	0.961905	1	0.89899	0.96875	1	1	1	1	0.921739	0.959883	0.954903
9040	0.95	0.99435	1	1	0.952381	1	0.89899	0.96875	1	1	1	1	0.921739	0.958904	0.953773
9050	0.95	0.99435	1	1	0.961905	1	0.89899	0.96875	1	1	1	1	0.921739	0.959883	0.954903
9060	0.95	0.99435	1	1	0.961905	1	0.89899	0.96875	1	1	1	1	0.921739	0.959883	0.954903
9070	0.95	0.99435	1	1	0.961905	1	0.89899	0.96875	1	1	1	1	0.921739	0.959883	0.954903
9080	0.95	0.99435	1	0.980769	0.961905	1	0.89899	0.96875	1	1	1	1	0.921739	0.958904	0.953804
9090	0.95	0.99435	1	0.980769	0.961905	1	0.89899	0.96875	1	1	1	1	0.921739	0.958904	0.953804
9100	0.95	0.99435	1	1	0.961905	1	0.89899	0.96875	1	1	1	1	0.921739	0.959883	0.954903
9110	0.95	0.99435	1	0.980769	0.952381	1	0.89899	0.96875	1	1	1	1	0.930435	0.958904	0.953765
9120	0.95	0.99435	1	0.980769	0.961905	1	0.89899	0.96875	1	1	1	1	0.930435	0.959883	0.954896
9130	0.95	0.99435	1	0.980769	0.961905	1	0.89899	0.96875	1	1	1	1	0.930435	0.959883	0.954896
9140	0.95	0.99435	1	0.980769	0.961905	1	0.89899	0.96875	1	1	1	1	0.930435	0.959883	0.954896
9150	0.95	0.99435	1	0.980769	0.961905	1	0.89899	0.96875	1	1	1	1	0.930435	0.959883	0.954896
9160	0.95	0.99435	1	0.980769	0.961905	1	0.89899	0.96875	1	1	1	1	0.930435	0.959883	0.954896
9170	0.95	0.99435	1	0.980769	0.961905	1	0.89899	0.96875	1	1	1	1	0.921739	0.958904	0.953804
9180	0.95	0.99435	1	0.980769	0.961905	1	0.89899	0.96875	1	1	1	1	0.921739	0.958904	0.953804
9190	0.95	0.99435	1	0.980769	0.961905	1	0.89899	0.96875	1	1	1	1	0.921739	0.958904	0.953804
9200	0.95	0.99435	1	0.980769	0.961905	1	0.89899	0.96875	1	1	1	1	0.921739	0.958904	0.953804
9210	0.95	0.99435	1	0.980769	0.961905	1	0.89899	0.96875	1	1	1	1	0.921739	0.958904	0.953804
9220	0.95	0.99435	1	0.980769	0.961905	1	0.89899	0.96875	1	1	1	1	0.921739	0.958904	0.953804
9230	0.95	0.99435	1	0.980769	0.961905	1	0.89899	0.96875	1	1	1	1	0.921739	0.958904	0.953804
9240	0.95	0.99435	1	0.980769	0.952381	1	0.89899	0.96875	1	1	1	1	0.921739	0.957926	0.952673
9250	0.95	0.99435	1	0.980769	0.952381	1	0.89899	0.96875	1	1	1	1	0.921739	0.957926	0.952673
9260	0.95	0.99435	1	0.980769	0.952381	1	0.89899	0.96875	1	1	1	1	0.921739	0.957926	0.952673
9270	0.95	0.99435	1	0.980769	0.961905	1	0.89899	0.96875	1	1	1	1	0.930435	0.959883	0.954896
9280	0.95	0.99435	1	0.980769	0.952381	1	0.89899	0.96875	1	1	1	1	0.930435	0.958904	0.953765
9290	0.95	0.99435	1	0.980769	0.952381	1	0.89899	0.96875	1	1	1	1	0.930435	0.958904	0.953765
9300	0.95	0.99435	1	0.980769	0.952381	1	0.89899	0.96875	1	1	1	1	0.930435	0.958904	0.953765
9310	0.95	0.99435	1	0.980769	0.952381	1	0.89899	0.96875	1	1	1	1	0.930435	0.958904	0.953765
9320	0.95	0.99435	1	0.980769	0.952381	1	0.89899	0.96875	1	1	1	1	0.930435	0.958904	0.953765
9330	0.95	0.99435	1	0.980769	0.952381	1	0.89899	0.96875	1	1	1	1	0.930435	0.958904	0.953765
9340	0.95	0.99435	1	0.980769	0.952381	1	0.89899	0.96875	1	1	1	1	0.930435	0.958904	0.953765
9350	0.95	0.99435	1	0.980769	0.952381	1	0.89899	0.96875	1	1	1	1	0.930435	0.958904	0.953765
9360	0.95	0.99435	1	0.980769	0.952381	1	0.89899	0.96875	1	1	1	1	0.930435	0.958904	0.953765
9370	0.95	0.99435	1	0.980769	0.952381	1	0.89899	0.96875	1	1	1	1	0.930435	0.958904	0.953765
9380	0.95	0.99435	1	0.980769	0.952381	1	0.89899	0.96875	1	1	1	1	0.930435	0.958904	0.953765
9390	0.95	0.99435	1	0.980769	0.952381	1	0.89899	0.96875	1	1	1	1	0.930435	0.958904	0.953765
9400	0.95	0.99435	1	0.980769	0.952381	1	0.89899	0.96875	1	1	1	1	0.930435	0.958904	0.953765
9410	0.95	0.99435	1	0.980769	0.952381	1	0.89899	0.96875	1	1	1	1	0.930435	0.958904	0.953765
9420	0.95	0.99435	1	0.980769	0.952381	1	0.89899	0.96875	1	1	1	1	0.930435	0.958904	0.953765
9430	0.95	0.99435	1	0.980769	0.952381	1	0.89899	0.96875	1	1	1	1	0.930435	0.958904	0.953765
9440	0.95	0.99435	1	0.980769	0.952381	1	0.89899	0.96875	1	1	1	1	0.930435	0.958904	0.953765
9450	0.95	0.99435	1	0.980769	0.952381	1	0.89899	0.96875	1	1	1	1	0.930435	0.958904	0.953765
9460	0.95	0.99435	1	0.980769	0.952381	1	0.89899	0.96875	1	1	1	1	0.930435	0.958904	0.953765
9470	0.95	0.99435	1	0.980769	0.952381	1	0.89899	0.96875	1	1	1	1	0.930435	0.958904	0.953765
9480	0.95	0.99435	1	0.980769	0.961905	1	0.89899	0.96875	1	1	1	1	0.930435	0.959883	0.954896
9490	0.95	0.99435	1	0.980769	0.961905	1	0.89899	0.96875	1	1	1	1	0.930435	0.959883	0.954896
9500	0.95	0.99435	1	0.980769	0.961905	1	0.89899	0.96875	1	1	1	1	0.930435	0.959883	0.954896
9510	0.95	0.99435	1	1	0.961905	1	0.89899	0.96875	1	1	1	1	0.930435	0.960861	0.955995
9520	0.95	0.99435	1	1	0.961905	1	0.89899	0.96875	1	1	1	1	0.930435	0.960861	0.955995
9530	0.95	0.99435	1	0.980769	0.961905	1	0.89899	0.96875	1	1	1	1	0.930435	0.959883	0.954896
9540	0.95	0.99435	1	1	0.961905	1	0.89899	0.96875	1	1	1	1	0.930435	0.960861	0.955995
9550	0.95	0.99435	1	1	0.961905	1	0.89899	0.96875	1	1	1	1	0.930435	0.960861	0.955995
9560	0.95	0.99435	1	1	0.961905	1	0.89899	0.96875	1	1	1	1	0.930435	0.960861	0.955995
9570	0.95	0.99435	1	1	0.961905	1	0.89899	0.96875	1	1	1	1	0.930435	0.960861	0.955995
9580	0.95	0.99435	1	1	0.952381	1	0.89899	0.96875	1	1	1	1	0.930435	0.959883	0.954866
9590	0.95	0.99435	1	0.980769	0.961905	1	0.89899	0.96875	1	1	1	1	0.930435	0.959883	0.954896
9600	0.95	0.99435	1	1	0.961905	1	0.89899	0.96875	1	1	1	1	0.930435	0.960861	0.955995
9610	0.95	0.99435	1	1	0.961905	1	0.89899	0.96875	1	1	1	1	0.930435	0.960861	0.955995
9620	0.95	0.99435	1	1	0.961905	1	0.89899	0.96875	1	1	1	1	0.930435	0.960861	0.955995
9630	0.95	0.99435	1	0.980769	0.961905	1	0.89899	0.96875	1	1	1	1	0.930435	0.959883	0.954896
9640	0.95	0.99435	1	0.980769	0.961905	1	0.89899	0.96875	1	1	1	1	0.93913	0.960861	0.955989
9650	0.95	0.99435	1	0.980769	0.961905	1	0.89899	0.96875	1	1	1	1	0.93913	0.960861	0.955989
9660	0.95	0.99435	1	1	0.961905	1	0.89899	0.96875	1	1	1	1	0.93913	0.96184	0.95709
9670	0.95	0.99435	1	1	0.961905	1	0.89899	0.96875	1	1	1	1	0.93913	0.96184	0.95709
9680	0.95	0.99435	1	1	0.961905	1	0.89899	0.96875	1	1	1	1	0.93913	0.96184	0.95709
9690	0.95	0.99435	1	1	0.961905	1	0.89899	0.96875	1	1	1	1	0.93913	0.96184	0.95709
9700	0.95	0.99435	1	1	0.961905	1	0.89899	0.96875	1	1	1	1	0.93913	0.96184	0.95709
9710	0.95	0.99435	1	1	0.961905	1	0.89899	0.96875	1	1	1	1	0.93913	0.96184	0.95709
9720	0.95	0.99435	1	1	0.961905	1	0.89899	0.96875	1	1	1	1	0.930435	0.960861	0.955995
9730	0.95	0.99435	1	1	0.961905	1	0.893939	0.96875	1	1	1	1	0.93913	0.960861	0.956009
9740	0.95	0.99435	1	1	0.961905	1	0.893939	0.96875	1	1	1	1	0.93913	0.960861	0.956009
9750	0.95	0.99435	1	1	0.961905	1	0.893939	0.96875	1	1	1	1	0.93913	0.960861	0.956009
9760	0.95	0.99435	1	1	0.961905	1	0.893939	0.96875	1	1	1	1	0.930435	0.959883	0.954915
9770	0.95	0.99435	1	1	0.961905	1	0.893939	0.96875	1	1	1	1	0.930435	0.959883	0.954915
9780	0.95	0.99435	1	1	0.961905	1	0.893939	0.96875	1	1	1	1	0.930435	0.959883	0.954915
9790	0.95	0.99435	1	1	0.961905	1	0.893939	0.96875	1	1	1	1	0.930435	0.959883	0.954915
9800	0.95	0.99435	1	1	0.961905	1	0.893939	0.96875	1	1	1	1	0.93913	0.960861	0.956009
9810	0.95	0.99435	1	1	0.961905	1	0.893939	0.96875	1	1	1	1	0.93913	0.960861	0.956009
9820	0.95	0.99435	1	1	0.961905	1	0.893939	0.96875	1	1	1	1	0.93913	0.960861	0.956009
9830	0.95	0.99435	1	1	0.961905	1	0.893939	0.96875	1	1	1	1	0.93913	0.960861	0.956009
9840	0.95	0.99435	1	1	0.961905	1	0.893939	0.96875	1	1	1	1	0.93913	0.960861	0.956009
9850	0.95	0.99435	1	1	0.961905	1	0.893939	0.96875	1	1	1	1	0.93913	0.960861	0.956009
9860	0.95	0.99435	1	1	0.961905	1	0.893939	0.96875	1	1	1	1	0.93913	0.960861	0.956009
9870	0.95	0.99435	1	1	0.961905	1	0.893939	0.96875	1	1	1	1	0.93913	0.960861	0.956009
9880	0.95	0.99435	1	1	0.961905	1	0.893939	0.96875	1	1	1	1	0.93913	0.960861	0.956009
9890	0.95	0.99435	1	1	0.961905	1	0.893939	0.958333	1	1	1	1	0.93913	0.959883	0.954915
9900	0.95	0.99435	1	1	0.961905	1	0.893939	0.958333	1	1	1	1	0.93913	0.959883	0.954915
9910	0.95	0.99435	1	1	0.961905	1	0.893939	0.958333	1	1	1	1	0.93913	0.959883	0.954915
9920	0.95	0.99435	1	1	0.961905	1	0.893939	0.958333	1	1	1	1	0.93913	0.959883	0.954915
9930	0.95	0.99435	1	1	0.961905	1	0.893939	0.958333	1	1	1	1	0.93913	0.959883	0.954915
9940	0.95	0.99435	1	1	0.961905	1	0.893939	0.958333	1	1	1	1	0.93913	0.959883	0.954915
9950	0.95	0.99435	1	1	0.961905	1	0.893939	0.958333	1	1	1	1	0.93913	0.959883	0.954915
9960	0.95	0.99435	1	1	0.961905	1	0.893939	0.958333	1	1	1	1	0.93913	0.959883	0.954915
9970	0.95	0.99435	1	1	0.961905	1	0.893939	0.958333	1	1	1	1	0.93913	0.959883	0.954915
9980	0.95	0.99435	1	1	0.961905	1	0.893939	0.958333	1	1	1	1	0.93913	0.959883	0.954915
9990	0.95	0.99435	1	1	0.961905	1	0.893939	0.958333	1	1	1	1	0.93913	0.959883	0.954915
10000	0.95	0.99435	1	1	0.961905	1	0.893939	0.958333	1	1	1	1	0.93913	0.959883	0.954915
10010	0.95	0.99435	1	1	0.961905	1	0.893939	0.958333	1	1	1	1	0.93913	0.959883	0.954915
10020	0.95	0.99435	1	1	0.961905	1	0.893939	0.958333	1	1	1	1	0.93913	0.959883	0.954915
10030	0.95	0.99435	1	1	0.961905	1	0.893939	0.958333	1	1	1	1	0.93913	0.959883	0.954915
10040	0.95	0.99435	1	1	0.961905	1	0.893939	0.958333	1	1	1	1	0.93913	0.959883	0.954915
10050	0.95	0.99435	1	1	0.961905	1	0.893939	0.958333	1	1	1	1	0.93913	0.959883	0.954915
10060	0.95	0.99435	1	1	0.961905	1	0.893939	0.958333	1	1	1	1	0.93913	0.959883	0.954915
10070	0.95	0.99435	1	1	0.961905	1	0.893939	0.958333	1	1	1	1	0.93913	0.959883	0.954915
10080	0.95	0.99435	1	1	0.961905	1	0.893939	0.958333	1	1	1	1	0.93913	0.959883	0.954915
10090	0.95	0.99435	1	1	0.961905	1	0.893939	0.958333	1	1	1	1	0.93913	0.959883	0.954915
10100	0.95	0.99435	1	1	0.961905	1	0.893939	0.958333	1	1	1	1	0.93913	0.959883	0.954915
10110	0.95	0.99435	1	1	0.961905	1	0.893939	0.958333	1	1	1	1	0.93913	0.959883	0.954915
10120	0.95	0.99435	1	1	0.961905	1	0.893939	0.958333	1	1	1	1	0.93913	0.959883	0.954915
10130	0.95	0.99435	1	1	0.961905	1	0.893939	0.958333	1	1	1	1	0.93913	0.959883	0.954915
10140	0.95	0.99435	1	1	0.961905	1	0.893939	0.958333	1	1	1	1	0.93913	0.959883	0.954915
10150	0.95	0.99435	1	1	0.961905	1	0.893939	0.958333	1	1	1	1	0.93913	0.959883	0.954915
10160	0.95	0.99435	1	1	0.961905	1	0.893939	0.958333	1	1	1	1	0.93913	0.959883	0.954915
10170	0.95	0.99435	1	1	0.961905	1	0.893939	0.958333	1	1	1	1	0.93913	0.959883	0.954915
10180	0.95	0.99435	1	1	0.961905	1	0.893939	0.958333	1	1	1	1	0.93913	0.959883	0.954915
10190	0.95	0.99435	1	1	0.952381	1	0.893939	0.958333	1	1	1	1	0.93913	0.958904	0.953785
10200	0.95	0.99435	1	1	0.952381	1	0.893939	0.958333	1	1	1	1	0.93913	0.958904	0.953785
10210	0.95	0.99435	1	1	0.952381	1	0.893939	0.958333	1	1	1	1	0.93913	0.958904	0.953785
10220	0.95	0.99435	1	1	0.952381	1	0.893939	0.958333	1	1	1	1	0.93913	0.958904	0.953785
10230	0.95	0.99435	1	1	0.952381	1	0.893939	0.958333	1	1	1	1	0.93913	0.958904	0.953785
10240	0.95	0.99435	1	1	0.952381	1	0.893939	0.958333	1	1	1	1	0.93913	0.958904	0.953785
10250	0.95	0.99435	1	1	0.952381	1	0.893939	0.958333	1	1	1	1	0.93913	0.958904	0.953785
10260	0.95	0.99435	1	1	0.961905	1	0.893939	0.958333	1	1	1	1	0.93913	0.959883	0.954915
10270	0.95	0.99435	1	1	0.961905	1	0.893939	0.958333	1	1	1	1	0.93913	0.959883	0.954915
10280	0.95	0.99435	1	1	0.961905	1	0.893939	0.958333	1	1	1	1	0.93913	0.959883	0.954915
10290	0.95	0.99435	1	1	0.961905	1	0.893939	0.958333	1	1	1	1	0.93913	0.959883	0.954915
10300	0.95	0.99435	1	1	0.961905	1	0.893939	0.958333	1	1	1	1	0.93913	0.959883	0.954915
10310	0.95	0.99435	1	1	0.952381	1	0.893939	0.958333	1	1	1	1	0.93913	0.958904	0.953785
10320	0.95	0.99435	1	1	0.952381	1	0.893939	0.958333	1	1	1	1	0.93913	0.958904	0.953785
10330	0.95	0.99435	1	1	0.952381	1	0.893939	0.958333	1	1	1	1	0.93913	0.958904	0.953785
10340	0.95	0.99435	1	1	0.952381	1	0.893939	0.958333	1	1	1	1	0.93913	0.958904	0.953785
10350	0.95	0.99435	1	1	0.952381	1	0.893939	0.958333	1	1	1	1	0.93913	0.958904	0.953785
10360	0.95	0.99435	1	1	0.952381	1	0.893939	0.958333	1	1	1	1	0.93913	0.958904	0.953785
10370	0.95	0.99435	1	1	0.952381	1	0.893939	0.958333	1	1	1	1	0.93913	0.958904	0.953785
10380	0.95	0.99435	1	1	0.952381	1	0.893939	0.958333	1	1	1	1	0.93913	0.958904	0.953785
10390	0.95	0.99435	1	1	0.961905	1	0.893939	0.958333	1	1	1	1	0.93913	0.959883	0.954915
10400	0.95	0.99435	1	1	0.961905	1	0.893939	0.958333	1	1	1	1	0.93913	0.959883	0.954915
10410	0.95	0.99435	1	1	0.961905	1	0.893939	0.958333	1	1	1	1	0.93913	0.959883	0.954915
10420	0.95	0.99435	1	1	0.961905	1	0.893939	0.958333	1	1	1	1	0.93913	0.959883	0.954915
10430	0.95	0.99435	1	1	0.961905	1	0.893939	0.958333	1	1	1	1	0.93913	0.959883	0.954915
10440	0.95	0.99435	1	1	0.961905	1	0.893939	0.958333	1	1	1	1	0.93913	0.959883	0.954915
10450	0.95	0.99435	1	1	0.961905	1	0.893939	0.958333	1	1	1	1	0.93913	0.959883	0.954915
10460	0.95	0.99435	1	1	0.961905	1	0.893939	0.958333	1	1	1	1	0.93913	0.959883	0.954915
10470	0.95	0.99435	1	1	0.961905	1	0.893939	0.958333	1	1	1	1	0.93913	0.959883	0.954915
10480	0.95	0.99435	1	1	0.961905	1	0.893939	0.958333	1	1	1	1	0.93913	0.959883	0.954915
10490	0.95	0.99435	1	1	0.961905	1	0.893939	0.958333	1	1	1	1	0.93913	0.959883	0.954915
10500	0.95	0.99435	1	1	0.961905	1	0.893939	0.958333	1	1	1	1	0.93913	0.959883	0.954915
10510	0.95	0.99435	1	1	0.961905	1	0.893939	0.958333	1	1	1	1	0.93913	0.959883	0.954915
10520	0.95	0.99435	1	1	0.961905	1	0.893939	0.958333	1	1	1	1	0.93913	0.959883	0.954915
10530	0.95	0.99435	1	1	0.961905	1	0.893939	0.958333	1	1	1	1	0.93913	0.959883	0.954915
10540	0.95	0.99435	1	1	0.961905	1	0.893939	0.958333	1	1	1	1	0.93913	0.959883	0.954915
10550	0.95	0.99435	1	1	0.961905	1	0.893939	0.958333	1	1	1	1	0.93913	0.959883	0.954915
10560	0.95	0.99435	1	1	0.961905	1	0.893939	0.958333	1	1	1	1	0.93913	0.959883	0.954915
10570	0.95	0.99435	1	1	0.961905	1	0.893939	0.958333	1	1	1	1	0.93913	0.959883	0.954915
10580	0.95	0.99435	1	1	0.961905	1	0.893939	0.958333	1	1	1	1	0.93913	0.959883	0.954915
10590	0.95	0.99435	1	1	0.961905	1	0.893939	0.958333	1	1	1	1	0.93913	0.959883	0.954915
10600	0.95	0.99435	1	1	0.961905	1	0.893939	0.958333	1	1	1	1	0.93913	0.959883	0.954915
10610	0.95	0.99435	1	1	0.961905	1	0.893939	0.958333	1	1	1	1	0.93913	0.959883	0.954915
10620	0.95	0.99435	1	1	0.961905	1	0.893939	0.958333	1	1	1	1	0.93913	0.959883	0.954915
10630	0.95	0.99435	1	1	0.961905	1	0.893939	0.958333	1	1	1	1	0.93913	0.959883	0.954915
10640	0.95	0.99435	1	1	0.961905	1	0.893939	0.958333	1	1	1	1	0.93913	0.959883	0.954915
10650	0.95	0.99435	1	1	0.961905	1	0.893939	0.958333	1	1	1	1	0.93913	0.959883	0.954915
10660	0.95	0.99435	1	1	0.961905	1	0.893939	0.958333	1	1	1	1	0.93913	0.959883	0.954915
10670	0.95	0.99435	1	1	0.961905	1	0.893939	0.958333	1	1	1	1	0.93913	0.959883	0.954915
10680	0.95	0.99435	1	1	0.961905	1	0.893939	0.958333	1	1	1	1	0.93913	0.959883	0.954915
10690	0.95	0.99435	1	1	0.961905	1	0.893939	0.958333	1	1	1	1	0.93913	0.959883	0.954915
10700	0.95	0.99435	1	1	0.961905	1	0.893939	0.958333	1	1	1	1	0.93913	0.959883	0.954915
10710	0.95	0.99435	1	1	0.961905	1	0.893939	0.958333	1	1	1	1	0.93913	0.959883	0.954915
10720	0.95	0.99435	1	1	0.961905	1	0.893939	0.958333	1	1	1	1	0.93913	0.959883	0.954915
10730	0.95	0.99435	1	1	0.961905	1	0.893939	0.958333	1	1	1	1	0.93913	0.959883	0.954915
10740	0.95	0.99435	1	1	0.961905	1	0.893939	0.958333	1	1	1	1	0.93913	0.959883	0.954915
10750	0.95	0.99435	1	1	0.961905	1	0.893939	0.958333	1	1	1	1	0.93913	0.959883	0.954915
10760	0.95	0.99435	1	1	0.961905	1	0.893939	0.958333	1	1	1	1	0.93913	0.959883	0.954915
10770	0.95	0.99435	1	1	0.961905	1	0.893939	0.958333	1	1	1	1	0.93913	0.959883	0.954915
10780	0.95	0.99435	1	1	0.961905	1	0.893939	0.958333	1	1	1	1	0.93913	0.959883	0.954915
10790	0.95	0.99435	1	1	0.961905	1	0.893939	0.958333	1	1	1	1	0.93913	0.959883	0.954915
10800	0.95	0.99435	1	1	0.961905	1	0.893939	0.958333	1	1	1	1	0.93913	0.959883	0.954915
10810	0.95	0.99435	1	1	0.961905	1	0.893939	0.958333	1	1	1	1	0.93913	0.959883	0.954915
10820	0.95	0.99435	1	1	0.961905	1	0.893939	0.958333	1	1	1	1	0.93913	0.959883	0.954915
10830	0.95	0.99435	1	1	0.961905	1	0.893939	0.958333	1	1	1	1	0.93913	0.959883	0.954915
10840	0.95	0.99435	1	1	0.961905	1	0.893939	0.958333	1	1	1	1	0.93913	0.959883	0.954915
10850	0.95	0.99435	1	1	0.961905	1	0.893939	0.958333	1	1	1	1	0.93913	0.959883	0.954915
10860	0.95	0.99435	1	1	0.961905	1	0.893939	0.958333	1	1	1	1	0.93913	0.959883	0.954915
10870	0.95	0.99435	1	1	0.961905	1	0.893939	0.958333	1	1	1	1	0.93913	0.959883	0.954915
10880	0.95	0.99435	1	1	0.961905	1	0.893939	0.958333	1	1	1	1	0.93913	0.959883	0.954915
10890	0.95	0.99435	1	1	0.961905	1	0.893939	0.958333	1	1	1	1	0.93913	0.959883	0.954915
10900	0.95	0.99435	1	1	0.961905	1	0.893939	0.958333	1	1	1	1	0.93913	0.959883	0.954915
10910	0.95	0.99435	1	1	0.961905	1	0.893939	0.958333	1	1	1	1	0.93913	0.959883	0.954915
10920	0.95	0.99435	1	1	0.961905	1	0.893939	0.958333	1	1	1	1	0.93913	0.959883	0.954915
10930	0.95	0.99435	1	1	0.961905	1	0.893939	0.958333	1	1	1	1	0.93913	0.959883	0.954915
10940	0.95	0.99435	1	1	0.961905	1	0.893939	0.958333	1	1	1	1	0.93913	0.959883	0.954915
10950	0.95	0.99435	1	1	0.961905	1	0.893939	0.958333	1	1	1	1	0.93913	0.959883	0.954915
10960	0.95	0.99435	1	1	0.961905	1	0.893939	0.958333	1	1	1	1	0.93913	0.959883	0.954915
10970	0.95	0.99435	1	1	0.961905	1	0.893939	0.958333	1	1	1	1	0.93913	0.959883	0.954915
10980	0.95	0.99435	1	1	0.961905	1	0.893939	0.958333	1	1	1	1	0.93913	0.959883	0.954915
10990	0.95	0.99435	1	1	0.961905	1	0.893939	0.958333	1	1	1	1	0.93913	0.959883	0.954915
11000	0.95	0.99435	1	1	0.961905	1	0.89899	0.958333	1	1	1	1	0.93913	0.960861	0.956002
11010	0.95	0.99435	1	1	0.961905	1	0.893939	0.958333	1	1	1	1	0.93913	0.959883	0.954915
11020	0.95	0.99435	1	1	0.961905	1	0.893939	0.958333	1	1	1	1	0.93913	0.959883	0.954915
11030	0.95	0.99435	1	1	0.961905	1	0.893939	0.958333	1	1	1	1	0.93913	0.959883	0.954915
11040	0.95	0.99435	1	1	0.961905	1	0.893939	0.958333	1	1	1	1	0.93913	0.959883	0.954915
11050	0.95	0.99435	1	1	0.961905	1	0.893939	0.958333	1	1	1	1	0.93913	0.959883	0.954915
11060	0.95	0.99435	1	1	0.961905	1	0.893939	0.958333	1	1	1	1	0.93913	0.959883	0.954915
11070	0.95	0.99435	1	1	0.961905	1	0.893939	0.958333	1	1	1	1	0.93913	0.959883	0.954915
11080	0.95	0.99435	1	1	0.961905	1	0.893939	0.958333	1	1	1	1	0.93913	0.959883	0.954915
11090	0.95	0.99435	1	1	0.961905	1	0.893939	0.958333	1	1	1	1	0.93913	0.959883	0.954915
11100	0.95	0.99435	1	1	0.961905	1	0.893939	0.958333	1	1	1	1	0.93913	0.959883	0.954915
11110	0.95	0.99435	1	1	0.961905	1	0.893939	0.958333	1	1	1	1	0.93913	0.959883	0.954915
11120	0.95	0.99435	1	1	0.961905	1	0.893939	0.958333	1	1	1	1	0.93913	0.959883	0.954915
11130	0.95	0.99435	1	1	0.961905	1	0.893939	0.958333	1	1	1	1	0.93913	0.959883	0.954915
11140	0.95	0.99435	1	1	0.961905	1	0.893939	0.958333	1	1	1	1	0.93913	0.959883	0.954915
11150	0.95	0.99435	1	1	0.961905	1	0.893939	0.958333	1	1	1	1	0.93913	0.959883	0.954915
11160	0.95	0.99435	1	1	0.961905	1	0.893939	0.958333	1	1	1	1	0.93913	0.959883	0.954915
11170	0.95	0.99435	1	1	0.961905	1	0.893939	0.958333	1	1	1	1	0.93913	0.959883	0.954915
11180	0.95	0.99435	1	1	0.961905	1	0.893939	0.958333	1	1	1	1	0.93913	0.959883	0.954915
11190	0.95	0.99435	1	1	0.961905	1	0.893939	0.958333	1	1	1	1	0.93913	0.959883	0.954915
11200	0.95	0.99435	1	1	0.961905	1	0.893939	0.958333	1	1	1	1	0.93913	0.959883	0.954915
11210	0.95	0.99435	1	1	0.961905	1	0.893939	0.958333	1	1	1	1	0.93913	0.959883	0.954915
11220	0.95	0.99435	1	1	0.961905	1	0.893939	0.958333	1	1	1	1	0.93913	0.959883	0.954915
11230	0.95	0.99435	1	1	0.961905	1	0.893939	0.958333	1	1	1	1	0.93913	0.959883	0.954915
11240	0.95	0.99435	1	1	0.961905	1	0.893939	0.958333	1	1	1	1	0.93913	0.959883	0.954915
11250	0.95	0.99435	1	1	0.961905	1	0.893939	0.958333	1	1	1	1	0.93913	0.959883	0.954915
11260	0.95	0.99435	1	1	0.961905	1	0.893939	0.958333	1	1	1	1	0.93913	0.959883	0.954915
11270	0.95	0.99435	1	1	0.961905	1	0.893939	0.958333	1	1	1	1	0.93913	0.959883	0.954915
11280	0.95	0.99435	1	1	0.961905	1	0.893939	0.958333	1	1	1	1	0.93913	0.959883	0.954915
11290	0.95	0.99435	1	1	0.961905	1	0.893939	0.958333	1	1	1	1	0.93913	0.959883	0.954915
11300	0.95	0.99435	1	1	0.961905	1	0.893939	0.958333	1	1	1	1	0.93913	0.959883	0.954915
11310	0.95	0.99435	1	1	0.961905	1	0.893939	0.958333	1	1	1	1	0.93913	0.959883	0.954915
11320	0.95	0.99435	1	1	0.961905	1	0.893939	0.958333	1	1	1	1	0.93913	0.959883	0.954915
11330	0.95	0.99435	1	1	0.961905	1	0.893939	0.958333	1	1	1	1	0.93913	0.959883	0.954915
11340	0.95	0.99435	1	1	0.961905	1	0.893939	0.958333	1	1	1	1	0.93913	0.959883	0.954915
11350	0.95	0.99435	1	1	0.961905	1	0.893939	0.958333	1	1	1	1	0.93913	0.959883	0.954915
11360	0.95	0.99435	1	1	0.961905	1	0.893939	0.958333	1	1	1	1	0.93913	0.959883	0.954915
11370	0.95	0.99435	1	1	0.961905	1	0.893939	0.958333	1	1	1	1	0.93913	0.959883	0.954915
11380	0.95	0.99435	1	1	0.961905	1	0.893939	0.958333	1	1	1	1	0.93913	0.959883	0.954915
11390	0.95	0.99435	1	1	0.961905	1	0.893939	0.958333	1	1	1	1	0.93913	0.959883	0.954915
11400	0.95	0.99435	1	1	0.961905	1	0.893939	0.958333	1	1	1	1	0.93913	0.959883	0.954915
11410	0.95	0.99435	1	1	0.961905	1	0.893939	0.958333	1	1	1	1	0.93913	0.959883	0.954915
11420	0.95	0.99435	1	1	0.961905	1	0.893939	0.958333	1	1	1	1	0.93913	0.959883	0.954915
11430	0.95	0.99435	1	1	0.961905	1	0.893939	0.958333	1	1	1	1	0.93913	0.959883	0.954915
11440	0.95	0.99435	1	1	0.961905	1	0.893939	0.958333	1	1	1	1	0.93913	0.959883	0.954915
11450	0.95	0.99435	1	1	0.961905	1	0.893939	0.958333	1	1	1	1	0.93913	0.959883	0.954915
11460	0.95	0.99435	1	1	0.961905	1	0.893939	0.958333	1	1	1	1	0.93913	0.959883	0.954915
11470	0.95	0.99435	1	1	0.961905	1	0.893939	0.958333	1	1	1	1	0.93913	0.959883	0.954915
11480	0.95	0.99435	1	1	0.961905	1	0.893939	0.958333	1	1	1	1	0.93913	0.959883	0.954915
11490	0.95	0.99435	1	1	0.961905	1	0.893939	0.958333	1	1	1	1	0.93913	0.959883	0.954915
11500	0.95	0.99435	1	1	0.961905	1	0.893939	0.958333	1	1	1	1	0.93913	0.959883	0.954915
11510	0.95	0.99435	1	1	0.961905	1	0.893939	0.958333	1	1	1	1	0.93913	0.959883	0.954915
11520	0.95	0.99435	1	1	0.961905	1	0.893939	0.958333	1	1	1	1	0.93913	0.959883	0.954915
11530	0.95	0.99435	1	1	0.961905	1	0.893939	0.958333	1	1	1	1	0.93913	0.959883	0.954915
11540	0.95	0.99435	1	1	0.961905	1	0.893939	0.958333	1	1	1	1	0.93913	0.959883	0.954915
11550	0.95	0.99435	1	1	0.961905	1	0.893939	0.958333	1	1	1	1	0.93913	0.959883	0.954915
11560	0.95	0.99435	1	1	0.961905	1	0.893939	0.958333	1	1	1	1	0.93913	0.959883	0.954915
11570	0.95	0.99435	1	1	0.961905	1	0.893939	0.958333	1	1	1	1	0.93913	0.959883	0.954915
11580	0.95	0.99435	1	1	0.961905	1	0.893939	0.958333	1	1	1	1	0.93913	0.959883	0.954915
11590	0.95	0.99435	1	1	0.961905	1	0.893939	0.958333	1	1	1	1	0.93913	0.959883	0.954915
11600	0.95	0.99435	1	1	0.961905	1	0.893939	0.958333	1	1	1	1	0.93913	0.959883	0.954915
11610	0.95	0.99435	1	1	0.961905	1	0.893939	0.958333	1	1	1	1	0.93913	0.959883	0.954915
11620	0.95	0.99435	1	1	0.961905	1	0.89899	0.958333	1	1	1	1	0.93913	0.960861	0.956002
11630	0.95	0.99435	1	1	0.961905	1	0.893939	0.958333	1	1	1	1	0.93913	0.959883	0.954915
11640	0.95	0.99435	1	1	0.961905	1	0.89899	0.958333	1	1	1	1	0.93913	0.960861	0.956002
11650	0.95	0.99435	1	1	0.961905	1	0.89899	0.958333	1	1	1	1	0.93913	0.960861	0.956002
11660	0.95	0.99435	1	1	0.961905	1	0.89899	0.958333	1	1	1	1	0.93913	0.960861	0.956002
11670	0.95	0.99435	1	1	0.961905	1	0.89899	0.958333	1	1	1	1	0.93913	0.960861	0.956002
11680	0.95	0.99435	1	1	0.961905	1	0.89899	0.958333	1	1	1	1	0.93913	0.960861	0.956002
11690	0.95	0.99435	1	1	0.961905	1	0.893939	0.958333	1	1	1	1	0.93913	0.959883	0.954915
11700	0.95	0.99435	1	1	0.961905	1	0.893939	0.958333	1	1	1	1	0.93913	0.959883	0.954915
11710	0.95	0.99435	1	1	0.961905	1	0.893939	0.958333	1	1	1	1	0.93913	0.959883	0.954915
11720	0.95	0.99435	1	1	0.961905	1	0.893939	0.958333	1	1	1	1	0.93913	0.959883	0.954915
11730	0.95	0.99435	1	1	0.961905	1	0.893939	0.958333	1	1	1	1	0.93913	0.959883	0.954915
11740	0.95	0.99435	1	1	0.961905	1	0.893939	0.958333	1	1	1	1	0.93913	0.959883	0.954915
11750	0.95	0.99435	1	1	0.961905	1	0.893939	0.958333	1	1	1	1	0.93913	0.959883	0.954915
11760	0.95	0.99435	1	1	0.961905	1	0.893939	0.958333	1	1	1	1	0.93913	0.959883	0.954915
11770	0.95	0.99435	1	1	0.961905	1	0.893939	0.958333	1	1	1	1	0.93913	0.959883	0.954915
11780	0.95	0.99435	1	1	0.961905	1	0.89899	0.958333	1	1	1	1	0.93913	0.960861	0.956002
11790	0.95	0.99435	1	1	0.961905	1	0.89899	0.958333	1	1	1	1	0.93913	0.960861	0.956002
11800	0.95	0.99435	1	1	0.961905	1	0.89899	0.958333	1	1	1	1	0.93913	0.960861	0.956002
11810	0.95	0.99435	1	1	0.961905	1	0.89899	0.958333	1	1	1	1	0.93913	0.960861	0.956002
11820	0.95	0.99435	1	1	0.961905	1	0.89899	0.958333	1	1	1	1	0.93913	0.960861	0.956002
11830	0.95	0.99435	1	1	0.961905	1	0.89899	0.958333	1	1	1	1	0.93913	0.960861	0.956002
11840	0.95	0.99435	1	1	0.961905	1	0.89899	0.958333	1	1	1	1	0.93913	0.960861	0.956002
11850	0.95	0.99435	1	1	0.961905	1	0.89899	0.958333	1	1	1	1	0.93913	0.960861	0.956002
11860	0.95	0.99435	1	1	0.961905	1	0.89899	0.958333	1	1	1	1	0.93913	0.960861	0.956002
11870	0.95	0.99435	1	1	0.961905	1	0.89899	0.958333	1	1	1	1	0.93913	0.960861	0.956002
11880	0.95	0.99435	1	1	0.961905	1	0.89899	0.958333	1	1	1	1	0.93913	0.960861	0.956002
11890	0.95	0.99435	1	1	0.961905	1	0.89899	0.958333	1	1	1	1	0.93913	0.960861	0.956002
11900	0.95	0.99435	1	1	0.961905	1	0.89899	0.958333	1	1	1	1	0.93913	0.960861	0.956002
11910	0.95	0.99435	1	1	0.961905	1	0.89899	0.958333	1	1	1	1	0.93913	0.960861	0.956002
11920	0.95	0.99435	1	1	0.961905	1	0.89899	0.958333	1	1	1	1	0.93913	0.960861	0.956002
11930	0.95	0.99435	1	1	0.961905	1	0.89899	0.958333	1	1	1	1	0.93913	0.960861	0.956002
11940	0.95	0.99435	1	1	0.961905	1	0.89899	0.958333	1	1	1	1	0.93913	0.960861	0.956002
11950	0.95	0.99435	1	1	0.961905	1	0.89899	0.958333	1	1	1	1	0.93913	0.960861	0.956002
11960	0.95	0.99435	1	1	0.952381	1	0.89899	0.958333	1	1	1	1	0.93913	0.959883	0.954874
11970	0.95	0.99435	1	1	0.952381	1	0.89899	0.958333	1	1	1	1	0.93913	0.959883	0.954874
11980	0.95	0.99435	1	1	0.952381	1	0.89899	0.958333	1	1	1	1	0.93913	0.959883	0.954874
11990	0.95	0.99435	1	1	0.952381	1	0.89899	0.958333	1	1	1	1	0.93913	0.959883	0.954874
12000	0.95	0.99435	1	1	0.952381	1	0.89899	0.958333	1	1	1	1	0.93913	0.959883	0.954874
12010	0.95	0.99435	1	1	0.952381	1	0.89899	0.958333	1	1	1	1	0.93913	0.959883	0.954874
12020	0.95	0.99435	1	1	0.952381	1	0.89899	0.958333	1	1	1	1	0.93913	0.959883	0.954874
12030	0.95	0.99435	1	1	0.952381	1	0.89899	0.958333	1	1	1	1	0.93913	0.959883	0.954874
12040	0.95	0.99435	1	1	0.952381	1	0.89899	0.958333	1	1	1	1	0.93913	0.959883	0.954874
12050	0.95	0.99435	1	1	0.952381	1	0.89899	0.958333	1	1	1	1	0.93913	0.959883	0.954874
12060	0.95	0.99435	1	1	0.952381	1	0.89899	0.958333	1	1	1	1	0.93913	0.959883	0.954874
12070	0.95	0.99435	1	1	0.952381	1	0.89899	0.958333	1	1	1	1	0.93913	0.959883	0.954874
12080	0.95	0.99435	1	1	0.952381	1	0.89899	0.958333	1	1	1	1	0.93913	0.959883	0.954874
12090	0.95	0.99435	1	1	0.952381	1	0.89899	0.958333	1	1	1	1	0.93913	0.959883	0.954874
12100	0.95	0.99435	1	1	0.952381	1	0.89899	0.958333	1	1	1	1	0.93913	0.959883	0.954874
12110	0.95	0.99435	1	1	0.952381	1	0.89899	0.958333	1	1	1	1	0.93913	0.959883	0.954874
12120	0.95	0.99435	1	1	0.952381	1	0.89899	0.958333	1	1	1	1	0.93913	0.959883	0.954874
12130	0.95	0.99435	1	1	0.952381	1	0.89899	0.958333	1	1	1	1	0.93913	0.959883	0.954874
12140	0.95	0.99435	1	1	0.952381	1	0.89899	0.958333	1	1	1	1	0.93913	0.959883	0.954874
12150	0.95	0.99435	1	1	0.952381	1	0.89899	0.958333	1	1	1	1	0.93913	0.959883	0.954874
12160	0.95	0.99435	1	1	0.952381	1	0.89899	0.958333	1	1	1	1	0.93913	0.959883	0.954874
12170	0.95	0.99435	1	1	0.952381	1	0.89899	0.958333	1	1	1	1	0.93913	0.959883	0.954874
12180	0.95	0.99435	1	1	0.952381	1	0.89899	0.958333	1	1	1	1	0.93913	0.959883	0.954874
12190	0.95	0.99435	1	1	0.952381	1	0.90404	0.958333	1	1	1	1	0.93913	0.960861	0.955956
12200	0.95	0.99435	1	1	0.952381	1	0.90404	0.958333	1	1	1	1	0.93913	0.960861	0.955956
12210	0.95	0.99435	1	1	0.952381	1	0.90404	0.958333	1	1	1	1	0.93913	0.960861	0.955956
12220	0.95	0.99435	1	1	0.952381	1	0.90404	0.958333	1	1	1	1	0.93913	0.960861	0.955956
12230	0.95	0.99435	1	1	0.961905	1	0.90404	0.958333	1	1	1	1	0.93913	0.96184	0.957082
12240	0.95	0.99435	1	1	0.961905	1	0.90404	0.958333	1	1	1	1	0.93913	0.96184	0.957082
12250	0.95	0.99435	1	1	0.961905	1	0.90404	0.958333	1	1	1	1	0.93913	0.96184	0.957082
12260	0.95	0.99435	1	1	0.952381	1	0.90404	0.958333	1	1	1	1	0.93913	0.960861	0.955956
12270	0.95	0.99435	1	1	0.952381	1	0.90404	0.958333	1	1	1	1	0.93913	0.960861	0.955956
12280	0.95	0.99435	1	1	0.952381	1	0.90404	0.958333	1	1	1	1	0.93913	0.960861	0.955956
12290	0.95	0.99435	1	1	0.952381	1	0.90404	0.958333	1	1	1	1	0.93913	0.960861	0.955956
12300	0.95	0.99435	1	1	0.952381	1	0.90404	0.958333	1	1	1	1	0.93913	0.960861	0.955956
12310	0.95	0.99435	1	1	0.952381	1	0.90404	0.958333	1	1	1	1	0.93913	0.960861	0.955956
12320	0.95	0.99435	1	1	0.952381	1	0.90404	0.958333	1	1	1	1	0.93913	0.960861	0.955956
12330	0.95	0.99435	1	1	0.952381	1	0.89899	0.958333	1	1	1	1	0.93913	0.959883	0.954874
12340	0.95	0.99435	1	1	0.952381	1	0.89899	0.958333	1	1	1	1	0.93913	0.959883	0.954874
12350	0.95	0.99435	1	1	0.952381	1	0.89899	0.958333	1	1	1	1	0.93913	0.959883	0.954874
12360	0.95	0.99435	1	1	0.952381	1	0.89899	0.958333	1	1	1	1	0.93913	0.959883	0.954874
12370	0.95	0.99435	1	1	0.952381	1	0.89899	0.958333	1	1	1	1	0.93913	0.959883	0.954874
12380	0.95	0.99435	1	1	0.952381	1	0.89899	0.958333	1	1	1	1	0.93913	0.959883	0.954874
12390	0.95	0.99435	1	1	0.952381	1	0.89899	0.958333	1	1	1	1	0.93913	0.959883	0.954874
12400	0.95	0.99435	1	1	0.952381	1	0.89899	0.958333	1	1	1	1	0.93913	0.959883	0.954874
12410	0.95	0.99435	1	1	0.952381	1	0.89899	0.958333	1	1	1	1	0.93913	0.959883	0.954874
12420	0.95	0.99435	1	1	0.952381	1	0.89899	0.958333	1	1	1	1	0.93913	0.959883	0.954874
12430	0.95	0.99435	1	1	0.952381	1	0.89899	0.958333	1	1	1	1	0.93913	0.959883	0.954874
12440	0.95	0.99435	1	1	0.952381	1	0.89899	0.958333	1	1	1	1	0.93913	0.959883	0.954874
12450	0.95	0.99435	1	1	0.952381	1	0.89899	0.958333	1	1	1	1	0.93913	0.959883	0.954874
12460	0.95	0.99435	1	1	0.952381	1	0.89899	0.958333	1	1	1	1	0.93913	0.959883	0.954874
12470	0.95	0.99435	1	1	0.952381	1	0.89899	0.958333	1	1	1	1	0.93913	0.959883	0.954874
12480	0.95	0.99435	1	1	0.952381	1	0.89899	0.958333	1	1	1	1	0.93913	0.959883	0.954874
12490	0.95	0.99435	1	1	0.952381	1	0.89899	0.958333	1	1	1	1	0.93913	0.959883	0.954874
12500	0.95	0.99435	1	1	0.952381	1	0.89899	0.958333	1	1	1	1	0.93913	0.959883	0.954874
12510	0.95	0.99435	1	1	0.952381	1	0.89899	0.958333	1	1	1	1	0.93913	0.959883	0.954874
12520	0.95	0.99435	1	1	0.952381	1	0.89899	0.958333	1	1	1	1	0.93913	0.959883	0.954874
12530	0.95	0.99435	1	1	0.952381	1	0.89899	0.958333	1	1	1	1	0.93913	0.959883	0.954874
12540	0.95	0.99435	1	1	0.952381	1	0.89899	0.958333	1	1	1	1	0.93913	0.959883	0.954874
12550	0.95	0.99435	1	1	0.952381	1	0.89899	0.958333	1	1	1	1	0.93913	0.959883	0.954874
12560	0.95	0.99435	1	1	0.952381	1	0.89899	0.958333	1	1	1	1	0.93913	0.959883	0.954874
12570	0.95	0.99435	1	1	0.952381	1	0.89899	0.958333	1	1	1	1	0.93913	0.959883	0.954874
12580	0.95	0.99435	1	1	0.952381	1	0.89899	0.958333	1	1	1	1	0.93913	0.959883	0.954874
12590	0.95	0.99435	1	1	0.952381	1	0.90404	0.958333	1	1	1	1	0.93913	0.960861	0.955956
12600	0.95	0.99435	1	1	0.952381	1	0.89899	0.958333	1	1	1	1	0.93913	0.959883	0.954874
12610	0.95	0.99435	1	1	0.952381	1	0.90404	0.958333	1	1	1	1	0.93913	0.960861	0.955956
12620	0.95	0.99435	1	1	0.952381	1	0.89899	0.958333	1	1	1	1	0.93913	0.959883	0.954874
12630	0.95	0.99435	1	1	0.952381	1	0.89899	0.958333	1	1	1	1	0.93913	0.959883	0.954874
12640	0.95	0.99435	1	1	0.952381	1	0.89899	0.958333	1	1	1	1	0.93913	0.959883	0.954874
12650	0.95	0.99435	1	1	0.952381	1	0.90404	0.958333	1	1	1	1	0.93913	0.960861	0.955956
12660	0.95	0.99435	1	1	0.952381	1	0.90404	0.958333	1	1	1	1	0.93913	0.960861	0.955956
12670	0.95	0.99435	1	1	0.952381	1	0.90404	0.958333	1	1	1	1	0.93913	0.960861	0.955956
12680	0.95	0.99435	1	1	0.952381	1	0.90404	0.958333	1	1	1	1	0.93913	0.960861	0.955956
12690	0.95	0.99435	1	1	0.952381	1	0.90404	0.958333	1	1	1	1	0.93913	0.960861	0.955956
12700	0.95	0.99435	1	1	0.952381	1	0.90404	0.958333	1	1	1	1	0.93913	0.960861	0.955956
12710	0.95	0.99435	1	1	0.952381	1	0.90404	0.958333	1	1	1	1	0.93913	0.960861	0.955956
12720	0.95	0.99435	1	1	0.952381	1	0.90404	0.958333	1	1	1	1	0.93913	0.960861	0.955956
12730	0.95	0.99435	1	1	0.952381	1	0.90404	0.958333	1	1	1	1	0.93913	0.960861	0.955956
12740	0.95	0.99435	1	1	0.952381	1	0.90404	0.958333	1	1	1	1	0.93913	0.960861	0.955956
12750	0.95	0.99435	1	1	0.952381	1	0.90404	0.958333	1	1	1	1	0.93913	0.960861	0.955956
12760	0.95	0.99435	1	1	0.952381	1	0.89899	0.958333	1	1	1	1	0.93913	0.959883	0.954874
12770	0.95	0.99435	1	1	0.952381	1	0.89899	0.958333	1	1	1	1	0.93913	0.959883	0.954874
12780	0.95	0.99435	1	1	0.952381	1	0.89899	0.958333	1	1	1	1	0.93913	0.959883	0.954874
12790	0.95	0.99435	1	1	0.952381	1	0.89899	0.958333	1	1	1	1	0.93913	0.959883	0.954874
12800	0.95	0.99435	1	1	0.952381	1	0.89899	0.958333	1	1	1	1	0.93913	0.959883	0.954874
12810	0.95	0.99435	1	1	0.952381	1	0.89899	0.958333	1	1	1	1	0.93913	0.959883	0.954874
12820	0.95	0.99435	1	1	0.952381	1	0.89899	0.958333	1	1	1	1	0.93913	0.959883	0.954874
12830	0.95	0.99435	1	1	0.952381	1	0.89899	0.958333	1	1	1	1	0.93913	0.959883	0.954874
12840	0.95	0.99435	1	1	0.952381	1	0.89899	0.958333	1	1	1	1	0.93913	0.959883	0.954874
12850	0.95	0.99435	1	1	0.952381	1	0.89899	0.958333	1	1	1	1	0.93913	0.959883	0.954874
12860	0.95	0.99435	1	1	0.952381	1	0.89899	0.958333	1	1	1	1	0.93913	0.959883	0.954874
12870	0.95	0.99435	1	1	0.952381	1	0.89899	0.958333	1	1	1	1	0.93913	0.959883	0.954874
12880	0.95	0.99435	1	1	0.952381	1	0.89899	0.958333	1	1	1	1	0.93913	0.959883	0.954874
12890	0.95	0.99435	1	1	0.952381	1	0.89899	0.958333	1	1	1	1	0.93913	0.959883	0.954874
12900	0.95	0.99435	1	1	0.952381	1	0.89899	0.958333	1	1	1	1	0.93913	0.959883	0.954874
12910	0.95	0.99435	1	1	0.952381	1	0.89899	0.958333	1	1	1	1	0.93913	0.959883	0.954874
12920	0.95	0.99435	1	1	0.952381	1	0.89899	0.958333	1	1	1	1	0.93913	0.959883	0.954874
12930	0.95	0.99435	1	1	0.952381	1	0.89899	0.958333	1	1	1	1	0.93913	0.959883	0.954874
12940	0.95	0.99435	1	1	0.952381	1	0.89899	0.958333	1	1	1	1	0.93913	0.959883	0.954874
12950	0.95	0.99435	1	1	0.952381	1	0.89899	0.958333	1	1	1	1	0.93913	0.959883	0.954874
12960	0.95	0.99435	1	1	0.952381	1	0.89899	0.958333	1	1	1	1	0.93913	0.959883	0.954874
12970	0.95	0.99435	1	1	0.952381	1	0.89899	0.958333	1	1	1	1	0.93913	0.959883	0.954874
12980	0.95	0.99435	1	1	0.952381	1	0.89899	0.958333	1	1	1	1	0.93913	0.959883	0.954874
12990	0.95	0.99435	1	1	0.952381	1	0.89899	0.958333	1	1	1	1	0.93913	0.959883	0.954874
13000	0.95	0.99435	1	1	0.952381	1	0.89899	0.958333	1	1	1	1	0.93913	0.959883	0.954874
13010	0.95	0.99435	1	1	0.952381	1	0.89899	0.958333	1	1	1	1	0.93913	0.959883	0.954874
13020	0.95	0.99435	1	1	0.952381	1	0.89899	0.958333	1	1	1	1	0.93913	0.959883	0.954874
13030	0.95	0.99435	1	1	0.952381	1	0.89899	0.958333	1	1	1	1	0.93913	0.959883	0.954874
13040	0.95	0.99435	1	1	0.952381	1	0.89899	0.958333	1	1	1	1	0.93913	0.959883	0.954874
13050	0.95	0.99435	1	1	0.952381	1	0.89899	0.958333	1	1	1	1	0.93913	0.959883	0.954874
13060	0.95	0.99435	1	1	0.952381	1	0.89899	0.958333	1	1	1	1	0.93913	0.959883	0.954874
13070	0.95	0.99435	1	1	0.952381	1	0.89899	0.958333	1	1	1	1	0.93913	0.959883	0.954874
13080	0.95	0.99435	1	1	0.952381	1	0.89899	0.958333	1	1	1	1	0.93913	0.959883	0.954874
13090	0.95	0.99435	1	1	0.952381	1	0.89899	0.958333	1	1	1	1	0.93913	0.959883	0.954874
13100	0.95	0.99435	1	1	0.952381	1	0.89899	0.958333	1	1	1	1	0.93913	0.959883	0.954874
13110	0.95	0.99435	1	1	0.952381	1	0.89899	0.958333	1	1	1	1	0.93913	0.959883	0.954874
13120	0.95	0.99435	1	1	0.952381	1	0.89899	0.958333	1	1	1	1	0.93913	0.959883	0.954874
13130	0.95	0.99435	1	1	0.952381	1	0.89899	0.958333	1	1	1	1	0.93913	0.959883	0.954874
13140	0.95	0.99435	1	1	0.952381	1	0.89899	0.958333	1	1	1	1	0.93913	0.959883	0.954874
13150	0.95	0.99435	1	1	0.952381	1	0.89899	0.958333	1	1	1	1	0.93913	0.959883	0.954874
13160	0.95	0.99435	1	1	0.952381	1	0.89899	0.958333	1	1	1	1	0.93913	0.959883	0.954874
13170	0.95	0.99435	1	1	0.952381	1	0.89899	0.958333	1	1	1	1	0.93913	0.959883	0.954874
13180	0.95	0.99435	1	1	0.952381	1	0.89899	0.958333	1	1	1	1	0.93913	0.959883	0.954874
13190	0.95	0.99435	1	1	0.952381	1	0.90404	0.958333	1	1	1	1	0.93913	0.960861	0.955956
13200	0.95	0.99435	1	1	0.952381	1	0.90404	0.958333	1	1	1	1	0.93913	0.960861	0.955956
13210	0.95	0.99435	1	1	0.952381	1	0.90404	0.958333	1	1	1	1	0.93913	0.960861	0.955956
13220	0.95	0.99435	1	1	0.952381	1	0.90404	0.958333	1	1	1	1	0.93913	0.960861	0.955956
13230	0.95	0.99435	1	1	0.952381	1	0.89899	0.958333	1	1	1	1	0.93913	0.959883	0.954874
13240	0.95	0.99435	1	1	0.952381	1	0.89899	0.958333	1	1	1	1	0.93913	0.959883	0.954874
13250	0.95	0.99435	1	1	0.952381	1	0.89899	0.958333	1	1	1	1	0.93913	0.959883	0.954874
13260	0.95	0.99435	1	1	0.952381	1	0.89899	0.958333	1	1	1	1	0.93913	0.959883	0.954874
13270	0.95	0.99435	1	1	0.952381	1	0.89899	0.958333	1	1	1	1	0.93913	0.959883	0.954874
13280	0.95	0.99435	1	1	0.952381	1	0.89899	0.958333	1	1	1	1	0.93913	0.959883	0.954874
13290	0.95	0.99435	1	1	0.952381	1	0.89899	0.958333	1	1	1	1	0.93913	0.959883	0.954874
13300	0.95	0.99435	1	1	0.952381	1	0.89899	0.958333	1	1	1	1	0.93913	0.959883	0.954874
13310	0.95	0.99435	1	1	0.952381	1	0.89899	0.958333	1	1	1	1	0.93913	0.959883	0.954874
13320	0.95	0.99435	1	1	0.952381	1	0.89899	0.958333	1	1	1	1	0.93913	0.959883	0.954874
13330	0.95	0.99435	1	1	0.952381	1	0.89899	0.958333	1	1	1	1	0.93913	0.959883	0.954874
13340	0.95	0.99435	1	1	0.952381	1	0.89899	0.958333	1	1	1	1	0.93913	0.959883	0.954874
13350	0.95	0.99435	1	1	0.952381	1	0.89899	0.958333	1	1	1	1	0.93913	0.959883	0.954874
13360	0.95	0.99435	1	1	0.952381	1	0.89899	0.958333	1	1	1	1	0.93913	0.959883	0.954874
13370	0.95	0.99435	1	1	0.952381	1	0.89899	0.958333	1	1	1	1	0.93913	0.959883	0.954874
13380	0.95	0.99435	1	1	0.952381	1	0.89899	0.958333	1	1	1	1	0.93913	0.959883	0.954874
13390	0.95	0.99435	1	1	0.952381	1	0.89899	0.958333	1	1	1	1	0.93913	0.959883	0.954874
13400	0.95	0.99435	1	1	0.952381	1	0.89899	0.958333	1	1	1	1	0.93913	0.959883	0.954874
13410	0.9375	0.99435	1	1	0.952381	1	0.89899	0.958333	1	1	1	1	0.93913	0.958904	0.953774
13420	0.9375	0.99435	1	1	0.952381	1	0.90404	0.958333	1	1	1	1	0.93913	0.959883	0.954857
13430	0.9375	0.99435	1	1	0.952381	1	0.90404	0.958333	1	1	1	1	0.93913	0.959883	0.954857
13440	0.9375	0.99435	1	1	0.952381	1	0.90404	0.958333	1	1	1	1	0.93913	0.959883	0.954857
13450	0.9375	0.99435	1	1	0.952381	1	0.90404	0.958333	1	1	1	1	0.93913	0.959883	0.954857
13460	0.9375	0.99435	1	1	0.952381	1	0.90404	0.958333	1	1	1	1	0.93913	0.959883	0.954857
13470	0.9375	0.99435	1	1	0.952381	1	0.90404	0.958333	1	1	1	1	0.93913	0.959883	0.954857
13480	0.9375	0.99435	1	1	0.952381	1	0.90404	0.958333	1	1	1	1	0.93913	0.959883	0.954857
13490	0.9375	0.99435	1	1	0.952381	1	0.90404	0.958333	1	1	1	1	0.93913	0.959883	0.954857
13500	0.9375	0.99435	1	1	0.952381	1	0.90404	0.958333	1	1	1	1	0.93913	0.959883	0.954857
13510	0.9375	0.99435	1	1	0.952381	1	0.90404	0.958333	1	1	1	1	0.93913	0.959883	0.954857
13520	0.9375	0.99435	1	1	0.952381	1	0.90404	0.958333	1	1	1	1	0.93913	0.959883	0.954857
13530	0.9375	0.99435	1	1	0.952381	1	0.90404	0.958333	1	1	1	1	0.93913	0.959883	0.954857
13540	0.9375	0.99435	1	1	0.952381	1	0.90404	0.958333	1	1	1	1	0.93913	0.959883	0.954857
13550	0.9375	0.99435	1	1	0.952381	1	0.90404	0.958333	1	1	1	1	0.93913	0.959883	0.954857
13560	0.9375	0.99435	1	1	0.952381	1	0.90404	0.958333	1	1	1	1	0.93913	0.959883	0.954857
13570	0.9375	0.99435	1	1	0.952381	1	0.90404	0.958333	1	1	1	1	0.93913	0.959883	0.954857
13580	0.9375	0.99435	1	1	0.952381	1	0.90404	0.958333	1	1	1	1	0.93913	0.959883	0.954857
13590	0.9375	0.99435	1	1	0.952381	1	0.90404	0.958333	1	1	1	1	0.93913	0.959883	0.954857
13600	0.9375	0.99435	1	1	0.952381	1	0.90404	0.958333	1	1	1	1	0.93913	0.959883	0.954857
13610	0.9375	0.99435	1	1	0.952381	1	0.90404	0.958333	1	1	1	1	0.93913	0.959883	0.954857
13620	0.95	0.99435	1	1	0.952381	1	0.90404	0.958333	1	1	1	1	0.93913	0.960861	0.955956
13630	0.9375	0.99435	1	1	0.952381	1	0.90404	0.958333	1	1	1	1	0.93913	0.959883	0.954857
13640	0.95	0.99435	1	1	0.952381	1	0.90404	0.958333	1	1	1	1	0.93913	0.960861	0.955956
13650	0.95	0.99435	1	1	0.952381	1	0.90404	0.958333	1	1	1	1	0.93913	0.960861	0.955956
13660	0.95	0.99435	1	1	0.952381	1	0.90404	0.958333	1	1	1	1	0.93913	0.960861	0.955956
13670	0.95	0.99435	1	1	0.952381	1	0.90404	0.958333	1	1	1	1	0.93913	0.960861	0.955956
13680	0.95	0.99435	1	1	0.952381	1	0.90404	0.958333	1	1	1	1	0.93913	0.960861	0.955956
13690	0.95	0.99435	1	1	0.952381	1	0.89899	0.958333	1	1	1	1	0.93913	0.959883	0.954874
13700	0.95	0.99435	1	1	0.952381	1	0.89899	0.958333	1	1	1	1	0.93913	0.959883	0.954874
13710	0.95	0.99435	1	1	0.952381	1	0.89899	0.958333	1	1	1	1	0.93913	0.959883	0.954874
13720	0.95	0.99435	1	1	0.952381	1	0.90404	0.958333	1	1	1	1	0.93913	0.960861	0.955956
13730	0.9375	0.99435	1	1	0.952381	1	0.90404	0.958333	1	1	1	1	0.93913	0.959883	0.954855
13740	0.95	0.99435	1	1	0.952381	1	0.90404	0.958333	1	1	1	1	0.93913	0.960861	0.955956
13750	0.95	0.99435	1	1	0.952381	1	0.89899	0.958333	1	1	1	1	0.93913	0.959883	0.954874
13760	0.95	0.99435	1	1	0.952381	1	0.90404	0.958333	1	1	1	1	0.93913	0.960861	0.955956
13770	0.95	0.99435	1	1	0.952381	1	0.89899	0.958333	1	1	1	1	0.93913	0.959883	0.954874
13780	0.95	0.99435	1	1	0.952381	1	0.89899	0.958333	1	1	1	1	0.93913	0.959883	0.954874
13790	0.95	0.99435	1	1	0.952381	1	0.90404	0.958333	1	1	1	1	0.93913	0.960861	0.955956
13800	0.95	0.99435	1	1	0.952381	1	0.90404	0.958333	1	1	1	1	0.93913	0.960861	0.955956
13810	0.95	0.99435	1	1	0.952381	1	0.90404	0.958333	1	1	1	1	0.93913	0.960861	0.955956
13820	0.95	0.99435	1	1	0.952381	1	0.90404	0.958333	1	1	1	1	0.93913	0.960861	0.955956
13830	0.95	0.99435	1	1	0.952381	1	0.90404	0.958333	1	1	1	1	0.93913	0.960861	0.955956
13840	0.95	0.99435	1	1	0.952381	1	0.90404	0.958333	1	1	1	1	0.93913	0.960861	0.955956
13850	0.95	0.99435	1	1	0.952381	1	0.90404	0.958333	1	1	1	1	0.93913	0.960861	0.955956
13860	0.95	0.99435	1	1	0.952381	1	0.90404	0.958333	1	1	1	1	0.93913	0.960861	0.955956
13870	0.95	0.99435	1	1	0.952381	1	0.90404	0.958333	1	1	1	1	0.93913	0.960861	0.955956
13880	0.95	0.99435	1	1	0.952381	1	0.90404	0.958333	1	1	1	1	0.93913	0.960861	0.955956
13890	0.95	0.99435	1	1	0.952381	1	0.89899	0.958333	1	1	1	1	0.93913	0.959883	0.954874
13900	0.95	0.99435	1	1	0.952381	1	0.90404	0.958333	1	1	1	1	0.93913	0.960861	0.955956
13910	0.95	0.99435	1	1	0.952381	1	0.90404	0.958333	1	1	1	1	0.93913	0.960861	0.955956
13920	0.95	0.99435	1	1	0.952381	1	0.90404	0.958333	1	1	1	1	0.93913	0.960861	0.955956
13930	0.95	0.99435	1	1	0.952381	1	0.90404	0.958333	1	1	1	1	0.93913	0.960861	0.955956
13940	0.95	0.99435	1	1	0.952381	1	0.90404	0.958333	1	1	1	1	0.93913	0.960861	0.955956
13950	0.95	0.99435	1	1	0.952381	1	0.90404	0.958333	1	1	1	1	0.93913	0.960861	0.955956
13960	0.95	0.99435	1	1	0.952381	1	0.90404	0.958333	1	1	1	1	0.93913	0.960861	0.955956
13970	0.95	0.99435	1	1	0.952381	1	0.90404	0.958333	1	1	1	1	0.93913	0.960861	0.955956
13980	0.95	0.99435	1	1	0.952381	1	0.90404	0.958333	1	1	1	1	0.93913	0.960861	0.955956
13990	0.95	0.99435	1	1	0.952381	1	0.90404	0.958333	1	1	1	1	0.93913	0.960861	0.955956
14000	0.95	0.99435	1	1	0.952381	1	0.90404	0.958333	1	1	1	1	0.93913	0.960861	0.955956
14010	0.95	0.99435	1	1	0.952381	1	0.90404	0.958333	1	1	1	1	0.93913	0.960861	0.955956
14020	0.95	0.99435	1	1	0.952381	1	0.90404	0.958333	1	1	1	1	0.93913	0.960861	0.955956
14030	0.95	0.99435	1	1	0.952381	1	0.90404	0.958333	1	1	1	1	0.93913	0.960861	0.955956
14040	0.95	0.99435	1	1	0.952381	1	0.90404	0.958333	1	1	1	1	0.93913	0.960861	0.955956
14050	0.95	0.99435	1	1	0.952381	1	0.90404	0.958333	1	1	1	1	0.93913	0.960861	0.955956
14060	0.95	0.99435	1	1	0.952381	1	0.90404	0.958333	1	1	1	1	0.93913	0.960861	0.955956
14070	0.95	0.99435	1	1	0.952381	1	0.90404	0.958333	1	1	1	1	0.93913	0.960861	0.955956
14080	0.95	0.99435	1	1	0.952381	1	0.90404	0.958333	1	1	1	1	0.93913	0.960861	0.955956
14090	0.95	0.99435	1	1	0.952381	1	0.90404	0.958333	1	1	1	1	0.93913	0.960861	0.955956
14100	0.95	0.99435	1	1	0.952381	1	0.90404	0.958333	1	1	1	1	0.93913	0.960861	0.955956
14110	0.95	0.99435	1	1	0.952381	1	0.90404	0.958333	1	1	1	1	0.93913	0.960861	0.955956
14120	0.95	0.99435	1	1	0.952381	1	0.90404	0.958333	1	1	1	1	0.93913	0.960861	0.955956
14130	0.95	0.99435	1	1	0.952381	1	0.90404	0.958333	1	1	1	1	0.93913	0.960861	0.955956
14140	0.95	0.99435	1	1	0.952381	1	0.90404	0.958333	1	1	1	1	0.93913	0.960861	0.955956
14150	0.95	0.99435	1	1	0.952381	1	0.90404	0.958333	1	1	1	1	0.93913	0.960861	0.955956
14160	0.95	0.99435	1	1	0.952381	1	0.90404	0.958333	1	1	1	1	0.93913	0.960861	0.955956
14170	0.95	0.99435	1	1	0.952381	1	0.90404	0.958333	1	1	1	1	0.93913	0.960861	0.955956
14180	0.95	0.99435	1	1	0.952381	1	0.90404	0.958333	1	1	1	1	0.93913	0.960861	0.955956
14190	0.95	0.99435	1	1	0.952381	1	0.90404	0.958333	1	1	1	1	0.93913	0.960861	0.955956
14200	0.95	0.99435	1	1	0.952381	1	0.90404	0.958333	1	1	1	1	0.93913	0.960861	0.955956
14210	0.95	0.99435	1	1	0.952381	1	0.90404	0.958333	1	1	1	1	0.93913	0.960861	0.955956
14220	0.95	0.99435	1	1	0.952381	1	0.90404	0.958333	1	1	1	1	0.93913	0.960861	0.955956
14230	0.95	0.99435	1	1	0.952381	1	0.90404	0.958333	1	1	1	1	0.93913	0.960861	0.955956
14240	0.95	0.99435	1	1	0.952381	1	0.90404	0.958333	1	1	1	1	0.93913	0.960861	0.955956
14250	0.95	0.99435	1	1	0.952381	1	0.90404	0.958333	1	1	1	1	0.93913	0.960861	0.955956
14260	0.95	0.99435	1	1	0.952381	1	0.90404	0.958333	1	1	1	1	0.93913	0.960861	0.955956
14270	0.95	0.99435	1	1	0.952381	1	0.90404	0.958333	1	1	1	1	0.93913	0.960861	0.955956
14280	0.95	0.99435	1	1	0.952381	1	0.90404	0.958333	1	1	1	1	0.93913	0.960861	0.955956
14290	0.95	0.99435	1	1	0.952381	1	0.90404	0.958333	1	1	1	1	0.93913	0.960861	0.955956
14300	0.95	0.99435	1	1	0.952381	1	0.90404	0.958333	1	1	1	1	0.93913	0.960861	0.955956
14310	0.95	0.99435	1	1	0.952381	1	0.90404	0.958333	1	1	1	1	0.93913	0.960861	0.955956
14320	0.95	0.99435	1	1	0.952381	1	0.90404	0.958333	1	1	1	1	0.93913	0.960861	0.955956
14330	0.95	0.99435	1	1	0.952381	1	0.90404	0.958333	1	1	1	1	0.93913	0.960861	0.955956
14340	0.95	0.99435	1	1	0.952381	1	0.90404	0.958333	1	1	1	1	0.93913	0.960861	0.955956
14350	0.95	0.99435	1	1	0.952381	1	0.90404	0.958333	1	1	1	1	0.93913	0.960861	0.955956
14360	0.95	0.99435	1	1	0.952381	1	0.90404	0.958333	1	1	1	1	0.93913	0.960861	0.955956
14370	0.95	0.99435	1	1	0.952381	1	0.90404	0.958333	1	1	1	1	0.93913	0.960861	0.955956
14380	0.95	0.99435	1	1	0.952381	1	0.90404	0.958333	1	1	1	1	0.93913	0.960861	0.955956
14390	0.95	0.99435	1	1	0.952381	1	0.90404	0.958333	1	1	1	1	0.93913	0.960861	0.955956
14400	0.95	0.99435	1	1	0.952381	1	0.90404	0.958333	1	1	1	1	0.93913	0.960861	0.955956
14410	0.95	0.99435	1	1	0.952381	1	0.90404	0.958333	1	1	1	1	0.93913	0.960861	0.955956
14420	0.95	0.99435	1	1	0.952381	1	0.90404	0.958333	1	1	1	1	0.93913	0.960861	0.955956
14430	0.95	0.99435	1	1	0.952381	1	0.90404	0.958333	1	1	1	1	0.93913	0.960861	0.955956
14440	0.95	0.99435	1	1	0.952381	1	0.90404	0.958333	1	1	1	1	0.93913	0.960861	0.955956
14450	0.95	0.99435	1	1	0.952381	1	0.90404	0.958333	1	1	1	1	0.93913	0.960861	0.955956
14460	0.95	0.99435	1	1	0.952381	1	0.90404	0.958333	1	1	1	1	0.93913	0.960861	0.955956
14470	0.95	0.99435	1	1	0.952381	1	0.90404	0.96875	1	1	1	1	0.93913	0.96184	0.957051
14480	0.95	0.99435	1	1	0.952381	1	0.90404	0.96875	1	1	1	1	0.93913	0.96184	0.957051
14490	0.95	0.99435	1	1	0.952381	1	0.90404	0.96875	1	1	1	1	0.93913	0.96184	0.957051
14500	0.95	0.99435	1	1	0.952381	1	0.90404	0.96875	1	1	1	1	0.93913	0.96184	0.957051
14510	0.95	0.99435	1	1	0.952381	1	0.90404	0.96875	1	1	1	1	0.93913	0.96184	0.957051
14520	0.95	0.99435	1	1	0.952381	1	0.90404	0.96875	1	1	1	1	0.93913	0.96184	0.957051
14530	0.95	0.99435	1	1	0.952381	1	0.90404	0.96875	1	1	1	1	0.93913	0.96184	0.957051
14540	0.95	0.99435	1	1	0.952381	1	0.90404	0.96875	1	1	1	1	0.93913	0.96184	0.957051
14550	0.95	0.99435	1	1	0.952381	1	0.90404	0.96875	1	1	1	1	0.93913	0.96184	0.957051
14560	0.95	0.99435	1	1	0.952381	1	0.90404	0.96875	1	1	1	1	0.93913	0.96184	0.957051
14570	0.95	0.99435	1	1	0.952381	1	0.90404	0.96875	1	1	1	1	0.93913	0.96184	0.957051
14580	0.95	0.99435	1	1	0.952381	1	0.90404	0.96875	1	1	1	1	0.93913	0.96184	0.957051
14590	0.95	0.99435	1	1	0.952381	1	0.90404	0.96875	1	1	1	1	0.93913	0.96184	0.957051
14600	0.95	0.99435	1	1	0.952381	1	0.90404	0.96875	1	1	1	1	0.93913	0.96184	0.957051
14610	0.95	0.99435	1	1	0.952381	1	0.90404	0.96875	1	1	1	1	0.93913	0.96184	0.957051
14620	0.95	0.99435	1	1	0.952381	1	0.90404	0.96875	1	1	1	1	0.93913	0.96184	0.957051
14630	0.95	0.99435	1	1	0.952381	1	0.90404	0.96875	1	1	1	1	0.93913	0.96184	0.957051
14640	0.95	0.99435	1	1	0.952381	1	0.90404	0.96875	1	1	1	1	0.93913	0.96184	0.957051
14650	0.95	0.99435	1	1	0.952381	1	0.90404	0.96875	1	1	1	1	0.93913	0.96184	0.957051
14660	0.95	0.99435	1	1	0.952381	1	0.90404	0.96875	1	1	1	1	0.93913	0.96184	0.957051
14670	0.95	0.99435	1	1	0.952381	1	0.90404	0.96875	1	1	1	1	0.93913	0.96184	0.957051
14680	0.95	0.99435	1	1	0.952381	1	0.90404	0.96875	1	1	1	1	0.93913	0.96184	0.957051
14690	0.95	0.99435	1	1	0.952381	1	0.90404	0.96875	1	1	1	1	0.93913	0.96184	0.957051
14700	0.95	0.99435	1	1	0.952381	1	0.90404	0.96875	1	1	1	1	0.93913	0.96184	0.957051
14710	0.95	0.99435	1	1	0.952381	1	0.90404	0.96875	1	1	1	1	0.93913	0.96184	0.957051
14720	0.95	0.99435	1	1	0.952381	1	0.90404	0.96875	1	1	1	1	0.93913	0.96184	0.957051
14730	0.95	0.99435	1	1	0.952381	1	0.90404	0.96875	1	1	1	1	0.93913	0.96184	0.957051
14740	0.95	0.99435	1	1	0.952381	1	0.90404	0.96875	1	1	1	1	0.93913	0.96184	0.957051
14750	0.95	0.99435	1	1	0.952381	1	0.90404	0.96875	1	1	1	1	0.93913	0.96184	0.957051
14760	0.95	0.99435	1	1	0.952381	1	0.90404	0.96875	1	1	1	1	0.93913	0.96184	0.957051
14770	0.95	0.99435	1	1	0.952381	1	0.90404	0.96875	1	1	1	1	0.93913	0.96184	0.957051
14780	0.95	0.99435	1	1	0.952381	1	0.90404	0.96875	1	1	1	1	0.93913	0.96184	0.957051
14790	0.95	0.99435	1	1	0.952381	1	0.90404	0.96875	1	1	1	1	0.93913	0.96184	0.957051
14800	0.95	0.99435	1	1	0.952381	1	0.90404	0.96875	1	1	1	1	0.93913	0.96184	0.957051
14810	0.95	0.99435	1	1	0.952381	1	0.90404	0.96875	1	1	1	1	0.93913	0.96184	0.957051
14820	0.95	0.99435	1	1	0.952381	1	0.90404	0.96875	1	1	1	1	0.93913	0.96184	0.957051
14830	0.95	0.99435	1	1	0.952381	1	0.90404	0.96875	1	1	1	1	0.93913	0.96184	0.957051
14840	0.95	0.99435	1	1	0.952381	1	0.90404	0.96875	1	1	1	1	0.93913	0.96184	0.957051
14850	0.95	0.99435	1	1	0.952381	1	0.90404	0.96875	1	1	1	1	0.93913	0.96184	0.957051
14860	0.95	0.99435	1	1	0.952381	1	0.90404	0.96875	1	1	1	1	0.93913	0.96184	0.957051
14870	0.95	0.99435	1	1	0.952381	1	0.90404	0.96875	1	1	1	1	0.93913	0.96184	0.957051
14880	0.95	0.99435	1	1	0.952381	1	0.90404	0.96875	1	1	1	1	0.93913	0.96184	0.957051
14890	0.95	0.99435	1	1	0.952381	1	0.90404	0.96875	1	1	1	1	0.93913	0.96184	0.957051
14900	0.95	0.99435	1	1	0.952381	1	0.90404	0.96875	1	1	1	1	0.93913	0.96184	0.957051
14910	0.95	0.99435	1	1	0.952381	1	0.90404	0.96875	1	1	1	1	0.93913	0.96184	0.957051
14920	0.95	0.99435	1	1	0.952381	1	0.90404	0.96875	1	1	1	1	0.93913	0.96184	0.957051
14930	0.95	0.99435	1	1	0.952381	1	0.90404	0.96875	1	1	1	1	0.93913	0.96184	0.957051
14940	0.95	0.99435	1	1	0.952381	1	0.90404	0.96875	1	1	1	1	0.93913	0.96184	0.957051
14950	0.95	0.99435	1	1	0.952381	1	0.90404	0.96875	1	1	1	1	0.93913	0.96184	0.957051
14960	0.95	0.99435	1	1	0.952381	1	0.90404	0.958333	1	1	1	1	0.93913	0.960861	0.955956
14970	0.95	0.99435	1	1	0.952381	1	0.90404	0.96875	1	1	1	1	0.93913	0.96184	0.957051
14980	0.95	0.99435	1	1	0.952381	1	0.90404	0.958333	1	1	1	1	0.93913	0.960861	0.955956
14990	0.95	0.99435	1	1	0.952381	1	0.90404	0.958333	1	1	1	1	0.93913	0.960861	0.955956
15000	0.95	0.99435	1	1	0.952381	1	0.90404	0.958333	1	1	1	1	0.93913	0.960861	0.955956
15010	0.95	0.99435	1	1	0.952381	1	0.90404	0.958333	1	1	1	1	0.93913	0.960861	0.955956
15020	0.95	0.99435	1	1	0.952381	1	0.90404	0.96875	1	1	1	1	0.93913	0.96184	0.957051
15030	0.95	0.99435	1	1	0.952381	1	0.90404	0.958333	1	1	1	1	0.93913	0.960861	0.955956
15040	0.95	0.99435	1	1	0.952381	1	0.90404	0.958333	1	1	1	1	0.93913	0.960861	0.955956
15050	0.95	0.99435	1	1	0.952381	1	0.90404	0.958333	1	1	1	1	0.93913	0.960861	0.955956
15060	0.95	0.99435	1	1	0.952381	1	0.90404	0.96875	1	1	1	1	0.93913	0.96184	0.957051
15070	0.95	0.99435	1	1	0.952381	1	0.90404	0.96875	1	1	1	1	0.93913	0.96184	0.957051
15080	0.95	0.99435	1	1	0.952381	1	0.90404	0.96875	1	1	1	1	0.93913	0.96184	0.957051
15090	0.95	0.99435	1	1	0.952381	1	0.90404	0.96875	1	1	1	1	0.93913	0.96184	0.957051
15100	0.95	0.99435	1	1	0.952381	1	0.90404	0.96875	1	1	1	1	0.93913	0.96184	0.957051
15110	0.95	0.99435	1	1	0.952381	1	0.90404	0.96875	1	1	1	1	0.93913	0.96184	0.957051
15120	0.95	0.99435	1	1	0.952381	1	0.90404	0.96875	1	1	1	1	0.93913	0.96184	0.957051
15130	0.95	0.99435	1	1	0.952381	1	0.90404	0.96875	1	1	1	1	0.93913	0.96184	0.957051
15140	0.95	0.99435	1	1	0.952381	1	0.90404	0.96875	1	1	1	1	0.93913	0.96184	0.957051
15150	0.95	0.99435	1	1	0.952381	1	0.90404	0.958333	1	1	1	1	0.93913	0.960861	0.955956
15160	0.95	0.99435	1	1	0.952381	1	0.90404	0.96875	1	1	1	1	0.93913	0.96184	0.957051
15170	0.95	0.99435	1	1	0.952381	1	0.90404	0.958333	1	1	1	1	0.93913	0.960861	0.955956
15180	0.95	0.99435	1	1	0.952381	1	0.90404	0.958333	1	1	1	1	0.93913	0.960861	0.955956
15190	0.95	0.99435	1	1	0.952381	1	0.90404	0.958333	1	1	1	1	0.93913	0.960861	0.955956
15200	0.95	0.99435	1	1	0.952381	1	0.90404	0.958333	1	1	1	1	0.93913	0.960861	0.955956
15210	0.95	0.99435	1	1	0.952381	1	0.90404	0.958333	1	1	1	1	0.93913	0.960861	0.955956
15220	0.95	0.99435	1	1	0.952381	1	0.90404	0.958333	1	1	1	1	0.93913	0.960861	0.955956
15230	0.95	0.99435	1	1	0.952381	1	0.90404	0.958333	1	1	1	1	0.93913	0.960861	0.955956
15240	0.95	0.99435	1	1	0.952381	1	0.90404	0.958333	1	1	1	1	0.93913	0.960861	0.955956
15250	0.95	0.99435	1	1	0.952381	1	0.90404	0.958333	1	1	1	1	0.93913	0.960861	0.955956
15260	0.95	0.99435	1	1	0.952381	1	0.90404	0.958333	1	1	1	1	0.93913	0.960861	0.955956
15270	0.95	0.99435	1	1	0.952381	1	0.90404	0.958333	1	1	1	1	0.93913	0.960861	0.955956
15280	0.95	0.99435	1	1	0.952381	1	0.90404	0.958333	1	1	1	1	0.93913	0.960861	0.955956
15290	0.95	0.99435	1	1	0.952381	1	0.90404	0.958333	1	1	1	1	0.93913	0.960861	0.955956
15300	0.95	0.99435	1	1	0.952381	1	0.90404	0.958333	1	1	1	1	0.93913	0.960861	0.955956
15310	0.95	0.99435	1	1	0.952381	1	0.90404	0.958333	1	1	1	1	0.93913	0.960861	0.955956
15320	0.95	0.99435	1	1	0.952381	1	0.90404	0.958333	1	1	1	1	0.93913	0.960861	0.955956
15330	0.95	0.99435	1	1	0.952381	1	0.90404	0.958333	1	1	1	1	0.93913	0.960861	0.955956
15340	0.95	0.99435	1	1	0.952381	1	0.90404	0.958333	1	1	1	1	0.93913	0.960861	0.955956
15350	0.95	0.99435	1	1	0.952381	1	0.90404	0.958333	1	1	1	1	0.93913	0.960861	0.955956
15360	0.95	0.99435	1	1	0.952381	1	0.90404	0.958333	1	1	1	1	0.93913	0.960861	0.955956
15370	0.95	0.99435	1	1	0.952381	1	0.90404	0.958333	1	1	1	1	0.93913	0.960861	0.955956
15380	0.95	0.99435	1	1	0.952381	1	0.90404	0.958333	1	1	1	1	0.93913	0.960861	0.955956
15390	0.95	0.99435	1	1	0.952381	1	0.90404	0.958333	1	1	1	1	0.93913	0.960861	0.955956
15400	0.95	0.99435	1	1	0.952381	1	0.90404	0.958333	1	1	1	1	0.93913	0.960861	0.955956
15410	0.95	0.99435	1	1	0.952381	1	0.90404	0.958333	1	1	1	1	0.93913	0.960861	0.955956
15420	0.95	0.99435	1	1	0.952381	1	0.90404	0.958333	1	1	1	1	0.93913	0.960861	0.955956
15430	0.95	0.99435	1	1	0.952381	1	0.90404	0.958333	1	1	1	1	0.93913	0.960861	0.955956
15440	0.95	0.99435	1	1	0.952381	1	0.90404	0.958333	1	1	1	1	0.93913	0.960861	0.955956
15450	0.95	0.99435	1	1	0.952381	1	0.90404	0.958333	1	1	1	1	0.93913	0.960861	0.955956
15460	0.95	0.99435	1	1	0.952381	1	0.90404	0.958333	1	1	1	1	0.93913	0.960861	0.955956
15470	0.95	0.99435	1	1	0.952381	1	0.90404	0.958333	1	1	1	1	0.93913	0.960861	0.955956
15480	0.95	0.99435	1	1	0.952381	1	0.90404	0.958333	1	1	1	1	0.93913	0.960861	0.955956
15490	0.95	0.99435	1	1	0.952381	1	0.90404	0.958333	1	1	1	1	0.93913	0.960861	0.955956
15500	0.95	0.99435	1	1	0.952381	1	0.90404	0.958333	1	1	1	1	0.93913	0.960861	0.955956
15510	0.95	0.99435	1	1	0.952381	1	0.90404	0.958333	1	1	1	1	0.93913	0.960861	0.955956
15520	0.95	0.99435	1	1	0.952381	1	0.90404	0.958333	1	1	1	1	0.93913	0.960861	0.955956
15530	0.95	0.99435	1	1	0.952381	1	0.90404	0.958333	1	1	1	1	0.93913	0.960861	0.955956
15540	0.95	0.99435	1	1	0.952381	1	0.90404	0.958333	1	1	1	1	0.93913	0.960861	0.955956
15550	0.95	0.99435	1	1	0.952381	1	0.90404	0.958333	1	1	1	1	0.93913	0.960861	0.955956
15560	0.95	0.99435	1	1	0.952381	1	0.90404	0.958333	1	1	1	1	0.93913	0.960861	0.955948
15570	0.95	0.99435	1	1	0.952381	1	0.90404	0.958333	1	1	1	1	0.93913	0.960861	0.955948
15580	0.95	0.99435	1	1	0.952381	1	0.90404	0.958333	1	1	1	1	0.93913	0.960861	0.955948
15590	0.95	0.99435	1	1	0.952381	1	0.90404	0.958333	1	1	1	1	0.93913	0.960861	0.955948
15600	0.95	0.99435	1	1	0.952381	1	0.90404	0.958333	1	1	1	1	0.93913	0.960861	0.955948
15610	0.95	0.99435	1	1	0.952381	1	0.90404	0.958333	1	1	1	1	0.93913	0.960861	0.955948
15620	0.95	0.99435	1	1	0.952381	1	0.90404	0.958333	1	1	1	1	0.93913	0.960861	0.955948
15630	0.95	0.99435	1	1	0.952381	1	0.90404	0.958333	1	1	1	1	0.93913	0.960861	0.955948
15640	0.95	0.99435	1	1	0.952381	1	0.90404	0.958333	1	1	1	1	0.93913	0.960861	0.955948
15650	0.95	0.99435	1	1	0.952381	1	0.90404	0.958333	1	1	1	1	0.93913	0.960861	0.955948
15660	0.95	0.99435	1	1	0.952381	1	0.90404	0.958333	1	1	1	1	0.93913	0.960861	0.955948
15670	0.95	0.99435	1	1	0.952381	1	0.90404	0.958333	1	1	1	1	0.93913	0.960861	0.955948
15680	0.95	0.99435	1	1	0.952381	1	0.90404	0.958333	1	1	1	1	0.93913	0.960861	0.955948
15690	0.95	0.99435	1	1	0.952381	1	0.90404	0.958333	1	1	1	1	0.93913	0.960861	0.955948
15700	0.95	0.99435	1	1	0.952381	1	0.90404	0.958333	1	1	1	1	0.93913	0.960861	0.955948
15710	0.95	0.99435	1	1	0.952381	1	0.90404	0.958333	1	1	1	1	0.93913	0.960861	0.955948
15720	0.95	0.99435	1	1	0.952381	1	0.90404	0.958333	1	1	1	1	0.93913	0.960861	0.955948
15730	0.95	0.99435	1	1	0.952381	1	0.90404	0.958333	1	1	1	1	0.93913	0.960861	0.955948
15740	0.95	0.99435	1	1	0.952381	1	0.90404	0.958333	1	1	1	1	0.93913	0.960861	0.955948
15750	0.95	0.99435	1	1	0.952381	1	0.90404	0.958333	1	1	1	1	0.93913	0.960861	0.955948
15760	0.95	0.99435	1	1	0.952381	1	0.90404	0.958333	1	1	1	1	0.93913	0.960861	0.955948
15770	0.95	0.99435	1	1	0.952381	1	0.90404	0.958333	1	1	1	1	0.93913	0.960861	0.955948
15780	0.95	0.99435	1	1	0.952381	1	0.90404	0.958333	1	1	1	1	0.93913	0.960861	0.955948
15790	0.95	0.99435	1	1	0.952381	1	0.90404	0.958333	1	1	1	1	0.93913	0.960861	0.955948
15800	0.95	0.99435	1	1	0.952381	1	0.90404	0.958333	1	1	1	1	0.93913	0.960861	0.955948
15810	0.95	0.99435	1	1	0.952381	1	0.90404	0.958333	1	1	1	1	0.93913	0.960861	0.955948
15820	0.95	0.99435	1	1	0.952381	1	0.90404	0.958333	1	1	1	1	0.93913	0.960861	0.955956
15830	0.95	0.99435	1	1	0.952381	1	0.90404	0.958333	1	1	1	1	0.93913	0.960861	0.955948
15840	0.95	0.99435	1	1	0.952381	1	0.90404	0.958333	1	1	1	1	0.93913	0.960861	0.955956
15850	0.95	0.99435	1	1	0.952381	1	0.90404	0.958333	1	1	1	1	0.93913	0.960861	0.955956
15860	0.95	0.99435	1	1	0.952381	1	0.90404	0.958333	1	1	1	1	0.93913	0.960861	0.955948
15870	0.95	0.99435	1	1	0.952381	1	0.90404	0.96875	1	1	1	1	0.93913	0.96184	0.957044
15880	0.95	0.99435	1	1	0.952381	1	0.90404	0.958333	1	1	1	1	0.93913	0.960861	0.955948
15890	0.95	0.99435	1	1	0.952381	1	0.90404	0.958333	1	1	1	1	0.93913	0.960861	0.955948
15900	0.95	0.99435	1	1	0.952381	1	0.90404	0.96875	1	1	1	1	0.93913	0.96184	0.957044
15910	0.95	0.99435	1	1	0.952381	1	0.90404	0.96875	1	1	1	1	0.93913	0.96184	0.957044
15920	0.95	0.99435	1	1	0.952381	1	0.90404	0.96875	1	1	1	1	0.93913	0.96184	0.957044
15930	0.95	0.99435	1	1	0.952381	1	0.90404	0.958333	1	1	1	1	0.93913	0.960861	0.955948
15940	0.95	0.99435	1	1	0.952381	1	0.90404	0.958333	1	1	1	1	0.93913	0.960861	0.955948
15950	0.95	0.99435	1	1	0.952381	1	0.90404	0.958333	1	1	1	1	0.93913	0.960861	0.955948
15960	0.95	0.99435	1	1	0.952381	1	0.90404	0.958333	1	1	1	1	0.93913	0.960861	0.955948
15970	0.95	0.99435	1	1	0.952381	1	0.90404	0.958333	1	1	1	1	0.93913	0.960861	0.955948
15980	0.95	0.99435	1	1	0.952381	1	0.90404	0.958333	1	1	1	1	0.93913	0.960861	0.955948
15990	0.95	0.99435	1	1	0.952381	1	0.90404	0.958333	1	1	1	1	0.93913	0.960861	0.955948
16000	0.95	0.99435	1	1	0.952381	1	0.90404	0.958333	1	1	1	1	0.93913	0.960861	0.955948
16010	0.95	0.99435	1	1	0.952381	1	0.90404	0.958333	1	1	1	1	0.93913	0.960861	0.955948
16020	0.95	0.99435	1	1	0.952381	1	0.90404	0.958333	1	1	1	1	0.93913	0.960861	0.955948
16030	0.95	0.99435	1	1	0.952381	1	0.90404	0.958333	1	1	1	1	0.93913	0.960861	0.955948
16040	0.95	0.99435	1	1	0.952381	1	0.90404	0.958333	1	1	1	1	0.93913	0.960861	0.955948
16050	0.95	0.99435	1	1	0.952381	1	0.90404	0.958333	1	1	1	1	0.93913	0.960861	0.955948
16060	0.95	0.99435	1	1	0.952381	1	0.90404	0.958333	1	1	1	1	0.93913	0.960861	0.955948
16070	0.95	0.99435	1	1	0.952381	1	0.90404	0.958333	1	1	1	1	0.93913	0.960861	0.955948
16080	0.95	0.99435	1	1	0.952381	1	0.90404	0.958333	1	1	1	1	0.93913	0.960861	0.955948
16090	0.95	0.99435	1	1	0.952381	1	0.90404	0.958333	1	1	1	1	0.93913	0.960861	0.955948
16100	0.95	0.99435	1	1	0.952381	1	0.90404	0.96875	1	1	1	1	0.93913	0.96184	0.957044
16110	0.95	0.99435	1	1	0.952381	1	0.90404	0.96875	1	1	1	1	0.93913	0.96184	0.957044
16120	0.95	0.99435	1	1	0.952381	1	0.90404	0.96875	1	1	1	1	0.93913	0.96184	0.957051
16130	0.95	0.99435	1	1	0.952381	1	0.90404	0.96875	1	1	1	1	0.93913	0.96184	0.957051
16140	0.95	0.99435	1	1	0.952381	1	0.90404	0.96875	1	1	1	1	0.93913	0.96184	0.957051
16150	0.95	0.99435	1	1	0.952381	1	0.90404	0.958333	1	1	1	1	0.93913	0.960861	0.955956
16160	0.95	0.99435	1	1	0.952381	1	0.90404	0.958333	1	1	1	1	0.93913	0.960861	0.955956
16170	0.95	0.99435	1	1	0.952381	1	0.90404	0.96875	1	1	1	1	0.93913	0.96184	0.957051
16180	0.95	0.99435	1	1	0.952381	1	0.90404	0.96875	1	1	1	1	0.93913	0.96184	0.957051
16190	0.95	0.99435	1	1	0.952381	1	0.90404	0.96875	1	1	1	1	0.93913	0.96184	0.957051
16200	0.95	0.99435	1	1	0.952381	1	0.90404	0.958333	1	1	1	1	0.93913	0.960861	0.955956
16210	0.95	0.99435	1	1	0.952381	1	0.90404	0.958333	1	1	1	1	0.93913	0.960861	0.955956
16220	0.95	0.99435	1	1	0.952381	1	0.90404	0.958333	1	1	1	1	0.93913	0.960861	0.955956
16230	0.95	0.99435	1	1	0.952381	1	0.90404	0.958333	1	1	1	1	0.93913	0.960861	0.955956
16240	0.95	0.99435	1	1	0.952381	1	0.90404	0.96875	1	1	1	1	0.93913	0.96184	0.957051
16250	0.95	0.99435	1	1	0.952381	1	0.90404	0.96875	1	1	1	1	0.93913	0.96184	0.957051
16260	0.95	0.99435	1	1	0.952381	1	0.90404	0.96875	1	1	1	1	0.93913	0.96184	0.957051
16270	0.95	0.99435	1	1	0.952381	1	0.90404	0.96875	1	1	1	1	0.93913	0.96184	0.957051
16280	0.95	0.99435	1	1	0.952381	1	0.90404	0.96875	1	1	1	1	0.93913	0.96184	0.957051
16290	0.95	0.99435	1	1	0.952381	1	0.90404	0.96875	1	1	1	1	0.93913	0.96184	0.957051
16300	0.95	0.99435	1	1	0.952381	1	0.90404	0.96875	1	1	1	1	0.93913	0.96184	0.957051
16310	0.95	0.99435	1	1	0.952381	1	0.90404	0.96875	1	1	1	1	0.93913	0.96184	0.957051
16320	0.95	0.99435	1	1	0.952381	1	0.90404	0.96875	1	1	1	1	0.93913	0.96184	0.957051
16330	0.95	0.99435	1	1	0.952381	1	0.90404	0.96875	1	1	1	1	0.93913	0.96184	0.957051
16340	0.95	0.99435	1	1	0.952381	1	0.90404	0.958333	1	1	1	1	0.93913	0.960861	0.955956
16350	0.95	0.99435	1	1	0.952381	1	0.90404	0.958333	1	1	1	1	0.93913	0.960861	0.955956
16360	0.95	0.99435	1	1	0.952381	1	0.90404	0.958333	1	1	1	1	0.93913	0.960861	0.955956
16370	0.95	0.99435	1	1	0.952381	1	0.90404	0.958333	1	1	1	1	0.93913	0.960861	0.955956
16380	0.95	0.99435	1	1	0.952381	1	0.90404	0.958333	1	1	1	1	0.93913	0.960861	0.955956
16390	0.95	0.99435	1	1	0.952381	1	0.90404	0.958333	1	1	1	1	0.93913	0.960861	0.955956
16400	0.95	0.99435	1	1	0.952381	1	0.90404	0.958333	1	1	1	1	0.93913	0.960861	0.955956
16410	0.95	0.99435	1	1	0.952381	1	0.90404	0.958333	1	1	1	1	0.93913	0.960861	0.955956
16420	0.95	0.99435	1	1	0.952381	1	0.90404	0.958333	1	1	1	1	0.93913	0.960861	0.955956
16430	0.95	0.99435	1	1	0.952381	1	0.90404	0.958333	1	1	1	1	0.93913	0.960861	0.955956
16440	0.95	0.99435	1	1	0.952381	1	0.90404	0.958333	1	1	1	1	0.93913	0.960861	0.955956
16450	0.95	0.99435	1	1	0.952381	1	0.90404	0.958333	1	1	1	1	0.93913	0.960861	0.955956
16460	0.95	0.99435	1	1	0.942857	1	0.90404	0.958333	1	1	1	1	0.93913	0.959883	0.954849
16470	0.95	0.99435	1	1	0.942857	1	0.90404	0.958333	1	1	1	1	0.93913	0.959883	0.954849
16480	0.95	0.99435	1	1	0.952381	1	0.90404	0.958333	1	1	1	1	0.93913	0.960861	0.955956
16490	0.95	0.99435	1	1	0.952381	1	0.90404	0.958333	1	1	1	1	0.93913	0.960861	0.955956
16500	0.95	0.99435	1	1	0.952381	1	0.90404	0.958333	1	1	1	1	0.93913	0.960861	0.955956
16510	0.95	0.99435	1	1	0.942857	1	0.90404	0.958333	1	1	1	1	0.93913	0.959883	0.954849
16520	0.95	0.99435	1	1	0.942857	1	0.90404	0.958333	1	1	1	1	0.93913	0.959883	0.954849
16530	0.95	0.99435	1	1	0.952381	1	0.90404	0.958333	1	1	1	1	0.93913	0.960861	0.955956
16540	0.95	0.99435	1	1	0.952381	1	0.90404	0.958333	1	1	1	1	0.93913	0.960861	0.955956
16550	0.95	0.99435	1	1	0.952381	1	0.90404	0.958333	1	1	1	1	0.93913	0.960861	0.955956
16560	0.95	0.99435	1	1	0.952381	1	0.90404	0.958333	1	1	1	1	0.93913	0.960861	0.955956
16570	0.95	0.99435	1	1	0.952381	1	0.90404	0.958333	1	1	1	1	0.93913	0.960861	0.955956
16580	0.95	0.99435	1	1	0.952381	1	0.90404	0.958333	1	1	1	1	0.93913	0.960861	0.955956
16590	0.95	0.99435	1	1	0.952381	1	0.90404	0.958333	1	1	1	1	0.93913	0.960861	0.955956
16600	0.95	0.99435	1	1	0.952381	1	0.90404	0.958333	1	1	1	1	0.93913	0.960861	0.955956
16610	0.95	0.99435	1	1	0.952381	1	0.90404	0.958333	1	1	1	1	0.93913	0.960861	0.955956
16620	0.95	0.99435	1	1	0.952381	1	0.90404	0.958333	1	1	1	1	0.93913	0.960861	0.955956
16630	0.95	0.99435	1	1	0.952381	1	0.90404	0.958333	1	1	1	1	0.93913	0.960861	0.955956
16640	0.95	0.99435	1	1	0.942857	1	0.90404	0.958333	1	1	1	1	0.93913	0.959883	0.954849
16650	0.95	0.99435	1	1	0.952381	1	0.90404	0.958333	1	1	1	1	0.93913	0.960861	0.955956
16660	0.95	0.99435	1	1	0.952381	1	0.90404	0.958333	1	1	1	1	0.93913	0.960861	0.955956
16670	0.95	0.99435	1	1	0.952381	1	0.90404	0.958333	1	1	1	1	0.93913	0.960861	0.955956
16680	0.95	0.99435	1	1	0.952381	1	0.90404	0.958333	1	1	1	1	0.93913	0.960861	0.955956
16690	0.95	0.99435	1	1	0.952381	1	0.90404	0.958333	1	1	1	1	0.93913	0.960861	0.955956
16700	0.95	0.99435	1	1	0.952381	1	0.909091	0.958333	1	1	1	1	0.93913	0.96184	0.957039
16710	0.95	0.99435	1	1	0.952381	1	0.909091	0.958333	1	1	1	1	0.93913	0.96184	0.957039
16720	0.95	0.99435	1	1	0.952381	1	0.90404	0.958333	1	1	1	1	0.93913	0.960861	0.955956
16730	0.95	0.99435	1	1	0.952381	1	0.909091	0.958333	1	1	1	1	0.93913	0.96184	0.957039
16740	0.95	0.99435	1	1	0.952381	1	0.909091	0.958333	1	1	1	1	0.93913	0.96184	0.957039
16750	0.95	0.99435	1	1	0.952381	1	0.909091	0.958333	1	1	1	1	0.93913	0.96184	0.957039
16760	0.95	0.99435	1	1	0.952381	1	0.909091	0.958333	1	1	1	1	0.93913	0.96184	0.957039
16770	0.95	0.99435	1	1	0.952381	1	0.90404	0.958333	1	1	1	1	0.93913	0.960861	0.955956
16780	0.95	0.99435	1	1	0.952381	1	0.909091	0.958333	1	1	1	1	0.93913	0.96184	0.957039
16790	0.95	0.99435	1	1	0.952381	1	0.909091	0.958333	1	1	1	1	0.93913	0.96184	0.957039
16800	0.95	0.99435	1	1	0.952381	1	0.90404	0.958333	1	1	1	1	0.93913	0.960861	0.955956
16810	0.95	0.99435	1	1	0.952381	1	0.90404	0.958333	1	1	1	1	0.93913	0.960861	0.955956
16820	0.95	0.99435	1	1	0.952381	1	0.90404	0.958333	1	1	1	1	0.93913	0.960861	0.955956
16830	0.95	0.99435	1	1	0.952381	1	0.90404	0.958333	1	1	1	1	0.93913	0.960861	0.955956
16840	0.95	0.99435	1	1	0.952381	1	0.90404	0.958333	1	1	1	1	0.93913	0.960861	0.955956
16850	0.95	0.99435	1	1	0.952381	1	0.90404	0.958333	1	1	1	1	0.93913	0.960861	0.955956
16860	0.95	0.99435	1	1	0.952381	1	0.90404	0.958333	1	1	1	1	0.93913	0.960861	0.955956
16870	0.95	0.99435	1	1	0.952381	1	0.90404	0.958333	1	1	1	1	0.93913	0.960861	0.955956
16880	0.95	0.99435	1	1	0.952381	1	0.90404	0.958333	1	1	1	1	0.93913	0.960861	0.955956
16890	0.95	0.99435	1	1	0.952381	1	0.90404	0.958333	1	1	1	1	0.93913	0.960861	0.955956
16900	0.95	0.99435	1	1	0.952381	1	0.90404	0.958333	1	1	1	1	0.93913	0.960861	0.955956
16910	0.95	0.99435	1	1	0.952381	1	0.90404	0.958333	1	1	1	1	0.93913	0.960861	0.955956
16920	0.95	0.99435	1	1	0.952381	1	0.90404	0.958333	1	1	1	1	0.93913	0.960861	0.955956
16930	0.95	0.99435	1	1	0.952381	1	0.90404	0.958333	1	1	1	1	0.93913	0.960861	0.955956
16940	0.95	0.99435	1	1	0.952381	1	0.90404	0.958333	1	1	1	1	0.93913	0.960861	0.955956
16950	0.95	0.99435	1	1	0.952381	1	0.90404	0.958333	1	1	1	1	0.93913	0.960861	0.955956
16960	0.95	0.99435	1	1	0.952381	1	0.90404	0.958333	1	1	1	1	0.93913	0.960861	0.955956
16970	0.95	0.99435	1	1	0.952381	1	0.90404	0.958333	1	1	1	1	0.93913	0.960861	0.955956
16980	0.95	0.99435	1	1	0.952381	1	0.90404	0.958333	1	1	1	1	0.93913	0.960861	0.955956
16990	0.95	0.99435	1	1	0.952381	1	0.90404	0.958333	1	1	1	1	0.93913	0.960861	0.955956
17000	0.95	0.99435	1	1	0.952381	1	0.90404	0.958333	1	1	1	1	0.93913	0.960861	0.955956
17010	0.95	0.99435	1	1	0.952381	1	0.90404	0.958333	1	1	1	1	0.93913	0.960861	0.955956
17020	0.95	0.99435	1	1	0.952381	1	0.90404	0.958333	1	1	1	1	0.93913	0.960861	0.955956
17030	0.95	0.99435	1	1	0.952381	1	0.90404	0.958333	1	1	1	1	0.93913	0.960861	0.955956
17040	0.95	0.99435	1	1	0.952381	1	0.90404	0.958333	1	1	1	1	0.93913	0.960861	0.955956
17050	0.95	0.99435	1	1	0.952381	1	0.90404	0.958333	1	1	1	1	0.93913	0.960861	0.955956
17060	0.95	0.99435	1	1	0.952381	1	0.90404	0.958333	1	1	1	1	0.93913	0.960861	0.955956
17070	0.95	0.99435	1	1	0.952381	1	0.90404	0.958333	1	1	1	1	0.93913	0.960861	0.955956
17080	0.95	0.99435	1	1	0.952381	1	0.90404	0.958333	1	1	1	1	0.93913	0.960861	0.955956
17090	0.95	0.99435	1	1	0.952381	1	0.90404	0.958333	1	1	1	1	0.93913	0.960861	0.955956
17100	0.95	0.99435	1	1	0.952381	1	0.90404	0.958333	1	1	1	1	0.93913	0.960861	0.955956
17110	0.95	0.99435	1	1	0.952381	1	0.90404	0.96875	1	1	1	1	0.93913	0.96184	0.957051
17120	0.95	0.99435	1	1	0.952381	1	0.90404	0.96875	1	1	1	1	0.93913	0.96184	0.957051
17130	0.95	0.99435	1	1	0.952381	1	0.90404	0.96875	1	1	1	1	0.93913	0.96184	0.957051
17140	0.95	0.99435	1	1	0.952381	1	0.90404	0.96875	1	1	1	1	0.93913	0.96184	0.957051
17150	0.95	0.99435	1	1	0.952381	1	0.90404	0.96875	1	1	1	1	0.93913	0.96184	0.957051
17160	0.95	0.99435	1	1	0.952381	1	0.90404	0.96875	1	1	1	1	0.93913	0.96184	0.957051
17170	0.95	0.99435	1	1	0.952381	1	0.90404	0.96875	1	1	1	1	0.93913	0.96184	0.957051
17180	0.95	0.99435	1	1	0.952381	1	0.90404	0.958333	1	1	1	1	0.93913	0.960861	0.955956
17190	0.95	0.99435	1	1	0.952381	1	0.90404	0.958333	1	1	1	1	0.93913	0.960861	0.955956
17200	0.95	0.99435	1	1	0.952381	1	0.90404	0.96875	1	1	1	1	0.93913	0.96184	0.957051
17210	0.95	0.99435	1	1	0.952381	1	0.90404	0.958333	1	1	1	1	0.93913	0.960861	0.955956
17220	0.95	0.99435	1	1	0.952381	1	0.90404	0.96875	1	1	1	1	0.93913	0.96184	0.957051
17230	0.95	0.99435	1	1	0.952381	1	0.90404	0.958333	1	1	1	1	0.93913	0.960861	0.955956
17240	0.95	0.99435	1	1	0.952381	1	0.90404	0.958333	1	1	1	1	0.93913	0.960861	0.955956
17250	0.95	0.99435	1	1	0.952381	1	0.90404	0.958333	1	1	1	1	0.93913	0.960861	0.955956
17260	0.95	0.99435	1	1	0.952381	1	0.90404	0.958333	1	1	1	1	0.93913	0.960861	0.955956
17270	0.95	0.99435	1	1	0.952381	1	0.90404	0.958333	1	1	1	1	0.93913	0.960861	0.955956
17280	0.95	0.99435	1	1	0.952381	1	0.90404	0.958333	1	1	1	1	0.93913	0.960861	0.955956
17290	0.95	0.99435	1	1	0.952381	1	0.90404	0.958333	1	1	1	1	0.93913	0.960861	0.955956
17300	0.95	0.99435	1	1	0.952381	1	0.90404	0.958333	1	1	1	1	0.93913	0.960861	0.955956
17310	0.95	0.99435	1	1	0.952381	1	0.90404	0.958333	1	1	1	1	0.93913	0.960861	0.955956
17320	0.95	0.99435	1	1	0.952381	1	0.90404	0.958333	1	1	1	1	0.93913	0.960861	0.955956
17330	0.95	0.99435	1	1	0.952381	1	0.90404	0.958333	1	1	1	1	0.93913	0.960861	0.955956
17340	0.95	0.99435	1	1	0.952381	1	0.90404	0.958333	1	1	1	1	0.93913	0.960861	0.955956
17350	0.95	0.99435	1	1	0.952381	1	0.90404	0.958333	1	1	1	1	0.93913	0.960861	0.955956
17360	0.95	0.99435	1	1	0.952381	1	0.90404	0.958333	1	1	1	1	0.93913	0.960861	0.955956
17370	0.95	0.99435	1	1	0.952381	1	0.90404	0.958333	1	1	1	1	0.93913	0.960861	0.955956
17380	0.95	0.99435	1	1	0.952381	1	0.90404	0.958333	1	1	1	1	0.93913	0.960861	0.955956
17390	0.95	0.99435	1	1	0.952381	1	0.90404	0.958333	1	1	1	1	0.93913	0.960861	0.955956
17400	0.95	0.99435	1	1	0.952381	1	0.90404	0.958333	1	1	1	1	0.93913	0.960861	0.955956
17410	0.95	0.99435	1	1	0.952381	1	0.90404	0.958333	1	1	1	1	0.93913	0.960861	0.955956
17420	0.95	0.99435	1	1	0.952381	1	0.90404	0.958333	1	1	1	1	0.93913	0.960861	0.955956
17430	0.95	0.99435	1	1	0.952381	1	0.90404	0.958333	1	1	1	1	0.93913	0.960861	0.955956
17440	0.95	0.99435	1	1	0.952381	1	0.90404	0.958333	1	1	1	1	0.93913	0.960861	0.955956
17450	0.95	0.99435	1	1	0.952381	1	0.90404	0.958333	1	1	1	1	0.93913	0.960861	0.955956
17460	0.95	0.99435	1	1	0.952381	1	0.90404	0.958333	1	1	1	1	0.93913	0.960861	0.955956
17470	0.95	0.99435	1	1	0.952381	1	0.90404	0.958333	1	1	1	1	0.93913	0.960861	0.955956
17480	0.95	0.99435	1	1	0.952381	1	0.90404	0.958333	1	1	1	1	0.93913	0.960861	0.955956
17490	0.95	0.99435	1	1	0.952381	1	0.90404	0.958333	1	1	1	1	0.93913	0.960861	0.955956
17500	0.95	0.99435	1	1	0.952381	1	0.90404	0.958333	1	1	1	1	0.93913	0.960861	0.955956
17510	0.95	0.99435	1	1	0.952381	1	0.90404	0.958333	1	1	1	1	0.93913	0.960861	0.955956
17520	0.95	0.99435	1	1	0.952381	1	0.90404	0.958333	1	1	1	1	0.93913	0.960861	0.955956
17530	0.95	0.99435	1	1	0.952381	1	0.90404	0.958333	1	1	1	1	0.93913	0.960861	0.955956
17540	0.95	0.99435	1	1	0.952381	1	0.90404	0.958333	1	1	1	1	0.93913	0.960861	0.955956
17550	0.95	0.99435	1	1	0.952381	1	0.90404	0.958333	1	1	1	1	0.93913	0.960861	0.955956
17560	0.95	0.99435	1	1	0.952381	1	0.90404	0.958333	1	1	1	1	0.93913	0.960861	0.955956
17570	0.95	0.99435	1	1	0.952381	1	0.90404	0.958333	1	1	1	1	0.93913	0.960861	0.955956
17580	0.95	0.99435	1	1	0.952381	1	0.90404	0.958333	1	1	1	1	0.93913	0.960861	0.955956
17590	0.95	0.99435	1	1	0.952381	1	0.90404	0.958333	1	1	1	1	0.93913	0.960861	0.955956
17600	0.95	0.99435	1	1	0.952381	1	0.90404	0.958333	1	1	1	1	0.93913	0.960861	0.955956
17610	0.95	0.99435	1	1	0.952381	1	0.90404	0.958333	1	1	1	1	0.93913	0.960861	0.955956
17620	0.95	0.99435	1	1	0.952381	1	0.90404	0.958333	1	1	1	1	0.93913	0.960861	0.955956
17630	0.95	0.99435	1	1	0.952381	1	0.90404	0.958333	1	1	1	1	0.93913	0.960861	0.955956
17640	0.95	0.99435	1	1	0.952381	1	0.90404	0.958333	1	1	1	1	0.93913	0.960861	0.955956
17650	0.95	0.99435	1	1	0.952381	1	0.90404	0.958333	1	1	1	1	0.93913	0.960861	0.955956
17660	0.95	0.99435	1	1	0.952381	1	0.90404	0.958333	1	1	1	1	0.93913	0.960861	0.955956
17670	0.95	0.99435	1	1	0.952381	1	0.90404	0.958333	1	1	1	1	0.93913	0.960861	0.955956
17680	0.95	0.99435	1	1	0.952381	1	0.90404	0.958333	1	1	1	1	0.93913	0.960861	0.955956
17690	0.95	0.99435	1	1	0.952381	1	0.90404	0.958333	1	1	1	1	0.93913	0.960861	0.955956
17700	0.95	0.99435	1	1	0.952381	1	0.90404	0.958333	1	1	1	1	0.93913	0.960861	0.955956
17710	0.95	0.99435	1	1	0.952381	1	0.90404	0.958333	1	1	1	1	0.93913	0.960861	0.955956
17720	0.95	0.99435	1	1	0.952381	1	0.90404	0.958333	1	1	1	1	0.93913	0.960861	0.955956
17730	0.95	0.99435	1	1	0.952381	1	0.90404	0.958333	1	1	1	1	0.93913	0.960861	0.955956
17740	0.95	0.99435	1	1	0.952381	1	0.90404	0.958333	1	1	1	1	0.93913	0.960861	0.955956
17750	0.95	0.99435	1	1	0.952381	1	0.90404	0.958333	1	1	1	1	0.93913	0.960861	0.955956
17760	0.95	0.99435	1	1	0.952381	1	0.90404	0.958333	1	1	1	1	0.93913	0.960861	0.955956
17770	0.95	0.99435	1	1	0.952381	1	0.90404	0.958333	1	1	1	1	0.93913	0.960861	0.955956
17780	0.95	0.99435	1	1	0.952381	1	0.90404	0.958333	1	1	1	1	0.93913	0.960861	0.955956
17790	0.95	0.99435	1	1	0.952381	1	0.90404	0.958333	1	1	1	1	0.93913	0.960861	0.955956
17800	0.95	0.99435	1	1	0.952381	1	0.90404	0.958333	1	1	1	1	0.93913	0.960861	0.955956
17810	0.95	0.99435	1	1	0.952381	1	0.90404	0.958333	1	1	1	1	0.93913	0.960861	0.955956
17820	0.95	0.99435	1	1	0.952381	1	0.90404	0.958333	1	1	1	1	0.93913	0.960861	0.955956
17830	0.95	0.99435	1	1	0.952381	1	0.90404	0.96875	1	1	1	1	0.93913	0.96184	0.957051
17840	0.95	0.99435	1	1	0.952381	1	0.90404	0.958333	1	1	1	1	0.93913	0.960861	0.955956
17850	0.95	0.99435	1	1	0.952381	1	0.90404	0.96875	1	1	1	1	0.93913	0.96184	0.957051
17860	0.95	0.99435	1	1	0.952381	1	0.90404	0.96875	1	1	1	1	0.93913	0.96184	0.957051
17870	0.95	0.99435	1	1	0.952381	1	0.90404	0.96875	1	1	1	1	0.93913	0.96184	0.957051
17880	0.95	0.99435	1	1	0.952381	1	0.90404	0.96875	1	1	1	1	0.93913	0.96184	0.957051
17890	0.95	0.99435	1	1	0.952381	1	0.90404	0.96875	1	1	1	1	0.93913	0.96184	0.957051
17900	0.95	0.99435	1	1	0.952381	1	0.90404	0.96875	1	1	1	1	0.93913	0.96184	0.957051
17910	0.95	0.99435	1	1	0.952381	1	0.90404	0.96875	1	1	1	1	0.93913	0.96184	0.957051
17920	0.95	0.99435	1	1	0.952381	1	0.90404	0.96875	1	1	1	1	0.93913	0.96184	0.957051
17930	0.95	0.99435	1	1	0.952381	1	0.90404	0.96875	1	1	1	1	0.93913	0.96184	0.957051
17940	0.95	0.99435	1	1	0.952381	1	0.90404	0.958333	1	1	1	1	0.93913	0.960861	0.955956
17950	0.95	0.99435	1	1	0.952381	1	0.90404	0.96875	1	1	1	1	0.93913	0.96184	0.957051
17960	0.95	0.99435	1	1	0.952381	1	0.90404	0.958333	1	1	1	1	0.93913	0.960861	0.955956
17970	0.95	0.99435	1	1	0.952381	1	0.90404	0.958333	1	1	1	1	0.93913	0.960861	0.955956
17980	0.95	0.99435	1	1	0.952381	1	0.90404	0.958333	1	1	1	1	0.93913	0.960861	0.955956
17990	0.95	0.99435	1	1	0.952381	1	0.90404	0.958333	1	1	1	1	0.93913	0.960861	0.955956
18000	0.95	0.99435	1	1	0.952381	1	0.90404	0.96875	1	1	1	1	0.93913	0.96184	0.957051
18010	0.95	0.99435	1	1	0.952381	1	0.90404	0.96875	1	1	1	1	0.93913	0.96184	0.957051
18020	0.95	0.99435	1	1	0.952381	1	0.90404	0.958333	1	1	1	1	0.93913	0.960861	0.955956
18030	0.95	0.99435	1	1	0.952381	1	0.90404	0.96875	1	1	1	1	0.93913	0.96184	0.957051
18040	0.95	0.99435	1	1	0.952381	1	0.90404	0.96875	1	1	1	1	0.93913	0.96184	0.957051
18050	0.95	0.99435	1	1	0.952381	1	0.90404	0.96875	1	1	1	1	0.93913	0.96184	0.957051
18060	0.95	0.99435	1	1	0.952381	1	0.90404	0.96875	1	1	1	1	0.93913	0.96184	0.957051
18070	0.95	0.99435	1	1	0.952381	1	0.90404	0.96875	1	1	1	1	0.93913	0.96184	0.957051
18080	0.95	0.99435	1	1	0.952381	1	0.90404	0.96875	1	1	1	1	0.93913	0.96184	0.957051
18090	0.95	0.99435	1	1	0.952381	1	0.90404	0.96875	1	1	1	1	0.93913	0.96184	0.957051
18100	0.95	0.99435	1	1	0.952381	1	0.90404	0.96875	1	1	1	1	0.93913	0.96184	0.957051
18110	0.95	0.99435	1	1	0.952381	1	0.90404	0.96875	1	1	1	1	0.93913	0.96184	0.957051
18120	0.95	0.99435	1	1	0.952381	1	0.90404	0.96875	1	1	1	1	0.93913	0.96184	0.957051
18130	0.95	0.99435	1	1	0.952381	1	0.90404	0.96875	1	1	1	1	0.93913	0.96184	0.957051
18140	0.95	0.99435	1	1	0.952381	1	0.90404	0.96875	1	1	1	1	0.93913	0.96184	0.957051
18150	0.95	0.99435	1	1	0.952381	1	0.90404	0.96875	1	1	1	1	0.93913	0.96184	0.957051
18160	0.95	0.99435	1	1	0.952381	1	0.90404	0.96875	1	1	1	1	0.93913	0.96184	0.957051
18170	0.95	0.99435	1	1	0.952381	1	0.90404	0.96875	1	1	1	1	0.93913	0.96184	0.957051
18180	0.95	0.99435	1	1	0.952381	1	0.90404	0.96875	1	1	1	1	0.93913	0.96184	0.957051
18190	0.95	0.99435	1	1	0.952381	1	0.90404	0.958333	1	1	1	1	0.93913	0.960861	0.955956
18200	0.95	0.99435	1	1	0.952381	1	0.90404	0.96875	1	1	1	1	0.93913	0.96184	0.957051
18210	0.95	0.99435	1	1	0.952381	1	0.90404	0.958333	1	1	1	1	0.93913	0.960861	0.955956
18220	0.95	0.99435	1	1	0.952381	1	0.90404	0.96875	1	1	1	1	0.93913	0.96184	0.957051
18230	0.95	0.99435	1	1	0.952381	1	0.90404	0.958333	1	1	1	1	0.93913	0.960861	0.955956
18240	0.95	0.99435	1	1	0.952381	1	0.90404	0.96875	1	1	1	1	0.93913	0.96184	0.957051
18250	0.95	0.99435	1	1	0.952381	1	0.90404	0.96875	1	1	1	1	0.93913	0.96184	0.957051
18260	0.95	0.99435	1	1	0.952381	1	0.90404	0.96875	1	1	1	1	0.93913	0.96184	0.957051
18270	0.95	0.99435	1	1	0.952381	1	0.90404	0.96875	1	1	1	1	0.93913	0.96184	0.957051
18280	0.95	0.99435	1	1	0.952381	1	0.90404	0.96875	1	1	1	1	0.93913	0.96184	0.957051
18290	0.95	0.99435	1	1	0.952381	1	0.90404	0.96875	1	1	1	1	0.93913	0.96184	0.957051
18300	0.95	0.99435	1	1	0.952381	1	0.90404	0.96875	1	1	1	1	0.93913	0.96184	0.957051
18310	0.95	0.99435	1	1	0.952381	1	0.90404	0.96875	1	1	1	1	0.93913	0.96184	0.957051
18320	0.95	0.99435	1	1	0.952381	1	0.90404	0.96875	1	1	1	1	0.93913	0.96184	0.957051
18330	0.95	0.99435	1	1	0.952381	1	0.90404	0.96875	1	1	1	1	0.93913	0.96184	0.957051
18340	0.95	0.99435	1	1	0.952381	1	0.90404	0.96875	1	1	1	1	0.93913	0.96184	0.957051
18350	0.95	0.99435	1	1	0.952381	1	0.90404	0.96875	1	1	1	1	0.93913	0.96184	0.957051
18360	0.95	0.99435	1	1	0.952381	1	0.90404	0.96875	1	1	1	1	0.93913	0.96184	0.957051
18370	0.95	0.99435	1	1	0.952381	1	0.90404	0.96875	1	1	1	1	0.93913	0.96184	0.957051
18380	0.95	0.99435	1	1	0.952381	1	0.90404	0.96875	1	1	1	1	0.93913	0.96184	0.957051
18390	0.95	0.99435	1	1	0.952381	1	0.90404	0.96875	1	1	1	1	0.93913	0.96184	0.957051
18400	0.95	0.99435	1	1	0.952381	1	0.90404	0.96875	1	1	1	1	0.93913	0.96184	0.957051
18410	0.95	0.99435	1	1	0.952381	1	0.90404	0.96875	1	1	1	1	0.93913	0.96184	0.957051
18420	0.95	0.99435	1	1	0.952381	1	0.90404	0.96875	1	1	1	1	0.93913	0.96184	0.957051
18430	0.95	0.99435	1	1	0.952381	1	0.90404	0.958333	1	1	1	1	0.93913	0.960861	0.955956
18440	0.95	0.99435	1	1	0.952381	1	0.90404	0.96875	1	1	1	1	0.93913	0.96184	0.957051
18450	0.95	0.99435	1	1	0.952381	1	0.90404	0.96875	1	1	1	1	0.93913	0.96184	0.957051
18460	0.95	0.99435	1	1	0.952381	1	0.90404	0.96875	1	1	1	1	0.93913	0.96184	0.957051
18470	0.95	0.99435	1	1	0.952381	1	0.90404	0.96875	1	1	1	1	0.93913	0.96184	0.957051
18480	0.95	0.99435	1	1	0.952381	1	0.90404	0.96875	1	1	1	1	0.93913	0.96184	0.957051
18490	0.95	0.99435	1	1	0.952381	1	0.90404	0.96875	1	1	1	1	0.93913	0.96184	0.957051
18500	0.95	0.99435	1	1	0.952381	1	0.90404	0.96875	1	1	1	1	0.93913	0.96184	0.957051
18510	0.95	0.99435	1	1	0.952381	1	0.90404	0.96875	1	1	1	1	0.93913	0.96184	0.957051
18520	0.95	0.99435	1	1	0.952381	1	0.90404	0.96875	1	1	1	1	0.93913	0.96184	0.957051
18530	0.95	0.99435	1	1	0.952381	1	0.90404	0.96875	1	1	1	1	0.93913	0.96184	0.957051
18540	0.95	0.99435	1	1	0.952381	1	0.90404	0.96875	1	1	1	1	0.93913	0.96184	0.957051
18550	0.95	0.99435	1	1	0.952381	1	0.90404	0.96875	1	1	1	1	0.93913	0.96184	0.957051
18560	0.95	0.99435	1	1	0.952381	1	0.90404	0.96875	1	1	1	1	0.93913	0.96184	0.957051
18570	0.95	0.99435	1	1	0.952381	1	0.90404	0.96875	1	1	1	1	0.93913	0.96184	0.957051
18580	0.95	0.99435	1	1	0.952381	1	0.90404	0.96875	1	1	1	1	0.93913	0.96184	0.957051
18590	0.95	0.99435	1	1	0.952381	1	0.90404	0.96875	1	1	1	1	0.93913	0.96184	0.957051
18600	0.95	0.99435	1	1	0.952381	1	0.90404	0.96875	1	1	1	1	0.93913	0.96184	0.957051
18610	0.95	0.99435	1	1	0.952381	1	0.90404	0.96875	1	1	1	1	0.93913	0.96184	0.957051
18620	0.95	0.99435	1	1	0.952381	1	0.90404	0.96875	1	1	1	1	0.93913	0.96184	0.957051
18630	0.95	0.99435	1	1	0.952381	1	0.90404	0.96875	1	1	1	1	0.93913	0.96184	0.957051
18640	0.95	0.99435	1	1	0.952381	1	0.90404	0.96875	1	1	1	1	0.93913	0.96184	0.957051
18650	0.95	0.99435	1	1	0.952381	1	0.90404	0.96875	1	1	1	1	0.93913	0.96184	0.957051
18660	0.95	0.99435	1	1	0.952381	1	0.90404	0.96875	1	1	1	1	0.93913	0.96184	0.957051
18670	0.95	0.99435	1	1	0.952381	1	0.90404	0.96875	1	1	1	1	0.93913	0.96184	0.957051
18680	0.95	0.99435	1	1	0.952381	1	0.90404	0.96875	1	1	1	1	0.93913	0.96184	0.957051
18690	0.95	0.99435	1	1	0.952381	1	0.90404	0.96875	1	1	1	1	0.93913	0.96184	0.957051
18700	0.95	0.99435	1	1	0.952381	1	0.90404	0.96875	1	1	1	1	0.93913	0.96184	0.957051
18710	0.95	0.99435	1	1	0.952381	1	0.90404	0.96875	1	1	1	1	0.93913	0.96184	0.957044
18720	0.95	0.99435	1	1	0.952381	1	0.90404	0.96875	1	1	1	1	0.93913	0.96184	0.957051
18730	0.95	0.99435	1	1	0.952381	1	0.90404	0.96875	1	1	1	1	0.93913	0.96184	0.957051
18740	0.95	0.99435	1	1	0.952381	1	0.90404	0.96875	1	1	1	1	0.93913	0.96184	0.957051
18750	0.95	0.99435	1	1	0.952381	1	0.90404	0.96875	1	1	1	1	0.93913	0.96184	0.957051
18760	0.95	0.99435	1	1	0.952381	1	0.90404	0.96875	1	1	1	1	0.93913	0.96184	0.957051
18770	0.95	0.99435	1	1	0.952381	1	0.90404	0.96875	1	1	1	1	0.93913	0.96184	0.957051
18780	0.9625	0.99435	1	1	0.952381	1	0.90404	0.96875	1	1	1	1	0.93913	0.962818	0.958153
18790	0.9625	0.99435	1	1	0.952381	1	0.90404	0.96875	1	1	1	1	0.93913	0.962818	0.958153
18800	0.9625	0.99435	1	1	0.952381	1	0.90404	0.96875	1	1	1	1	0.93913	0.962818	0.958153
18810	0.9625	0.99435	1	1	0.952381	1	0.90404	0.96875	1	1	1	1	0.93913	0.962818	0.958153
18820	0.9625	0.99435	1	1	0.952381	1	0.90404	0.96875	1	1	1	1	0.93913	0.962818	0.958153
18830	0.9625	0.99435	1	1	0.952381	1	0.90404	0.96875	1	1	1	1	0.93913	0.962818	0.958153
18840	0.9625	0.99435	1	1	0.952381	1	0.90404	0.96875	1	1	1	1	0.93913	0.962818	0.958153
18850	0.9625	0.99435	1	1	0.952381	1	0.90404	0.96875	1	1	1	1	0.93913	0.962818	0.958153
18860	0.9625	0.99435	1	1	0.952381	1	0.90404	0.96875	1	1	1	1	0.93913	0.962818	0.958153
18870	0.9625	0.99435	1	1	0.952381	1	0.90404	0.96875	1	1	1	1	0.93913	0.962818	0.958153
18880	0.9625	0.99435	1	1	0.952381	1	0.90404	0.96875	1	1	1	1	0.93913	0.962818	0.958153
18890	0.9625	0.99435	1	1	0.952381	1	0.90404	0.96875	1	1	1	1	0.93913	0.962818	0.958153
18900	0.9625	0.99435	1	1	0.952381	1	0.90404	0.96875	1	1	1	1	0.93913	0.962818	0.958153
18910	0.9625	0.99435	1	1	0.952381	1	0.90404	0.96875	1	1	1	1	0.93913	0.962818	0.958153
18920	0.9625	0.99435	1	1	0.952381	1	0.90404	0.96875	1	1	1	1	0.93913	0.962818	0.958153
18930	0.9625	0.99435	1	1	0.952381	1	0.90404	0.96875	1	1	1	1	0.93913	0.962818	0.958153
18940	0.9625	0.99435	1	1	0.952381	1	0.90404	0.96875	1	1	1	1	0.93913	0.962818	0.958153
18950	0.9625	0.99435	1	1	0.952381	1	0.90404	0.96875	1	1	1	1	0.93913	0.962818	0.958153
18960	0.9625	0.99435	1	1	0.952381	1	0.90404	0.96875	1	1	1	1	0.93913	0.962818	0.958153
18970	0.95	0.99435	1	1	0.952381	1	0.90404	0.96875	1	1	1	1	0.93913	0.96184	0.957051
18980	0.95	0.99435	1	1	0.952381	1	0.90404	0.96875	1	1	1	1	0.93913	0.96184	0.957051
18990	0.95	0.99435	1	1	0.952381	1	0.90404	0.96875	1	1	1	1	0.93913	0.96184	0.957051
19000	0.95	0.99435	1	1	0.952381	1	0.90404	0.96875	1	1	1	1	0.93913	0.96184	0.957051
19010	0.95	0.99435	1	1	0.952381	1	0.90404	0.96875	1	1	1	1	0.93913	0.96184	0.957051
19020	0.95	0.99435	1	1	0.952381	1	0.90404	0.96875	1	1	1	1	0.93913	0.96184	0.957051
19030	0.9625	0.99435	1	1	0.952381	1	0.90404	0.96875	1	1	1	1	0.93913	0.962818	0.958153
19040	0.9625	0.99435	1	1	0.952381	1	0.90404	0.96875	1	1	1	1	0.93913	0.962818	0.958153
19050	0.9625	0.99435	1	1	0.952381	1	0.90404	0.96875	1	1	1	1	0.93913	0.962818	0.958153
19060	0.9625	0.99435	1	1	0.952381	1	0.90404	0.96875	1	1	1	1	0.93913	0.962818	0.958153
19070	0.9625	0.99435	1	1	0.952381	1	0.90404	0.96875	1	1	1	1	0.93913	0.962818	0.958153
19080	0.9625	0.99435	1	1	0.952381	1	0.90404	0.96875	1	1	1	1	0.93913	0.962818	0.958153
19090	0.9625	0.99435	1	1	0.952381	1	0.90404	0.96875	1	1	1	1	0.93913	0.962818	0.958153
19100	0.9625	0.99435	1	1	0.952381	1	0.90404	0.96875	1	1	1	1	0.93913	0.962818	0.958153
19110	0.9625	0.99435	1	1	0.952381	1	0.90404	0.96875	1	1	1	1	0.93913	0.962818	0.958153
19120	0.9625	0.99435	1	1	0.952381	1	0.90404	0.96875	1	1	1	1	0.93913	0.962818	0.958153
19130	0.9625	0.99435	1	1	0.952381	1	0.90404	0.96875	1	1	1	1	0.93913	0.962818	0.958153
19140	0.9625	0.99435	1	1	0.952381	1	0.90404	0.96875	1	1	1	1	0.930435	0.96184	0.957036
19150	0.9625	0.99435	1	1	0.952381	1	0.90404	0.96875	1	1	1	1	0.93913	0.962818	0.958153
19160	0.9625	0.99435	1	1	0.952381	1	0.90404	0.96875	1	1	1	1	0.93913	0.962818	0.958153
19170	0.9625	0.99435	1	1	0.952381	1	0.90404	0.96875	1	1	1	1	0.93913	0.962818	0.958146
19180	0.9625	0.99435	1	1	0.952381	1	0.90404	0.96875	1	1	1	1	0.930435	0.96184	0.957036
19190	0.9625	0.99435	1	1	0.952381	1	0.90404	0.96875	1	1	1	1	0.930435	0.96184	0.957036
19200	0.9625	0.99435	1	1	0.952381	1	0.90404	0.96875	1	1	1	1	0.930435	0.96184	0.957036
19210	0.9625	0.99435	1	1	0.952381	1	0.90404	0.96875	1	1	1	1	0.930435	0.96184	0.957036
19220	0.9625	0.99435	1	1	0.952381	1	0.90404	0.96875	1	1	1	1	0.930435	0.96184	0.957036
19230	0.9625	0.99435	1	1	0.952381	1	0.90404	0.96875	1	1	1	1	0.930435	0.96184	0.957036
19240	0.9625	0.99435	1	1	0.952381	1	0.90404	0.96875	1	1	1	1	0.930435	0.96184	0.957036
19250	0.9625	0.99435	1	1	0.952381	1	0.90404	0.96875	1	1	1	1	0.930435	0.96184	0.957036
19260	0.9625	0.99435	1	1	0.952381	1	0.90404	0.96875	1	1	1	1	0.930435	0.96184	0.957036
19270	0.9625	0.99435	1	1	0.952381	1	0.90404	0.96875	1	1	1	1	0.930435	0.96184	0.957036
19280	0.9625	0.99435	1	1	0.952381	1	0.90404	0.96875	1	1	1	1	0.930435	0.96184	0.957036
19290	0.9625	0.99435	1	1	0.952381	1	0.90404	0.96875	1	1	1	1	0.930435	0.96184	0.957036
19300	0.9625	0.99435	1	1	0.952381	1	0.90404	0.96875	1	1	1	1	0.930435	0.96184	0.957036
19310	0.9625	0.99435	1	1	0.952381	1	0.90404	0.96875	1	1	1	1	0.930435	0.96184	0.957036
19320	0.9625	0.99435	1	1	0.952381	1	0.90404	0.96875	1	1	1	1	0.930435	0.96184	0.957036
19330	0.9625	0.99435	1	1	0.952381	1	0.90404	0.96875	1	1	1	1	0.930435	0.96184	0.957036
19340	0.9625	0.99435	1	1	0.952381	1	0.90404	0.96875	1	1	1	1	0.930435	0.96184	0.957036
19350	0.9625	0.99435	1	1	0.952381	1	0.90404	0.96875	1	1	1	1	0.930435	0.96184	0.957036
19360	0.9625	0.99435	1	1	0.952381	1	0.90404	0.96875	1	1	1	1	0.930435	0.96184	0.957036
19370	0.9625	0.99435	1	1	0.952381	1	0.90404	0.96875	1	1	1	1	0.930435	0.96184	0.957036
19380	0.9625	0.99435	1	1	0.952381	1	0.90404	0.96875	1	1	1	1	0.930435	0.96184	0.957036
19390	0.9625	0.99435	1	1	0.952381	1	0.90404	0.96875	1	1	1	1	0.93913	0.962818	0.958153
19400	0.9625	0.99435	1	1	0.952381	1	0.90404	0.96875	1	1	1	1	0.93913	0.962818	0.958153
19410	0.9625	0.99435	1	1	0.952381	1	0.90404	0.96875	1	1	1	1	0.93913	0.962818	0.958153
19420	0.9625	0.99435	1	1	0.952381	1	0.90404	0.96875	1	1	1	1	0.93913	0.962818	0.958153
19430	0.9625	0.99435	1	1	0.952381	1	0.90404	0.96875	1	1	1	1	0.93913	0.962818	0.958153
19440	0.9625	0.99435	1	1	0.952381	1	0.90404	0.96875	1	1	1	1	0.93913	0.962818	0.958153
19450	0.9625	0.99435	1	1	0.942857	1	0.90404	0.96875	1	1	1	1	0.93913	0.96184	0.957047
19460	0.9625	0.99435	1	1	0.942857	1	0.90404	0.96875	1	1	1	1	0.93913	0.96184	0.957047
19470	0.9625	0.99435	1	1	0.942857	1	0.90404	0.96875	1	1	1	1	0.93913	0.96184	0.957047
19480	0.9625	0.99435	1	1	0.942857	1	0.90404	0.96875	1	1	1	1	0.93913	0.96184	0.957047
19490	0.9625	0.99435	1	1	0.942857	1	0.90404	0.96875	1	1	1	1	0.93913	0.96184	0.957047
19500	0.9625	0.99435	1	1	0.942857	1	0.90404	0.96875	1	1	1	1	0.93913	0.96184	0.957047
19510	0.9625	0.99435	1	1	0.942857	1	0.90404	0.96875	1	1	1	1	0.93913	0.96184	0.957047
19520	0.9625	0.99435	1	1	0.942857	1	0.90404	0.96875	1	1	1	1	0.93913	0.96184	0.957047
19530	0.9625	0.99435	1	1	0.942857	1	0.90404	0.96875	1	1	1	1	0.93913	0.96184	0.957047
19540	0.9625	0.99435	1	1	0.942857	1	0.90404	0.96875	1	1	1	1	0.93913	0.96184	0.957047
19550	0.9625	0.99435	1	1	0.942857	1	0.90404	0.96875	1	1	1	1	0.93913	0.96184	0.957047
19560	0.9625	0.99435	1	1	0.942857	1	0.90404	0.96875	1	1	1	1	0.930435	0.960861	0.955931
19570	0.9625	0.99435	1	1	0.952381	1	0.90404	0.96875	1	1	1	1	0.930435	0.96184	0.957036
19580	0.9625	0.99435	1	1	0.942857	1	0.90404	0.96875	1	1	1	1	0.93913	0.96184	0.957047
19590	0.9625	0.99435	1	1	0.942857	1	0.90404	0.96875	1	1	1	1	0.93913	0.96184	0.957047
19600	0.9625	0.99435	1	1	0.942857	1	0.90404	0.96875	1	1	1	1	0.93913	0.96184	0.957047
19610	0.9625	0.99435	1	1	0.942857	1	0.90404	0.96875	1	1	1	1	0.93913	0.96184	0.957047
19620	0.9625	0.99435	1	1	0.942857	1	0.90404	0.96875	1	1	1	1	0.93913	0.96184	0.957047
19630	0.9625	0.99435	1	1	0.942857	1	0.90404	0.96875	1	1	1	1	0.93913	0.96184	0.957047
19640	0.9625	0.99435	1	1	0.942857	1	0.90404	0.96875	1	1	1	1	0.930435	0.960861	0.955931
19650	0.9625	0.99435	1	1	0.942857	1	0.90404	0.96875	1	1	1	1	0.93913	0.96184	0.957047
19660	0.9625	0.99435	1	1	0.942857	1	0.90404	0.96875	1	1	1	1	0.93913	0.96184	0.957047
19670	0.9625	0.99435	1	1	0.942857	1	0.90404	0.96875	1	1	1	1	0.930435	0.960861	0.955931
19680	0.9625	0.99435	1	1	0.942857	1	0.90404	0.96875	1	1	1	1	0.930435	0.960861	0.955931
19690	0.9625	0.99435	1	1	0.942857	1	0.90404	0.96875	1	1	1	1	0.930435	0.960861	0.955931
19700	0.9625	0.99435	1	1	0.942857	1	0.90404	0.96875	1	1	1	1	0.930435	0.960861	0.955931
19710	0.9625	0.99435	1	1	0.942857	1	0.90404	0.96875	1	1	1	1	0.930435	0.960861	0.955931
19720	0.9625	0.99435	1	1	0.942857	1	0.90404	0.96875	1	1	1	1	0.930435	0.960861	0.955931
19730	0.9625	0.99435	1	1	0.942857	1	0.90404	0.96875	1	1	1	1	0.930435	0.960861	0.955931
19740	0.9625	0.99435	1	1	0.942857	1	0.90404	0.96875	1	1	1	1	0.930435	0.960861	0.955931
19750	0.9625	0.99435	1	1	0.942857	1	0.90404	0.96875	1	1	1	1	0.930435	0.960861	0.955931
19760	0.9625	0.99435	1	1	0.942857	1	0.90404	0.96875	1	1	1	1	0.930435	0.960861	0.955931
19770	0.9625	0.99435	1	1	0.942857	1	0.90404	0.96875	1	1	1	1	0.930435	0.960861	0.955931
19780	0.9625	0.99435	1	1	0.942857	1	0.90404	0.96875	1	1	1	1	0.930435	0.960861	0.955931
19790	0.9625	0.99435	1	1	0.942857	1	0.90404	0.96875	1	1	1	1	0.930435	0.960861	0.955931
19800	0.9625	0.99435	1	1	0.942857	1	0.90404	0.96875	1	1	1	1	0.930435	0.960861	0.955931
19810	0.9625	0.99435	1	1	0.942857	1	0.90404	0.96875	1	1	1	1	0.930435	0.960861	0.955931
19820	0.9625	0.99435	1	1	0.942857	1	0.90404	0.96875	1	1	1	1	0.93913	0.96184	0.957047
19830	0.9625	0.99435	1	1	0.942857	1	0.90404	0.96875	1	1	1	1	0.93913	0.96184	0.957047
19840	0.9625	0.99435	1	1	0.942857	1	0.90404	0.96875	1	1	1	1	0.930435	0.960861	0.955931
19850	0.9625	0.99435	1	1	0.942857	1	0.90404	0.96875	1	1	1	1	0.930435	0.960861	0.955931
19860	0.9625	0.99435	1	1	0.942857	1	0.90404	0.96875	1	1	1	1	0.93913	0.96184	0.957047
19870	0.9625	0.99435	1	1	0.942857	1	0.90404	0.96875	1	1	1	1	0.930435	0.960861	0.955931
19880	0.9625	0.99435	1	1	0.942857	1	0.90404	0.96875	1	1	1	1	0.930435	0.960861	0.955931
19890	0.9625	0.99435	1	1	0.942857	1	0.90404	0.96875	1	1	1	1	0.930435	0.960861	0.955931
19900	0.9625	0.99435	1	1	0.942857	1	0.90404	0.96875	1	1	1	1	0.930435	0.960861	0.955931
19910	0.9625	0.99435	1	1	0.942857	1	0.90404	0.96875	1	1	1	1	0.930435	0.960861	0.955931
19920	0.9625	0.99435	1	1	0.942857	1	0.90404	0.96875	1	1	1	1	0.930435	0.960861	0.955931
19930	0.9625	0.99435	1	1	0.942857	1	0.90404	0.96875	1	1	1	1	0.930435	0.960861	0.955931
19940	0.9625	0.99435	1	1	0.942857	1	0.90404	0.96875	1	1	1	1	0.93913	0.96184	0.957047
19950	0.9625	0.99435	1	1	0.942857	1	0.90404	0.96875	1	1	1	1	0.93913	0.96184	0.957047
19960	0.9625	0.99435	1	1	0.942857	1	0.90404	0.96875	1	1	1	1	0.93913	0.96184	0.957047
19970	0.9625	0.99435	1	1	0.942857	1	0.90404	0.96875	1	1	1	1	0.930435	0.960861	0.955931
19980	0.9625	0.99435	1	1	0.942857	1	0.90404	0.96875	1	1	1	1	0.930435	0.960861	0.955931
19990	0.9625	0.99435	1	1	0.942857	1	0.90404	0.96875	1	1	1	1	0.930435	0.960861	0.955931
[truncated: 46 more rows]

## Sheet: PART
Number of features	Aerodigestive Tract	Blood	Bone	Breast	Digestive System	Kidney	Lung	Nervous System	Pancreas	Skin	Soft Tissue	Thyroid	Urogenital System	ACC	MCC
10	0.5375	0.977401	0.552632	0.557692	0.552381	0.787879	0.353535	0.458333	0.387097	0.745763	0.52381	0.588235	0.330435	0.566536	0.519469
20	0.575	0.983051	0.552632	0.711538	0.590476	0.636364	0.5	0.604167	0.387097	0.813559	0.571429	0.647059	0.313043	0.623288	0.58095
30	0.625	0.971751	0.605263	0.634615	0.590476	0.666667	0.545455	0.666667	0.548387	0.830508	0.52381	0.705882	0.373913	0.651663	0.609583
40	0.6375	0.971751	0.631579	0.634615	0.628571	0.727273	0.515152	0.666667	0.645161	0.813559	0.619048	0.764706	0.408696	0.662427	0.622561
50	0.6875	0.977401	0.684211	0.711538	0.590476	0.787879	0.489899	0.75	0.612903	0.813559	0.761905	0.764706	0.356522	0.670254	0.633109
60	0.6375	0.977401	0.789474	0.692308	0.533333	0.787879	0.494949	0.75	0.451613	0.847458	0.619048	0.823529	0.382609	0.662427	0.624356
70	0.7125	0.977401	0.842105	0.807692	0.619048	0.727273	0.565657	0.822917	0.580645	0.881356	0.47619	0.764706	0.426087	0.710372	0.676866
80	0.65	0.977401	0.657895	0.692308	0.609524	0.787879	0.560606	0.822917	0.677419	0.813559	0.571429	0.647059	0.4	0.688845	0.651372
90	0.7375	0.977401	0.763158	0.788462	0.590476	0.787879	0.479798	0.802083	0.741935	0.830508	0.380952	0.764706	0.426087	0.688845	0.653155
100	0.6	0.971751	0.710526	0.711538	0.552381	0.757576	0.535354	0.791667	0.741935	0.847458	0.666667	0.705882	0.443478	0.683953	0.647195
110	0.6875	0.988701	0.710526	0.596154	0.590476	0.787879	0.580808	0.8125	0.645161	0.813559	0.619048	0.823529	0.46087	0.701566	0.665857
120	0.7125	0.983051	0.710526	0.692308	0.6	0.69697	0.550505	0.854167	0.774194	0.847458	0.52381	0.882353	0.573913	0.721135	0.687517
130	0.7	0.983051	0.736842	0.730769	0.571429	0.757576	0.540404	0.854167	0.709677	0.864407	0.666667	0.764706	0.504348	0.712329	0.678919
140	0.6625	0.983051	0.736842	0.730769	0.6	0.727273	0.489899	0.84375	0.645161	0.762712	0.52381	0.823529	0.521739	0.692759	0.658194
150	0.775	0.983051	0.763158	0.711538	0.533333	0.757576	0.575758	0.8125	0.677419	0.79661	0.666667	0.882353	0.547826	0.719178	0.686053
160	0.6375	0.977401	0.684211	0.769231	0.6	0.787879	0.530303	0.833333	0.612903	0.813559	0.619048	0.764706	0.46087	0.694716	0.658279
170	0.6375	0.983051	0.815789	0.75	0.619048	0.727273	0.621212	0.822917	0.677419	0.864407	0.333333	0.764706	0.530435	0.723092	0.68913
180	0.625	0.977401	0.763158	0.826923	0.685714	0.818182	0.540404	0.802083	0.645161	0.864407	0.52381	0.882353	0.591304	0.727006	0.694509
190	0.725	0.983051	0.789474	0.730769	0.666667	0.818182	0.606061	0.84375	0.774194	0.830508	0.619048	0.882353	0.504348	0.740705	0.709273
200	0.7375	0.977401	0.763158	0.692308	0.609524	0.818182	0.59596	0.8125	0.83871	0.864407	0.619048	0.941176	0.478261	0.728963	0.696974
210	0.675	0.983051	0.815789	0.692308	0.628571	0.757576	0.59596	0.84375	0.774194	0.864407	0.52381	0.823529	0.486957	0.725049	0.691384
220	0.65	0.971751	0.815789	0.692308	0.647619	0.787879	0.535354	0.84375	0.774194	0.881356	0.571429	0.764706	0.521739	0.717221	0.683108
230	0.7	0.971751	0.789474	0.711538	0.609524	0.757576	0.530303	0.833333	0.83871	0.864407	0.571429	0.705882	0.530435	0.715264	0.681669
240	0.725	0.977401	0.815789	0.75	0.609524	0.787879	0.570707	0.864583	0.903226	0.864407	0.52381	0.823529	0.521739	0.734834	0.703724
250	0.725	0.977401	0.789474	0.788462	0.609524	0.757576	0.59596	0.854167	0.870968	0.864407	0.571429	0.941176	0.469565	0.734834	0.702784
260	0.575	0.977401	0.789474	0.730769	0.6	0.727273	0.530303	0.833333	0.903226	0.898305	0.52381	0.882353	0.591304	0.7182	0.684355
270	0.7375	0.977401	0.657895	0.634615	0.67619	0.727273	0.59596	0.875	0.870968	0.898305	0.619048	0.764706	0.591304	0.744618	0.714396
280	0.7	0.977401	0.710526	0.807692	0.657143	0.848485	0.560606	0.895833	0.870968	0.847458	0.52381	0.764706	0.495652	0.733855	0.704208
290	0.7	0.977401	0.763158	0.865385	0.666667	0.818182	0.540404	0.84375	0.83871	0.898305	0.571429	0.823529	0.495652	0.733855	0.704009
300	0.675	0.977401	0.763158	0.807692	0.67619	0.848485	0.636364	0.864583	0.806452	0.864407	0.571429	0.764706	0.521739	0.750489	0.719775
310	0.7625	0.966102	0.710526	0.692308	0.67619	0.787879	0.575758	0.833333	0.870968	0.864407	0.333333	0.764706	0.634783	0.740705	0.709503
320	0.7625	0.977401	0.815789	0.884615	0.657143	0.787879	0.585859	0.8125	0.83871	0.864407	0.428571	0.705882	0.486957	0.737769	0.706745
330	0.6625	0.977401	0.789474	0.788462	0.657143	0.757576	0.575758	0.822917	0.83871	0.847458	0.52381	0.823529	0.46087	0.722114	0.688572
340	0.7	0.977401	0.789474	0.788462	0.638095	0.787879	0.580808	0.875	0.83871	0.881356	0.47619	0.941176	0.513043	0.738748	0.707171
350	0.6625	0.971751	0.842105	0.807692	0.628571	0.787879	0.560606	0.8125	0.83871	0.847458	0.428571	0.941176	0.53913	0.727006	0.694769
360	0.7	0.971751	0.763158	0.807692	0.657143	0.69697	0.570707	0.822917	0.870968	0.864407	0.47619	0.941176	0.6	0.739726	0.709772
370	0.6375	0.971751	0.842105	0.807692	0.638095	0.787879	0.575758	0.833333	0.774194	0.864407	0.380952	0.823529	0.53913	0.727006	0.694131
380	0.6875	0.971751	0.789474	0.730769	0.590476	0.757576	0.570707	0.833333	0.806452	0.881356	0.47619	0.882353	0.513043	0.720157	0.687164
390	0.7625	0.971751	0.842105	0.788462	0.580952	0.818182	0.560606	0.802083	0.774194	0.881356	0.52381	0.882353	0.547826	0.73092	0.700477
400	0.675	0.977401	0.789474	0.807692	0.619048	0.787879	0.565657	0.833333	0.870968	0.881356	0.47619	0.764706	0.513043	0.727006	0.69469
410	0.7125	0.977401	0.736842	0.807692	0.657143	0.757576	0.555556	0.84375	0.903226	0.898305	0.47619	0.882353	0.434783	0.725049	0.693012
420	0.725	0.977401	0.710526	0.826923	0.571429	0.787879	0.550505	0.833333	0.870968	0.881356	0.52381	0.823529	0.495652	0.721135	0.688446
430	0.7	0.971751	0.684211	0.769231	0.561905	0.757576	0.585859	0.833333	0.935484	0.847458	0.571429	0.705882	0.504348	0.719178	0.685922
440	0.7625	0.977401	0.736842	0.75	0.561905	0.787879	0.545455	0.8125	0.903226	0.881356	0.52381	0.764706	0.530435	0.721135	0.688633
450	0.7	0.971751	0.710526	0.769231	0.638095	0.787879	0.550505	0.833333	0.83871	0.864407	0.52381	0.705882	0.556522	0.725049	0.692704
460	0.725	0.977401	0.763158	0.75	0.638095	0.787879	0.555556	0.833333	0.83871	0.864407	0.52381	0.705882	0.53913	0.727984	0.696065
470	0.725	0.977401	0.736842	0.730769	0.590476	0.787879	0.590909	0.8125	0.870968	0.898305	0.47619	0.588235	0.504348	0.722114	0.689
480	0.75	0.977401	0.763158	0.711538	0.571429	0.818182	0.606061	0.833333	0.870968	0.898305	0.52381	0.588235	0.521739	0.73092	0.698409
490	0.7125	0.977401	0.763158	0.769231	0.619048	0.787879	0.590909	0.822917	0.870968	0.881356	0.47619	0.529412	0.573913	0.733855	0.701645
500	0.725	0.966102	0.815789	0.730769	0.6	0.787879	0.611111	0.833333	0.870968	0.881356	0.52381	0.647059	0.565217	0.737769	0.705847
510	0.7625	0.966102	0.736842	0.788462	0.72381	0.848485	0.606061	0.84375	0.870968	0.830508	0.428571	0.882353	0.521739	0.749511	0.719385
520	0.7625	0.966102	0.815789	0.769231	0.666667	0.818182	0.555556	0.833333	0.870968	0.830508	0.380952	0.764706	0.504348	0.728963	0.697228
530	0.7375	0.966102	0.789474	0.730769	0.714286	0.848485	0.590909	0.802083	0.870968	0.830508	0.380952	0.764706	0.452174	0.727984	0.694813
540	0.675	0.966102	0.736842	0.788462	0.695238	0.848485	0.621212	0.822917	0.870968	0.847458	0.333333	0.941176	0.573913	0.746575	0.715539
550	0.675	0.966102	0.736842	0.788462	0.685714	0.818182	0.555556	0.833333	0.903226	0.847458	0.333333	1	0.530435	0.729941	0.698117
560	0.7125	0.966102	0.736842	0.788462	0.67619	0.818182	0.545455	0.833333	0.903226	0.847458	0.380952	1	0.530435	0.73092	0.699065
570	0.7125	0.966102	0.736842	0.807692	0.647619	0.848485	0.60101	0.854167	0.870968	0.830508	0.47619	1	0.573913	0.747554	0.717289
580	0.6375	0.966102	0.763158	0.846154	0.647619	0.757576	0.540404	0.864583	0.870968	0.830508	0.428571	1	0.547826	0.727006	0.694693
590	0.65	0.966102	0.763158	0.769231	0.695238	0.757576	0.550505	0.854167	0.870968	0.830508	0.47619	0.941176	0.556522	0.73092	0.699342
600	0.7375	0.966102	0.789474	0.807692	0.619048	0.757576	0.540404	0.84375	0.83871	0.830508	0.428571	0.882353	0.556522	0.727006	0.694895
610	0.7	0.966102	0.815789	0.807692	0.657143	0.757576	0.515152	0.864583	0.806452	0.830508	0.47619	0.882353	0.608696	0.731898	0.700572
620	0.6875	0.966102	0.789474	0.75	0.609524	0.818182	0.525253	0.864583	0.806452	0.813559	0.47619	0.882353	0.6	0.72407	0.692237
630	0.75	0.966102	0.763158	0.711538	0.619048	0.757576	0.565657	0.854167	0.774194	0.830508	0.47619	0.823529	0.547826	0.725049	0.691799
640	0.7125	0.966102	0.789474	0.730769	0.628571	0.757576	0.570707	0.854167	0.774194	0.847458	0.52381	0.823529	0.53913	0.727006	0.693874
650	0.7375	0.966102	0.789474	0.769231	0.647619	0.787879	0.565657	0.854167	0.870968	0.898305	0.380952	0.882353	0.530435	0.735812	0.704787
660	0.7125	0.966102	0.763158	0.826923	0.6	0.848485	0.580808	0.84375	0.870968	0.864407	0.380952	0.882353	0.478261	0.727006	0.695371
670	0.7375	0.966102	0.789474	0.826923	0.619048	0.818182	0.570707	0.833333	0.870968	0.864407	0.380952	0.823529	0.426087	0.721135	0.68837
680	0.75	0.966102	0.815789	0.846154	0.609524	0.787879	0.570707	0.854167	0.83871	0.864407	0.428571	0.823529	0.426087	0.72407	0.691975
690	0.8125	0.966102	0.815789	0.807692	0.619048	0.878788	0.555556	0.84375	0.806452	0.881356	0.428571	0.941176	0.452174	0.731898	0.701425
700	0.8375	0.966102	0.789474	0.807692	0.619048	0.878788	0.590909	0.854167	0.903226	0.915254	0.666667	0.882353	0.469565	0.751468	0.722407
710	0.8	0.966102	0.736842	0.769231	0.647619	0.878788	0.550505	0.864583	0.903226	0.864407	0.666667	0.882353	0.486957	0.739726	0.709194
720	0.8125	0.966102	0.736842	0.692308	0.628571	0.909091	0.570707	0.864583	0.903226	0.881356	0.666667	0.882353	0.513043	0.74364	0.714014
730	0.8375	0.966102	0.763158	0.692308	0.628571	0.878788	0.60101	0.864583	0.935484	0.864407	0.619048	0.823529	0.443478	0.741683	0.71095
740	0.7625	0.966102	0.763158	0.788462	0.657143	0.878788	0.590909	0.864583	0.935484	0.864407	0.666667	0.823529	0.486957	0.747554	0.717266
750	0.725	0.966102	0.868421	0.730769	0.638095	0.848485	0.575758	0.84375	0.903226	0.864407	0.666667	0.941176	0.530435	0.74364	0.713015
760	0.7625	0.966102	0.763158	0.711538	0.638095	0.818182	0.535354	0.854167	0.903226	0.864407	0.666667	0.941176	0.46087	0.726027	0.69429
770	0.775	0.966102	0.763158	0.788462	0.628571	0.818182	0.550505	0.854167	0.903226	0.898305	0.52381	0.882353	0.469565	0.731898	0.700641
780	0.75	0.966102	0.789474	0.865385	0.590476	0.757576	0.590909	0.875	0.870968	0.881356	0.52381	0.941176	0.417391	0.731898	0.700252
790	0.8	0.966102	0.789474	0.788462	0.590476	0.787879	0.580808	0.895833	0.83871	0.881356	0.52381	0.941176	0.469565	0.737769	0.706919
800	0.7875	0.966102	0.789474	0.807692	0.638095	0.757576	0.570707	0.885417	0.83871	0.881356	0.52381	0.941176	0.443478	0.735812	0.705245
810	0.7875	0.966102	0.789474	0.730769	0.657143	0.787879	0.520202	0.854167	0.83871	0.881356	0.52381	1	0.573913	0.737769	0.707863
820	0.725	0.966102	0.736842	0.75	0.590476	0.818182	0.565657	0.854167	0.806452	0.864407	0.47619	0.941176	0.530435	0.726027	0.69382
830	0.7	0.966102	0.763158	0.769231	0.657143	0.818182	0.580808	0.854167	0.83871	0.864407	0.47619	0.941176	0.53913	0.737769	0.706355
840	0.6625	0.966102	0.710526	0.788462	0.72381	0.878788	0.570707	0.854167	0.774194	0.847458	0.52381	1	0.556522	0.741683	0.710821
850	0.6875	0.966102	0.710526	0.788462	0.685714	0.848485	0.59596	0.864583	0.774194	0.847458	0.52381	1	0.573913	0.746575	0.715921
860	0.6875	0.971751	0.736842	0.807692	0.72381	0.878788	0.565657	0.864583	0.774194	0.864407	0.52381	0.941176	0.573913	0.748532	0.718604
870	0.7125	0.971751	0.736842	0.711538	0.733333	0.848485	0.590909	0.864583	0.774194	0.864407	0.52381	0.941176	0.478261	0.739726	0.707955
880	0.7	0.971751	0.763158	0.75	0.714286	0.848485	0.60101	0.833333	0.774194	0.881356	0.47619	0.941176	0.521739	0.74364	0.712631
890	0.7125	0.971751	0.789474	0.769231	0.67619	0.818182	0.60101	0.854167	0.774194	0.881356	0.428571	0.941176	0.53913	0.744618	0.71372
900	0.6625	0.971751	0.736842	0.807692	0.72381	0.818182	0.606061	0.875	0.774194	0.881356	0.428571	0.941176	0.573913	0.752446	0.72311
910	0.7375	0.971751	0.763158	0.769231	0.742857	0.818182	0.616162	0.864583	0.806452	0.881356	0.666667	0.941176	0.591304	0.768102	0.740695
920	0.75	0.971751	0.763158	0.730769	0.704762	0.878788	0.611111	0.802083	0.83871	0.864407	0.428571	0.941176	0.547826	0.748532	0.718774
930	0.7	0.971751	0.763158	0.807692	0.714286	0.878788	0.621212	0.802083	0.83871	0.881356	0.47619	0.941176	0.53913	0.752446	0.723184
940	0.7625	0.971751	0.763158	0.807692	0.704762	0.878788	0.585859	0.8125	0.774194	0.881356	0.47619	0.941176	0.530435	0.747554	0.718304
950	0.6875	0.971751	0.684211	0.788462	0.771429	0.909091	0.60101	0.791667	0.83871	0.881356	0.47619	0.882353	0.452174	0.738748	0.708219
960	0.65	0.971751	0.684211	0.75	0.771429	0.878788	0.580808	0.770833	0.83871	0.881356	0.428571	0.882353	0.443478	0.725049	0.692732
970	0.7375	0.971751	0.763158	0.769231	0.695238	0.787879	0.606061	0.8125	0.870968	0.881356	0.47619	0.941176	0.495652	0.742661	0.712509
980	0.75	0.971751	0.736842	0.788462	0.685714	0.787879	0.590909	0.8125	0.774194	0.881356	0.571429	1	0.486957	0.738748	0.708624
990	0.775	0.971751	0.736842	0.75	0.685714	0.818182	0.611111	0.822917	0.774194	0.847458	0.571429	1	0.486957	0.742661	0.712139
1000	0.7375	0.971751	0.710526	0.788462	0.704762	0.818182	0.621212	0.802083	0.806452	0.864407	0.52381	1	0.530435	0.748532	0.719101
1010	0.725	0.971751	0.710526	0.788462	0.666667	0.848485	0.565657	0.822917	0.806452	0.864407	0.52381	0.941176	0.547826	0.736791	0.706606
1020	0.75	0.971751	0.736842	0.769231	0.72381	0.848485	0.580808	0.822917	0.741935	0.864407	0.47619	0.941176	0.573913	0.747554	0.717974
1030	0.7625	0.971751	0.710526	0.769231	0.695238	0.818182	0.560606	0.833333	0.806452	0.881356	0.428571	0.823529	0.521739	0.734834	0.70403
1040	0.7125	0.971751	0.736842	0.788462	0.695238	0.818182	0.545455	0.84375	0.774194	0.881356	0.428571	0.882353	0.504348	0.728963	0.697775
1050	0.7625	0.971751	0.789474	0.75	0.666667	0.818182	0.606061	0.84375	0.774194	0.847458	0.47619	0.882353	0.469565	0.736791	0.705636
1060	0.7125	0.971751	0.763158	0.807692	0.695238	0.909091	0.585859	0.822917	0.774194	0.881356	0.47619	0.705882	0.486957	0.735812	0.704677
1070	0.675	0.971751	0.763158	0.826923	0.695238	0.878788	0.560606	0.833333	0.806452	0.847458	0.571429	0.764706	0.452174	0.727006	0.695229
1080	0.7	0.971751	0.789474	0.826923	0.67619	0.878788	0.580808	0.833333	0.83871	0.847458	0.47619	0.764706	0.469565	0.732877	0.701678
1090	0.6875	0.971751	0.684211	0.788462	0.685714	0.848485	0.60101	0.864583	0.774194	0.881356	0.52381	0.823529	0.513043	0.739726	0.70875
1100	0.6875	0.971751	0.710526	0.788462	0.67619	0.848485	0.590909	0.864583	0.774194	0.898305	0.52381	0.823529	0.478261	0.734834	0.702637
1110	0.675	0.966102	0.842105	0.769231	0.685714	0.848485	0.555556	0.864583	0.774194	0.881356	0.666667	0.823529	0.46087	0.73092	0.70019
1120	0.7375	0.966102	0.815789	0.826923	0.695238	0.818182	0.575758	0.84375	0.741935	0.830508	0.571429	0.882353	0.434783	0.731898	0.700517
1130	0.8	0.966102	0.842105	0.807692	0.714286	0.848485	0.641414	0.875	0.870968	0.830508	0.571429	0.882353	0.469565	0.763209	0.73521
1140	0.7625	0.966102	0.815789	0.826923	0.733333	0.848485	0.621212	0.864583	0.870968	0.864407	0.571429	0.882353	0.478261	0.760274	0.732931
1150	0.7625	0.966102	0.815789	0.826923	0.704762	0.818182	0.606061	0.864583	0.870968	0.830508	0.571429	0.882353	0.478261	0.751468	0.72273
1160	0.7875	0.966102	0.815789	0.846154	0.714286	0.818182	0.631313	0.864583	0.870968	0.813559	0.571429	0.764706	0.478261	0.757339	0.729531
1170	0.8	0.966102	0.842105	0.788462	0.685714	0.878788	0.585859	0.864583	0.870968	0.813559	0.571429	0.882353	0.469565	0.747554	0.718659
1180	0.775	0.966102	0.842105	0.807692	0.647619	0.787879	0.565657	0.854167	0.903226	0.830508	0.52381	0.941176	0.478261	0.737769	0.707794
1190	0.7	0.966102	0.815789	0.769231	0.685714	0.787879	0.560606	0.875	0.774194	0.830508	0.714286	0.764706	0.556522	0.739726	0.708985
1200	0.7125	0.966102	0.815789	0.788462	0.733333	0.787879	0.565657	0.864583	0.806452	0.847458	0.666667	0.823529	0.530435	0.745597	0.715644
1210	0.7375	0.966102	0.815789	0.788462	0.704762	0.787879	0.555556	0.875	0.806452	0.881356	0.619048	0.823529	0.565217	0.748532	0.719394
1220	0.7125	0.966102	0.815789	0.826923	0.704762	0.818182	0.606061	0.84375	0.709677	0.847458	0.666667	0.823529	0.478261	0.742661	0.712308
1230	0.7	0.966102	0.842105	0.846154	0.704762	0.818182	0.590909	0.854167	0.709677	0.847458	0.666667	0.823529	0.469565	0.740705	0.710643
1240	0.7	0.966102	0.815789	0.826923	0.72381	0.848485	0.606061	0.84375	0.774194	0.847458	0.666667	0.764706	0.469565	0.744618	0.714054
1250	0.65	0.966102	0.842105	0.826923	0.704762	0.818182	0.575758	0.833333	0.83871	0.898305	0.666667	0.823529	0.495652	0.740705	0.70976
1260	0.65	0.966102	0.815789	0.807692	0.685714	0.848485	0.585859	0.833333	0.870968	0.864407	0.619048	0.882353	0.556522	0.745597	0.715279
1270	0.65	0.966102	0.815789	0.884615	0.657143	0.818182	0.60101	0.84375	0.870968	0.864407	0.619048	1	0.513043	0.746575	0.717193
1280	0.65	0.966102	0.842105	0.865385	0.666667	0.818182	0.621212	0.822917	0.870968	0.847458	0.619048	0.941176	0.495652	0.745597	0.715844
1290	0.7125	0.966102	0.842105	0.826923	0.657143	0.818182	0.621212	0.822917	0.870968	0.847458	0.619048	0.941176	0.547826	0.753425	0.724659
1300	0.8125	0.966102	0.842105	0.846154	0.647619	0.848485	0.575758	0.822917	0.806452	0.830508	0.619048	0.941176	0.521739	0.747554	0.718222
1310	0.7	0.966102	0.842105	0.75	0.628571	0.787879	0.550505	0.875	0.870968	0.881356	0.619048	0.823529	0.530435	0.733855	0.702177
1320	0.725	0.966102	0.842105	0.769231	0.619048	0.787879	0.570707	0.864583	0.870968	0.830508	0.619048	0.882353	0.547826	0.738748	0.707419
1330	0.7125	0.966102	0.842105	0.769231	0.609524	0.787879	0.565657	0.875	0.870968	0.830508	0.666667	0.882353	0.556522	0.738748	0.707445
1340	0.7	0.966102	0.842105	0.769231	0.619048	0.787879	0.560606	0.875	0.870968	0.830508	0.666667	0.882353	0.573913	0.739726	0.708966
1350	0.675	0.966102	0.842105	0.769231	0.619048	0.787879	0.590909	0.875	0.870968	0.830508	0.714286	0.823529	0.582609	0.744618	0.714218
1360	0.6625	0.966102	0.842105	0.769231	0.628571	0.787879	0.59596	0.885417	0.870968	0.830508	0.714286	0.823529	0.582609	0.746575	0.716609
1370	0.675	0.966102	0.842105	0.75	0.647619	0.757576	0.59596	0.875	0.870968	0.847458	0.619048	0.823529	0.573913	0.744618	0.71421
1380	0.6875	0.966102	0.868421	0.807692	0.685714	0.787879	0.611111	0.875	0.903226	0.830508	0.666667	0.823529	0.53913	0.754403	0.725179
1390	0.6875	0.966102	0.842105	0.769231	0.695238	0.787879	0.611111	0.875	0.903226	0.813559	0.619048	0.823529	0.547826	0.751468	0.721753
1400	0.7375	0.966102	0.842105	0.75	0.657143	0.787879	0.656566	0.885417	0.903226	0.830508	0.619048	0.823529	0.556522	0.762231	0.73308
1410	0.775	0.966102	0.842105	0.711538	0.704762	0.787879	0.560606	0.84375	0.870968	0.830508	0.619048	0.823529	0.53913	0.742661	0.712224
1420	0.7375	0.966102	0.842105	0.711538	0.657143	0.818182	0.515152	0.875	0.870968	0.847458	0.666667	0.764706	0.565217	0.733855	0.702967
1430	0.725	0.966102	0.842105	0.711538	0.657143	0.818182	0.525253	0.864583	0.870968	0.881356	0.666667	0.764706	0.582609	0.737769	0.707089
1440	0.6875	0.966102	0.868421	0.730769	0.67619	0.818182	0.575758	0.875	0.870968	0.847458	0.619048	0.764706	0.565217	0.744618	0.714236
1450	0.75	0.966102	0.815789	0.711538	0.657143	0.787879	0.545455	0.885417	0.83871	0.847458	0.714286	0.823529	0.513043	0.734834	0.703743
1460	0.725	0.966102	0.868421	0.711538	0.72381	0.787879	0.565657	0.875	0.870968	0.881356	0.666667	0.941176	0.469565	0.74364	0.713182
1470	0.7125	0.966102	0.868421	0.711538	0.714286	0.787879	0.550505	0.875	0.870968	0.881356	0.666667	0.941176	0.486957	0.740705	0.709958
1480	0.7125	0.966102	0.842105	0.711538	0.714286	0.848485	0.545455	0.864583	0.870968	0.881356	0.714286	0.941176	0.530435	0.745597	0.715494
1490	0.7125	0.966102	0.868421	0.711538	0.72381	0.848485	0.545455	0.864583	0.870968	0.881356	0.714286	0.941176	0.521739	0.746575	0.71665
1500	0.725	0.966102	0.868421	0.711538	0.72381	0.848485	0.555556	0.854167	0.870968	0.881356	0.714286	0.941176	0.513043	0.747554	0.71768
1510	0.7	0.966102	0.894737	0.769231	0.714286	0.818182	0.580808	0.854167	0.870968	0.881356	0.714286	0.941176	0.478261	0.748532	0.718962
1520	0.675	0.966102	0.894737	0.788462	0.67619	0.818182	0.631313	0.854167	0.903226	0.847458	0.619048	0.823529	0.452174	0.745597	0.714495
1530	0.65	0.966102	0.894737	0.788462	0.72381	0.787879	0.580808	0.864583	0.903226	0.847458	0.619048	0.823529	0.426087	0.735812	0.704256
1540	0.6625	0.966102	0.894737	0.788462	0.714286	0.848485	0.560606	0.864583	0.903226	0.847458	0.571429	0.823529	0.408696	0.73092	0.699108
1550	0.725	0.966102	0.894737	0.865385	0.695238	0.848485	0.585859	0.854167	0.870968	0.830508	0.619048	0.941176	0.46087	0.748532	0.718883
1560	0.75	0.966102	0.868421	0.826923	0.714286	0.848485	0.59596	0.864583	0.806452	0.847458	0.666667	0.941176	0.469565	0.753425	0.723922
1570	0.7375	0.966102	0.868421	0.826923	0.695238	0.818182	0.611111	0.885417	0.774194	0.830508	0.714286	0.941176	0.478261	0.754403	0.725253
1580	0.7125	0.966102	0.842105	0.826923	0.666667	0.818182	0.59596	0.875	0.774194	0.847458	0.666667	0.882353	0.504348	0.746575	0.716406
1590	0.7125	0.966102	0.868421	0.846154	0.67619	0.848485	0.616162	0.864583	0.774194	0.847458	0.666667	0.823529	0.495652	0.751468	0.721881
1600	0.6875	0.966102	0.868421	0.826923	0.685714	0.818182	0.616162	0.875	0.741935	0.847458	0.714286	0.823529	0.486957	0.748532	0.718567
1610	0.7375	0.966102	0.894737	0.846154	0.657143	0.848485	0.575758	0.833333	0.741935	0.864407	0.714286	0.882353	0.504348	0.744618	0.714384
1620	0.7625	0.966102	0.842105	0.826923	0.657143	0.818182	0.60101	0.84375	0.806452	0.830508	0.714286	0.882353	0.486957	0.746575	0.716514
1630	0.7875	0.966102	0.842105	0.807692	0.657143	0.818182	0.611111	0.833333	0.774194	0.830508	0.714286	0.882353	0.495652	0.748532	0.718193
1640	0.7375	0.966102	0.842105	0.788462	0.685714	0.818182	0.570707	0.84375	0.806452	0.847458	0.714286	0.941176	0.469565	0.739726	0.70844
1650	0.7625	0.966102	0.842105	0.807692	0.67619	0.818182	0.580808	0.84375	0.83871	0.847458	0.714286	0.941176	0.469565	0.744618	0.713902
1660	0.7875	0.966102	0.842105	0.807692	0.657143	0.818182	0.560606	0.84375	0.806452	0.847458	0.666667	0.941176	0.495652	0.741683	0.711052
1670	0.8	0.966102	0.842105	0.788462	0.666667	0.848485	0.565657	0.833333	0.774194	0.830508	0.666667	1	0.469565	0.739726	0.708865
1680	0.8	0.966102	0.842105	0.788462	0.685714	0.848485	0.570707	0.84375	0.774194	0.847458	0.666667	1	0.486957	0.746575	0.716997
1690	0.8	0.966102	0.842105	0.788462	0.685714	0.848485	0.580808	0.84375	0.774194	0.847458	0.666667	1	0.495652	0.749511	0.720296
1700	0.775	0.966102	0.842105	0.769231	0.666667	0.848485	0.570707	0.854167	0.806452	0.847458	0.666667	0.941176	0.504348	0.744618	0.714998
1710	0.7375	0.966102	0.868421	0.846154	0.685714	0.848485	0.565657	0.84375	0.806452	0.847458	0.666667	0.941176	0.513043	0.747554	0.718138
1720	0.775	0.966102	0.868421	0.826923	0.695238	0.848485	0.570707	0.84375	0.774194	0.847458	0.666667	1	0.513043	0.751468	0.722452
1730	0.75	0.966102	0.868421	0.75	0.695238	0.818182	0.565657	0.833333	0.806452	0.864407	0.571429	0.882353	0.513043	0.740705	0.709696
1740	0.725	0.966102	0.868421	0.807692	0.685714	0.818182	0.560606	0.833333	0.806452	0.864407	0.619048	0.882353	0.513043	0.740705	0.710037
1750	0.7375	0.966102	0.868421	0.846154	0.695238	0.818182	0.590909	0.833333	0.741935	0.847458	0.619048	0.882353	0.478261	0.74364	0.713444
1760	0.75	0.966102	0.868421	0.846154	0.714286	0.848485	0.60101	0.84375	0.741935	0.847458	0.666667	0.823529	0.495652	0.752446	0.723757
1770	0.7	0.966102	0.868421	0.769231	0.619048	0.757576	0.626263	0.864583	0.806452	0.915254	0.666667	0.823529	0.521739	0.747554	0.716778
1780	0.7	0.966102	0.868421	0.769231	0.647619	0.818182	0.631313	0.864583	0.806452	0.932203	0.666667	0.882353	0.513043	0.754403	0.724685
1790	0.7125	0.966102	0.868421	0.769231	0.685714	0.787879	0.636364	0.864583	0.741935	0.932203	0.666667	0.882353	0.521739	0.758317	0.728959
1800	0.7125	0.966102	0.894737	0.75	0.666667	0.787879	0.651515	0.854167	0.741935	0.915254	0.666667	0.882353	0.513043	0.75636	0.726317
1810	0.725	0.966102	0.894737	0.826923	0.638095	0.787879	0.651515	0.864583	0.741935	0.881356	0.666667	0.882353	0.469565	0.752446	0.722147
1820	0.725	0.966102	0.894737	0.807692	0.638095	0.787879	0.636364	0.854167	0.741935	0.881356	0.666667	0.882353	0.469565	0.747554	0.71672
1830	0.775	0.966102	0.868421	0.769231	0.685714	0.757576	0.631313	0.84375	0.741935	0.881356	0.666667	0.882353	0.469565	0.750489	0.720236
1840	0.7875	0.966102	0.868421	0.807692	0.72381	0.787879	0.59596	0.875	0.741935	0.881356	0.714286	0.882353	0.521739	0.761252	0.733163
1850	0.75	0.966102	0.868421	0.730769	0.666667	0.787879	0.611111	0.885417	0.83871	0.881356	0.714286	0.882353	0.469565	0.749511	0.719788
1860	0.7625	0.966102	0.842105	0.75	0.657143	0.818182	0.585859	0.885417	0.806452	0.881356	0.714286	0.823529	0.46087	0.742661	0.71298
1870	0.7875	0.966102	0.842105	0.75	0.657143	0.818182	0.575758	0.885417	0.806452	0.881356	0.714286	0.764706	0.478261	0.74364	0.714145
1880	0.7875	0.966102	0.842105	0.730769	0.647619	0.818182	0.575758	0.885417	0.806452	0.881356	0.714286	0.764706	0.495652	0.74364	0.714096
1890	0.775	0.966102	0.842105	0.730769	0.67619	0.818182	0.565657	0.885417	0.806452	0.881356	0.714286	0.764706	0.504348	0.744618	0.715309
1900	0.775	0.966102	0.842105	0.75	0.67619	0.818182	0.575758	0.875	0.806452	0.881356	0.714286	0.764706	0.513043	0.747554	0.718481
1910	0.75	0.966102	0.842105	0.711538	0.685714	0.787879	0.580808	0.864583	0.806452	0.881356	0.714286	0.764706	0.495652	0.741683	0.711779
1920	0.725	0.966102	0.868421	0.711538	0.666667	0.787879	0.60101	0.875	0.806452	0.898305	0.714286	0.882353	0.495652	0.746575	0.716954
1930	0.7	0.966102	0.894737	0.673077	0.67619	0.757576	0.580808	0.875	0.806452	0.898305	0.714286	0.882353	0.495652	0.739726	0.709237
1940	0.725	0.966102	0.894737	0.692308	0.657143	0.69697	0.570707	0.875	0.806452	0.949153	0.809524	0.882353	0.46087	0.737769	0.706607
1950	0.725	0.966102	0.894737	0.730769	0.647619	0.727273	0.575758	0.895833	0.83871	0.949153	0.809524	0.823529	0.521739	0.749511	0.719943
1960	0.725	0.966102	0.894737	0.730769	0.647619	0.727273	0.585859	0.895833	0.83871	0.932203	0.809524	0.882353	0.513043	0.750489	0.721042
1970	0.7375	0.966102	0.894737	0.730769	0.647619	0.727273	0.580808	0.895833	0.83871	0.932203	0.809524	0.882353	0.513043	0.750489	0.721054
1980	0.725	0.966102	0.763158	0.769231	0.752381	0.878788	0.550505	0.864583	0.806452	0.932203	0.666667	1	0.530435	0.753425	0.724977
1990	0.725	0.966102	0.763158	0.769231	0.761905	0.878788	0.560606	0.864583	0.806452	0.932203	0.619048	1	0.513043	0.753425	0.725092
2000	0.725	0.966102	0.736842	0.769231	0.761905	0.878788	0.555556	0.854167	0.806452	0.932203	0.619048	1	0.521739	0.751468	0.722903
2010	0.75	0.966102	0.763158	0.730769	0.733333	0.909091	0.570707	0.84375	0.806452	0.932203	0.619048	0.941176	0.547826	0.754403	0.72585
2020	0.7125	0.966102	0.763158	0.769231	0.72381	0.909091	0.540404	0.84375	0.806452	0.932203	0.619048	0.882353	0.53913	0.744618	0.715109
2030	0.675	0.966102	0.736842	0.788462	0.72381	0.878788	0.585859	0.864583	0.806452	0.915254	0.619048	0.823529	0.513043	0.746575	0.716462
2040	0.6875	0.966102	0.710526	0.75	0.72381	0.878788	0.575758	0.854167	0.806452	0.915254	0.619048	0.823529	0.513043	0.741683	0.711166
2050	0.6875	0.966102	0.736842	0.730769	0.67619	0.878788	0.565657	0.84375	0.870968	0.915254	0.666667	0.823529	0.530435	0.738748	0.708373
2060	0.675	0.966102	0.736842	0.769231	0.666667	0.848485	0.560606	0.854167	0.903226	0.915254	0.666667	0.823529	0.53913	0.739726	0.709624
2070	0.6875	0.966102	0.736842	0.769231	0.695238	0.878788	0.540404	0.854167	0.935484	0.898305	0.666667	0.823529	0.53913	0.740705	0.711162
2080	0.6875	0.966102	0.763158	0.730769	0.666667	0.878788	0.530303	0.854167	0.903226	0.898305	0.666667	0.823529	0.530435	0.732877	0.702579
2090	0.6875	0.966102	0.763158	0.730769	0.666667	0.878788	0.545455	0.854167	0.870968	0.898305	0.666667	0.823529	0.530435	0.734834	0.704405
2100	0.675	0.966102	0.763158	0.730769	0.67619	0.878788	0.535354	0.854167	0.903226	0.915254	0.619048	0.823529	0.495652	0.729941	0.699317
2110	0.6875	0.966102	0.815789	0.75	0.695238	0.909091	0.580808	0.84375	0.870968	0.898305	0.666667	0.882353	0.504348	0.745597	0.715292
2120	0.7125	0.966102	0.815789	0.711538	0.685714	0.939394	0.565657	0.854167	0.870968	0.898305	0.761905	0.882353	0.530435	0.748532	0.718596
2130	0.7125	0.966102	0.815789	0.711538	0.695238	0.909091	0.570707	0.854167	0.870968	0.898305	0.761905	0.882353	0.530435	0.749511	0.719577
2140	0.7	0.966102	0.868421	0.711538	0.67619	0.878788	0.59596	0.833333	0.870968	0.898305	0.761905	0.882353	0.530435	0.750489	0.720602
2150	0.7	0.966102	0.842105	0.692308	0.714286	0.909091	0.580808	0.833333	0.870968	0.915254	0.761905	0.764706	0.495652	0.745597	0.715222
2160	0.6625	0.966102	0.763158	0.769231	0.704762	0.878788	0.575758	0.84375	0.903226	0.915254	0.761905	0.764706	0.513043	0.744618	0.714104
2170	0.65	0.966102	0.763158	0.769231	0.714286	0.878788	0.585859	0.854167	0.903226	0.915254	0.714286	0.705882	0.513043	0.745597	0.71472
2180	0.6375	0.966102	0.736842	0.75	0.714286	0.878788	0.59596	0.854167	0.903226	0.915254	0.714286	0.705882	0.495652	0.742661	0.711057
2190	0.6625	0.966102	0.789474	0.769231	0.714286	0.848485	0.606061	0.84375	0.903226	0.915254	0.714286	0.705882	0.469565	0.744618	0.713694
2200	0.65	0.966102	0.763158	0.673077	0.72381	0.878788	0.545455	0.84375	0.870968	0.898305	0.761905	0.764706	0.495652	0.73092	0.698905
2210	0.7125	0.966102	0.736842	0.826923	0.657143	0.909091	0.570707	0.8125	0.83871	0.864407	0.666667	1	0.556522	0.744618	0.714326
2220	0.7125	0.966102	0.736842	0.846154	0.67619	0.909091	0.590909	0.822917	0.83871	0.847458	0.666667	0.941176	0.556522	0.750489	0.720789
2230	0.675	0.966102	0.763158	0.807692	0.685714	0.909091	0.59596	0.822917	0.83871	0.847458	0.666667	0.941176	0.521739	0.744618	0.714157
2240	0.675	0.966102	0.763158	0.807692	0.695238	0.909091	0.590909	0.822917	0.83871	0.847458	0.666667	0.941176	0.530435	0.745597	0.715176
2250	0.6625	0.966102	0.763158	0.865385	0.704762	0.878788	0.606061	0.822917	0.83871	0.864407	0.571429	0.941176	0.617391	0.759295	0.730258
2260	0.6625	0.966102	0.763158	0.846154	0.714286	0.878788	0.606061	0.822917	0.83871	0.864407	0.571429	0.941176	0.617391	0.759295	0.730482
2270	0.6625	0.966102	0.763158	0.846154	0.72381	0.878788	0.611111	0.833333	0.83871	0.864407	0.571429	0.941176	0.626087	0.763209	0.734952
2280	0.6875	0.966102	0.763158	0.846154	0.742857	0.909091	0.60101	0.822917	0.870968	0.830508	0.571429	0.941176	0.591304	0.760274	0.732064
2290	0.6375	0.966102	0.736842	0.826923	0.714286	0.939394	0.570707	0.802083	0.870968	0.847458	0.52381	0.941176	0.521739	0.736791	0.706111
2300	0.6375	0.966102	0.763158	0.846154	0.695238	0.909091	0.555556	0.822917	0.870968	0.881356	0.52381	0.823529	0.504348	0.732877	0.702607
2310	0.775	0.966102	0.789474	0.788462	0.704762	0.878788	0.585859	0.833333	0.903226	0.898305	0.619048	0.941176	0.53913	0.758317	0.730215
2320	0.7875	0.966102	0.789474	0.769231	0.704762	0.909091	0.580808	0.8125	0.903226	0.898305	0.619048	0.941176	0.547826	0.757339	0.728777
2330	0.7625	0.966102	0.789474	0.788462	0.704762	0.909091	0.560606	0.791667	0.870968	0.898305	0.52381	0.941176	0.53913	0.746575	0.717303
2340	0.75	0.966102	0.763158	0.826923	0.714286	0.909091	0.560606	0.791667	0.870968	0.898305	0.52381	0.941176	0.530435	0.746575	0.717236
2350	0.75	0.966102	0.789474	0.826923	0.685714	0.939394	0.60101	0.8125	0.870968	0.881356	0.571429	0.941176	0.53913	0.75636	0.728009
2360	0.7625	0.966102	0.736842	0.826923	0.67619	0.939394	0.59596	0.822917	0.870968	0.881356	0.52381	0.882353	0.443478	0.741683	0.711666
2370	0.7625	0.966102	0.736842	0.807692	0.685714	0.939394	0.585859	0.822917	0.870968	0.864407	0.52381	0.882353	0.478261	0.742661	0.712758
2380	0.7625	0.966102	0.736842	0.807692	0.685714	0.939394	0.585859	0.822917	0.870968	0.864407	0.52381	0.882353	0.478261	0.742661	0.712696
2390	0.7	0.966102	0.763158	0.769231	0.685714	0.909091	0.60101	0.8125	0.870968	0.864407	0.52381	0.882353	0.469565	0.736791	0.705493
2400	0.7375	0.966102	0.736842	0.769231	0.695238	0.878788	0.580808	0.8125	0.870968	0.864407	0.47619	0.941176	0.469565	0.734834	0.703278
2410	0.7125	0.966102	0.736842	0.769231	0.704762	0.878788	0.590909	0.822917	0.870968	0.864407	0.52381	0.941176	0.504348	0.741683	0.710563
2420	0.6875	0.966102	0.763158	0.788462	0.685714	0.909091	0.565657	0.791667	0.903226	0.881356	0.666667	0.823529	0.478261	0.732877	0.701269
2430	0.7125	0.966102	0.736842	0.788462	0.704762	0.909091	0.570707	0.791667	0.935484	0.881356	0.619048	0.823529	0.513043	0.740705	0.710922
2440	0.7125	0.966102	0.736842	0.807692	0.714286	0.909091	0.565657	0.78125	0.935484	0.881356	0.619048	0.823529	0.495652	0.738748	0.70897
2450	0.7	0.966102	0.736842	0.788462	0.695238	0.909091	0.565657	0.78125	0.935484	0.881356	0.619048	0.823529	0.530435	0.738748	0.709536
2460	0.7	0.966102	0.736842	0.807692	0.704762	0.909091	0.565657	0.78125	0.935484	0.881356	0.619048	0.823529	0.530435	0.740705	0.711696
2470	0.7	0.966102	0.763158	0.807692	0.685714	0.909091	0.575758	0.78125	0.935484	0.881356	0.619048	0.823529	0.530435	0.741683	0.712023
2480	0.7	0.966102	0.736842	0.769231	0.685714	0.909091	0.535354	0.791667	0.935484	0.898305	0.619048	0.823529	0.547826	0.734834	0.704852
2490	0.7625	0.966102	0.842105	0.788462	0.695238	0.909091	0.550505	0.8125	0.967742	0.898305	0.619048	0.823529	0.530435	0.749511	0.721294
2500	0.775	0.966102	0.842105	0.769231	0.695238	0.909091	0.520202	0.8125	0.935484	0.881356	0.619048	0.823529	0.547826	0.74364	0.715052
2510	0.75	0.966102	0.815789	0.826923	0.733333	0.878788	0.580808	0.802083	0.935484	0.915254	0.619048	0.823529	0.513043	0.755382	0.72755
2520	0.75	0.966102	0.815789	0.826923	0.742857	0.878788	0.575758	0.791667	0.935484	0.915254	0.619048	0.764706	0.513043	0.753425	0.725319
2530	0.725	0.966102	0.842105	0.807692	0.742857	0.878788	0.590909	0.8125	0.935484	0.864407	0.52381	0.882353	0.504348	0.752446	0.724017
2540	0.725	0.966102	0.842105	0.807692	0.733333	0.878788	0.550505	0.802083	0.935484	0.864407	0.52381	0.882353	0.486957	0.740705	0.711123
2550	0.6875	0.966102	0.842105	0.788462	0.72381	0.878788	0.59596	0.8125	0.935484	0.864407	0.52381	0.941176	0.486957	0.746575	0.717755
2560	0.725	0.966102	0.842105	0.826923	0.704762	0.909091	0.560606	0.822917	0.935484	0.864407	0.714286	1	0.486957	0.749511	0.721311
2570	0.7875	0.966102	0.842105	0.826923	0.72381	0.909091	0.565657	0.822917	0.903226	0.864407	0.714286	1	0.478261	0.755382	0.727522
2580	0.7875	0.966102	0.842105	0.826923	0.72381	0.909091	0.570707	0.822917	0.903226	0.864407	0.714286	1	0.495652	0.758317	0.73087
2590	0.8	0.966102	0.842105	0.846154	0.72381	0.909091	0.575758	0.822917	0.903226	0.864407	0.714286	1	0.504348	0.762231	0.735283
2600	0.8125	0.966102	0.815789	0.846154	0.733333	0.909091	0.575758	0.802083	0.903226	0.864407	0.714286	1	0.513043	0.762231	0.735798
2610	0.825	0.966102	0.815789	0.846154	0.72381	0.909091	0.555556	0.8125	0.903226	0.864407	0.714286	1	0.504348	0.758317	0.731203
2620	0.8	0.966102	0.815789	0.846154	0.714286	0.909091	0.545455	0.8125	0.903226	0.864407	0.714286	1	0.504348	0.753425	0.725978
2630	0.75	0.966102	0.815789	0.865385	0.695238	0.909091	0.510101	0.802083	0.935484	0.847458	0.714286	0.882353	0.530435	0.741683	0.713541
2640	0.75	0.966102	0.815789	0.865385	0.704762	0.878788	0.510101	0.802083	0.935484	0.847458	0.714286	0.882353	0.53913	0.742661	0.714751
2650	0.7625	0.966102	0.789474	0.846154	0.685714	0.878788	0.505051	0.8125	0.935484	0.847458	0.809524	0.764706	0.513043	0.736791	0.708066
2660	0.7625	0.966102	0.789474	0.846154	0.704762	0.848485	0.535354	0.8125	0.935484	0.847458	0.809524	0.764706	0.495652	0.741683	0.712943
2670	0.75	0.966102	0.789474	0.846154	0.685714	0.878788	0.530303	0.8125	0.935484	0.847458	0.809524	0.823529	0.486957	0.738748	0.709795
2680	0.7625	0.966102	0.789474	0.846154	0.685714	0.878788	0.515152	0.8125	0.935484	0.847458	0.809524	0.882353	0.495652	0.738748	0.71005
2690	0.7875	0.966102	0.789474	0.846154	0.685714	0.878788	0.515152	0.8125	0.935484	0.847458	0.809524	0.882353	0.486957	0.739726	0.711059
2700	0.7875	0.966102	0.789474	0.807692	0.685714	0.878788	0.555556	0.802083	0.935484	0.864407	0.714286	0.941176	0.556522	0.752446	0.724846
2710	0.775	0.966102	0.789474	0.807692	0.695238	0.878788	0.545455	0.802083	0.935484	0.864407	0.714286	0.941176	0.556522	0.750489	0.722815
2720	0.75	0.966102	0.789474	0.826923	0.695238	0.878788	0.545455	0.802083	0.935484	0.864407	0.714286	0.941176	0.556522	0.749511	0.721882
2730	0.75	0.966102	0.789474	0.846154	0.695238	0.878788	0.550505	0.8125	0.935484	0.864407	0.714286	0.941176	0.556522	0.752446	0.725331
2740	0.75	0.966102	0.815789	0.865385	0.685714	0.878788	0.555556	0.822917	0.935484	0.864407	0.714286	0.882353	0.513043	0.749511	0.721403
2750	0.775	0.966102	0.815789	0.846154	0.685714	0.878788	0.545455	0.822917	0.935484	0.864407	0.714286	0.941176	0.565217	0.755382	0.728479
2760	0.8	0.966102	0.815789	0.846154	0.685714	0.878788	0.545455	0.822917	0.935484	0.864407	0.714286	0.941176	0.556522	0.75636	0.729466
2770	0.775	0.966102	0.815789	0.846154	0.685714	0.878788	0.530303	0.8125	0.935484	0.864407	0.714286	0.941176	0.53913	0.748532	0.720485
2780	0.75	0.966102	0.815789	0.826923	0.685714	0.878788	0.540404	0.8125	0.935484	0.864407	0.714286	0.941176	0.530435	0.746575	0.717795
2790	0.7375	0.966102	0.815789	0.807692	0.685714	0.878788	0.570707	0.8125	0.935484	0.847458	0.761905	0.941176	0.530435	0.750489	0.721689
2800	0.725	0.966102	0.815789	0.788462	0.685714	0.878788	0.59596	0.802083	0.935484	0.847458	0.761905	0.941176	0.504348	0.749511	0.720373
2810	0.725	0.966102	0.789474	0.788462	0.685714	0.878788	0.590909	0.802083	0.967742	0.847458	0.761905	0.941176	0.513043	0.749511	0.720625
2820	0.7375	0.966102	0.789474	0.788462	0.695238	0.878788	0.580808	0.802083	0.967742	0.847458	0.761905	0.941176	0.504348	0.748532	0.719427
2830	0.7375	0.966102	0.789474	0.769231	0.67619	0.878788	0.590909	0.791667	0.935484	0.847458	0.714286	0.941176	0.521739	0.746575	0.717081
2840	0.7625	0.966102	0.789474	0.75	0.704762	0.939394	0.621212	0.802083	0.935484	0.864407	0.666667	0.882353	0.478261	0.753425	0.724529
2850	0.7625	0.966102	0.789474	0.75	0.704762	0.939394	0.621212	0.802083	0.935484	0.864407	0.666667	0.882353	0.478261	0.753425	0.724638
2860	0.75	0.966102	0.789474	0.75	0.714286	0.909091	0.590909	0.802083	0.935484	0.864407	0.666667	0.882353	0.495652	0.748532	0.719524
2870	0.7375	0.966102	0.789474	0.769231	0.685714	0.909091	0.606061	0.8125	0.935484	0.864407	0.666667	0.941176	0.53913	0.755382	0.726829
2880	0.7375	0.966102	0.789474	0.769231	0.685714	0.909091	0.60101	0.8125	0.935484	0.864407	0.666667	0.941176	0.53913	0.754403	0.725847
2890	0.725	0.966102	0.789474	0.75	0.685714	0.909091	0.570707	0.8125	0.935484	0.864407	0.714286	0.941176	0.53913	0.747554	0.718474
2900	0.725	0.966102	0.789474	0.730769	0.685714	0.909091	0.565657	0.8125	0.935484	0.864407	0.714286	0.941176	0.53913	0.745597	0.716339
2910	0.7375	0.966102	0.789474	0.730769	0.695238	0.909091	0.570707	0.8125	0.935484	0.864407	0.714286	0.941176	0.53913	0.748532	0.719515
2920	0.7625	0.966102	0.789474	0.75	0.714286	0.848485	0.560606	0.802083	0.935484	0.881356	0.714286	0.941176	0.547826	0.750489	0.72231
2930	0.7625	0.966102	0.789474	0.75	0.714286	0.848485	0.560606	0.802083	0.935484	0.881356	0.714286	0.941176	0.547826	0.750489	0.72231
2940	0.7875	0.966102	0.789474	0.769231	0.695238	0.909091	0.565657	0.802083	0.935484	0.881356	0.714286	0.941176	0.556522	0.755382	0.727871
2950	0.7875	0.966102	0.789474	0.826923	0.752381	0.909091	0.611111	0.791667	0.935484	0.847458	0.666667	0.823529	0.547826	0.766145	0.739656
2960	0.7875	0.966102	0.789474	0.826923	0.752381	0.909091	0.611111	0.791667	0.935484	0.847458	0.666667	0.823529	0.547826	0.766145	0.739656
2970	0.7875	0.966102	0.789474	0.826923	0.742857	0.909091	0.621212	0.791667	0.935484	0.847458	0.666667	0.823529	0.530435	0.765166	0.738487
2980	0.7875	0.966102	0.789474	0.826923	0.742857	0.909091	0.60101	0.78125	0.935484	0.847458	0.714286	0.823529	0.53913	0.762231	0.73561
2990	0.7875	0.966102	0.789474	0.846154	0.742857	0.909091	0.575758	0.791667	0.935484	0.847458	0.809524	0.823529	0.504348	0.757339	0.730535
3000	0.7875	0.966102	0.763158	0.807692	0.733333	0.909091	0.565657	0.791667	0.935484	0.847458	0.809524	0.882353	0.513043	0.753425	0.726192

## Sheet: RIPPER
Number of features	Aerodigestive Tract	Blood	Bone	Breast	Digestive System	Kidney	Lung	Nervous System	Pancreas	Skin	Soft Tissue	Thyroid	Urogenital System	ACC	MCC
10	0.5875	0.949153	0.526316	0.442308	0.447619	0.69697	0.373737	0.489583	0.483871	0.661017	0.428571	0.588235	0.173913	0.530333	0.481072
20	0.525	0.954802	0.421053	0.461538	0.514286	0.787879	0.358586	0.6875	0.548387	0.745763	0.666667	0.647059	0.33913	0.580235	0.537822
30	0.6375	0.954802	0.684211	0.5	0.466667	0.757576	0.444444	0.552083	0.580645	0.728814	0.714286	0.705882	0.321739	0.598826	0.555605
40	0.725	0.960452	0.657895	0.596154	0.466667	0.787879	0.419192	0.666667	0.645161	0.728814	0.714286	0.705882	0.286957	0.61546	0.57623
50	0.575	0.954802	0.657895	0.538462	0.590476	0.727273	0.444444	0.666667	0.741935	0.779661	0.809524	0.705882	0.365217	0.632094	0.592564
60	0.6875	0.971751	0.631579	0.576923	0.552381	0.818182	0.454545	0.739583	0.612903	0.762712	0.47619	0.647059	0.321739	0.635029	0.594741
70	0.675	0.966102	0.605263	0.557692	0.533333	0.848485	0.520202	0.770833	0.645161	0.813559	0.857143	0.764706	0.434783	0.672211	0.635592
80	0.7375	0.932203	0.736842	0.673077	0.552381	0.818182	0.505051	0.760417	0.741935	0.847458	0.619048	0.647059	0.46087	0.680039	0.643453
90	0.625	0.960452	0.736842	0.596154	0.438095	0.757576	0.489899	0.802083	0.741935	0.864407	0.619048	0.705882	0.417391	0.656556	0.61696
100	0.6875	0.920904	0.578947	0.634615	0.514286	0.757576	0.505051	0.822917	0.612903	0.830508	0.666667	0.588235	0.486957	0.664384	0.626136
110	0.7	0.954802	0.736842	0.692308	0.47619	0.757576	0.520202	0.802083	0.870968	0.813559	0.666667	0.705882	0.478261	0.684932	0.649653
120	0.7	0.954802	0.763158	0.634615	0.495238	0.666667	0.505051	0.791667	0.870968	0.745763	0.571429	0.764706	0.443478	0.669276	0.633502
130	0.6875	0.949153	0.605263	0.75	0.514286	0.818182	0.560606	0.760417	0.709677	0.79661	0.571429	0.705882	0.495652	0.684932	0.647358
140	0.7375	0.949153	0.657895	0.673077	0.485714	0.727273	0.510101	0.78125	0.741935	0.847458	0.619048	0.823529	0.443478	0.674168	0.637066
150	0.7	0.920904	0.552632	0.673077	0.590476	0.787879	0.555556	0.8125	0.774194	0.847458	0.52381	0.705882	0.4	0.679061	0.642464
160	0.725	0.932203	0.736842	0.692308	0.542857	0.69697	0.510101	0.71875	0.741935	0.881356	0.809524	0.705882	0.417391	0.674168	0.638613
170	0.6625	0.977401	0.657895	0.788462	0.52381	0.757576	0.545455	0.770833	0.645161	0.830508	0.571429	0.764706	0.426087	0.681996	0.645353
180	0.725	0.932203	0.736842	0.730769	0.571429	0.909091	0.520202	0.708333	0.774194	0.864407	0.47619	0.764706	0.495652	0.689824	0.654708
190	0.8	0.971751	0.710526	0.730769	0.542857	0.787879	0.520202	0.78125	0.774194	0.830508	0.666667	0.705882	0.443478	0.696673	0.663216
200	0.7125	0.937853	0.710526	0.673077	0.485714	0.757576	0.510101	0.697917	0.741935	0.830508	0.47619	0.823529	0.46087	0.663405	0.624845
210	0.7375	0.926554	0.684211	0.730769	0.571429	0.848485	0.520202	0.708333	0.806452	0.779661	0.761905	0.823529	0.478261	0.686888	0.652082
220	0.5625	0.932203	0.789474	0.75	0.504762	0.818182	0.575758	0.760417	0.741935	0.881356	0.714286	0.882353	0.469565	0.689824	0.655861
230	0.6125	0.926554	0.736842	0.673077	0.552381	0.727273	0.525253	0.78125	0.580645	0.813559	0.714286	0.705882	0.495652	0.672211	0.63456
240	0.6375	0.932203	0.736842	0.692308	0.495238	0.666667	0.530303	0.697917	0.774194	0.813559	0.714286	0.647059	0.556522	0.67319	0.636413
250	0.7375	0.943503	0.684211	0.730769	0.552381	0.757576	0.545455	0.729167	0.774194	0.79661	0.714286	0.705882	0.573913	0.699609	0.6662
260	0.6875	0.949153	0.789474	0.692308	0.533333	0.757576	0.545455	0.677083	0.806452	0.745763	0.714286	0.705882	0.495652	0.681018	0.645617
270	0.5125	0.949153	0.789474	0.615385	0.514286	0.69697	0.60101	0.78125	0.741935	0.847458	0.619048	0.764706	0.46087	0.679061	0.641206
280	0.7	0.920904	0.657895	0.692308	0.466667	0.757576	0.580808	0.75	0.870968	0.813559	0.714286	0.705882	0.452174	0.680039	0.642695
290	0.6875	0.949153	0.789474	0.538462	0.580952	0.787879	0.555556	0.75	0.774194	0.881356	0.809524	0.705882	0.521739	0.699609	0.665778
300	0.6875	0.949153	0.789474	0.673077	0.552381	0.69697	0.540404	0.739583	0.806452	0.864407	0.619048	0.647059	0.478261	0.686888	0.650915
310	0.7125	0.954802	0.736842	0.692308	0.542857	0.727273	0.474747	0.739583	0.677419	0.779661	0.714286	0.705882	0.521739	0.675147	0.640515
320	0.675	0.949153	0.684211	0.634615	0.542857	0.69697	0.590909	0.75	0.774194	0.79661	0.761905	0.823529	0.513043	0.694716	0.659057
330	0.7125	0.937853	0.815789	0.673077	0.504762	0.818182	0.545455	0.791667	0.741935	0.830508	0.761905	0.882353	0.486957	0.696673	0.663267
340	0.775	0.932203	0.763158	0.711538	0.638095	0.818182	0.510101	0.739583	0.870968	0.847458	0.809524	0.823529	0.504348	0.709393	0.67856
350	0.6875	0.937853	0.684211	0.653846	0.485714	0.818182	0.565657	0.760417	0.741935	0.79661	0.666667	0.882353	0.547826	0.690802	0.65586
360	0.6625	0.932203	0.763158	0.692308	0.619048	0.787879	0.550505	0.760417	0.709677	0.847458	0.47619	0.647059	0.504348	0.691781	0.655513
370	0.7	0.932203	0.736842	0.730769	0.495238	0.69697	0.575758	0.729167	0.774194	0.813559	0.809524	0.882353	0.469565	0.688845	0.65228
380	0.7	0.926554	0.763158	0.730769	0.561905	0.69697	0.555556	0.864583	0.83871	0.762712	0.47619	0.705882	0.513043	0.69863	0.663438
390	0.7	0.926554	0.631579	0.692308	0.6	0.727273	0.540404	0.729167	0.806452	0.79661	0.714286	0.823529	0.443478	0.681018	0.645071
400	0.7	0.937853	0.631579	0.653846	0.657143	0.727273	0.565657	0.739583	0.741935	0.779661	0.571429	0.764706	0.573913	0.700587	0.666034
410	0.6625	0.943503	0.736842	0.673077	0.628571	0.787879	0.525253	0.802083	0.774194	0.813559	0.666667	0.823529	0.608696	0.710372	0.677283
420	0.7	0.954802	0.736842	0.653846	0.533333	0.666667	0.590909	0.802083	0.774194	0.813559	0.619048	0.823529	0.478261	0.697652	0.662314
430	0.675	0.926554	0.710526	0.692308	0.590476	0.787879	0.575758	0.729167	0.870968	0.79661	0.761905	0.823529	0.556522	0.705479	0.671043
440	0.7	0.943503	0.552632	0.692308	0.571429	0.787879	0.525253	0.75	0.870968	0.830508	0.666667	0.823529	0.53913	0.692759	0.657686
450	0.65	0.915254	0.631579	0.673077	0.52381	0.727273	0.510101	0.65625	0.83871	0.79661	0.619048	0.941176	0.565217	0.668297	0.630597
460	0.6875	0.909605	0.631579	0.634615	0.590476	0.69697	0.525253	0.6875	0.903226	0.728814	0.666667	0.823529	0.504348	0.670254	0.633192
470	0.7	0.920904	0.684211	0.692308	0.580952	0.727273	0.530303	0.708333	0.741935	0.864407	0.666667	0.764706	0.530435	0.68591	0.650212
480	0.6375	0.943503	0.684211	0.711538	0.647619	0.636364	0.535354	0.729167	0.774194	0.79661	0.571429	0.882353	0.547826	0.691781	0.656218
490	0.7125	0.920904	0.657895	0.711538	0.561905	0.818182	0.60101	0.708333	0.83871	0.79661	0.571429	0.823529	0.495652	0.695695	0.659546
500	0.6375	0.943503	0.815789	0.807692	0.438095	0.818182	0.520202	0.677083	0.741935	0.762712	0.666667	0.823529	0.478261	0.668297	0.631538
510	0.7	0.903955	0.710526	0.673077	0.504762	0.69697	0.530303	0.75	0.870968	0.847458	0.52381	0.764706	0.53913	0.679061	0.641892
520	0.6625	0.932203	0.710526	0.730769	0.590476	0.848485	0.59596	0.677083	0.741935	0.813559	0.809524	0.823529	0.521739	0.702544	0.667485
530	0.625	0.954802	0.710526	0.730769	0.485714	0.727273	0.520202	0.666667	0.677419	0.830508	0.809524	0.823529	0.417391	0.66047	0.622734
540	0.7375	0.892655	0.684211	0.692308	0.542857	0.727273	0.545455	0.666667	0.774194	0.830508	0.761905	0.882353	0.504348	0.679061	0.642723
550	0.725	0.943503	0.710526	0.769231	0.504762	0.69697	0.515152	0.75	0.903226	0.830508	0.714286	0.764706	0.504348	0.689824	0.65462
560	0.75	0.937853	0.684211	0.673077	0.52381	0.727273	0.494949	0.635417	0.83871	0.762712	0.666667	0.823529	0.469565	0.663405	0.626131
570	0.65	0.937853	0.763158	0.673077	0.514286	0.69697	0.494949	0.760417	0.806452	0.779661	0.809524	0.882353	0.504348	0.676125	0.640886
580	0.6875	0.892655	0.657895	0.711538	0.542857	0.69697	0.540404	0.739583	0.709677	0.728814	0.52381	0.764706	0.486957	0.663405	0.625114
590	0.675	0.937853	0.789474	0.75	0.657143	0.848485	0.510101	0.75	0.83871	0.881356	0.714286	0.882353	0.452174	0.703523	0.670522
600	0.6375	0.937853	0.763158	0.711538	0.561905	0.818182	0.550505	0.71875	0.903226	0.881356	0.714286	0.882353	0.478261	0.696673	0.660933
610	0.6625	0.949153	0.578947	0.653846	0.6	0.727273	0.484848	0.635417	0.870968	0.813559	0.571429	0.705882	0.478261	0.66047	0.623118
620	0.7125	0.920904	0.684211	0.730769	0.552381	0.818182	0.606061	0.75	0.903226	0.728814	0.761905	0.764706	0.495652	0.702544	0.668317
630	0.7625	0.920904	0.842105	0.673077	0.495238	0.757576	0.585859	0.770833	0.903226	0.779661	0.714286	0.705882	0.452174	0.695695	0.661526
640	0.7	0.971751	0.789474	0.673077	0.590476	0.69697	0.520202	0.708333	0.903226	0.728814	0.761905	0.764706	0.504348	0.691781	0.657366
650	0.6625	0.932203	0.657895	0.596154	0.590476	0.848485	0.505051	0.71875	0.806452	0.779661	0.571429	0.823529	0.608696	0.684932	0.648865
660	0.7	0.920904	0.736842	0.634615	0.561905	0.69697	0.570707	0.708333	0.806452	0.779661	0.666667	1	0.469565	0.683953	0.647859
670	0.7	0.937853	0.710526	0.730769	0.504762	0.757576	0.520202	0.6875	0.870968	0.813559	0.857143	0.764706	0.504348	0.682975	0.647264
680	0.625	0.937853	0.710526	0.673077	0.485714	0.69697	0.565657	0.729167	0.903226	0.864407	0.809524	0.705882	0.547826	0.689824	0.653647
690	0.725	0.954802	0.736842	0.692308	0.533333	0.69697	0.545455	0.75	0.774194	0.830508	0.571429	0.882353	0.513043	0.693738	0.65829
700	0.6625	0.932203	0.710526	0.653846	0.533333	0.636364	0.580808	0.6875	0.806452	0.745763	0.666667	0.823529	0.513043	0.678082	0.640957
710	0.65	0.881356	0.763158	0.596154	0.571429	0.69697	0.505051	0.729167	0.709677	0.830508	0.809524	0.764706	0.486957	0.663405	0.625386
720	0.7375	0.903955	0.657895	0.673077	0.638095	0.757576	0.520202	0.75	0.806452	0.847458	0.809524	0.529412	0.443478	0.682975	0.647636
730	0.4875	0.937853	0.684211	0.692308	0.571429	0.666667	0.540404	0.71875	0.83871	0.830508	0.714286	0.588235	0.469565	0.664384	0.625432
740	0.6125	0.909605	0.763158	0.730769	0.552381	0.787879	0.515152	0.65625	0.774194	0.813559	0.666667	0.823529	0.478261	0.666341	0.627755
750	0.7375	0.949153	0.710526	0.692308	0.533333	0.787879	0.545455	0.635417	0.709677	0.830508	0.428571	0.823529	0.486957	0.676125	0.639066
760	0.6625	0.909605	0.631579	0.692308	0.52381	0.69697	0.575758	0.697917	0.870968	0.79661	0.761905	0.764706	0.521739	0.681018	0.643701
770	0.7	0.954802	0.763158	0.653846	0.561905	0.757576	0.555556	0.729167	0.806452	0.864407	0.52381	0.764706	0.452174	0.688845	0.652796
780	0.6	0.898305	0.684211	0.692308	0.6	0.636364	0.580808	0.71875	0.774194	0.728814	0.52381	0.882353	0.434783	0.665362	0.625887
790	0.625	0.966102	0.631579	0.653846	0.514286	0.848485	0.550505	0.666667	0.903226	0.779661	0.809524	0.823529	0.521739	0.683953	0.647446
800	0.7125	0.932203	0.815789	0.615385	0.590476	0.757576	0.5	0.760417	0.83871	0.813559	0.666667	0.764706	0.547826	0.692759	0.657715
810	0.7125	0.926554	0.657895	0.576923	0.561905	0.787879	0.510101	0.739583	0.806452	0.813559	0.714286	0.882353	0.504348	0.679061	0.642348
820	0.6125	0.898305	0.684211	0.711538	0.647619	0.69697	0.590909	0.78125	0.83871	0.762712	0.714286	0.764706	0.556522	0.701566	0.666578
830	0.7	0.915254	0.736842	0.653846	0.609524	0.787879	0.545455	0.6875	0.967742	0.779661	0.619048	0.941176	0.504348	0.691781	0.657034
840	0.6625	0.943503	0.657895	0.653846	0.552381	0.757576	0.616162	0.75	0.741935	0.813559	0.571429	0.705882	0.417391	0.683953	0.646348
850	0.7	0.920904	0.710526	0.653846	0.552381	0.666667	0.565657	0.729167	0.83871	0.864407	0.666667	0.764706	0.504348	0.688845	0.65221
860	0.7	0.937853	0.684211	0.653846	0.628571	0.818182	0.590909	0.708333	0.870968	0.762712	0.714286	0.941176	0.530435	0.708415	0.675008
870	0.6875	0.971751	0.710526	0.75	0.514286	0.909091	0.575758	0.6875	0.806452	0.830508	0.52381	0.941176	0.521739	0.702544	0.66796
880	0.6875	0.943503	0.710526	0.730769	0.619048	0.878788	0.550505	0.697917	0.774194	0.881356	0.666667	0.647059	0.417391	0.690802	0.655711
890	0.6125	0.920904	0.736842	0.653846	0.6	0.787879	0.570707	0.635417	0.870968	0.79661	0.666667	0.764706	0.486957	0.679061	0.64102
900	0.625	0.937853	0.736842	0.75	0.571429	0.787879	0.535354	0.677083	0.83871	0.830508	0.52381	0.764706	0.565217	0.688845	0.652858
910	0.675	0.920904	0.578947	0.711538	0.495238	0.727273	0.545455	0.78125	0.806452	0.830508	0.761905	0.882353	0.495652	0.681996	0.645736
920	0.6875	0.937853	0.684211	0.75	0.628571	0.787879	0.555556	0.666667	0.870968	0.830508	0.666667	0.882353	0.452174	0.693738	0.659597
930	0.6	0.932203	0.763158	0.75	0.561905	0.636364	0.570707	0.708333	0.903226	0.779661	0.809524	0.823529	0.556522	0.695695	0.661205
940	0.6375	0.937853	0.684211	0.730769	0.628571	0.787879	0.565657	0.6875	0.83871	0.813559	0.619048	0.882353	0.495652	0.694716	0.659279
950	0.65	0.937853	0.657895	0.692308	0.552381	0.757576	0.580808	0.666667	0.870968	0.864407	0.904762	0.764706	0.513043	0.694716	0.660681
960	0.7375	0.898305	0.736842	0.711538	0.571429	0.787879	0.520202	0.677083	0.935484	0.779661	0.761905	0.705882	0.478261	0.680039	0.643885
970	0.725	0.937853	0.631579	0.75	0.542857	0.818182	0.555556	0.697917	0.870968	0.898305	0.666667	0.823529	0.513043	0.699609	0.665698
980	0.675	0.898305	0.710526	0.730769	0.571429	0.69697	0.570707	0.770833	0.967742	0.779661	0.761905	0.764706	0.443478	0.688845	0.652748
990	0.6625	0.915254	0.763158	0.576923	0.580952	0.575758	0.616162	0.770833	0.741935	0.864407	0.47619	0.764706	0.521739	0.691781	0.654507
1000	0.65	0.926554	0.710526	0.769231	0.647619	0.787879	0.550505	0.729167	0.870968	0.79661	0.761905	0.647059	0.547826	0.704501	0.670366
1010	0.6875	0.909605	0.710526	0.634615	0.552381	0.69697	0.585859	0.71875	0.870968	0.79661	0.619048	0.764706	0.556522	0.690802	0.65377
1020	0.6375	0.943503	0.578947	0.711538	0.628571	0.787879	0.560606	0.833333	0.741935	0.864407	0.714286	0.764706	0.556522	0.710372	0.676871
1030	0.7375	0.892655	0.657895	0.711538	0.580952	0.69697	0.520202	0.645833	0.903226	0.779661	0.666667	0.823529	0.486957	0.671233	0.634492
1040	0.6875	0.932203	0.736842	0.596154	0.638095	0.636364	0.626263	0.770833	0.774194	0.762712	0.761905	0.882353	0.434783	0.699609	0.664028
1050	0.7125	0.943503	0.710526	0.692308	0.657143	0.727273	0.525253	0.739583	0.83871	0.79661	0.714286	0.647059	0.513043	0.697652	0.662087
1060	0.6625	0.932203	0.605263	0.673077	0.619048	0.818182	0.555556	0.75	0.806452	0.847458	0.619048	0.764706	0.504348	0.693738	0.658335
1070	0.65	0.892655	0.815789	0.673077	0.542857	0.818182	0.616162	0.75	0.83871	0.830508	0.857143	0.823529	0.408696	0.692759	0.656709
1080	0.6375	0.915254	0.657895	0.75	0.609524	0.727273	0.550505	0.6875	0.774194	0.830508	0.666667	0.941176	0.556522	0.691781	0.655871
1090	0.8	0.949153	0.789474	0.769231	0.590476	0.787879	0.570707	0.8125	0.612903	0.847458	0.666667	0.764706	0.495652	0.7182	0.686128
1100	0.675	0.909605	0.605263	0.711538	0.657143	0.69697	0.60101	0.708333	0.935484	0.864407	0.761905	0.647059	0.417391	0.693738	0.658077
1110	0.6875	0.920904	0.710526	0.653846	0.657143	0.848485	0.606061	0.708333	0.741935	0.745763	0.571429	0.705882	0.452174	0.691781	0.655987
1120	0.675	0.943503	0.710526	0.788462	0.571429	0.818182	0.535354	0.6875	0.774194	0.813559	0.666667	0.764706	0.478261	0.686888	0.651739
1130	0.6625	0.937853	0.657895	0.692308	0.638095	0.757576	0.505051	0.677083	0.83871	0.830508	0.666667	0.882353	0.504348	0.683953	0.648616
1140	0.75	0.926554	0.631579	0.692308	0.580952	0.727273	0.616162	0.708333	0.774194	0.830508	0.47619	0.705882	0.486957	0.694716	0.658385
1150	0.65	0.932203	0.710526	0.673077	0.6	0.727273	0.60101	0.71875	0.903226	0.779661	0.761905	0.823529	0.513043	0.701566	0.666852
1160	0.675	0.943503	0.710526	0.75	0.552381	0.757576	0.575758	0.65625	0.806452	0.762712	0.571429	0.823529	0.469565	0.681996	0.644903
1170	0.7125	0.920904	0.684211	0.711538	0.6	0.757576	0.60101	0.6875	0.935484	0.745763	0.761905	0.882353	0.504348	0.702544	0.667781
1180	0.675	0.920904	0.710526	0.75	0.666667	0.757576	0.580808	0.697917	0.806452	0.864407	0.761905	0.764706	0.443478	0.700587	0.666027
1190	0.65	0.932203	0.684211	0.75	0.590476	0.757576	0.570707	0.791667	0.935484	0.864407	0.666667	0.705882	0.521739	0.708415	0.674444
1200	0.6125	0.954802	0.763158	0.711538	0.619048	0.757576	0.449495	0.854167	0.806452	0.779661	0.761905	0.823529	0.486957	0.686888	0.652179
1210	0.5875	0.915254	0.684211	0.769231	0.504762	0.818182	0.535354	0.770833	0.741935	0.847458	0.666667	0.705882	0.556522	0.682975	0.646144
1220	0.6625	0.915254	0.710526	0.75	0.580952	0.69697	0.606061	0.6875	0.870968	0.830508	0.666667	0.705882	0.521739	0.697652	0.66261
1230	0.675	0.926554	0.684211	0.615385	0.619048	0.818182	0.520202	0.739583	0.741935	0.644068	0.571429	0.823529	0.504348	0.672211	0.633744
1240	0.65	0.920904	0.684211	0.692308	0.590476	0.727273	0.560606	0.770833	0.774194	0.728814	0.619048	0.941176	0.486957	0.684932	0.647221
1250	0.7125	0.943503	0.736842	0.615385	0.571429	0.757576	0.530303	0.729167	0.870968	0.830508	0.666667	0.705882	0.504348	0.688845	0.652969
1260	0.625	0.898305	0.710526	0.634615	0.6	0.757576	0.585859	0.729167	0.83871	0.847458	0.714286	0.882353	0.513043	0.692759	0.65698
1270	0.6875	0.920904	0.815789	0.788462	0.552381	0.727273	0.606061	0.760417	0.709677	0.830508	0.666667	0.823529	0.530435	0.709393	0.674789
1280	0.7375	0.920904	0.789474	0.692308	0.590476	0.787879	0.585859	0.6875	0.806452	0.864407	0.47619	0.764706	0.547826	0.704501	0.669975
1290	0.6625	0.926554	0.631579	0.711538	0.571429	0.818182	0.570707	0.65625	0.709677	0.830508	0.619048	0.764706	0.547826	0.68591	0.649741
1300	0.65	0.937853	0.684211	0.634615	0.67619	0.757576	0.606061	0.760417	0.83871	0.847458	0.714286	0.764706	0.521739	0.714286	0.680195
1310	0.7625	0.915254	0.684211	0.596154	0.666667	0.757576	0.530303	0.78125	0.870968	0.864407	0.571429	0.882353	0.495652	0.701566	0.66752
1320	0.6875	0.932203	0.710526	0.653846	0.638095	0.727273	0.676768	0.666667	0.870968	0.762712	0.761905	0.705882	0.443478	0.705479	0.671056
1330	0.65	0.949153	0.684211	0.673077	0.561905	0.787879	0.59596	0.729167	0.774194	0.847458	0.714286	0.647059	0.469565	0.692759	0.656819
1340	0.7875	0.892655	0.736842	0.788462	0.647619	0.848485	0.540404	0.770833	0.83871	0.779661	0.761905	0.529412	0.486957	0.704501	0.6702
1350	0.625	0.937853	0.657895	0.653846	0.638095	0.757576	0.560606	0.697917	0.774194	0.813559	0.761905	0.941176	0.46087	0.686888	0.651592
1360	0.6625	0.932203	0.710526	0.634615	0.619048	0.69697	0.560606	0.635417	0.774194	0.847458	0.761905	0.764706	0.486957	0.681996	0.645345
1370	0.6625	0.954802	0.710526	0.596154	0.619048	0.848485	0.580808	0.739583	0.741935	0.79661	0.52381	0.705882	0.469565	0.690802	0.654186
1380	0.6375	0.926554	0.684211	0.615385	0.619048	0.878788	0.580808	0.78125	0.806452	0.779661	0.47619	0.764706	0.504348	0.693738	0.657106
1390	0.675	0.937853	0.815789	0.75	0.666667	0.666667	0.510101	0.697917	0.709677	0.79661	0.904762	0.764706	0.565217	0.700587	0.66673
1400	0.675	0.954802	0.763158	0.711538	0.590476	0.848485	0.575758	0.677083	0.83871	0.847458	0.666667	0.588235	0.521739	0.702544	0.667849
1410	0.6375	0.920904	0.736842	0.75	0.571429	0.666667	0.540404	0.75	0.806452	0.79661	0.809524	0.882353	0.530435	0.691781	0.655765
1420	0.7	0.937853	0.631579	0.653846	0.638095	0.787879	0.545455	0.729167	0.774194	0.847458	0.761905	0.823529	0.513043	0.69863	0.663949
1430	0.7	0.920904	0.684211	0.711538	0.647619	0.69697	0.570707	0.739583	0.870968	0.779661	0.761905	0.823529	0.495652	0.701566	0.667573
1440	0.725	0.932203	0.631579	0.576923	0.628571	0.818182	0.641414	0.6875	0.806452	0.813559	0.619048	0.823529	0.443478	0.69863	0.663767
1450	0.6125	0.898305	0.631579	0.788462	0.609524	0.727273	0.550505	0.697917	0.83871	0.813559	0.809524	0.705882	0.573913	0.690802	0.654698
1460	0.6875	0.926554	0.789474	0.653846	0.704762	0.69697	0.510101	0.760417	0.774194	0.847458	0.666667	0.823529	0.486957	0.696673	0.662084
1470	0.775	0.943503	0.789474	0.769231	0.638095	0.727273	0.510101	0.75	0.774194	0.813559	0.714286	0.823529	0.521739	0.708415	0.675666
1480	0.6875	0.881356	0.684211	0.807692	0.619048	0.757576	0.585859	0.625	0.870968	0.847458	0.809524	0.823529	0.408696	0.684932	0.648248
1490	0.675	0.932203	0.710526	0.75	0.657143	0.848485	0.580808	0.760417	0.709677	0.830508	0.571429	0.705882	0.547826	0.712329	0.679327
1500	0.7	0.932203	0.763158	0.788462	0.619048	0.818182	0.560606	0.708333	0.677419	0.847458	0.666667	0.705882	0.573913	0.709393	0.67541
1510	0.625	0.926554	0.710526	0.576923	0.685714	0.787879	0.540404	0.78125	0.83871	0.813559	0.714286	0.529412	0.53913	0.695695	0.661321
1520	0.6375	0.932203	0.842105	0.615385	0.609524	0.787879	0.575758	0.739583	0.806452	0.847458	0.619048	0.941176	0.504348	0.701566	0.667167
1530	0.725	0.943503	0.736842	0.730769	0.590476	0.575758	0.520202	0.708333	0.903226	0.830508	0.619048	0.764706	0.486957	0.686888	0.652173
1540	0.675	0.915254	0.631579	0.692308	0.619048	0.606061	0.616162	0.802083	0.806452	0.813559	0.809524	0.941176	0.486957	0.706458	0.671154
1550	0.6125	0.898305	0.710526	0.788462	0.571429	0.727273	0.510101	0.697917	0.774194	0.779661	0.571429	0.941176	0.565217	0.676125	0.639167
1560	0.7125	0.954802	0.736842	0.75	0.580952	0.757576	0.540404	0.791667	0.741935	0.728814	0.619048	0.764706	0.530435	0.699609	0.66465
1570	0.75	0.943503	0.763158	0.557692	0.647619	0.818182	0.575758	0.739583	0.870968	0.830508	0.904762	0.941176	0.495652	0.717221	0.68442
1580	0.6375	0.915254	0.789474	0.653846	0.685714	0.666667	0.575758	0.770833	0.774194	0.779661	0.571429	0.941176	0.478261	0.696673	0.660559
1590	0.65	0.949153	0.710526	0.653846	0.647619	0.727273	0.616162	0.739583	0.967742	0.847458	0.761905	0.823529	0.521739	0.720157	0.68639
1600	0.725	0.898305	0.657895	0.711538	0.619048	0.757576	0.560606	0.708333	0.83871	0.915254	0.666667	0.941176	0.495652	0.699609	0.665608
1610	0.625	0.915254	0.684211	0.634615	0.533333	0.818182	0.59596	0.677083	0.83871	0.813559	0.666667	0.882353	0.521739	0.684932	0.647791
1620	0.8	0.937853	0.710526	0.673077	0.6	0.727273	0.606061	0.677083	0.870968	0.864407	0.761905	0.882353	0.478261	0.712329	0.678719
1630	0.7375	0.932203	0.789474	0.711538	0.590476	0.575758	0.585859	0.75	0.83871	0.881356	0.809524	0.823529	0.565217	0.7182	0.685515
1640	0.725	0.898305	0.894737	0.653846	0.714286	0.787879	0.60101	0.71875	0.806452	0.830508	0.52381	0.941176	0.521739	0.719178	0.687096
1650	0.75	0.954802	0.815789	0.75	0.609524	0.727273	0.585859	0.729167	0.806452	0.864407	0.571429	0.823529	0.573913	0.725049	0.693283
1660	0.725	0.943503	0.657895	0.75	0.580952	0.787879	0.585859	0.708333	0.870968	0.779661	0.714286	0.764706	0.513043	0.704501	0.671167
1670	0.6875	0.949153	0.710526	0.730769	0.619048	0.69697	0.631313	0.708333	0.935484	0.762712	0.714286	0.823529	0.513043	0.715264	0.681906
1680	0.6625	0.943503	0.736842	0.615385	0.580952	0.757576	0.525253	0.6875	0.774194	0.847458	0.714286	0.647059	0.469565	0.675147	0.637909
1690	0.65	0.903955	0.552632	0.653846	0.514286	0.636364	0.59596	0.75	0.741935	0.830508	0.761905	0.764706	0.513043	0.677104	0.639015
1700	0.7625	0.943503	0.789474	0.769231	0.619048	0.636364	0.631313	0.739583	0.774194	0.745763	0.714286	0.764706	0.530435	0.721135	0.688035
1710	0.675	0.898305	0.657895	0.75	0.571429	0.787879	0.535354	0.739583	0.774194	0.79661	0.571429	0.764706	0.504348	0.679061	0.643916
1720	0.75	0.887006	0.631579	0.673077	0.609524	0.727273	0.580808	0.75	0.870968	0.830508	0.714286	0.764706	0.547826	0.702544	0.66907
1730	0.5625	0.949153	0.763158	0.730769	0.657143	0.757576	0.580808	0.760417	0.709677	0.762712	0.666667	0.764706	0.547826	0.703523	0.668948
1740	0.65	0.920904	0.710526	0.692308	0.590476	0.666667	0.570707	0.760417	0.774194	0.762712	0.619048	0.764706	0.513043	0.686888	0.649835
1750	0.65	0.937853	0.578947	0.692308	0.628571	0.636364	0.585859	0.6875	0.935484	0.79661	0.904762	0.823529	0.452174	0.690802	0.65516
1760	0.625	0.898305	0.710526	0.769231	0.666667	0.757576	0.585859	0.791667	0.935484	0.813559	0.714286	0.705882	0.495652	0.708415	0.674865
1770	0.7	0.926554	0.657895	0.692308	0.590476	0.727273	0.565657	0.770833	0.870968	0.813559	0.666667	0.941176	0.547826	0.705479	0.672612
1780	0.6875	0.943503	0.815789	0.692308	0.666667	0.69697	0.590909	0.71875	0.806452	0.745763	0.714286	0.529412	0.478261	0.700587	0.66528
1790	0.65	0.937853	0.5	0.634615	0.619048	0.575758	0.525253	0.71875	0.741935	0.79661	0.761905	0.764706	0.504348	0.669276	0.631273
1800	0.725	0.920904	0.710526	0.673077	0.6	0.757576	0.525253	0.791667	0.903226	0.745763	0.714286	0.823529	0.495652	0.693738	0.659298
1810	0.675	0.892655	0.815789	0.730769	0.552381	0.787879	0.565657	0.770833	0.806452	0.745763	0.857143	0.764706	0.521739	0.695695	0.6613
1820	0.6375	0.915254	0.789474	0.711538	0.666667	0.787879	0.525253	0.78125	0.83871	0.762712	0.666667	0.705882	0.504348	0.694716	0.660437
1830	0.6625	0.920904	0.763158	0.75	0.609524	0.818182	0.560606	0.75	0.903226	0.864407	0.666667	0.764706	0.521739	0.708415	0.674485
1840	0.65	0.909605	0.736842	0.769231	0.6	0.787879	0.641414	0.677083	0.83871	0.813559	0.619048	0.647059	0.486957	0.700587	0.664611
1850	0.675	0.909605	0.763158	0.75	0.561905	0.636364	0.535354	0.760417	0.870968	0.864407	0.666667	0.647059	0.452174	0.681996	0.646334
1860	0.7125	0.932203	0.684211	0.75	0.619048	0.787879	0.550505	0.739583	0.774194	0.779661	0.809524	0.705882	0.565217	0.706458	0.673515
1870	0.65	0.915254	0.736842	0.634615	0.6	0.727273	0.59596	0.71875	0.806452	0.881356	0.666667	0.823529	0.582609	0.705479	0.671467
1880	0.7	0.943503	0.657895	0.576923	0.67619	0.848485	0.550505	0.770833	0.709677	0.864407	0.619048	0.823529	0.478261	0.699609	0.664769
1890	0.675	0.892655	0.684211	0.576923	0.6	0.757576	0.611111	0.71875	0.870968	0.830508	0.761905	0.764706	0.486957	0.691781	0.655554
1900	0.7	0.926554	0.657895	0.75	0.666667	0.787879	0.585859	0.802083	0.870968	0.79661	0.761905	0.823529	0.521739	0.721135	0.689443
1910	0.6	0.926554	0.631579	0.692308	0.590476	0.636364	0.545455	0.729167	0.806452	0.813559	0.761905	0.882353	0.652174	0.696673	0.661682
1920	0.625	0.920904	0.736842	0.615385	0.647619	0.757576	0.560606	0.770833	0.83871	0.813559	0.619048	0.764706	0.486957	0.691781	0.655782
1930	0.7	0.943503	0.684211	0.673077	0.647619	0.727273	0.565657	0.666667	0.83871	0.745763	0.857143	0.823529	0.452174	0.690802	0.654681
1940	0.7	0.937853	0.605263	0.711538	0.647619	0.787879	0.590909	0.677083	0.935484	0.830508	0.714286	0.823529	0.521739	0.709393	0.674876
1950	0.625	0.920904	0.842105	0.788462	0.609524	0.666667	0.59596	0.71875	0.870968	0.79661	0.761905	0.823529	0.486957	0.703523	0.668604
1960	0.6625	0.903955	0.763158	0.769231	0.609524	0.606061	0.555556	0.6875	0.774194	0.745763	0.761905	0.882353	0.486957	0.681996	0.645541
1970	0.75	0.920904	0.815789	0.788462	0.657143	0.69697	0.585859	0.71875	0.741935	0.745763	0.761905	0.823529	0.556522	0.717221	0.684926
1980	0.7	0.937853	0.789474	0.711538	0.695238	0.636364	0.535354	0.770833	0.806452	0.847458	0.857143	0.823529	0.565217	0.719178	0.687674
1990	0.725	0.926554	0.789474	0.807692	0.657143	0.757576	0.585859	0.708333	0.806452	0.864407	0.666667	0.823529	0.4	0.706458	0.673032
2000	0.6625	0.949153	0.684211	0.692308	0.619048	0.69697	0.631313	0.739583	0.870968	0.813559	0.857143	0.941176	0.521739	0.720157	0.687164
2010	0.7	0.943503	0.736842	0.865385	0.628571	0.757576	0.580808	0.739583	0.83871	0.79661	0.809524	0.764706	0.373913	0.703523	0.67008
2020	0.675	0.937853	0.789474	0.653846	0.628571	0.757576	0.641414	0.71875	0.903226	0.762712	0.714286	0.882353	0.547826	0.721135	0.688361
2030	0.65	0.937853	0.789474	0.807692	0.6	0.787879	0.590909	0.739583	0.935484	0.813559	0.619048	0.882353	0.547826	0.719178	0.686724
2040	0.6375	0.937853	0.736842	0.769231	0.647619	0.787879	0.535354	0.71875	0.83871	0.864407	0.761905	0.705882	0.443478	0.694716	0.659908
2050	0.675	0.937853	0.736842	0.807692	0.666667	0.787879	0.545455	0.760417	0.774194	0.779661	0.666667	0.882353	0.504348	0.708415	0.674661
2060	0.7	0.943503	0.684211	0.769231	0.704762	0.757576	0.585859	0.8125	0.806452	0.79661	0.761905	0.764706	0.530435	0.727984	0.695968
2070	0.7375	0.920904	0.789474	0.634615	0.638095	0.818182	0.590909	0.708333	0.83871	0.762712	0.666667	0.882353	0.513043	0.707436	0.673203
2080	0.725	0.887006	0.789474	0.673077	0.638095	0.727273	0.520202	0.729167	0.83871	0.79661	0.666667	0.823529	0.478261	0.684932	0.649352
2090	0.65	0.920904	0.763158	0.711538	0.6	0.69697	0.515152	0.770833	0.967742	0.779661	0.714286	0.764706	0.443478	0.682975	0.647573
2100	0.6875	0.954802	0.789474	0.576923	0.628571	0.666667	0.616162	0.739583	0.870968	0.813559	0.857143	0.764706	0.495652	0.712329	0.677853
2110	0.7	0.903955	0.710526	0.730769	0.6	0.636364	0.565657	0.770833	0.83871	0.728814	0.619048	0.941176	0.434783	0.683953	0.64799
2120	0.6125	0.926554	0.815789	0.75	0.638095	0.878788	0.540404	0.739583	0.774194	0.813559	0.714286	0.882353	0.46087	0.696673	0.662359
2130	0.65	0.898305	0.736842	0.653846	0.609524	0.727273	0.545455	0.739583	0.806452	0.762712	0.809524	0.823529	0.53913	0.687867	0.652804
2140	0.6875	0.932203	0.789474	0.730769	0.609524	0.666667	0.626263	0.71875	0.83871	0.762712	0.761905	0.882353	0.486957	0.709393	0.674628
2150	0.675	0.915254	0.815789	0.711538	0.533333	0.69697	0.555556	0.739583	0.774194	0.762712	0.714286	0.882353	0.486957	0.683953	0.647254
2160	0.6625	0.932203	0.736842	0.596154	0.609524	0.848485	0.565657	0.697917	0.870968	0.813559	0.47619	0.882353	0.556522	0.696673	0.660809
2170	0.625	0.920904	0.842105	0.75	0.6	0.727273	0.570707	0.739583	0.83871	0.898305	0.761905	0.588235	0.426087	0.693738	0.658506
2180	0.6	0.909605	0.631579	0.788462	0.67619	0.787879	0.565657	0.78125	0.741935	0.779661	0.714286	0.823529	0.530435	0.701566	0.66665
2190	0.6875	0.937853	0.763158	0.788462	0.647619	0.848485	0.530303	0.71875	0.903226	0.830508	0.714286	0.882353	0.573913	0.7182	0.687298
2200	0.675	0.915254	0.710526	0.596154	0.6	0.727273	0.545455	0.760417	0.870968	0.762712	0.571429	0.823529	0.486957	0.681018	0.643831
2210	0.75	0.949153	0.815789	0.730769	0.533333	0.787879	0.59596	0.65625	0.935484	0.728814	0.761905	0.705882	0.504348	0.702544	0.668692
2220	0.7125	0.937853	0.763158	0.634615	0.666667	0.818182	0.540404	0.697917	0.870968	0.847458	0.761905	0.823529	0.53913	0.709393	0.676445
2230	0.7	0.915254	0.710526	0.692308	0.580952	0.606061	0.575758	0.71875	0.774194	0.864407	0.857143	0.764706	0.530435	0.696673	0.661735
2240	0.7125	0.920904	0.789474	0.692308	0.580952	0.878788	0.575758	0.6875	0.806452	0.830508	0.714286	0.941176	0.547826	0.708415	0.675214
2250	0.65	0.960452	0.710526	0.692308	0.580952	0.757576	0.570707	0.666667	0.806452	0.847458	0.714286	0.823529	0.521739	0.696673	0.661184
2260	0.6375	0.937853	0.736842	0.711538	0.609524	0.757576	0.580808	0.739583	0.870968	0.830508	0.809524	0.882353	0.46087	0.702544	0.667307
2270	0.7	0.926554	0.684211	0.634615	0.628571	0.878788	0.530303	0.645833	0.903226	0.830508	0.809524	0.764706	0.53913	0.694716	0.660293
2280	0.675	0.926554	0.763158	0.634615	0.657143	0.69697	0.590909	0.697917	0.806452	0.745763	0.809524	0.705882	0.46087	0.691781	0.655561
2290	0.7375	0.932203	0.710526	0.615385	0.647619	0.818182	0.626263	0.791667	0.870968	0.847458	0.761905	0.941176	0.443478	0.722114	0.689039
2300	0.7125	0.875706	0.657895	0.634615	0.571429	0.69697	0.611111	0.760417	0.83871	0.881356	0.714286	0.705882	0.530435	0.697652	0.66183
2310	0.675	0.932203	0.631579	0.615385	0.590476	0.636364	0.530303	0.770833	0.806452	0.79661	0.666667	0.705882	0.582609	0.686888	0.649502
2320	0.6375	0.926554	0.789474	0.75	0.647619	0.757576	0.565657	0.770833	0.83871	0.79661	0.761905	0.764706	0.504348	0.707436	0.673543
2330	0.6625	0.932203	0.736842	0.692308	0.638095	0.636364	0.555556	0.708333	0.870968	0.864407	0.666667	0.823529	0.46087	0.691781	0.656339
2340	0.725	0.943503	0.684211	0.596154	0.552381	0.727273	0.535354	0.729167	0.870968	0.745763	0.619048	0.764706	0.547826	0.684932	0.646787
2350	0.6625	0.926554	0.736842	0.615385	0.609524	0.818182	0.560606	0.770833	0.806452	0.830508	0.714286	0.882353	0.556522	0.705479	0.671394
2360	0.65	0.943503	0.684211	0.769231	0.628571	0.787879	0.575758	0.75	0.806452	0.915254	0.619048	0.823529	0.513043	0.712329	0.678046
2370	0.75	0.920904	0.631579	0.730769	0.685714	0.757576	0.585859	0.729167	0.903226	0.830508	0.761905	0.823529	0.530435	0.720157	0.687435
2380	0.675	0.926554	0.605263	0.711538	0.647619	0.757576	0.575758	0.677083	0.806452	0.847458	0.761905	0.882353	0.582609	0.707436	0.673745
2390	0.725	0.915254	0.736842	0.692308	0.704762	0.787879	0.575758	0.770833	0.967742	0.779661	0.714286	0.647059	0.608696	0.727984	0.697638
2400	0.6875	0.932203	0.684211	0.711538	0.6	0.69697	0.621212	0.729167	0.83871	0.830508	0.714286	0.882353	0.478261	0.706458	0.671868
2410	0.8	0.926554	0.815789	0.673077	0.666667	0.848485	0.580808	0.729167	0.870968	0.779661	0.619048	0.647059	0.556522	0.722114	0.689286
2420	0.7375	0.926554	0.789474	0.730769	0.657143	0.727273	0.535354	0.75	0.774194	0.728814	0.714286	0.764706	0.495652	0.69863	0.664628
2430	0.6625	0.920904	0.710526	0.730769	0.580952	0.878788	0.59596	0.708333	0.774194	0.677966	0.761905	0.823529	0.556522	0.699609	0.665041
2440	0.6125	0.932203	0.763158	0.75	0.638095	0.69697	0.616162	0.729167	0.774194	0.79661	0.714286	0.823529	0.452174	0.700587	0.664187
2450	0.725	0.926554	0.657895	0.673077	0.514286	0.787879	0.540404	0.760417	0.774194	0.79661	0.571429	0.823529	0.53913	0.68591	0.648726
2460	0.65	0.932203	0.736842	0.730769	0.628571	0.787879	0.60101	0.71875	0.806452	0.813559	0.809524	0.882353	0.504348	0.710372	0.676971
2470	0.7625	0.937853	0.763158	0.711538	0.67619	0.727273	0.60101	0.760417	0.83871	0.711864	0.761905	0.823529	0.495652	0.719178	0.686574
2480	0.7125	0.903955	0.789474	0.653846	0.695238	0.878788	0.611111	0.697917	0.806452	0.864407	0.571429	0.705882	0.556522	0.719178	0.686435
2490	0.7125	0.926554	0.684211	0.692308	0.685714	0.848485	0.540404	0.729167	0.870968	0.79661	0.714286	0.647059	0.547826	0.707436	0.674094
2500	0.675	0.943503	0.789474	0.711538	0.619048	0.818182	0.606061	0.635417	0.870968	0.813559	0.714286	0.823529	0.46087	0.702544	0.667592
2510	0.6875	0.932203	0.657895	0.769231	0.638095	0.666667	0.540404	0.71875	0.903226	0.830508	0.666667	0.823529	0.521739	0.699609	0.664353
2520	0.725	0.920904	0.657895	0.730769	0.628571	0.757576	0.590909	0.697917	0.83871	0.813559	0.714286	0.823529	0.486957	0.702544	0.667955
2530	0.6875	0.909605	0.842105	0.730769	0.590476	0.787879	0.60101	0.739583	0.870968	0.830508	0.571429	0.823529	0.617391	0.721135	0.687855
2540	0.7125	0.920904	0.710526	0.615385	0.533333	0.787879	0.580808	0.708333	0.806452	0.847458	0.571429	0.647059	0.513043	0.68591	0.648769
2550	0.6375	0.954802	0.763158	0.653846	0.609524	0.727273	0.60101	0.75	0.83871	0.864407	0.809524	0.882353	0.513043	0.714286	0.679698
2560	0.725	0.932203	0.578947	0.769231	0.580952	0.757576	0.590909	0.75	0.870968	0.864407	0.571429	0.588235	0.495652	0.701566	0.666303
2570	0.7625	0.909605	0.736842	0.692308	0.657143	0.757576	0.611111	0.729167	0.709677	0.898305	0.571429	0.764706	0.513043	0.714286	0.680833
2580	0.75	0.892655	0.789474	0.730769	0.619048	0.727273	0.606061	0.802083	0.903226	0.813559	0.714286	0.823529	0.547826	0.72407	0.693064
2590	0.7125	0.909605	0.789474	0.634615	0.657143	0.666667	0.631313	0.760417	0.83871	0.830508	0.809524	0.882353	0.478261	0.716243	0.682927
2600	0.7125	0.943503	0.684211	0.75	0.609524	0.878788	0.570707	0.635417	0.870968	0.847458	0.571429	0.705882	0.469565	0.695695	0.660433
2610	0.7	0.909605	0.605263	0.769231	0.619048	0.636364	0.626263	0.802083	0.83871	0.813559	0.809524	0.705882	0.565217	0.719178	0.685571
2620	0.7625	0.932203	0.763158	0.730769	0.638095	0.757576	0.646465	0.635417	0.83871	0.830508	0.857143	0.705882	0.495652	0.720157	0.688202
2630	0.6875	0.881356	0.710526	0.634615	0.638095	0.666667	0.560606	0.645833	0.870968	0.79661	0.761905	0.764706	0.547826	0.683953	0.647779
2640	0.6625	0.943503	0.736842	0.711538	0.628571	0.848485	0.570707	0.739583	0.774194	0.830508	0.761905	1	0.530435	0.714286	0.681065
2650	0.625	0.932203	0.763158	0.653846	0.609524	0.666667	0.540404	0.697917	0.677419	0.813559	0.571429	0.764706	0.426087	0.666341	0.626473
2660	0.7125	0.943503	0.736842	0.653846	0.571429	0.757576	0.631313	0.760417	0.806452	0.813559	0.904762	0.823529	0.513043	0.7182	0.684725
2670	0.7	0.937853	0.710526	0.692308	0.609524	0.757576	0.59596	0.75	0.870968	0.864407	0.571429	0.764706	0.478261	0.706458	0.670701
2680	0.775	0.937853	0.710526	0.788462	0.619048	0.727273	0.545455	0.729167	0.774194	0.779661	0.714286	0.647059	0.469565	0.697652	0.663272
2690	0.65	0.949153	0.657895	0.730769	0.609524	0.727273	0.525253	0.802083	0.83871	0.79661	0.714286	0.764706	0.521739	0.697652	0.663604
2700	0.7	0.966102	0.868421	0.673077	0.685714	0.727273	0.590909	0.708333	0.806452	0.79661	0.761905	0.764706	0.495652	0.7182	0.684456
2710	0.7	0.915254	0.789474	0.653846	0.638095	0.757576	0.585859	0.666667	0.83871	0.847458	0.666667	1	0.504348	0.703523	0.668824
2720	0.725	0.909605	0.789474	0.673077	0.590476	0.787879	0.636364	0.8125	0.774194	0.745763	0.666667	0.823529	0.46087	0.709393	0.6751
2730	0.6625	0.949153	0.842105	0.730769	0.638095	0.787879	0.585859	0.739583	0.870968	0.79661	0.666667	0.705882	0.486957	0.71135	0.676993
2740	0.725	0.915254	0.763158	0.596154	0.6	0.757576	0.575758	0.739583	0.774194	0.847458	0.809524	0.882353	0.426087	0.692759	0.657328
2750	0.65	0.949153	0.815789	0.692308	0.619048	0.787879	0.525253	0.697917	0.806452	0.830508	0.666667	0.588235	0.504348	0.689824	0.653922
2760	0.6375	0.920904	0.789474	0.692308	0.514286	0.69697	0.565657	0.697917	0.903226	0.728814	0.761905	0.705882	0.53913	0.681996	0.64558
2770	0.65	0.926554	0.710526	0.673077	0.628571	0.818182	0.535354	0.708333	0.870968	0.813559	0.809524	0.705882	0.504348	0.691781	0.65563
2780	0.7375	0.903955	0.710526	0.730769	0.619048	0.757576	0.59596	0.645833	0.870968	0.864407	0.761905	0.705882	0.530435	0.705479	0.671627
2790	0.6375	0.920904	0.763158	0.692308	0.685714	0.787879	0.575758	0.666667	0.935484	0.864407	0.809524	0.647059	0.521739	0.707436	0.673368
2800	0.6875	0.943503	0.789474	0.692308	0.619048	0.878788	0.565657	0.6875	0.935484	0.864407	0.761905	0.823529	0.521739	0.714286	0.681425
2810	0.6625	0.920904	0.815789	0.788462	0.657143	0.757576	0.636364	0.729167	0.83871	0.847458	0.857143	0.764706	0.573913	0.734834	0.703254
2820	0.675	0.943503	0.763158	0.807692	0.685714	0.848485	0.580808	0.65625	0.83871	0.830508	0.666667	0.823529	0.46087	0.710372	0.676242
2830	0.75	0.909605	0.763158	0.673077	0.619048	0.787879	0.560606	0.71875	0.709677	0.745763	0.52381	0.764706	0.504348	0.688845	0.652953
2840	0.75	0.915254	0.657895	0.673077	0.609524	0.727273	0.560606	0.760417	0.935484	0.745763	0.857143	0.941176	0.513043	0.704501	0.670484
2850	0.625	0.915254	0.631579	0.653846	0.590476	0.818182	0.570707	0.729167	0.903226	0.847458	0.666667	0.764706	0.434783	0.681996	0.645302
2860	0.675	0.926554	0.789474	0.653846	0.619048	0.818182	0.611111	0.677083	0.83871	0.847458	0.714286	0.764706	0.521739	0.708415	0.67304
2870	0.7875	0.937853	0.657895	0.692308	0.580952	0.727273	0.530303	0.78125	0.870968	0.728814	0.809524	0.764706	0.530435	0.700587	0.665793
2880	0.6875	0.937853	0.736842	0.673077	0.619048	0.69697	0.550505	0.729167	0.806452	0.779661	0.666667	0.764706	0.521739	0.693738	0.658225
2890	0.675	0.915254	0.815789	0.730769	0.571429	0.727273	0.671717	0.666667	0.741935	0.779661	0.571429	0.823529	0.513043	0.704501	0.668896
2900	0.65	0.932203	0.684211	0.730769	0.67619	0.666667	0.545455	0.739583	0.741935	0.79661	0.666667	0.882353	0.521739	0.696673	0.661319
2910	0.6625	0.932203	0.657895	0.615385	0.666667	0.727273	0.550505	0.770833	0.870968	0.762712	0.761905	0.941176	0.486957	0.696673	0.659964
2920	0.6625	0.932203	0.631579	0.788462	0.619048	0.787879	0.621212	0.71875	0.903226	0.79661	0.809524	0.764706	0.521739	0.715264	0.681662
2930	0.725	0.937853	0.763158	0.711538	0.6	0.69697	0.590909	0.78125	0.83871	0.779661	0.809524	0.823529	0.478261	0.710372	0.676701
2940	0.6	0.943503	0.736842	0.653846	0.552381	0.727273	0.646465	0.708333	0.870968	0.779661	0.714286	0.647059	0.486957	0.694716	0.658013
2950	0.65	0.903955	0.657895	0.711538	0.647619	0.787879	0.555556	0.635417	0.83871	0.779661	0.761905	0.764706	0.608696	0.694716	0.659214
2960	0.6625	0.937853	0.684211	0.653846	0.552381	0.787879	0.590909	0.78125	0.903226	0.79661	0.714286	0.823529	0.53913	0.705479	0.670427
2970	0.7625	0.915254	0.736842	0.711538	0.580952	0.757576	0.560606	0.770833	0.806452	0.864407	0.809524	0.823529	0.478261	0.705479	0.672061
2980	0.6875	0.926554	0.631579	0.673077	0.609524	0.848485	0.550505	0.666667	0.83871	0.830508	0.666667	0.764706	0.495652	0.686888	0.651369
2990	0.7	0.949153	0.684211	0.769231	0.638095	0.818182	0.575758	0.75	0.903226	0.830508	0.761905	0.764706	0.478261	0.715264	0.681856
3000	0.75	0.949153	0.763158	0.769231	0.638095	0.757576	0.565657	0.71875	0.806452	0.728814	0.619048	0.941176	0.547826	0.714286	0.681609
