# Supplementary material for: Discriminating Origin Tissues of Tumor Cell Lines by Methylation Signatures and Dys-Methylated Rules
Source: Front Bioeng Biotechnol. 2020 May 26;8:507. doi: 10.3389/fbioe.2020.00507 (PMC7264161; doi:10.3389/fbioe.2020.00507)
Supplement: Table S4 — Learned classification rules by PART based on the ranked features by mRMR. [file Table_4.XLSX]

## Sheet: Sheet1
Table S4. Learned classification rules by PART based on the ranked features by mRMR
Index	Condition	Result
1	(cg22203219 <= 0.460336) and (cg20783697 <= 0.299677)	Blood
2	(cg22203219 <= 0.460336) and (cg21202716 > 0.849099) and (cg15083233 <= 0.79863) and (cg16748008 <= 0.2593) and (cg10028884 <= 0.915415)	Kidney
3	(cg22203219 <= 0.431235) and (cg22148297 <= 0.237693) and (cg19538115 <= 0.391911) and (cg11204212 > 0.915927) and (cg20264732 > 0.804024) and (cg03173502 <= 0.084872)	Skin
4	(cg22203219 <= 0.460336) and (cg16419724 > 0.40783) and (cg08454824 > 0.682593) and (cg13466284 > 0.577323) and (cg16798247 <= 0.75397) and (cg00989853 > 0.899868)	Nervous System
5	(cg22203219 <= 0.460336) and (cg16419724 > 0.40783) and (cg07768107 > 0.752582) and (cg00689340 > 0.90487)	Nervous System
6	(cg22203219 <= 0.460336) and (cg16419724 > 0.40783) and (cg27215033 <= 0.072264) and (cg06631999 > 0.624715) and (cg03649649 > 0.224412) and (cg12655375 <= 0.110796) and (cg04091702 <= 0.892025)	Bone
7	(cg20264732 <= 0.634076) and (cg18371475 > 0.89943) and (cg07846220 > 0.661712) and (cg27215033 <= 0.348966) and (cg08450982 > 0.718886) and (cg04091702 <= 0.094645) and (cg06723863 > 0.000951)	Digestive System
8	(cg22203219 <= 0.460336) and (cg19049754 <= 0.226312) and (cg01835695 > 0.526798) and (cg19113686 > 0.026612) and (cg03840467 <= 0.984654) and (cg21202716 <= 0.442906) and (cg11316131 > 0.827791)	Lung
9	(cg22203219 <= 0.460336) and (cg04328477 > 0.661932) and (cg19049754 <= 0.225571) and (cg19765451 > 0.245896) and (cg00176888 <= 0.762136)	Digestive System
10	(cg17198308 <= 0.489426) and (cg04328477 > 0.629797) and (cg21898046 <= 0.294474) and (cg24361265 > 0.977388)	Skin
11	(cg22203219 <= 0.460336) and (cg20264732 > 0.658089) and (cg04976330 > 0.048074) and (cg22203219 <= 0.088223) and (cg16748008 > 0.24617)	Bone
12	(cg22203219 <= 0.460336) and (cg04328477 > 0.661932) and (cg22203219 <= 0.088011) and (cg00363813 <= 0.0871)	Kidney
13	(cg22203219 <= 0.460336) and (cg04328477 > 0.661932) and (cg02954987 > 0.019911) and (cg19049754 <= 0.225571) and (cg12253175 <= 0.089176)	Breast
14	(cg22203219 <= 0.460336) and (cg04328477 > 0.661932) and (cg02954987 > 0.019911) and (cg04976330 > 0.051642) and (cg16419724 > 0.433264) and (cg08976554 <= 0.318348) and (cg21898046 > 0.477449)	Nervous System
15	(cg22203219 <= 0.460336) and (cg20264732 > 0.697585) and (cg04976330 > 0.048074) and (cg16419724 > 0.433264) and (cg02954987 > 0.019911) and (cg26851107 <= 0.111755) and (cg18486815 <= 0.151429)	Bone
16	(cg22203219 <= 0.460336) and (cg04328477 > 0.661932) and (cg02954987 > 0.019911) and (cg04976330 > 0.051642) and (cg04255276 > 0.444816) and (cg12253175 > 0.053931) and (cg09366118 <= 0.872512) and (cg00082235 > 0.059738) and (cg06724588 > 0.028145) and (cg09316954 > 0.061848) and (cg23737737 <= 0.821809) and (cg20264732 > 0.690563) and (cg05767421 <= 0.864849) and (cg27117828 > 0.199796) and (cg…	Soft Tissue
17	(cg18371475 > 0.897054) and (cg00057966 > 0.75548) and (cg07846220 > 0.661712) and (cg27215033 > 0.3573) and (cg04945541 <= 0.882943) and (cg00983904 > 0.431791) and (cg01149192 <= 0.843998) and (cg05851442 <= 0.520905) and (cg00457087 > 0.466591) and (cg15736553 <= 0.773802) and (cg04945541 > 0.085463)	Pancreas
18	(cg21232937 <= 0.499114) and (cg03573679 > 0.461748) and (cg04255276 > 0.950648) and (cg02954987 > 0.030525) and (cg22995449 > 0.073938)	Thyroid
19	(cg00457087 > 0.102982) and (cg01149192 <= 0.654393) and (cg03573679 > 0.461748) and (cg07892422 <= 0.209315) and (cg03049863 <= 0.489911) and (cg07137934 > 0.104932) and (cg27215033 > 0.105415) and (cg26112797 > 0.621668) and (cg08875705 > 0.442282) and (cg01835695 > 0.042607)	Aerodigestive Tract
20	(cg04956511 <= 0.98411) and (cg15259986 > 0.478767) and (cg14481208 <= 0.984187) and (cg22148297 > 0.547955) and (cg08856163 <= 0.254161) and (cg07072722 <= 0.989609) and (cg13828227 > 0.083061) and (cg14909730 > 0.014152)	Digestive System
21	(cg04956511 <= 0.98411) and (cg06984255 > 0.871205) and (cg00514575 > 0.402714) and (cg20837735 <= 0.951877) and (cg22764374 > 0.520573) and (cg06724588 <= 0.551868)	Lung
22	(cg08875705 > 0.885551) and (cg26209169 <= 0.064844) and (cg09981198 <= 0.08839) and (cg15083233 > 0.674531)	Breast
23	(cg20264732 <= 0.586683) and (cg27215033 <= 0.260252) and (cg23512558 <= 0.068667) and (cg00983904 > 0.890918)	Aerodigestive Tract
24	(cg20264732 <= 0.586683) and (cg27215033 <= 0.260252) and (cg04322486 > 0.090856) and (cg22830707 > 0.738765) and (cg26209169 <= 0.483235)	Digestive System
25	(cg20264732 <= 0.586683) and (cg27215033 <= 0.260252) and (cg04322486 > 0.090856) and (cg03983223 > 0.244529) and (cg04328477 > 0.049741) and (cg04079760 <= 0.808809) and (cg04976330 <= 0.922038) and (cg20837735 > 0.030764) and (cg14909730 <= 0.796102) and (cg21232937 > 0.527441) and (cg03173502 <= 0.956428)	Urogenital System
26	(cg00983904 > 0.778348) and (cg00302479 <= 0.566104) and (cg09596958 > 0.577143) and (cg03706175 <= 0.369833)	Digestive System
27	(cg00983904 > 0.778348) and (cg00302479 <= 0.565671) and (cg07768107 <= 0.079751) and (cg20783697 <= 0.184709)	Blood
28	(cg00983904 > 0.778348) and (cg00302479 <= 0.565671) and (cg09316954 > 0.083002) and (cg14795572 <= 0.353411)	Thyroid
29	(cg08875705 > 0.885776) and (cg18371475 > 0.581191) and (cg21950166 <= 0.021797) and (cg19113686 > 0.509936)	Aerodigestive Tract
30	(cg08875705 > 0.885776) and (cg18371475 > 0.581191) and (cg04956511 > 0.997715) and (cg05018835 > 0.639301)	Soft Tissue
31	(cg08875705 > 0.885776) and (cg18371475 > 0.581191) and (cg00412772 <= 0.861202) and (cg00699993 <= 0.016599) and (cg03295928 <= 0.09828)	Breast
32	(cg08875705 > 0.885776) and (cg18371475 > 0.581191) and (cg00412772 <= 0.861202) and (cg00363813 > 0.771572) and (cg06724588 <= 0.859021) and (cg04956511 <= 0.99718) and (cg04328477 > 0.038931) and (cg05851442 <= 0.483798) and (cg09596958 <= 0.861169) and (cg07921503 <= 0.85813)	Urogenital System
33	(cg08875705 > 0.89965) and (cg11316131 <= 0.576377) and (cg00989853 <= 0.451757) and (cg03089651 <= 0.806031)	Skin
34	(cg08875705 > 0.89965) and (cg03049863 <= 0.108079) and (cg23512558 <= 0.153805) and (cg23095988 > 0.124923)	Aerodigestive Tract
35	(cg08875705 > 0.89965) and (cg03049863 <= 0.108079) and (cg25870731 <= 0.604608) and (cg10932874 > 0.339241) and (cg18853199 <= 0.433303) and (cg21950166 > 0.008688) and (cg23737737 <= 0.963899) and (cg16748008 > 0.004345) and (cg23489627 > 0.428538)	Lung
36	(cg06832449 <= 0.420224) and (cg19526353 <= 0.687164) and (cg04328477 <= 0.661932) and (cg12894524 > 0.748113)	Bone
37	(cg06832449 <= 0.420224) and (cg19526353 <= 0.687164) and (cg19716238 <= 0.363575) and (cg04976330 <= 0.273095)	Skin
38	(cg08875705 > 0.903452) and (cg21876918 <= 0.135398) and (cg00983904 <= 0.893776)	Thyroid
39	(cg08875705 > 0.903452) and (cg04091702 <= 0.60123) and (cg25870731 <= 0.785614) and (cg21202716 <= 0.161907) and (cg18486815 > 0.128423)	Aerodigestive Tract
40	(cg08875705 > 0.903452) and (cg25870731 <= 0.78041) and (cg04976330 <= 0.548967) and (cg16419724 <= 0.601116) and (cg02798280 > 0.09466) and (cg19113686 <= 0.825725) and (cg27215033 > 0.112399)	Breast
41	(cg06832449 <= 0.420224) and (cg22507723 <= 0.676689) and (cg20837735 > 0.662595) and (cg02563407 > 0.045962) and (cg26090072 <= 0.872171) and (cg01334831 > 0.279652)	Soft Tissue
42	(cg00457087 <= 0.087531) and (cg00457087 <= 0.054229) and (cg07137934 > 0.736916)	Soft Tissue
43	(cg00457087 <= 0.087531) and (cg00457087 <= 0.054229) and (cg21232937 <= 0.723864)	Urogenital System
44	(cg00457087 <= 0.087531) and (cg08450982 <= 0.336136) and (cg07267782 <= 0.361223) and (cg10530767 > 0.849675)	Lung
45	(cg00457087 <= 0.087531) and (cg00983904 <= 0.914275) and (cg08450982 <= 0.370478) and (cg05018835 > 0.638161) and (cg13737221 <= 0.331374)	Bone
46	(cg00457087 <= 0.087531) and (cg00983904 <= 0.914275) and (cg08450982 <= 0.370478) and (cg26851107 > 0.240553) and (cg25870731 > 0.110487)	Soft Tissue
47	(cg00457087 <= 0.087531) and (cg16076328 > 0.810443) and (cg16748008 <= 0.956349) and (cg04945541 <= 0.841785)	Nervous System
48	(cg13273136 > 0.528896) and (cg08875705 > 0.903452) and (cg25870731 > 0.921101) and (cg12359001 <= 0.259705) and (cg14795572 > 0.346932)	Aerodigestive Tract
49	(cg20783697 <= 0.698405) and (cg01951274 <= 0.130036)	Blood
50	(cg15736553 <= 0.011929) and (cg18371475 <= 0.387166)	Aerodigestive Tract
51	(cg21202716 > 0.204763) and (cg08875705 > 0.903452) and (cg15035143 > 0.283411) and (cg04255276 > 0.981329) and (cg20783697 > 0.864)	Breast
52	(cg21202716 > 0.204763) and (cg08875705 > 0.903452) and (cg00057966 > 0.184019) and (cg07072722 <= 0.242172) and (cg08694699 <= 0.881905) and (cg03210866 > 0.049309)	Lung
53	(cg04110224 > 0.343875) and (cg02898721 <= 0.074395) and (cg21232937 <= 0.728231)	Lung
54	(cg18518916 <= 0.814043) and (cg07218288 <= 0.431733) and (cg12034118 <= 0.354497)	Digestive System
55	(cg18518916 <= 0.814043) and (cg16798247 <= 0.455134) and (cg20783697 > 0.757961)	Bone
56	(cg18518916 <= 0.741423) and (cg22764374 <= 0.28401)	Skin
57	(cg19519319 > 0.82614) and (cg11982525 <= 0.386177) and (cg10150530 <= 0.790066) and (cg05767421 <= 0.614871)	Digestive System
58	(cg00057966 <= 0.793157) and (cg05851442 > 0.346913)	Thyroid
59	(cg27215033 > 0.865783) and (cg08856163 > 0.046633) and (cg03649649 <= 0.98273) and (cg07002058 <= 0.872088)	Lung
60	(cg23512558 <= 0.135827) and (cg20783697 <= 0.867525)	Nervous System
61	(cg27215033 > 0.870214) and (cg06383241 <= 0.879877)	Digestive System
62	(cg27215033 <= 0.871122) and (cg00983904 > 0.771204) and (cg23095988 <= 0.132402) and (cg04091702 <= 0.49722)	Lung
63	(cg27215033 <= 0.86713) and (cg07072722 > 0.246155) and (cg03649649 > 0.814446) and (cg14779622 <= 0.19999) and (cg21232937 > 0.656594)	Digestive System
64	(cg27215033 <= 0.86713) and (cg19519319 <= 0.880247) and (cg20837735 > 0.894212)	Kidney
65	(cg27215033 <= 0.865783) and (cg04945541 > 0.590836) and (cg13941760 <= 0.911694) and (cg12157156 > 0.431476) and (cg26789038 > 0.164579) and (cg09433910 > 0.802877) and (cg23095988 <= 0.723155)	Urogenital System
66	(cg11982525 <= 0.368378)	Soft Tissue
67	(cg02954987 <= 0.025565) and (cg07137934 <= 0.755474)	Kidney
68	(cg05191313 > 0.097003) and (cg01951274 <= 0.866021) and (cg08976554 > 0.268427) and (cg14909730 > 0.031517) and (cg12157156 > 0.441508) and (cg20783697 <= 0.884253)	Digestive System
69	(cg26112797 > 0.811592) and (cg04322486 <= 0.688513) and (cg03173502 <= 0.905404) and (cg03173502 > 0.088564)	Lung
70	(cg22830707 > 0.30194) and (cg00983904 > 0.431791)	Urogenital System
71	(cg00983904 > 0.431791)	Breast
72	Others	Thyroid

## Sheet: Sheet2
(cg22203219 <= 0.460336) and (cg20783697 <= 0.299677	)	(cg22203219 <= 0.460336) and (cg20783697 <= 0.299677)	P2
(cg22203219 <= 0.460336) and (cg21202716 > 0.849099) and (cg15083233 <= 0.79863) and (cg16748008 <= 0.2593) and (cg10028884 <= 0.915415	)	(cg22203219 <= 0.460336) and (cg21202716 > 0.849099) and (cg15083233 <= 0.79863) and (cg16748008 <= 0.2593) and (cg10028884 <= 0.915415)	P6
(cg22203219 <= 0.431235) and (cg22148297 <= 0.237693) and (cg19538115 <= 0.391911) and (cg11204212 > 0.915927) and (cg20264732 > 0.804024) and (cg03173502 <= 0.084872	)	(cg22203219 <= 0.431235) and (cg22148297 <= 0.237693) and (cg19538115 <= 0.391911) and (cg11204212 > 0.915927) and (cg20264732 > 0.804024) and (cg03173502 <= 0.084872)	P10
(cg22203219 <= 0.460336) and (cg16419724 > 0.40783) and (cg08454824 > 0.682593) and (cg13466284 > 0.577323) and (cg16798247 <= 0.75397) and (cg00989853 > 0.899868	)	(cg22203219 <= 0.460336) and (cg16419724 > 0.40783) and (cg08454824 > 0.682593) and (cg13466284 > 0.577323) and (cg16798247 <= 0.75397) and (cg00989853 > 0.899868)	P8
(cg22203219 <= 0.460336) and (cg16419724 > 0.40783) and (cg07768107 > 0.752582) and (cg00689340 > 0.90487	)	(cg22203219 <= 0.460336) and (cg16419724 > 0.40783) and (cg07768107 > 0.752582) and (cg00689340 > 0.90487)	P8
(cg22203219 <= 0.460336) and (cg16419724 > 0.40783) and (cg27215033 <= 0.072264) and (cg06631999 > 0.624715) and (cg03649649 > 0.224412) and (cg12655375 <= 0.110796) and (cg04091702 <= 0.892025	)	(cg22203219 <= 0.460336) and (cg16419724 > 0.40783) and (cg27215033 <= 0.072264) and (cg06631999 > 0.624715) and (cg03649649 > 0.224412) and (cg12655375 <= 0.110796) and (cg04091702 <= 0.892025)	P3
(cg20264732 <= 0.634076) and (cg18371475 > 0.89943) and (cg07846220 > 0.661712) and (cg27215033 <= 0.348966) and (cg08450982 > 0.718886) and (cg04091702 <= 0.094645) and (cg06723863 > 0.000951	)	(cg20264732 <= 0.634076) and (cg18371475 > 0.89943) and (cg07846220 > 0.661712) and (cg27215033 <= 0.348966) and (cg08450982 > 0.718886) and (cg04091702 <= 0.094645) and (cg06723863 > 0.000951)	P5
(cg22203219 <= 0.460336) and (cg19049754 <= 0.226312) and (cg01835695 > 0.526798) and (cg19113686 > 0.026612) and (cg03840467 <= 0.984654) and (cg21202716 <= 0.442906) and (cg11316131 > 0.827791	)	(cg22203219 <= 0.460336) and (cg19049754 <= 0.226312) and (cg01835695 > 0.526798) and (cg19113686 > 0.026612) and (cg03840467 <= 0.984654) and (cg21202716 <= 0.442906) and (cg11316131 > 0.827791)	P7
(cg22203219 <= 0.460336) and (cg04328477 > 0.661932) and (cg19049754 <= 0.225571) and (cg19765451 > 0.245896) and (cg00176888 <= 0.762136	)	(cg22203219 <= 0.460336) and (cg04328477 > 0.661932) and (cg19049754 <= 0.225571) and (cg19765451 > 0.245896) and (cg00176888 <= 0.762136)	P5
(cg17198308 <= 0.489426) and (cg04328477 > 0.629797) and (cg21898046 <= 0.294474) and (cg24361265 > 0.977388	)	(cg17198308 <= 0.489426) and (cg04328477 > 0.629797) and (cg21898046 <= 0.294474) and (cg24361265 > 0.977388)	P10
(cg22203219 <= 0.460336) and (cg20264732 > 0.658089) and (cg04976330 > 0.048074) and (cg22203219 <= 0.088223) and (cg16748008 > 0.24617	)	(cg22203219 <= 0.460336) and (cg20264732 > 0.658089) and (cg04976330 > 0.048074) and (cg22203219 <= 0.088223) and (cg16748008 > 0.24617)	P3
(cg22203219 <= 0.460336) and (cg04328477 > 0.661932) and (cg22203219 <= 0.088011) and (cg00363813 <= 0.0871	)	(cg22203219 <= 0.460336) and (cg04328477 > 0.661932) and (cg22203219 <= 0.088011) and (cg00363813 <= 0.0871)	P6
(cg22203219 <= 0.460336) and (cg04328477 > 0.661932) and (cg02954987 > 0.019911) and (cg19049754 <= 0.225571) and (cg12253175 <= 0.089176	)	(cg22203219 <= 0.460336) and (cg04328477 > 0.661932) and (cg02954987 > 0.019911) and (cg19049754 <= 0.225571) and (cg12253175 <= 0.089176)	P4
(cg22203219 <= 0.460336) and (cg04328477 > 0.661932) and (cg02954987 > 0.019911) and (cg04976330 > 0.051642) and (cg16419724 > 0.433264) and (cg08976554 <= 0.318348) and (cg21898046 > 0.477449	)	(cg22203219 <= 0.460336) and (cg04328477 > 0.661932) and (cg02954987 > 0.019911) and (cg04976330 > 0.051642) and (cg16419724 > 0.433264) and (cg08976554 <= 0.318348) and (cg21898046 > 0.477449)	P8
(cg22203219 <= 0.460336) and (cg20264732 > 0.697585) and (cg04976330 > 0.048074) and (cg16419724 > 0.433264) and (cg02954987 > 0.019911) and (cg26851107 <= 0.111755) and (cg18486815 <= 0.151429	)	(cg22203219 <= 0.460336) and (cg20264732 > 0.697585) and (cg04976330 > 0.048074) and (cg16419724 > 0.433264) and (cg02954987 > 0.019911) and (cg26851107 <= 0.111755) and (cg18486815 <= 0.151429)	P3
(cg22203219 <= 0.460336) and (cg04328477 > 0.661932) and (cg02954987 > 0.019911) and (cg04976330 > 0.051642) and (cg04255276 > 0.444816) and (cg12253175 > 0.053931) and (cg09366118 <= 0.872512) and (cg00082235 > 0.059738) and (cg06724588 > 0.028145) and (cg09316954 > 0.061848) and (cg23737737 <= 0.821809) and (cg20264732 > 0.690563) and (cg05767421 <= 0.864849) and (cg27117828 > 0.199796) and (cg…	)	(cg22203219 <= 0.460336) and (cg04328477 > 0.661932) and (cg02954987 > 0.019911) and (cg04976330 > 0.051642) and (cg04255276 > 0.444816) and (cg12253175 > 0.053931) and (cg09366118 <= 0.872512) and (cg00082235 > 0.059738) and (cg06724588 > 0.028145) and (cg09316954 > 0.061848) and (cg23737737 <= 0.821809) and (cg20264732 > 0.690563) and (cg05767421 <= 0.864849) and (cg27117828 > 0.199796) and (cg…	P11
(cg18371475 > 0.897054) and (cg00057966 > 0.75548) and (cg07846220 > 0.661712) and (cg27215033 > 0.3573) and (cg04945541 <= 0.882943) and (cg00983904 > 0.431791) and (cg01149192 <= 0.843998) and (cg05851442 <= 0.520905) and (cg00457087 > 0.466591) and (cg15736553 <= 0.773802) and (cg04945541 > 0.085463	)	(cg18371475 > 0.897054) and (cg00057966 > 0.75548) and (cg07846220 > 0.661712) and (cg27215033 > 0.3573) and (cg04945541 <= 0.882943) and (cg00983904 > 0.431791) and (cg01149192 <= 0.843998) and (cg05851442 <= 0.520905) and (cg00457087 > 0.466591) and (cg15736553 <= 0.773802) and (cg04945541 > 0.085463)	P9
(cg21232937 <= 0.499114) and (cg03573679 > 0.461748) and (cg04255276 > 0.950648) and (cg02954987 > 0.030525) and (cg22995449 > 0.073938	)	(cg21232937 <= 0.499114) and (cg03573679 > 0.461748) and (cg04255276 > 0.950648) and (cg02954987 > 0.030525) and (cg22995449 > 0.073938)	P12
(cg00457087 > 0.102982) and (cg01149192 <= 0.654393) and (cg03573679 > 0.461748) and (cg07892422 <= 0.209315) and (cg03049863 <= 0.489911) and (cg07137934 > 0.104932) and (cg27215033 > 0.105415) and (cg26112797 > 0.621668) and (cg08875705 > 0.442282) and (cg01835695 > 0.042607	)	(cg00457087 > 0.102982) and (cg01149192 <= 0.654393) and (cg03573679 > 0.461748) and (cg07892422 <= 0.209315) and (cg03049863 <= 0.489911) and (cg07137934 > 0.104932) and (cg27215033 > 0.105415) and (cg26112797 > 0.621668) and (cg08875705 > 0.442282) and (cg01835695 > 0.042607)	P1
(cg04956511 <= 0.98411) and (cg15259986 > 0.478767) and (cg14481208 <= 0.984187) and (cg22148297 > 0.547955) and (cg08856163 <= 0.254161) and (cg07072722 <= 0.989609) and (cg13828227 > 0.083061) and (cg14909730 > 0.014152	)	(cg04956511 <= 0.98411) and (cg15259986 > 0.478767) and (cg14481208 <= 0.984187) and (cg22148297 > 0.547955) and (cg08856163 <= 0.254161) and (cg07072722 <= 0.989609) and (cg13828227 > 0.083061) and (cg14909730 > 0.014152)	P5
(cg04956511 <= 0.98411) and (cg06984255 > 0.871205) and (cg00514575 > 0.402714) and (cg20837735 <= 0.951877) and (cg22764374 > 0.520573) and (cg06724588 <= 0.551868	)	(cg04956511 <= 0.98411) and (cg06984255 > 0.871205) and (cg00514575 > 0.402714) and (cg20837735 <= 0.951877) and (cg22764374 > 0.520573) and (cg06724588 <= 0.551868)	P7
(cg08875705 > 0.885551) and (cg26209169 <= 0.064844) and (cg09981198 <= 0.08839) and (cg15083233 > 0.674531	)	(cg08875705 > 0.885551) and (cg26209169 <= 0.064844) and (cg09981198 <= 0.08839) and (cg15083233 > 0.674531)	P4
(cg20264732 <= 0.586683) and (cg27215033 <= 0.260252) and (cg23512558 <= 0.068667) and (cg00983904 > 0.890918	)	(cg20264732 <= 0.586683) and (cg27215033 <= 0.260252) and (cg23512558 <= 0.068667) and (cg00983904 > 0.890918)	P1
(cg20264732 <= 0.586683) and (cg27215033 <= 0.260252) and (cg04322486 > 0.090856) and (cg22830707 > 0.738765) and (cg26209169 <= 0.483235	)	(cg20264732 <= 0.586683) and (cg27215033 <= 0.260252) and (cg04322486 > 0.090856) and (cg22830707 > 0.738765) and (cg26209169 <= 0.483235)	P5
(cg20264732 <= 0.586683) and (cg27215033 <= 0.260252) and (cg04322486 > 0.090856) and (cg03983223 > 0.244529) and (cg04328477 > 0.049741) and (cg04079760 <= 0.808809) and (cg04976330 <= 0.922038) and (cg20837735 > 0.030764) and (cg14909730 <= 0.796102) and (cg21232937 > 0.527441) and (cg03173502 <= 0.956428	)	(cg20264732 <= 0.586683) and (cg27215033 <= 0.260252) and (cg04322486 > 0.090856) and (cg03983223 > 0.244529) and (cg04328477 > 0.049741) and (cg04079760 <= 0.808809) and (cg04976330 <= 0.922038) and (cg20837735 > 0.030764) and (cg14909730 <= 0.796102) and (cg21232937 > 0.527441) and (cg03173502 <= 0.956428)	P13
(cg00983904 > 0.778348) and (cg00302479 <= 0.566104) and (cg09596958 > 0.577143) and (cg03706175 <= 0.369833	)	(cg00983904 > 0.778348) and (cg00302479 <= 0.566104) and (cg09596958 > 0.577143) and (cg03706175 <= 0.369833)	P5
(cg00983904 > 0.778348) and (cg00302479 <= 0.565671) and (cg07768107 <= 0.079751) and (cg20783697 <= 0.184709	)	(cg00983904 > 0.778348) and (cg00302479 <= 0.565671) and (cg07768107 <= 0.079751) and (cg20783697 <= 0.184709)	P2
(cg00983904 > 0.778348) and (cg00302479 <= 0.565671) and (cg09316954 > 0.083002) and (cg14795572 <= 0.353411	)	(cg00983904 > 0.778348) and (cg00302479 <= 0.565671) and (cg09316954 > 0.083002) and (cg14795572 <= 0.353411)	P12
(cg08875705 > 0.885776) and (cg18371475 > 0.581191) and (cg21950166 <= 0.021797) and (cg19113686 > 0.509936	)	(cg08875705 > 0.885776) and (cg18371475 > 0.581191) and (cg21950166 <= 0.021797) and (cg19113686 > 0.509936)	P1
(cg08875705 > 0.885776) and (cg18371475 > 0.581191) and (cg04956511 > 0.997715) and (cg05018835 > 0.639301	)	(cg08875705 > 0.885776) and (cg18371475 > 0.581191) and (cg04956511 > 0.997715) and (cg05018835 > 0.639301)	P11
(cg08875705 > 0.885776) and (cg18371475 > 0.581191) and (cg00412772 <= 0.861202) and (cg00699993 <= 0.016599) and (cg03295928 <= 0.09828	)	(cg08875705 > 0.885776) and (cg18371475 > 0.581191) and (cg00412772 <= 0.861202) and (cg00699993 <= 0.016599) and (cg03295928 <= 0.09828)	P4
(cg08875705 > 0.885776) and (cg18371475 > 0.581191) and (cg00412772 <= 0.861202) and (cg00363813 > 0.771572) and (cg06724588 <= 0.859021) and (cg04956511 <= 0.99718) and (cg04328477 > 0.038931) and (cg05851442 <= 0.483798) and (cg09596958 <= 0.861169) and (cg07921503 <= 0.85813	)	(cg08875705 > 0.885776) and (cg18371475 > 0.581191) and (cg00412772 <= 0.861202) and (cg00363813 > 0.771572) and (cg06724588 <= 0.859021) and (cg04956511 <= 0.99718) and (cg04328477 > 0.038931) and (cg05851442 <= 0.483798) and (cg09596958 <= 0.861169) and (cg07921503 <= 0.85813)	P13
(cg08875705 > 0.89965) and (cg11316131 <= 0.576377) and (cg00989853 <= 0.451757) and (cg03089651 <= 0.806031	)	(cg08875705 > 0.89965) and (cg11316131 <= 0.576377) and (cg00989853 <= 0.451757) and (cg03089651 <= 0.806031)	P10
(cg08875705 > 0.89965) and (cg03049863 <= 0.108079) and (cg23512558 <= 0.153805) and (cg23095988 > 0.124923	)	(cg08875705 > 0.89965) and (cg03049863 <= 0.108079) and (cg23512558 <= 0.153805) and (cg23095988 > 0.124923)	P1
(cg08875705 > 0.89965) and (cg03049863 <= 0.108079) and (cg25870731 <= 0.604608) and (cg10932874 > 0.339241) and (cg18853199 <= 0.433303) and (cg21950166 > 0.008688) and (cg23737737 <= 0.963899) and (cg16748008 > 0.004345) and (cg23489627 > 0.428538	)	(cg08875705 > 0.89965) and (cg03049863 <= 0.108079) and (cg25870731 <= 0.604608) and (cg10932874 > 0.339241) and (cg18853199 <= 0.433303) and (cg21950166 > 0.008688) and (cg23737737 <= 0.963899) and (cg16748008 > 0.004345) and (cg23489627 > 0.428538)	P7
(cg06832449 <= 0.420224) and (cg19526353 <= 0.687164) and (cg04328477 <= 0.661932) and (cg12894524 > 0.748113	)	(cg06832449 <= 0.420224) and (cg19526353 <= 0.687164) and (cg04328477 <= 0.661932) and (cg12894524 > 0.748113)	P3
(cg06832449 <= 0.420224) and (cg19526353 <= 0.687164) and (cg19716238 <= 0.363575) and (cg04976330 <= 0.273095	)	(cg06832449 <= 0.420224) and (cg19526353 <= 0.687164) and (cg19716238 <= 0.363575) and (cg04976330 <= 0.273095)	P10
(cg08875705 > 0.903452) and (cg21876918 <= 0.135398) and (cg00983904 <= 0.893776	)	(cg08875705 > 0.903452) and (cg21876918 <= 0.135398) and (cg00983904 <= 0.893776)	P12
(cg08875705 > 0.903452) and (cg04091702 <= 0.60123) and (cg25870731 <= 0.785614) and (cg21202716 <= 0.161907) and (cg18486815 > 0.128423	)	(cg08875705 > 0.903452) and (cg04091702 <= 0.60123) and (cg25870731 <= 0.785614) and (cg21202716 <= 0.161907) and (cg18486815 > 0.128423)	P1
(cg08875705 > 0.903452) and (cg25870731 <= 0.78041) and (cg04976330 <= 0.548967) and (cg16419724 <= 0.601116) and (cg02798280 > 0.09466) and (cg19113686 <= 0.825725) and (cg27215033 > 0.112399	)	(cg08875705 > 0.903452) and (cg25870731 <= 0.78041) and (cg04976330 <= 0.548967) and (cg16419724 <= 0.601116) and (cg02798280 > 0.09466) and (cg19113686 <= 0.825725) and (cg27215033 > 0.112399)	P4
(cg06832449 <= 0.420224) and (cg22507723 <= 0.676689) and (cg20837735 > 0.662595) and (cg02563407 > 0.045962) and (cg26090072 <= 0.872171) and (cg01334831 > 0.279652	)	(cg06832449 <= 0.420224) and (cg22507723 <= 0.676689) and (cg20837735 > 0.662595) and (cg02563407 > 0.045962) and (cg26090072 <= 0.872171) and (cg01334831 > 0.279652)	P11
(cg00457087 <= 0.087531) and (cg00457087 <= 0.054229) and (cg07137934 > 0.736916	)	(cg00457087 <= 0.087531) and (cg00457087 <= 0.054229) and (cg07137934 > 0.736916)	P11
(cg00457087 <= 0.087531) and (cg00457087 <= 0.054229) and (cg21232937 <= 0.723864	)	(cg00457087 <= 0.087531) and (cg00457087 <= 0.054229) and (cg21232937 <= 0.723864)	P13
(cg00457087 <= 0.087531) and (cg08450982 <= 0.336136) and (cg07267782 <= 0.361223) and (cg10530767 > 0.849675	)	(cg00457087 <= 0.087531) and (cg08450982 <= 0.336136) and (cg07267782 <= 0.361223) and (cg10530767 > 0.849675)	P7
(cg00457087 <= 0.087531) and (cg00983904 <= 0.914275) and (cg08450982 <= 0.370478) and (cg05018835 > 0.638161) and (cg13737221 <= 0.331374	)	(cg00457087 <= 0.087531) and (cg00983904 <= 0.914275) and (cg08450982 <= 0.370478) and (cg05018835 > 0.638161) and (cg13737221 <= 0.331374)	P3
(cg00457087 <= 0.087531) and (cg00983904 <= 0.914275) and (cg08450982 <= 0.370478) and (cg26851107 > 0.240553) and (cg25870731 > 0.110487	)	(cg00457087 <= 0.087531) and (cg00983904 <= 0.914275) and (cg08450982 <= 0.370478) and (cg26851107 > 0.240553) and (cg25870731 > 0.110487)	P11
(cg00457087 <= 0.087531) and (cg16076328 > 0.810443) and (cg16748008 <= 0.956349) and (cg04945541 <= 0.841785	)	(cg00457087 <= 0.087531) and (cg16076328 > 0.810443) and (cg16748008 <= 0.956349) and (cg04945541 <= 0.841785)	P8
(cg13273136 > 0.528896) and (cg08875705 > 0.903452) and (cg25870731 > 0.921101) and (cg12359001 <= 0.259705) and (cg14795572 > 0.346932	)	(cg13273136 > 0.528896) and (cg08875705 > 0.903452) and (cg25870731 > 0.921101) and (cg12359001 <= 0.259705) and (cg14795572 > 0.346932)	P1
(cg20783697 <= 0.698405) and (cg01951274 <= 0.130036	)	(cg20783697 <= 0.698405) and (cg01951274 <= 0.130036)	P2
(cg15736553 <= 0.011929) and (cg18371475 <= 0.387166	)	(cg15736553 <= 0.011929) and (cg18371475 <= 0.387166)	P1
(cg21202716 > 0.204763) and (cg08875705 > 0.903452) and (cg15035143 > 0.283411) and (cg04255276 > 0.981329) and (cg20783697 > 0.864	)	(cg21202716 > 0.204763) and (cg08875705 > 0.903452) and (cg15035143 > 0.283411) and (cg04255276 > 0.981329) and (cg20783697 > 0.864)	P4
(cg21202716 > 0.204763) and (cg08875705 > 0.903452) and (cg00057966 > 0.184019) and (cg07072722 <= 0.242172) and (cg08694699 <= 0.881905) and (cg03210866 > 0.049309	)	(cg21202716 > 0.204763) and (cg08875705 > 0.903452) and (cg00057966 > 0.184019) and (cg07072722 <= 0.242172) and (cg08694699 <= 0.881905) and (cg03210866 > 0.049309)	P7
(cg04110224 > 0.343875) and (cg02898721 <= 0.074395) and (cg21232937 <= 0.728231	)	(cg04110224 > 0.343875) and (cg02898721 <= 0.074395) and (cg21232937 <= 0.728231)	P7
(cg18518916 <= 0.814043) and (cg07218288 <= 0.431733) and (cg12034118 <= 0.354497	)	(cg18518916 <= 0.814043) and (cg07218288 <= 0.431733) and (cg12034118 <= 0.354497)	P5
(cg18518916 <= 0.814043) and (cg16798247 <= 0.455134) and (cg20783697 > 0.757961	)	(cg18518916 <= 0.814043) and (cg16798247 <= 0.455134) and (cg20783697 > 0.757961)	P3
(cg18518916 <= 0.741423) and (cg22764374 <= 0.28401	)	(cg18518916 <= 0.741423) and (cg22764374 <= 0.28401)	P10
(cg19519319 > 0.82614) and (cg11982525 <= 0.386177) and (cg10150530 <= 0.790066) and (cg05767421 <= 0.614871	)	(cg19519319 > 0.82614) and (cg11982525 <= 0.386177) and (cg10150530 <= 0.790066) and (cg05767421 <= 0.614871)	P5
(cg00057966 <= 0.793157) and (cg05851442 > 0.346913	)	(cg00057966 <= 0.793157) and (cg05851442 > 0.346913)	P12
(cg27215033 > 0.865783) and (cg08856163 > 0.046633) and (cg03649649 <= 0.98273) and (cg07002058 <= 0.872088	)	(cg27215033 > 0.865783) and (cg08856163 > 0.046633) and (cg03649649 <= 0.98273) and (cg07002058 <= 0.872088)	P7
(cg23512558 <= 0.135827) and (cg20783697 <= 0.867525	)	(cg23512558 <= 0.135827) and (cg20783697 <= 0.867525)	P8
(cg27215033 > 0.870214) and (cg06383241 <= 0.879877	)	(cg27215033 > 0.870214) and (cg06383241 <= 0.879877)	P5
(cg27215033 <= 0.871122) and (cg00983904 > 0.771204) and (cg23095988 <= 0.132402) and (cg04091702 <= 0.49722	)	(cg27215033 <= 0.871122) and (cg00983904 > 0.771204) and (cg23095988 <= 0.132402) and (cg04091702 <= 0.49722)	P7
(cg27215033 <= 0.86713) and (cg07072722 > 0.246155) and (cg03649649 > 0.814446) and (cg14779622 <= 0.19999) and (cg21232937 > 0.656594	)	(cg27215033 <= 0.86713) and (cg07072722 > 0.246155) and (cg03649649 > 0.814446) and (cg14779622 <= 0.19999) and (cg21232937 > 0.656594)	P5
(cg27215033 <= 0.86713) and (cg19519319 <= 0.880247) and (cg20837735 > 0.894212	)	(cg27215033 <= 0.86713) and (cg19519319 <= 0.880247) and (cg20837735 > 0.894212)	P6
(cg27215033 <= 0.865783) and (cg04945541 > 0.590836) and (cg13941760 <= 0.911694) and (cg12157156 > 0.431476) and (cg26789038 > 0.164579) and (cg09433910 > 0.802877) and (cg23095988 <= 0.723155	)	(cg27215033 <= 0.865783) and (cg04945541 > 0.590836) and (cg13941760 <= 0.911694) and (cg12157156 > 0.431476) and (cg26789038 > 0.164579) and (cg09433910 > 0.802877) and (cg23095988 <= 0.723155)	P13
(cg11982525 <= 0.368378	)	(cg11982525 <= 0.368378)	P11
(cg02954987 <= 0.025565) and (cg07137934 <= 0.755474	)	(cg02954987 <= 0.025565) and (cg07137934 <= 0.755474)	P6
(cg05191313 > 0.097003) and (cg01951274 <= 0.866021) and (cg08976554 > 0.268427) and (cg14909730 > 0.031517) and (cg12157156 > 0.441508) and (cg20783697 <= 0.884253	)	(cg05191313 > 0.097003) and (cg01951274 <= 0.866021) and (cg08976554 > 0.268427) and (cg14909730 > 0.031517) and (cg12157156 > 0.441508) and (cg20783697 <= 0.884253)	P5
(cg26112797 > 0.811592) and (cg04322486 <= 0.688513) and (cg03173502 <= 0.905404) and (cg03173502 > 0.088564	)	(cg26112797 > 0.811592) and (cg04322486 <= 0.688513) and (cg03173502 <= 0.905404) and (cg03173502 > 0.088564)	P7
(cg22830707 > 0.30194) and (cg00983904 > 0.431791	)	(cg22830707 > 0.30194) and (cg00983904 > 0.431791)	P13
(cg00983904 > 0.431791	)	(cg00983904 > 0.431791)	P4
