# Supplementary material for: Discriminating Origin Tissues of Tumor Cell Lines by Methylation Signatures and Dys-Methylated Rules
Source: Front Bioeng Biotechnol. 2020 May 26;8:507. doi: 10.3389/fbioe.2020.00507 (PMC7264161; doi:10.3389/fbioe.2020.00507)
Supplement: Table S5 — Learned classification rules by RIPPER based on the ranked features by mRMR. [file Table_5.XLSX]

## Sheet: Sheet1
Table S5. Learned classification rules by RIPPER based on the ranked features by mRMR
Index	Condition	Result
1	(cg15035143 <= 0.68787) and (cg04255276 >= 0.951618) and (cg01979888 >= 0.487828) and (cg12685846 >= 0.011956)	Thyroid
2	(cg14099457 >= 0.076023) and (cg04255276 >= 0.951618) and (cg24080793 <= 0.306636) and (cg03173502 >= 0.108923)	Thyroid
3	(cg00057966 <= 0.761544) and (cg11254361 <= 0.196454) and (cg04255276 >= 0.953614) and (cg00983904 <= 0.866562)	Thyroid
4	(cg16632715 >= 0.894112) and (cg12955441 <= 0.155227) and (cg05903444 >= 0.838602) and (cg26192612 <= 0.245426) and (cg16226962 <= 0.53233)	Pancreas
5	(cg05181041 >= 0.918674) and (cg15736553 <= 0.260749) and (cg04992127 >= 0.790957) and (cg10537807 >= 0.436634) and (cg01149192 <= 0.830707)	Pancreas
6	(cg05903444 >= 0.89947) and (cg11254361 <= 0.172014) and (cg27215033 >= 0.60951) and (cg06723863 >= 0.007266)	Pancreas
7	(cg03977657 <= 0.099007) and (cg01149192 <= 0.665634) and (cg25593954 >= 0.756593)	Aerodigestive Tract
8	(cg04259907 <= 0.008653) and (cg01149192 <= 0.725271) and (cg05018835 <= 0.267531) and (cg02566978 >= 0.376168)	Aerodigestive Tract
9	(cg07072722 >= 0.94717) and (cg18371475 <= 0.307328) and (cg24361265 >= 0.0303) and (cg23512558 <= 0.34103)	Aerodigestive Tract
10	(cg07786675 <= 0.196589) and (cg23377551 <= 0.086679) and (cg25870731 >= 0.925968) and (cg15645309 <= 0.872626) and (cg00983904 >= 0.872891)	Aerodigestive Tract
11	(cg04259907 <= 0.008385) and (cg04110224 <= 0.563894) and (cg16798247 >= 0.728262)	Aerodigestive Tract
12	(cg00983904 >= 0.833473) and (cg24393316 <= 0.089801) and (cg04976330 >= 0.776846)	Lung
13	(cg19049754 <= 0.178674) and (cg19538115 >= 0.746684) and (cg15083233 <= 0.917807)	Lung
14	(cg20837735 <= 0.623457) and (cg16226962 >= 0.513286) and (cg22764374 >= 0.82006) and (cg25870731 <= 0.460958)	Lung
15	(cg23560676 <= 0.081003) and (cg20104776 <= 0.193938) and (cg18167946 >= 0.212876)	Lung
16	(cg00363813 >= 0.641196) and (cg06984255 >= 0.745479) and (cg00310215 <= 0.174087) and (cg20264732 <= 0.730625)	Lung
17	(cg03049863 <= 0.090913) and (cg05204566 <= 0.717215) and (cg00699993 >= 0.834581) and (cg02401399 <= 0.836502) and (cg07921503 >= 0.80124)	Lung
18	(cg19049754 <= 0.174078) and (cg23095988 <= 0.136534) and (cg00699993 >= 0.048793)	Lung
19	(cg27215033 <= 0.07043) and (cg11982525 <= 0.107693) and (cg05851442 >= 0.118493)	Bone
20	(cg21880888 <= 0.042639) and (cg23095988 >= 0.234954) and (cg00989853 <= 0.962745) and (cg18518916 >= 0.601576)	Bone
21	(cg19942459 <= 0.089217) and (cg02858512 >= 0.740804) and (cg11550234 <= 0.882626) and (cg26112797 >= 0.809892)	Bone
22	(cg14035238 >= 0.90363) and (cg06724588 <= 0.027679) and (cg26192612 >= 0.355801)	Bone
23	(cg27215033 <= 0.082694) and (cg09692695 >= 0.849185) and (cg14099457 <= 0.046274)	Bone
24	(cg21235151 <= 0.042866) and (cg11982525 <= 0.313873) and (cg03983223 >= 0.763303) and (cg20783697 <= 0.864197)	Bone
25	(cg00983904 >= 0.820895) and (cg07846220 <= 0.461895) and (cg27215033 <= 0.174782) and (cg18853199 <= 0.711099)	Urogenital System
26	(cg00082235 >= 0.596186) and (cg24361265 >= 0.062238) and (cg22148297 >= 0.796636) and (cg07846220 <= 0.475262) and (cg10932874 <= 0.860911)	Urogenital System
27	(cg21158815 >= 0.775153) and (cg16798247 >= 0.736879) and (cg12359001 <= 0.206385) and (cg16419724 <= 0.377453)	Urogenital System
28	(cg20264732 <= 0.473089) and (cg19533977 >= 0.712183) and (cg14909730 <= 0.070925) and (cg21876918 <= 0.889199)	Urogenital System
29	(cg00459816 >= 0.773818) and (cg01765930 >= 0.859611) and (cg15259986 >= 0.116597) and (cg24393316 <= 0.735545)	Soft Tissue
30	(cg19526353 <= 0.259837) and (cg05018835 >= 0.557774) and (cg21004490 <= 0.816578) and (cg16411361 <= 0.835619) and (cg20783697 >= 0.830482)	Soft Tissue
31	(cg22740835 <= 0.094611) and (cg00082235 >= 0.082002) and (cg05018835 >= 0.501585) and (cg18486815 <= 0.211865) and (cg00689340 <= 0.922053)	Soft Tissue
32	(cg16419724 >= 0.90653) and (cg12121162 >= 0.871625) and (cg20264732 <= 0.941126)	Soft Tissue
33	(cg20783697 <= 0.299677)	Blood
34	(cg15425280 >= 0.872487) and (cg03611852 <= 0.132761) and (cg04956511 <= 0.084231)	Digestive System
35	(cg04976330 >= 0.54638) and (cg02401399 >= 0.340308) and (cg10150530 <= 0.811271) and (cg07137934 >= 0.649393)	Digestive System
36	(cg26192612 >= 0.770592)	Digestive System
37	(cg22580512 >= 0.498268) and (cg01334831 <= 0.651831) and (cg00983904 <= 0.697924)	Digestive System
38	(cg16324409 <= 0.502355) and (cg09596958 <= 0.061134)	Skin
39	(cg11546385 <= 0.219915) and (cg09373676 <= 0.044027) and (cg06724588 >= 0.049854) and (cg00983904 <= 0.886443)	Skin
40	(cg04945541 >= 0.937052)	Skin
41	(cg22740835 <= 0.041824)	Skin
42	(cg14481208 >= 0.963699) and (cg21202716 <= 0.149705)	Nervous System
43	(cg18655441 >= 0.246172) and (cg00983904 <= 0.180816)	Nervous System
44	(cg20759047 <= 0.191201)	Breast
45	(cg23737737 >= 0.942776) and (cg22764374 >= 0.836165)	Breast
46	(cg18486815 <= 0.124243)	Breast
47	Others	Kidney
