# Supplementary material for: Discriminating Origin Tissues of Tumor Cell Lines by Methylation Signatures and Dys-Methylated Rules
Source: Front Bioeng Biotechnol. 2020 May 26;8:507. doi: 10.3389/fbioe.2020.00507 (PMC7264161; doi:10.3389/fbioe.2020.00507)
Supplement: Table S6 — Performance of IFS with SVM, PART, and RIPPER when using different numbers of features ranked by MCFS. [file Table_6.XLSX]

## Sheet: SVM
Number of features	Aerodigestive Tract	Blood	Bone	Breast	Digestive System	Kidney	Lung	Nervous System	Pancreas	Skin	Soft Tissue	Thyroid	Urogenital System	ACC	MCC
10	0.25	0.99435	0.131579	0.596154	0.095238	0.393939	0.065657	0.239583	0.290323	0.40678	0.047619	0.647059	0.017391	0.330724	0.291489
20	0.275	0.99435	0.315789	0.692308	0.190476	0.333333	0.10101	0.40625	0.290323	0.457627	0.142857	0.764706	0.017391	0.381605	0.336843
30	0.4375	0.99435	0.368421	0.461538	0.219048	0.545455	0.181818	0.447917	0.354839	0.440678	0.238095	0.764706	0.147826	0.431507	0.383505
40	0.575	0.99435	0.552632	0.480769	0.219048	0.757576	0.222222	0.479167	0.483871	0.881356	0.428571	0.882353	0.130435	0.500978	0.458477
50	0.625	0.99435	0.552632	0.538462	0.333333	0.606061	0.353535	0.4375	0.483871	0.881356	0.47619	0.882353	0.156522	0.540117	0.493099
60	0.6875	0.99435	0.578947	0.557692	0.342857	0.666667	0.429293	0.71875	0.516129	0.881356	0.428571	0.882353	0.156522	0.590998	0.547402
70	0.65	0.99435	0.763158	0.730769	0.352381	0.818182	0.429293	0.770833	0.516129	0.898305	0.761905	0.823529	0.286957	0.636008	0.600336
80	0.7	0.99435	0.789474	0.807692	0.409524	0.848485	0.449495	0.791667	0.645161	0.898305	0.714286	0.823529	0.304348	0.662427	0.627924
90	0.7625	0.988701	0.710526	0.807692	0.457143	0.848485	0.434343	0.822917	0.580645	0.898305	0.857143	0.823529	0.365217	0.676125	0.643273
100	0.7625	0.988701	0.815789	0.807692	0.542857	0.848485	0.454545	0.822917	0.645161	0.898305	0.857143	0.882353	0.434783	0.703523	0.672136
110	0.775	0.988701	0.894737	0.807692	0.561905	0.818182	0.484848	0.895833	0.645161	0.898305	0.857143	0.882353	0.434783	0.721135	0.691103
120	0.7875	0.99435	0.947368	0.826923	0.52381	0.818182	0.510101	0.895833	0.645161	0.898305	0.857143	0.882353	0.434783	0.727006	0.697856
130	0.7875	0.99435	0.921053	0.826923	0.580952	0.878788	0.505051	0.895833	0.645161	0.898305	0.904762	0.882353	0.46087	0.736791	0.707747
140	0.775	0.99435	0.921053	0.826923	0.561905	0.878788	0.570707	0.90625	0.806452	0.881356	0.904762	0.882353	0.504348	0.75636	0.729905
150	0.75	0.99435	0.921053	0.826923	0.609524	0.878788	0.565657	0.916667	0.774194	0.898305	0.904762	0.941176	0.521739	0.762231	0.736142
160	0.775	0.99435	0.894737	0.826923	0.6	0.909091	0.550505	0.90625	0.83871	0.898305	0.952381	0.941176	0.513043	0.761252	0.735772
170	0.8	0.99435	0.894737	0.903846	0.619048	0.878788	0.621212	0.90625	0.870968	0.898305	0.904762	0.941176	0.53913	0.784736	0.76136
180	0.8125	0.988701	0.894737	0.903846	0.638095	0.909091	0.621212	0.9375	0.870968	0.898305	0.904762	0.941176	0.573913	0.794521	0.772009
190	0.7875	0.988701	0.947368	0.903846	0.638095	0.909091	0.621212	0.9375	0.870968	0.898305	0.952381	0.941176	0.565217	0.794521	0.771781
200	0.8	0.983051	0.947368	0.865385	0.714286	0.909091	0.671717	0.9375	0.935484	0.898305	0.952381	1	0.582609	0.815068	0.793359
210	0.8375	0.983051	0.973684	0.903846	0.752381	0.939394	0.737374	0.9375	0.967742	0.898305	0.952381	1	0.652174	0.847358	0.82946
220	0.825	0.983051	0.973684	0.903846	0.761905	0.939394	0.742424	0.947917	0.967742	0.898305	0.952381	1	0.617391	0.845401	0.827218
230	0.85	0.988701	0.973684	0.903846	0.771429	0.939394	0.752525	0.947917	0.967742	0.932203	0.952381	1	0.634783	0.855186	0.838055
240	0.8375	0.988701	0.947368	0.903846	0.752381	0.939394	0.717172	0.9375	0.967742	0.932203	0.952381	1	0.634783	0.843444	0.824603
250	0.825	0.988701	0.947368	0.903846	0.771429	0.939394	0.777778	0.9375	1	0.932203	0.952381	1	0.591304	0.85225	0.83426
260	0.825	0.988701	0.947368	0.903846	0.780952	0.939394	0.79798	0.9375	1	0.932203	0.952381	1	0.617391	0.860078	0.843034
270	0.825	0.99435	0.947368	0.923077	0.780952	0.939394	0.792929	0.9375	1	0.949153	0.952381	1	0.643478	0.864971	0.848581
280	0.8375	0.99435	0.947368	0.923077	0.771429	0.939394	0.79798	0.9375	1	0.949153	0.952381	1	0.634783	0.864971	0.848689
290	0.8	0.99435	0.973684	0.903846	0.780952	0.939394	0.823232	0.947917	1	0.932203	0.952381	1	0.626087	0.866928	0.850473
300	0.8	0.99435	0.947368	0.923077	0.8	0.939394	0.808081	0.9375	1	0.932203	1	1	0.626087	0.865949	0.849536
310	0.7875	0.99435	0.947368	0.884615	0.790476	0.939394	0.818182	0.916667	1	0.932203	1	1	0.626087	0.862035	0.845017
320	0.85	0.99435	0.973684	0.903846	0.780952	0.939394	0.777778	0.927083	1	0.932203	1	1	0.66087	0.864971	0.848343
330	0.8625	0.99435	0.973684	0.903846	0.771429	0.939394	0.787879	0.927083	1	0.949153	0.952381	1	0.695652	0.870841	0.854987
340	0.85	0.99435	0.947368	0.903846	0.771429	0.939394	0.777778	0.927083	1	0.949153	1	1	0.678261	0.865949	0.849546
350	0.8375	0.99435	0.973684	0.903846	0.780952	0.969697	0.787879	0.927083	1	0.949153	1	1	0.686957	0.870841	0.855045
360	0.8625	0.988701	0.947368	0.884615	0.8	0.969697	0.792929	0.9375	1	0.949153	1	1	0.686957	0.873777	0.858338
370	0.8625	0.988701	0.973684	0.884615	0.819048	0.969697	0.762626	0.9375	1	0.966102	1	1	0.686957	0.87182	0.856284
380	0.85	0.988701	0.973684	0.884615	0.8	0.969697	0.782828	0.9375	1	0.949153	1	1	0.704348	0.873777	0.858313
390	0.85	0.988701	0.973684	0.903846	0.790476	0.969697	0.787879	0.9375	1	0.949153	1	1	0.713043	0.875734	0.860464
400	0.8625	0.988701	0.973684	0.923077	0.809524	0.969697	0.782828	0.9375	1	0.949153	1	1	0.73913	0.881605	0.867206
410	0.8625	0.988701	0.973684	0.923077	0.790476	1	0.782828	0.9375	1	0.949153	1	1	0.730435	0.879648	0.865148
420	0.875	0.988701	0.947368	0.923077	0.761905	1	0.79798	0.9375	1	0.949153	1	1	0.747826	0.881605	0.867267
430	0.8875	0.99435	0.973684	0.903846	0.761905	1	0.777778	0.9375	1	0.949153	1	1	0.747826	0.879648	0.865274
440	0.875	0.988701	0.973684	0.923077	0.8	1	0.787879	0.9375	1	0.932203	1	1	0.747826	0.883562	0.86943
450	0.8875	0.988701	0.973684	0.923077	0.809524	1	0.777778	0.9375	1	0.932203	1	1	0.756522	0.88454	0.870664
460	0.8875	0.988701	0.973684	0.942308	0.790476	1	0.808081	0.9375	1	0.949153	1	1	0.765217	0.891389	0.878205
470	0.8625	0.99435	0.973684	0.942308	0.780952	1	0.80303	0.9375	1	0.949153	1	1	0.756522	0.887476	0.873842
480	0.875	0.99435	0.973684	0.942308	0.847619	1	0.808081	0.9375	1	0.949153	1	1	0.756522	0.896282	0.883706
490	0.8625	0.99435	0.973684	0.942308	0.847619	1	0.808081	0.9375	1	0.949153	1	1	0.765217	0.896282	0.883751
500	0.8625	0.99435	0.973684	0.942308	0.828571	1	0.792929	0.947917	1	0.932203	1	1	0.756522	0.890411	0.87716
510	0.8625	0.99435	0.973684	0.942308	0.847619	1	0.787879	0.947917	1	0.932203	1	1	0.765217	0.892368	0.879475
520	0.8625	0.99435	0.973684	0.923077	0.857143	1	0.813131	0.947917	1	0.949153	1	1	0.791304	0.901174	0.889083
530	0.9	0.99435	0.973684	0.923077	0.895238	1	0.80303	0.947917	1	0.949153	1	1	0.773913	0.90411	0.89255
540	0.925	0.99435	0.973684	0.942308	0.895238	1	0.818182	0.947917	1	0.949153	1	1	0.808696	0.913894	0.903474
550	0.9125	0.99435	0.973684	0.942308	0.87619	1	0.813131	0.947917	1	0.949153	1	1	0.773913	0.906067	0.894707
560	0.9	0.99435	0.973684	0.942308	0.885714	1	0.80303	0.947917	1	0.949153	1	1	0.782609	0.905088	0.89353
570	0.9125	0.99435	0.973684	0.942308	0.885714	1	0.808081	0.947917	1	0.949153	1	1	0.773913	0.906067	0.89465
580	0.9	0.99435	0.947368	0.942308	0.895238	1	0.823232	0.947917	1	0.949153	1	1	0.808696	0.911937	0.901121
590	0.9125	0.99435	0.947368	0.942308	0.895238	1	0.828283	0.947917	1	0.966102	1	1	0.808696	0.914873	0.904328
600	0.9375	0.99435	0.973684	0.942308	0.904762	1	0.833333	0.947917	1	0.983051	1	1	0.808696	0.920744	0.910954
610	0.9125	0.99435	0.973684	0.942308	0.904762	1	0.823232	0.947917	1	0.983051	1	1	0.8	0.915851	0.905488
620	0.925	0.99435	0.973684	0.942308	0.895238	1	0.823232	0.947917	1	0.966102	1	1	0.808696	0.915851	0.905524
630	0.9125	0.99435	0.973684	0.942308	0.914286	1	0.808081	0.947917	1	0.983051	1	1	0.791304	0.912916	0.90231
640	0.925	0.99435	0.973684	0.942308	0.92381	1	0.823232	0.947917	1	0.966102	1	1	0.817391	0.919765	0.909913
650	0.95	0.99435	0.973684	0.942308	0.885714	1	0.838384	0.947917	1	0.949153	1	1	0.817391	0.919765	0.909819
660	0.95	0.99435	0.973684	0.942308	0.895238	1	0.823232	0.947917	1	0.949153	1	1	0.8	0.915851	0.905522
670	0.9375	0.99435	0.973684	0.942308	0.904762	1	0.843434	0.947917	1	0.949153	1	1	0.8	0.919765	0.909854
680	0.95	0.99435	0.947368	0.923077	0.895238	1	0.853535	0.947917	1	0.966102	1	1	0.817391	0.922701	0.913147
690	0.95	0.99435	0.973684	0.923077	0.914286	1	0.853535	0.947917	1	0.966102	1	1	0.817391	0.925636	0.916459
700	0.95	0.99435	0.947368	0.923077	0.914286	1	0.853535	0.947917	1	0.966102	1	1	0.817391	0.924658	0.915344
710	0.9375	0.99435	0.947368	0.923077	0.895238	1	0.858586	0.947917	1	0.966102	1	1	0.817391	0.922701	0.913211
720	0.9375	0.99435	0.947368	0.942308	0.904762	1	0.838384	0.947917	1	0.966102	1	1	0.817391	0.920744	0.911052
730	0.9375	0.99435	0.947368	0.942308	0.914286	1	0.843434	0.947917	1	0.966102	1	1	0.817391	0.922701	0.91324
740	0.925	0.99435	0.947368	0.942308	0.895238	1	0.883838	0.947917	1	0.966102	1	1	0.808696	0.926614	0.917503
750	0.925	0.99435	0.947368	0.942308	0.895238	1	0.873737	0.947917	1	0.966102	1	1	0.826087	0.926614	0.917548
760	0.925	0.99435	0.947368	0.942308	0.895238	1	0.868687	0.947917	1	0.966102	1	1	0.817391	0.924658	0.915344
770	0.925	0.99435	0.947368	0.942308	0.885714	1	0.873737	0.947917	1	0.966102	1	1	0.817391	0.924658	0.915289
780	0.9375	0.99435	0.947368	0.942308	0.885714	1	0.868687	0.947917	1	0.966102	1	1	0.826087	0.925636	0.916402
790	0.925	0.99435	0.947368	0.942308	0.904762	1	0.878788	0.947917	1	0.966102	1	1	0.826087	0.928571	0.919733
800	0.925	0.99435	0.947368	0.923077	0.914286	1	0.878788	0.947917	1	0.966102	1	1	0.834783	0.92955	0.920874
810	0.925	0.99435	0.947368	0.923077	0.933333	1	0.868687	0.947917	1	0.966102	1	1	0.826087	0.928571	0.919792
820	0.925	0.99435	0.973684	0.923077	0.933333	1	0.873737	0.947917	1	0.966102	1	1	0.834783	0.931507	0.923081
830	0.95	0.99435	0.973684	0.923077	0.914286	1	0.868687	0.947917	1	0.966102	1	1	0.826087	0.92955	0.92087
840	0.95	0.99435	0.973684	0.923077	0.914286	1	0.858586	0.947917	1	0.966102	1	1	0.826087	0.927593	0.918739
850	0.95	0.99435	0.973684	0.923077	0.933333	1	0.863636	0.947917	1	0.966102	1	1	0.834783	0.931507	0.92315
860	0.9375	0.99435	0.973684	0.942308	0.914286	1	0.868687	0.947917	1	0.966102	1	1	0.843478	0.931507	0.923076
870	0.925	0.99435	0.973684	0.942308	0.904762	1	0.878788	0.947917	1	0.966102	1	1	0.852174	0.932485	0.924038
880	0.925	0.99435	0.973684	0.942308	0.895238	1	0.878788	0.947917	1	0.949153	1	1	0.852174	0.930528	0.921839
890	0.925	0.99435	0.973684	0.942308	0.895238	1	0.893939	0.947917	1	0.966102	1	1	0.852174	0.934442	0.926186
900	0.925	0.99435	0.973684	0.942308	0.895238	1	0.888889	0.947917	1	0.966102	1	1	0.86087	0.934442	0.926199
910	0.925	0.99435	0.973684	0.942308	0.885714	1	0.89899	0.947917	1	0.983051	1	1	0.86087	0.936399	0.928384
920	0.9375	0.99435	0.973684	0.942308	0.885714	1	0.909091	0.947917	1	0.983051	1	1	0.852174	0.938356	0.93057
930	0.925	0.99435	0.973684	0.942308	0.885714	1	0.914141	0.947917	1	0.983051	1	1	0.843478	0.937378	0.92947
940	0.925	0.99435	0.973684	0.942308	0.914286	1	0.914141	0.947917	1	0.983051	1	1	0.852174	0.941292	0.933925
950	0.925	0.99435	0.947368	0.942308	0.914286	1	0.909091	0.947917	1	0.983051	1	1	0.852174	0.939335	0.931704
960	0.9125	0.99435	0.973684	0.942308	0.904762	1	0.909091	0.947917	1	0.983051	1	1	0.843478	0.937378	0.929478
970	0.925	0.99435	0.973684	0.942308	0.904762	1	0.909091	0.947917	1	0.983051	1	1	0.834783	0.937378	0.929517
980	0.925	0.99435	0.973684	0.942308	0.904762	1	0.90404	0.947917	1	0.983051	1	1	0.843478	0.937378	0.929534
990	0.9125	0.99435	0.973684	0.942308	0.914286	1	0.919192	0.947917	1	0.983051	1	1	0.852174	0.941292	0.933902
1000	0.9125	0.99435	0.973684	0.961538	0.914286	1	0.919192	0.947917	1	0.983051	1	1	0.86087	0.943249	0.936096
1010	0.9125	0.99435	0.973684	0.942308	0.92381	1	0.909091	0.947917	1	0.966102	1	1	0.86087	0.940313	0.932838
1020	0.9125	0.99435	0.973684	0.942308	0.933333	1	0.90404	0.947917	1	0.966102	1	1	0.869565	0.941292	0.933927
1030	0.9125	0.99435	0.973684	0.961538	0.92381	1	0.909091	0.947917	1	0.966102	1	1	0.878261	0.943249	0.936111
1040	0.9125	0.99435	0.973684	0.961538	0.92381	1	0.90404	0.947917	1	0.966102	1	1	0.86087	0.940313	0.932839
1050	0.9125	0.99435	0.973684	0.942308	0.92381	1	0.89899	0.947917	1	0.949153	1	1	0.86087	0.937378	0.929564
1060	0.9125	0.99435	0.973684	0.961538	0.933333	1	0.90404	0.947917	1	0.949153	1	1	0.869565	0.941292	0.933935
1070	0.9125	0.99435	0.973684	0.961538	0.92381	1	0.89899	0.947917	1	0.949153	1	1	0.869565	0.939335	0.931733
1080	0.9125	0.99435	0.973684	0.961538	0.933333	1	0.89899	0.947917	1	0.949153	1	1	0.878261	0.941292	0.933939
1090	0.925	0.99435	0.973684	0.961538	0.933333	1	0.90404	0.947917	1	0.949153	1	1	0.886957	0.944227	0.937237
1100	0.9125	0.99435	0.973684	0.961538	0.933333	1	0.909091	0.947917	1	0.949153	1	1	0.878261	0.943249	0.936131
1110	0.925	0.99435	0.973684	0.961538	0.92381	1	0.909091	0.947917	1	0.949153	1	1	0.886957	0.944227	0.937196
1120	0.925	0.99435	0.973684	0.961538	0.933333	1	0.90404	0.947917	1	0.949153	1	1	0.886957	0.944227	0.937217
1130	0.925	0.99435	0.973684	0.961538	0.933333	1	0.90404	0.947917	1	0.949153	1	1	0.886957	0.944227	0.937226
1140	0.925	0.99435	0.973684	0.961538	0.92381	1	0.909091	0.947917	1	0.966102	1	1	0.886957	0.945205	0.938326
1150	0.925	0.99435	0.973684	0.961538	0.933333	1	0.909091	0.947917	1	0.949153	1	1	0.886957	0.945205	0.938324
1160	0.925	0.99435	0.973684	0.961538	0.933333	1	0.919192	0.947917	1	0.949153	1	1	0.895652	0.948141	0.941611
1170	0.925	0.99435	0.973684	0.961538	0.933333	1	0.914141	0.947917	1	0.966102	1	1	0.886957	0.947162	0.940522
1180	0.925	0.99435	0.973684	0.961538	0.933333	1	0.914141	0.947917	1	0.966102	1	1	0.895652	0.948141	0.941636
1190	0.925	0.99435	0.973684	0.942308	0.92381	1	0.914141	0.947917	1	0.949153	1	1	0.895652	0.945205	0.938309
1200	0.925	0.99435	0.973684	0.961538	0.933333	1	0.919192	0.947917	1	0.966102	1	1	0.904348	0.950098	0.943806
1210	0.9375	0.99435	1	0.942308	0.92381	1	0.919192	0.947917	1	0.966102	1	1	0.904348	0.950098	0.943809
1220	0.9375	0.99435	1	0.961538	0.92381	1	0.919192	0.947917	1	0.966102	1	1	0.904348	0.951076	0.944916
1230	0.925	0.99435	1	0.942308	0.92381	1	0.90404	0.947917	1	0.966102	1	1	0.904348	0.946184	0.939459
1240	0.925	0.99435	1	0.942308	0.92381	1	0.909091	0.947917	1	0.966102	1	1	0.895652	0.946184	0.939429
1250	0.925	0.99435	1	0.961538	0.92381	1	0.90404	0.947917	1	0.966102	1	1	0.904348	0.947162	0.940537
1260	0.925	0.99435	1	0.961538	0.914286	1	0.909091	0.947917	1	0.966102	1	1	0.904348	0.947162	0.940509
1270	0.925	0.99435	1	0.961538	0.914286	1	0.914141	0.947917	1	0.966102	1	1	0.904348	0.948141	0.941589
1280	0.925	0.99435	1	0.961538	0.92381	1	0.909091	0.947917	1	0.966102	1	1	0.904348	0.948141	0.94161
1290	0.9375	0.99435	1	0.961538	0.92381	1	0.90404	0.947917	1	0.966102	1	1	0.904348	0.948141	0.941628
1300	0.9375	0.99435	1	0.942308	0.92381	1	0.909091	0.947917	1	0.966102	1	1	0.904348	0.948141	0.941614
1310	0.9375	0.99435	1	0.942308	0.914286	1	0.914141	0.947917	1	0.966102	1	1	0.904348	0.948141	0.941593
1320	0.9375	0.99435	1	0.942308	0.914286	1	0.909091	0.947917	1	0.966102	1	1	0.904348	0.947162	0.940513
1330	0.9375	0.99435	1	0.942308	0.914286	1	0.909091	0.947917	1	0.966102	1	1	0.913043	0.948141	0.941613
1340	0.9375	0.99435	1	0.942308	0.914286	1	0.909091	0.958333	1	0.966102	1	1	0.913043	0.949119	0.942705
1350	0.9375	0.99435	1	0.961538	0.914286	1	0.90404	0.958333	1	0.966102	1	1	0.913043	0.949119	0.942705
1360	0.9375	0.99435	1	0.961538	0.914286	1	0.90404	0.958333	1	0.966102	1	1	0.913043	0.949119	0.942687
1370	0.9375	0.99435	1	0.961538	0.914286	1	0.909091	0.96875	1	0.966102	1	1	0.913043	0.951076	0.944907
1380	0.9375	0.99435	1	0.961538	0.914286	1	0.909091	0.96875	1	0.966102	1	1	0.913043	0.951076	0.9449
1390	0.9375	0.99435	1	0.961538	0.914286	1	0.914141	0.958333	1	0.966102	1	1	0.913043	0.951076	0.944911
1400	0.9375	0.99435	1	0.961538	0.914286	1	0.909091	0.958333	1	0.966102	1	1	0.913043	0.950098	0.943827
1410	0.9375	0.99435	1	0.961538	0.914286	1	0.909091	0.958333	1	0.966102	1	1	0.913043	0.950098	0.94383
1420	0.9375	0.99435	1	0.961538	0.914286	1	0.919192	0.958333	1	0.966102	1	1	0.913043	0.952055	0.946007
1430	0.9375	0.99435	1	0.961538	0.914286	1	0.919192	0.958333	1	0.966102	1	1	0.913043	0.952055	0.945999
1440	0.9375	0.99435	1	0.961538	0.914286	1	0.924242	0.958333	1	0.966102	1	1	0.904348	0.952055	0.945997
1450	0.9375	0.99435	1	0.961538	0.92381	1	0.914141	0.958333	1	0.966102	1	1	0.904348	0.951076	0.944916
1460	0.9375	0.99435	1	0.961538	0.92381	1	0.914141	0.958333	1	0.966102	1	1	0.904348	0.951076	0.944916
1470	0.9375	0.99435	1	0.961538	0.92381	1	0.919192	0.958333	1	0.966102	1	1	0.904348	0.952055	0.94601
1480	0.9375	0.99435	1	0.961538	0.92381	1	0.924242	0.958333	1	0.966102	1	1	0.904348	0.953033	0.947102
1490	0.9375	0.99435	1	0.961538	0.92381	1	0.924242	0.958333	1	0.966102	1	1	0.904348	0.953033	0.947095
1500	0.9375	0.99435	1	0.961538	0.92381	1	0.919192	0.958333	1	0.966102	1	1	0.913043	0.953033	0.947105
1510	0.9375	0.99435	1	0.961538	0.92381	1	0.919192	0.958333	1	0.966102	1	1	0.904348	0.952055	0.946005
1520	0.9375	0.99435	1	0.961538	0.92381	1	0.924242	0.958333	1	0.966102	1	1	0.913043	0.954012	0.948176
1530	0.9375	0.99435	1	0.961538	0.92381	1	0.924242	0.958333	1	0.966102	1	1	0.913043	0.954012	0.948176
1540	0.9375	0.99435	1	0.961538	0.92381	0.969697	0.924242	0.958333	1	0.966102	1	1	0.921739	0.954012	0.948167
1550	0.9375	0.99435	1	0.961538	0.92381	0.969697	0.924242	0.958333	1	0.966102	1	1	0.913043	0.953033	0.947053
1560	0.9375	0.99435	1	0.961538	0.92381	0.969697	0.924242	0.958333	1	0.966102	1	1	0.913043	0.953033	0.947067
1570	0.9375	0.99435	1	0.961538	0.92381	0.969697	0.929293	0.958333	1	0.983051	1	1	0.904348	0.954012	0.948176
1580	0.9375	0.99435	1	0.961538	0.92381	0.969697	0.929293	0.958333	1	0.983051	1	1	0.904348	0.954012	0.948176
1590	0.9375	0.99435	1	0.961538	0.92381	0.969697	0.929293	0.958333	1	0.983051	1	1	0.904348	0.954012	0.948176
1600	0.9375	0.99435	1	0.961538	0.92381	0.969697	0.929293	0.958333	1	0.983051	1	1	0.895652	0.953033	0.94706
1610	0.9375	0.99435	1	0.961538	0.92381	0.969697	0.929293	0.958333	1	0.983051	1	1	0.904348	0.954012	0.948159
1620	0.9375	0.99435	1	0.961538	0.92381	0.969697	0.929293	0.958333	1	0.983051	1	1	0.895652	0.953033	0.94706
1630	0.9375	0.99435	1	0.961538	0.933333	0.969697	0.929293	0.958333	1	0.983051	1	1	0.904348	0.95499	0.949292
1640	0.9375	0.99435	1	0.961538	0.933333	0.969697	0.929293	0.958333	1	0.983051	1	1	0.913043	0.955969	0.950389
1650	0.9375	0.99435	1	0.961538	0.933333	0.969697	0.924242	0.958333	1	0.983051	1	1	0.913043	0.95499	0.949302
1660	0.9375	0.99435	1	0.961538	0.933333	0.969697	0.929293	0.958333	1	0.983051	1	1	0.921739	0.956947	0.951483
1670	0.9375	0.99435	1	0.961538	0.933333	0.969697	0.929293	0.958333	1	0.983051	1	1	0.921739	0.956947	0.951483
1680	0.9375	0.99435	1	0.961538	0.933333	0.969697	0.934343	0.958333	1	0.983051	1	1	0.921739	0.957926	0.952582
1690	0.9375	0.99435	1	0.961538	0.933333	0.969697	0.934343	0.96875	1	0.983051	1	1	0.921739	0.958904	0.953675
1700	0.9375	0.99435	1	0.961538	0.933333	0.969697	0.934343	0.958333	1	0.983051	1	1	0.913043	0.956947	0.951488
1710	0.9375	0.99435	1	0.961538	0.933333	0.969697	0.934343	0.96875	1	0.983051	1	1	0.913043	0.957926	0.952581
1720	0.9375	0.99435	1	0.961538	0.942857	0.969697	0.934343	0.96875	1	0.983051	1	1	0.913043	0.958904	0.953703
1730	0.9375	0.99435	1	0.961538	0.933333	0.969697	0.929293	0.96875	1	0.983051	1	1	0.913043	0.956947	0.951494
1740	0.9375	0.99435	1	0.961538	0.933333	0.969697	0.934343	0.96875	1	0.983051	1	1	0.913043	0.957926	0.952581
1750	0.9375	0.99435	1	0.961538	0.942857	0.969697	0.929293	0.96875	1	0.983051	1	1	0.913043	0.957926	0.952616
1760	0.9375	0.99435	1	0.961538	0.933333	0.969697	0.929293	0.96875	1	0.983051	1	1	0.913043	0.956947	0.951493
1770	0.9375	0.99435	1	0.961538	0.933333	0.969697	0.929293	0.96875	1	0.983051	1	1	0.913043	0.956947	0.95149
1780	0.9375	0.99435	1	0.961538	0.933333	0.969697	0.929293	0.96875	1	0.983051	1	1	0.913043	0.956947	0.95149
1790	0.9375	0.99435	1	0.961538	0.933333	0.969697	0.929293	0.96875	1	0.983051	1	1	0.913043	0.956947	0.95149
1800	0.9375	0.99435	1	0.961538	0.933333	0.969697	0.929293	0.96875	1	0.983051	1	1	0.913043	0.956947	0.95149
1810	0.9375	0.99435	1	0.961538	0.933333	0.969697	0.929293	0.96875	1	0.983051	1	1	0.913043	0.956947	0.95149
1820	0.9375	0.99435	1	0.961538	0.933333	0.969697	0.929293	0.96875	1	0.983051	1	1	0.921739	0.957926	0.952573
1830	0.9375	0.99435	1	0.961538	0.933333	0.969697	0.924242	0.96875	1	0.983051	1	1	0.921739	0.956947	0.951486
1840	0.9375	0.99435	1	0.961538	0.933333	0.969697	0.929293	0.96875	1	0.983051	1	1	0.921739	0.957926	0.952573
1850	0.9375	0.99435	1	0.961538	0.933333	0.969697	0.929293	0.96875	1	0.983051	1	1	0.921739	0.957926	0.952573
1860	0.9375	0.99435	1	0.961538	0.933333	0.969697	0.929293	0.96875	1	0.983051	1	1	0.913043	0.956947	0.951479
1870	0.9375	0.99435	1	0.961538	0.933333	0.969697	0.934343	0.96875	1	0.983051	1	1	0.913043	0.957926	0.95257
1880	0.9375	0.99435	1	0.961538	0.933333	0.969697	0.934343	0.96875	1	0.983051	1	1	0.921739	0.958904	0.953664
1890	0.9375	0.99435	1	0.961538	0.933333	0.969697	0.929293	0.96875	1	0.983051	1	1	0.913043	0.956947	0.951475
1900	0.9375	0.99435	1	0.961538	0.933333	0.969697	0.929293	0.96875	1	0.983051	1	1	0.913043	0.956947	0.951475
1910	0.9375	0.99435	1	0.961538	0.933333	0.969697	0.934343	0.96875	1	0.983051	1	1	0.921739	0.958904	0.953664
1920	0.9375	0.99435	1	0.961538	0.933333	0.969697	0.929293	0.96875	1	0.983051	1	1	0.921739	0.957926	0.952569
1930	0.9375	0.99435	1	0.961538	0.933333	0.969697	0.929293	0.96875	1	0.983051	1	1	0.921739	0.957926	0.952569
1940	0.9375	0.99435	1	0.961538	0.933333	0.969697	0.929293	0.96875	1	0.983051	1	1	0.921739	0.957926	0.952576
1950	0.9375	0.99435	1	0.961538	0.933333	0.969697	0.929293	0.96875	1	0.983051	1	1	0.921739	0.957926	0.952576
1960	0.9375	0.99435	1	0.961538	0.933333	0.969697	0.929293	0.96875	1	0.983051	1	1	0.921739	0.957926	0.952576
1970	0.9375	0.99435	1	0.961538	0.933333	0.969697	0.929293	0.96875	1	0.983051	1	1	0.921739	0.957926	0.952576
1980	0.9375	0.99435	1	0.961538	0.933333	0.969697	0.929293	0.96875	1	0.983051	1	1	0.921739	0.957926	0.952569
1990	0.9375	0.99435	1	0.961538	0.933333	0.969697	0.929293	0.96875	1	0.983051	1	1	0.921739	0.957926	0.952569
2000	0.9375	0.99435	1	0.961538	0.933333	0.969697	0.929293	0.96875	1	0.983051	1	1	0.921739	0.957926	0.952569
2010	0.9375	0.99435	1	0.961538	0.933333	0.969697	0.924242	0.96875	1	0.983051	1	1	0.921739	0.956947	0.951477
2020	0.9375	0.99435	1	0.961538	0.933333	0.969697	0.929293	0.96875	1	0.983051	1	1	0.913043	0.956947	0.951475
2030	0.9375	0.99435	1	0.961538	0.933333	0.969697	0.929293	0.96875	1	0.983051	1	1	0.921739	0.957926	0.952569
2040	0.9375	0.99435	1	0.961538	0.942857	0.969697	0.929293	0.96875	1	0.983051	1	1	0.921739	0.958904	0.953673
2050	0.9375	0.99435	1	0.961538	0.942857	0.969697	0.929293	0.96875	1	0.983051	1	1	0.913043	0.957926	0.95258
2060	0.9375	0.99435	1	0.961538	0.942857	0.969697	0.924242	0.96875	1	0.983051	1	1	0.921739	0.957926	0.952586
2070	0.9375	0.99435	1	0.961538	0.942857	0.969697	0.929293	0.96875	1	0.983051	1	1	0.921739	0.958904	0.953673
2080	0.9375	0.99435	1	0.961538	0.942857	0.969697	0.924242	0.96875	1	0.983051	1	1	0.921739	0.957926	0.952586
2090	0.9375	0.99435	1	0.961538	0.942857	0.969697	0.929293	0.96875	1	0.983051	1	1	0.921739	0.958904	0.953673
2100	0.9375	0.99435	1	0.961538	0.933333	0.969697	0.929293	0.96875	1	0.983051	1	1	0.913043	0.956947	0.951475
2110	0.9375	0.99435	1	0.961538	0.933333	0.969697	0.924242	0.96875	1	0.983051	1	1	0.921739	0.956947	0.951483
2120	0.9375	0.99435	1	0.961538	0.933333	0.969697	0.924242	0.96875	1	0.983051	1	1	0.921739	0.956947	0.951483
2130	0.9375	0.99435	1	0.961538	0.942857	0.969697	0.929293	0.96875	1	0.983051	1	1	0.921739	0.958904	0.953673
2140	0.9375	0.99435	1	0.961538	0.942857	0.969697	0.924242	0.96875	1	0.983051	1	1	0.921739	0.957926	0.952586
2150	0.9375	0.99435	1	0.961538	0.942857	0.969697	0.929293	0.96875	1	0.983051	1	1	0.921739	0.958904	0.953673
2160	0.9375	0.99435	1	0.961538	0.942857	0.969697	0.929293	0.96875	1	0.983051	1	1	0.921739	0.958904	0.953673
2170	0.9375	0.99435	1	0.961538	0.942857	0.969697	0.924242	0.96875	1	0.983051	1	1	0.921739	0.957926	0.95258
2180	0.9375	0.99435	1	0.961538	0.942857	0.969697	0.919192	0.96875	1	0.983051	1	1	0.921739	0.956947	0.951495
2190	0.9375	0.99435	1	0.961538	0.942857	0.969697	0.919192	0.96875	1	0.983051	1	1	0.921739	0.956947	0.951501
2200	0.9375	0.99435	1	0.961538	0.942857	0.969697	0.919192	0.96875	1	0.983051	1	1	0.921739	0.956947	0.951501
2210	0.9375	0.99435	1	0.961538	0.942857	0.969697	0.909091	0.96875	1	0.983051	1	1	0.921739	0.95499	0.949319
2220	0.9375	0.99435	1	0.961538	0.942857	1	0.914141	0.96875	1	0.983051	1	1	0.921739	0.956947	0.951537
2230	0.9375	0.99435	1	0.961538	0.942857	0.969697	0.914141	0.96875	1	0.983051	1	1	0.921739	0.955969	0.950412
2240	0.9375	0.99435	1	0.961538	0.942857	1	0.924242	0.96875	1	0.983051	1	1	0.913043	0.957926	0.952611
2250	0.9375	0.99435	1	0.961538	0.942857	1	0.924242	0.96875	1	0.983051	1	1	0.913043	0.957926	0.952625
2260	0.9375	0.99435	1	0.961538	0.942857	1	0.924242	0.96875	1	0.983051	1	1	0.913043	0.957926	0.952625
2270	0.9375	0.99435	1	0.961538	0.942857	1	0.924242	0.96875	1	0.983051	1	1	0.921739	0.958904	0.953716
2280	0.9375	0.99435	1	0.961538	0.942857	1	0.924242	0.96875	1	0.983051	1	1	0.913043	0.957926	0.952625
2290	0.9375	0.99435	1	0.961538	0.942857	1	0.919192	0.96875	1	0.983051	1	1	0.921739	0.957926	0.952621
2300	0.9375	0.99435	1	0.961538	0.942857	0.969697	0.914141	0.96875	1	0.983051	1	1	0.913043	0.95499	0.949309
2310	0.9375	0.99435	1	0.961538	0.942857	0.969697	0.914141	0.96875	1	0.983051	1	1	0.921739	0.955969	0.950402
2320	0.9375	0.99435	1	0.961538	0.942857	0.969697	0.914141	0.96875	1	0.983051	1	1	0.913043	0.95499	0.949309
2330	0.9375	0.99435	1	0.961538	0.942857	0.969697	0.914141	0.96875	1	0.983051	1	1	0.921739	0.955969	0.950402
2340	0.9375	0.99435	1	0.961538	0.952381	0.969697	0.914141	0.96875	1	0.983051	1	1	0.921739	0.956947	0.95153
2350	0.9375	0.99435	1	0.961538	0.952381	0.969697	0.914141	0.96875	1	0.983051	1	1	0.921739	0.956947	0.95153
2360	0.9375	0.99435	1	0.961538	0.942857	0.969697	0.914141	0.96875	1	0.983051	1	1	0.921739	0.955969	0.950402
2370	0.9375	0.99435	1	0.961538	0.952381	0.969697	0.919192	0.96875	1	0.983051	1	1	0.913043	0.956947	0.951518
2380	0.9375	0.99435	1	0.961538	0.952381	0.969697	0.919192	0.96875	1	0.983051	1	1	0.913043	0.956947	0.951532
2390	0.9375	0.99435	1	0.961538	0.952381	0.969697	0.919192	0.96875	1	0.983051	1	1	0.913043	0.956947	0.951532
2400	0.9375	0.99435	1	0.961538	0.952381	0.969697	0.919192	0.96875	1	0.983051	1	1	0.904348	0.955969	0.950444
2410	0.9375	0.99435	1	0.961538	0.952381	0.969697	0.914141	0.96875	1	0.983051	1	1	0.913043	0.955969	0.950446
2420	0.9375	0.99435	1	0.961538	0.952381	0.969697	0.914141	0.96875	1	0.983051	1	1	0.904348	0.95499	0.949358
2430	0.9375	0.99435	1	0.961538	0.952381	0.969697	0.919192	0.96875	1	0.983051	1	1	0.913043	0.956947	0.951526
2440	0.9375	0.99435	1	0.961538	0.952381	0.969697	0.919192	0.96875	1	0.983051	1	1	0.904348	0.955969	0.950436
2450	0.9375	0.99435	1	0.961538	0.942857	0.969697	0.919192	0.96875	1	0.983051	1	1	0.904348	0.95499	0.94933
2460	0.9375	0.99435	1	0.961538	0.933333	0.969697	0.919192	0.96875	1	0.983051	1	1	0.904348	0.954012	0.948203
2470	0.9375	0.99435	1	0.961538	0.933333	0.969697	0.914141	0.96875	1	0.983051	1	1	0.904348	0.953033	0.947115
2480	0.9375	0.99435	1	0.961538	0.952381	0.969697	0.914141	0.96875	1	0.983051	1	1	0.895652	0.954012	0.948246
2490	0.9375	0.99435	1	0.961538	0.952381	0.969697	0.914141	0.96875	1	0.983051	1	1	0.895652	0.954012	0.948246
2500	0.9375	0.99435	1	0.961538	0.942857	0.969697	0.914141	0.96875	1	0.983051	1	1	0.904348	0.954012	0.948243
2510	0.9375	0.99435	1	0.961538	0.942857	0.969697	0.914141	0.96875	1	0.983051	1	1	0.895652	0.953033	0.94713
2520	0.9375	0.99435	1	0.961538	0.942857	0.969697	0.914141	0.96875	1	0.983051	1	1	0.904348	0.954012	0.948219
2530	0.9375	0.99435	1	0.961538	0.942857	0.969697	0.914141	0.96875	1	0.983051	1	1	0.913043	0.95499	0.949315
2540	0.9375	0.99435	1	0.961538	0.942857	0.969697	0.914141	0.96875	1	0.983051	1	1	0.913043	0.95499	0.949315
2550	0.9375	0.99435	1	0.961538	0.952381	0.969697	0.919192	0.96875	1	0.983051	1	1	0.913043	0.956947	0.951509
2560	0.9375	0.99435	1	0.961538	0.952381	0.969697	0.914141	0.96875	1	0.983051	1	1	0.904348	0.95499	0.949332
2570	0.9375	0.99435	1	0.980769	0.942857	0.969697	0.914141	0.96875	1	0.983051	1	1	0.904348	0.95499	0.94935
2580	0.9375	0.99435	1	0.980769	0.942857	0.969697	0.914141	0.96875	1	0.983051	1	1	0.904348	0.95499	0.949358
2590	0.9375	0.99435	1	0.980769	0.952381	0.969697	0.914141	0.96875	1	0.983051	1	1	0.904348	0.955969	0.950464
2600	0.9375	0.99435	1	0.980769	0.942857	0.969697	0.914141	0.96875	1	0.983051	1	1	0.913043	0.955969	0.950465
2610	0.9375	0.99435	1	0.980769	0.942857	0.969697	0.914141	0.96875	1	0.983051	1	1	0.913043	0.955969	0.950472
2620	0.9375	0.99435	1	0.980769	0.952381	0.969697	0.914141	0.96875	1	0.983051	1	1	0.913043	0.956947	0.951571
2630	0.9375	0.99435	1	0.961538	0.952381	0.969697	0.919192	0.96875	1	0.983051	1	1	0.921739	0.957926	0.952636
2640	0.9375	0.99435	1	0.980769	0.952381	0.969697	0.914141	0.96875	1	0.983051	1	1	0.913043	0.956947	0.951557
2650	0.9375	0.99435	1	0.980769	0.952381	0.969697	0.919192	0.96875	1	0.983051	1	1	0.904348	0.956947	0.951549
2660	0.9375	0.99435	1	0.980769	0.952381	0.969697	0.924242	0.96875	1	0.983051	1	1	0.904348	0.957926	0.952647
2670	0.9375	0.99435	1	0.980769	0.952381	0.969697	0.924242	0.96875	1	0.983051	1	1	0.913043	0.958904	0.953739
2680	0.9375	0.99435	1	0.980769	0.952381	0.969697	0.934343	0.96875	1	0.983051	1	1	0.913043	0.960861	0.955908
2690	0.9375	0.99435	1	0.980769	0.952381	0.969697	0.919192	0.96875	1	0.983051	1	1	0.913043	0.957926	0.952658
2700	0.9375	0.99435	1	0.980769	0.952381	0.969697	0.919192	0.96875	1	0.983051	1	1	0.913043	0.957926	0.952642
2710	0.9375	0.99435	1	0.980769	0.952381	0.969697	0.914141	0.96875	1	0.983051	1	1	0.913043	0.956947	0.951556
2720	0.9375	0.99435	1	0.980769	0.952381	0.969697	0.914141	0.96875	1	0.983051	1	1	0.913043	0.956947	0.951555
2730	0.9375	0.99435	1	0.980769	0.952381	0.969697	0.919192	0.96875	1	0.983051	1	1	0.913043	0.957926	0.95265
2740	0.9375	0.99435	1	0.980769	0.952381	0.969697	0.919192	0.96875	1	0.983051	1	1	0.913043	0.957926	0.952658
2750	0.9375	0.99435	1	0.980769	0.952381	0.969697	0.914141	0.96875	1	0.983051	1	1	0.913043	0.956947	0.951556
2760	0.9375	0.99435	1	0.980769	0.952381	0.969697	0.914141	0.96875	1	0.983051	1	1	0.913043	0.956947	0.951556
2770	0.9375	0.99435	1	0.980769	0.952381	0.969697	0.924242	0.96875	1	0.983051	1	1	0.913043	0.958904	0.953735
2780	0.9375	0.99435	1	0.980769	0.952381	0.969697	0.919192	0.96875	1	0.983051	1	1	0.913043	0.957926	0.952653
2790	0.9375	0.99435	1	0.980769	0.952381	0.969697	0.919192	0.96875	1	0.983051	1	1	0.913043	0.957926	0.952653
2800	0.9375	0.99435	1	0.980769	0.952381	0.969697	0.919192	0.96875	1	0.983051	1	1	0.913043	0.957926	0.952644
2810	0.9375	0.99435	1	0.980769	0.952381	0.969697	0.914141	0.96875	1	0.983051	1	1	0.913043	0.956947	0.951558
2820	0.9375	0.99435	1	0.980769	0.952381	0.969697	0.919192	0.96875	1	0.983051	1	1	0.913043	0.957926	0.952644
2830	0.9375	0.99435	1	0.980769	0.952381	0.969697	0.919192	0.96875	1	0.983051	1	1	0.913043	0.957926	0.952644
2840	0.9375	0.99435	1	0.980769	0.952381	0.969697	0.919192	0.96875	1	0.983051	1	1	0.913043	0.957926	0.952644
2850	0.9375	0.99435	1	0.980769	0.952381	0.969697	0.919192	0.96875	1	0.983051	1	1	0.913043	0.957926	0.952644
2860	0.95	0.99435	1	0.980769	0.952381	0.969697	0.919192	0.96875	1	0.983051	1	1	0.913043	0.958904	0.953751
2870	0.95	0.99435	1	0.980769	0.952381	0.969697	0.914141	0.96875	1	0.983051	1	1	0.913043	0.957926	0.952655
2880	0.9375	0.99435	1	0.980769	0.952381	0.969697	0.919192	0.96875	1	0.983051	1	1	0.913043	0.957926	0.952644
2890	0.95	0.99435	1	0.980769	0.952381	0.969697	0.924242	0.96875	1	0.983051	1	1	0.913043	0.959883	0.954839
2900	0.95	0.99435	1	0.980769	0.952381	0.969697	0.919192	0.96875	1	0.983051	1	1	0.913043	0.958904	0.953752
2910	0.95	0.99435	1	0.980769	0.952381	0.969697	0.919192	0.96875	1	0.983051	1	1	0.913043	0.958904	0.953751
2920	0.95	0.99435	1	0.980769	0.952381	0.969697	0.919192	0.96875	1	0.983051	1	1	0.913043	0.958904	0.953751
2930	0.95	0.99435	1	0.980769	0.952381	0.969697	0.919192	0.96875	1	0.983051	1	1	0.913043	0.958904	0.953758
2940	0.95	0.99435	1	0.980769	0.952381	0.969697	0.919192	0.96875	1	0.983051	1	1	0.913043	0.958904	0.953758
2950	0.95	0.99435	1	0.980769	0.952381	0.969697	0.919192	0.96875	1	0.983051	1	1	0.913043	0.958904	0.953758
2960	0.95	0.99435	1	0.980769	0.952381	0.969697	0.919192	0.96875	1	0.983051	1	1	0.913043	0.958904	0.953758
2970	0.9375	0.99435	1	0.980769	0.942857	0.969697	0.919192	0.96875	1	0.983051	1	1	0.913043	0.956947	0.951533
2980	0.9375	0.99435	1	0.980769	0.942857	0.969697	0.919192	0.96875	1	0.983051	1	1	0.913043	0.956947	0.951533
2990	0.95	0.99435	1	0.980769	0.942857	0.969697	0.919192	0.96875	1	0.983051	1	1	0.913043	0.957926	0.95263
3000	0.9375	0.99435	1	0.980769	0.942857	0.969697	0.919192	0.96875	1	0.983051	1	1	0.913043	0.956947	0.951533
3010	0.95	0.99435	1	0.980769	0.942857	0.969697	0.919192	0.96875	1	0.983051	1	1	0.913043	0.957926	0.95263
3020	0.9375	0.99435	1	0.980769	0.942857	0.969697	0.919192	0.96875	1	0.983051	1	1	0.913043	0.956947	0.951533
3030	0.95	0.99435	1	0.980769	0.942857	0.969697	0.919192	0.96875	1	0.983051	1	1	0.913043	0.957926	0.952622
3040	0.95	0.99435	1	0.980769	0.942857	0.969697	0.919192	0.96875	1	0.983051	1	1	0.913043	0.957926	0.952622
3050	0.95	0.99435	1	0.980769	0.942857	0.969697	0.919192	0.96875	1	0.983051	1	1	0.913043	0.957926	0.952622
3060	0.95	0.99435	1	0.980769	0.942857	0.969697	0.919192	0.96875	1	0.983051	1	1	0.913043	0.957926	0.952627
3070	0.95	0.99435	1	1	0.942857	0.969697	0.924242	0.96875	1	0.983051	1	1	0.913043	0.959883	0.95481
3080	0.95	0.99435	1	1	0.942857	0.969697	0.919192	0.96875	1	0.983051	1	1	0.913043	0.958904	0.953734
3090	0.95	0.99435	1	1	0.942857	0.969697	0.924242	0.96875	1	0.983051	1	1	0.913043	0.959883	0.954818
3100	0.95	0.99435	1	1	0.942857	0.969697	0.924242	0.96875	1	0.983051	1	1	0.913043	0.959883	0.95481
3110	0.95	0.99435	1	1	0.942857	0.969697	0.919192	0.96875	1	0.983051	1	1	0.913043	0.958904	0.953726
3120	0.95	0.99435	1	1	0.942857	0.969697	0.919192	0.96875	1	0.983051	1	1	0.913043	0.958904	0.953726
3130	0.9375	0.99435	1	0.980769	0.942857	0.969697	0.919192	0.96875	1	0.983051	1	1	0.913043	0.956947	0.951538
3140	0.9375	0.99435	1	0.980769	0.942857	0.969697	0.919192	0.96875	1	0.983051	1	1	0.913043	0.956947	0.951538
3150	0.9375	0.99435	1	0.980769	0.942857	0.969697	0.919192	0.96875	1	0.983051	1	1	0.913043	0.956947	0.951538
3160	0.9375	0.99435	1	0.980769	0.942857	0.969697	0.919192	0.96875	1	0.983051	1	1	0.913043	0.956947	0.951538
3170	0.9375	0.99435	1	0.980769	0.942857	0.969697	0.919192	0.96875	1	0.983051	1	1	0.921739	0.957926	0.952624
3180	0.9375	0.99435	1	0.980769	0.942857	0.969697	0.924242	0.96875	1	0.983051	1	1	0.921739	0.958904	0.953708
3190	0.95	0.99435	1	0.980769	0.942857	0.969697	0.919192	0.96875	1	0.983051	1	1	0.921739	0.958904	0.953719
3200	0.95	0.99435	1	0.980769	0.942857	0.969697	0.919192	0.96875	1	0.983051	1	1	0.921739	0.958904	0.953719
3210	0.95	0.99435	1	0.980769	0.942857	0.969697	0.919192	0.96875	1	0.983051	1	1	0.921739	0.958904	0.953719
3220	0.95	0.99435	1	0.980769	0.942857	0.969697	0.919192	0.96875	1	0.983051	1	1	0.921739	0.958904	0.953719
3230	0.95	0.99435	1	0.980769	0.942857	0.969697	0.919192	0.96875	1	0.983051	1	1	0.921739	0.958904	0.953719
3240	0.95	0.99435	1	0.980769	0.942857	0.969697	0.919192	0.96875	1	0.983051	1	1	0.921739	0.958904	0.953719
3250	0.95	0.99435	1	0.980769	0.942857	0.969697	0.919192	0.96875	1	0.983051	1	1	0.913043	0.957926	0.952627
3260	0.95	0.99435	1	0.980769	0.942857	0.969697	0.924242	0.96875	1	0.983051	1	1	0.921739	0.959883	0.954811
3270	0.95	0.99435	1	0.980769	0.942857	0.969697	0.924242	0.96875	1	0.983051	1	1	0.921739	0.959883	0.954811
3280	0.95	0.99435	1	0.980769	0.942857	0.969697	0.924242	0.96875	1	0.983051	1	1	0.921739	0.959883	0.954811
3290	0.95	0.99435	1	0.980769	0.942857	0.969697	0.924242	0.96875	1	0.983051	1	1	0.921739	0.959883	0.954811
3300	0.95	0.99435	1	0.980769	0.942857	0.969697	0.924242	0.96875	1	0.983051	1	1	0.921739	0.959883	0.954811
3310	0.95	0.99435	1	0.980769	0.942857	0.969697	0.924242	0.96875	1	0.983051	1	1	0.921739	0.959883	0.954811
3320	0.95	0.99435	1	0.980769	0.942857	0.969697	0.924242	0.96875	1	0.983051	1	1	0.921739	0.959883	0.954811
3330	0.95	0.99435	1	0.980769	0.952381	0.969697	0.924242	0.96875	1	1	1	1	0.921739	0.96184	0.957042
3340	0.95	0.99435	1	0.980769	0.942857	0.969697	0.924242	0.96875	1	1	1	1	0.921739	0.960861	0.955915
3350	0.95	0.99435	1	0.980769	0.942857	0.969697	0.924242	0.96875	1	1	1	1	0.921739	0.960861	0.955915
3360	0.95	0.99435	1	0.980769	0.942857	0.969697	0.924242	0.96875	1	1	1	1	0.921739	0.960861	0.955915
3370	0.95	0.99435	1	0.980769	0.942857	0.969697	0.924242	0.96875	1	1	1	1	0.921739	0.960861	0.955915
3380	0.95	0.99435	1	0.980769	0.952381	0.969697	0.924242	0.96875	1	1	1	1	0.921739	0.96184	0.957042
3390	0.95	0.99435	1	0.980769	0.952381	0.969697	0.924242	0.96875	1	1	1	1	0.921739	0.96184	0.957042
3400	0.95	0.99435	1	0.980769	0.961905	0.969697	0.924242	0.96875	1	1	1	1	0.921739	0.962818	0.958149
3410	0.95	0.99435	1	0.980769	0.961905	0.969697	0.924242	0.96875	1	1	1	1	0.921739	0.962818	0.958149
3420	0.95	0.99435	1	0.980769	0.961905	0.969697	0.924242	0.96875	1	1	1	1	0.921739	0.962818	0.958149
3430	0.95	0.99435	1	0.980769	0.961905	0.969697	0.924242	0.96875	1	1	1	1	0.921739	0.962818	0.958149
3440	0.95	0.99435	1	0.980769	0.961905	0.969697	0.924242	0.96875	1	1	1	1	0.921739	0.962818	0.958149
3450	0.95	0.99435	1	0.980769	0.961905	0.969697	0.924242	0.96875	1	1	1	1	0.921739	0.962818	0.958142
3460	0.95	0.99435	1	0.980769	0.961905	0.969697	0.924242	0.96875	1	1	1	1	0.921739	0.962818	0.958149
3470	0.95	0.99435	1	0.980769	0.961905	0.969697	0.924242	0.96875	1	1	1	1	0.921739	0.962818	0.958149
3480	0.95	0.99435	1	0.980769	0.961905	0.969697	0.924242	0.96875	1	1	1	1	0.921739	0.962818	0.958149
3490	0.95	0.99435	1	0.980769	0.961905	0.969697	0.924242	0.96875	1	1	1	1	0.921739	0.962818	0.958149
3500	0.9625	0.99435	1	0.980769	0.961905	0.969697	0.924242	0.96875	1	1	1	1	0.921739	0.963796	0.959246
3510	0.9625	0.99435	1	0.980769	0.961905	0.969697	0.924242	0.96875	1	1	1	1	0.921739	0.963796	0.959246
3520	0.9625	0.99435	1	0.980769	0.961905	0.969697	0.924242	0.96875	1	1	1	1	0.921739	0.963796	0.959246
3530	0.9625	0.99435	1	0.980769	0.961905	0.969697	0.924242	0.96875	1	1	1	1	0.921739	0.963796	0.959246
3540	0.9625	0.99435	1	0.980769	0.961905	0.969697	0.924242	0.96875	1	1	1	1	0.921739	0.963796	0.959246
3550	0.9625	0.99435	1	0.980769	0.952381	0.969697	0.924242	0.96875	1	1	1	1	0.921739	0.962818	0.958139
3560	0.9625	0.99435	1	0.980769	0.952381	0.969697	0.924242	0.96875	1	1	1	1	0.921739	0.962818	0.958139
3570	0.9625	0.99435	1	0.980769	0.942857	0.969697	0.924242	0.96875	1	1	1	1	0.921739	0.96184	0.957014
3580	0.9625	0.99435	1	0.980769	0.952381	0.969697	0.929293	0.96875	1	1	1	1	0.921739	0.963796	0.959223
3590	0.9625	0.99435	1	0.980769	0.952381	1	0.929293	0.96875	1	1	1	1	0.913043	0.963796	0.959253
3600	0.9625	0.99435	1	0.980769	0.961905	1	0.929293	0.96875	1	1	1	1	0.930435	0.966732	0.962542
3610	0.9625	0.99435	1	0.980769	0.961905	1	0.929293	0.96875	1	1	1	1	0.930435	0.966732	0.962542
3620	0.9625	0.99435	1	0.980769	0.961905	1	0.924242	0.96875	1	1	1	1	0.921739	0.964775	0.960369
3630	0.9625	0.99435	1	0.980769	0.961905	1	0.924242	0.96875	1	1	1	1	0.921739	0.964775	0.960369
3640	0.9625	0.99435	1	0.980769	0.961905	1	0.929293	0.96875	1	1	1	1	0.921739	0.965753	0.961451
3650	0.9625	0.99435	1	0.980769	0.952381	1	0.929293	0.96875	1	1	1	1	0.921739	0.964775	0.960346
3660	0.9625	0.99435	1	0.980769	0.961905	1	0.929293	0.96875	1	1	1	1	0.921739	0.965753	0.961451
3670	0.9625	0.99435	1	0.980769	0.952381	1	0.929293	0.96875	1	1	1	1	0.921739	0.964775	0.960346
3680	0.9625	0.99435	1	0.980769	0.961905	1	0.929293	0.96875	1	1	1	1	0.921739	0.965753	0.961451
3690	0.9625	0.99435	1	0.980769	0.952381	1	0.929293	0.96875	1	1	1	1	0.921739	0.964775	0.960346
3700	0.9625	0.99435	1	0.980769	0.952381	1	0.924242	0.96875	1	1	1	1	0.921739	0.963796	0.959263
3710	0.9625	0.99435	1	0.980769	0.952381	1	0.924242	0.96875	1	1	1	1	0.921739	0.963796	0.959263
3720	0.9625	0.99435	1	0.980769	0.952381	1	0.919192	0.96875	1	1	1	1	0.921739	0.962818	0.95818
3730	0.9625	0.99435	1	0.980769	0.952381	1	0.919192	0.96875	1	1	1	1	0.921739	0.962818	0.95818
3740	0.9625	0.99435	1	0.980769	0.952381	1	0.924242	0.96875	1	1	1	1	0.921739	0.963796	0.959262
3750	0.9625	0.99435	1	0.980769	0.952381	1	0.919192	0.96875	1	1	1	1	0.921739	0.962818	0.95818
3760	0.9625	0.99435	1	0.980769	0.952381	1	0.919192	0.96875	1	1	1	1	0.921739	0.962818	0.95818
3770	0.9625	0.99435	1	0.980769	0.952381	1	0.924242	0.96875	1	1	1	1	0.921739	0.963796	0.959262
3780	0.9625	0.99435	1	0.980769	0.952381	1	0.924242	0.96875	1	1	1	1	0.930435	0.964775	0.960354
3790	0.9625	0.99435	1	0.980769	0.952381	1	0.924242	0.96875	1	1	1	1	0.921739	0.963796	0.959254
3800	0.9625	0.99435	1	0.980769	0.952381	1	0.924242	0.96875	1	1	1	1	0.921739	0.963796	0.959254
3810	0.9625	0.99435	1	0.980769	0.952381	1	0.924242	0.96875	1	1	1	1	0.921739	0.963796	0.959254
3820	0.9625	0.99435	1	0.980769	0.952381	1	0.924242	0.96875	1	1	1	1	0.921739	0.963796	0.959254
3830	0.9625	0.99435	1	0.980769	0.952381	1	0.924242	0.96875	1	1	1	1	0.930435	0.964775	0.960347
3840	0.9625	0.99435	1	0.980769	0.952381	1	0.924242	0.96875	1	1	1	1	0.930435	0.964775	0.960347
3850	0.9625	0.99435	1	0.980769	0.952381	1	0.924242	0.96875	1	1	1	1	0.930435	0.964775	0.960347
3860	0.9625	0.99435	1	0.980769	0.952381	1	0.924242	0.96875	1	1	1	1	0.930435	0.964775	0.960347
3870	0.9625	0.99435	1	0.980769	0.952381	1	0.924242	0.96875	1	1	1	1	0.930435	0.964775	0.960347
3880	0.9625	0.99435	1	0.980769	0.952381	1	0.924242	0.96875	1	1	1	1	0.930435	0.964775	0.960347
3890	0.9625	0.99435	1	0.980769	0.952381	1	0.924242	0.96875	1	1	1	1	0.930435	0.964775	0.960347
3900	0.9625	0.99435	1	0.980769	0.952381	1	0.924242	0.96875	1	1	1	1	0.930435	0.964775	0.960347
3910	0.9625	0.99435	1	0.980769	0.952381	1	0.924242	0.96875	1	1	1	1	0.930435	0.964775	0.960347
3920	0.9625	0.99435	1	0.980769	0.952381	1	0.924242	0.96875	1	1	1	1	0.930435	0.964775	0.960347
3930	0.9625	0.99435	1	0.980769	0.961905	1	0.924242	0.96875	1	1	1	1	0.930435	0.965753	0.961451
3940	0.95	0.99435	1	0.980769	0.961905	1	0.929293	0.96875	1	1	1	1	0.930435	0.965753	0.961438
3950	0.95	0.99435	1	0.980769	0.961905	1	0.929293	0.96875	1	1	1	1	0.930435	0.965753	0.961438
3960	0.95	0.99435	1	0.980769	0.961905	1	0.929293	0.96875	1	1	1	1	0.930435	0.965753	0.961438
3970	0.9625	0.99435	1	0.980769	0.961905	1	0.929293	0.96875	1	1	1	1	0.930435	0.966732	0.962536
3980	0.9625	0.99435	1	0.980769	0.961905	1	0.929293	0.96875	1	1	1	1	0.930435	0.966732	0.962536
3990	0.9625	0.99435	1	0.980769	0.961905	1	0.924242	0.96875	1	1	1	1	0.930435	0.965753	0.961451
4000	0.9625	0.99435	1	0.980769	0.961905	1	0.929293	0.96875	1	1	1	1	0.930435	0.966732	0.962536
4010	0.9625	0.99435	1	0.980769	0.961905	1	0.929293	0.96875	1	1	1	1	0.930435	0.966732	0.962536
4020	0.9625	0.99435	1	0.980769	0.961905	1	0.929293	0.96875	1	1	1	1	0.930435	0.966732	0.962516
4030	0.9625	0.99435	1	0.980769	0.961905	1	0.929293	0.96875	1	1	1	1	0.930435	0.966732	0.962516
4040	0.9625	0.99435	1	0.980769	0.961905	1	0.929293	0.96875	1	1	1	1	0.930435	0.966732	0.962516
4050	0.9625	0.99435	1	0.980769	0.961905	1	0.929293	0.96875	1	1	1	1	0.930435	0.966732	0.962516
4060	0.9625	0.99435	1	0.980769	0.961905	1	0.929293	0.96875	1	1	1	1	0.930435	0.966732	0.962516
4070	0.9625	0.99435	1	0.980769	0.961905	1	0.929293	0.96875	1	1	1	1	0.930435	0.966732	0.962516
4080	0.9625	0.99435	1	0.980769	0.961905	1	0.929293	0.96875	1	1	1	1	0.930435	0.966732	0.962516
4090	0.9625	0.99435	1	0.980769	0.961905	1	0.929293	0.96875	1	1	1	1	0.930435	0.966732	0.962516
4100	0.9625	0.99435	1	0.980769	0.952381	1	0.929293	0.96875	1	1	1	1	0.930435	0.965753	0.961407
4110	0.9625	0.99435	1	0.980769	0.952381	1	0.929293	0.96875	1	1	1	1	0.930435	0.965753	0.961407
4120	0.9625	0.99435	1	0.980769	0.952381	1	0.929293	0.96875	1	1	1	1	0.930435	0.965753	0.961426
4130	0.9625	0.99435	1	0.980769	0.952381	1	0.929293	0.96875	1	1	1	1	0.930435	0.965753	0.961407
4140	0.9625	0.99435	1	0.980769	0.952381	1	0.924242	0.96875	1	1	1	1	0.930435	0.964775	0.960322
4150	0.9625	0.99435	1	0.980769	0.952381	1	0.924242	0.96875	1	1	1	1	0.930435	0.964775	0.960322
4160	0.9625	0.99435	1	0.980769	0.952381	1	0.929293	0.96875	1	1	1	1	0.93913	0.966732	0.962503
4170	0.9625	0.99435	1	0.980769	0.952381	1	0.929293	0.96875	1	1	1	1	0.93913	0.966732	0.962503
4180	0.9625	0.99435	1	0.980769	0.952381	1	0.929293	0.96875	1	1	1	1	0.93913	0.966732	0.962503
4190	0.9625	0.99435	1	0.980769	0.952381	1	0.929293	0.96875	1	1	1	1	0.93913	0.966732	0.962503
4200	0.9625	0.99435	1	0.980769	0.952381	1	0.924242	0.96875	1	1	1	1	0.93913	0.965753	0.961418
4210	0.9625	0.99435	1	0.980769	0.952381	1	0.929293	0.96875	1	1	1	1	0.93913	0.966732	0.962503
4220	0.9625	0.99435	1	0.980769	0.952381	1	0.929293	0.96875	1	1	1	1	0.930435	0.965753	0.961407
4230	0.95	0.99435	1	0.980769	0.961905	1	0.929293	0.96875	1	1	1	1	0.93913	0.966732	0.962512
4240	0.95	0.99435	1	0.980769	0.952381	1	0.929293	0.96875	1	1	1	1	0.93913	0.965753	0.961402
4250	0.95	0.99435	1	0.980769	0.952381	1	0.929293	0.96875	1	1	1	1	0.93913	0.965753	0.961402
4260	0.95	0.99435	1	0.980769	0.952381	1	0.929293	0.96875	1	1	1	1	0.93913	0.965753	0.961402
4270	0.95	0.99435	1	0.980769	0.952381	1	0.929293	0.96875	1	1	1	1	0.930435	0.964775	0.960306
4280	0.95	0.99435	1	0.980769	0.952381	1	0.929293	0.96875	1	1	1	1	0.930435	0.964775	0.960306
4290	0.95	0.99435	1	0.980769	0.952381	0.969697	0.929293	0.96875	1	1	1	1	0.930435	0.963796	0.959185
4300	0.95	0.99435	1	0.980769	0.942857	0.969697	0.929293	0.96875	1	1	1	1	0.930435	0.962818	0.958063
4310	0.95	0.99435	1	0.980769	0.952381	0.969697	0.929293	0.96875	1	1	1	1	0.930435	0.963796	0.959185
4320	0.95	0.99435	1	0.980769	0.952381	0.969697	0.929293	0.96875	1	1	1	1	0.930435	0.963796	0.959185
4330	0.95	0.99435	1	0.980769	0.961905	0.969697	0.929293	0.96875	1	1	1	1	0.930435	0.964775	0.960296
4340	0.95	0.99435	1	0.980769	0.961905	0.969697	0.929293	0.96875	1	1	1	1	0.930435	0.964775	0.960296
4350	0.95	0.99435	1	0.980769	0.961905	0.969697	0.929293	0.96875	1	1	1	1	0.930435	0.964775	0.960302
4360	0.95	0.99435	1	0.980769	0.952381	0.969697	0.929293	0.96875	1	1	1	1	0.930435	0.963796	0.959185
4370	0.95	0.99435	1	0.980769	0.961905	0.969697	0.929293	0.96875	1	1	1	1	0.93913	0.965753	0.96139
4380	0.95	0.99435	1	0.980769	0.952381	0.969697	0.929293	0.96875	1	1	1	1	0.930435	0.963796	0.959185
4390	0.95	0.99435	1	0.980769	0.952381	0.969697	0.929293	0.96875	1	1	1	1	0.93913	0.964775	0.96028
4400	0.95	0.99435	1	0.980769	0.952381	0.969697	0.929293	0.96875	1	1	1	1	0.930435	0.963796	0.959173
4410	0.95	0.99435	1	0.980769	0.961905	0.969697	0.929293	0.96875	1	1	1	1	0.93913	0.965753	0.96139
4420	0.95	0.99435	1	0.980769	0.961905	0.969697	0.929293	0.96875	1	1	1	1	0.93913	0.965753	0.96139
4430	0.95	0.99435	1	0.980769	0.961905	0.969697	0.929293	0.96875	1	1	1	1	0.93913	0.965753	0.96139
4440	0.95	0.99435	1	0.980769	0.961905	0.969697	0.929293	0.96875	1	1	1	1	0.93913	0.965753	0.96139
4450	0.95	0.99435	1	0.980769	0.961905	0.969697	0.929293	0.96875	1	1	1	1	0.93913	0.965753	0.96139
4460	0.95	0.99435	1	0.980769	0.961905	0.969697	0.929293	0.96875	1	1	1	1	0.930435	0.964775	0.960296
4470	0.95	0.99435	1	0.980769	0.961905	0.969697	0.929293	0.96875	1	1	1	1	0.930435	0.964775	0.960296
4480	0.95	0.99435	1	0.980769	0.961905	0.969697	0.929293	0.96875	1	1	1	1	0.930435	0.964775	0.960296
4490	0.95	0.99435	1	0.980769	0.961905	0.969697	0.929293	0.96875	1	1	1	1	0.930435	0.964775	0.960296
4500	0.95	0.99435	1	0.980769	0.961905	0.969697	0.929293	0.96875	1	1	1	1	0.930435	0.964775	0.960296
4510	0.95	0.99435	1	0.980769	0.961905	0.969697	0.929293	0.96875	1	1	1	1	0.930435	0.964775	0.960296
4520	0.95	0.99435	1	0.980769	0.961905	0.969697	0.929293	0.96875	1	1	1	1	0.930435	0.964775	0.960296
4530	0.95	0.99435	1	0.980769	0.961905	0.969697	0.929293	0.96875	1	1	1	1	0.930435	0.964775	0.960296
4540	0.95	0.99435	1	0.980769	0.961905	0.969697	0.929293	0.96875	1	1	1	1	0.930435	0.964775	0.960296
4550	0.95	0.99435	1	0.980769	0.961905	0.969697	0.929293	0.96875	1	1	1	1	0.930435	0.964775	0.960296
4560	0.95	0.99435	1	0.980769	0.961905	0.969697	0.929293	0.96875	1	1	1	1	0.930435	0.964775	0.960296
4570	0.95	0.99435	1	0.980769	0.961905	0.969697	0.929293	0.96875	1	1	1	1	0.930435	0.964775	0.960296
4580	0.95	0.99435	1	0.980769	0.961905	0.969697	0.929293	0.96875	1	1	1	1	0.930435	0.964775	0.960296
4590	0.95	0.99435	1	0.980769	0.961905	0.969697	0.929293	0.96875	1	1	1	1	0.930435	0.964775	0.960296
4600	0.95	0.99435	1	0.980769	0.961905	0.969697	0.929293	0.96875	1	1	1	1	0.930435	0.964775	0.960296
4610	0.95	0.99435	1	0.980769	0.961905	0.969697	0.929293	0.96875	1	1	1	1	0.930435	0.964775	0.960296
4620	0.95	0.99435	1	0.980769	0.961905	0.969697	0.929293	0.96875	1	1	1	1	0.930435	0.964775	0.960296
4630	0.95	0.99435	1	0.980769	0.961905	0.969697	0.929293	0.96875	1	1	1	1	0.930435	0.964775	0.960296
4640	0.95	0.99435	1	0.980769	0.961905	0.969697	0.929293	0.96875	1	1	1	1	0.930435	0.964775	0.960296
4650	0.95	0.99435	1	0.980769	0.961905	0.969697	0.929293	0.96875	1	1	1	1	0.930435	0.964775	0.960296
4660	0.95	0.99435	1	0.980769	0.961905	0.969697	0.929293	0.96875	1	1	1	1	0.930435	0.964775	0.960302
4670	0.95	0.99435	1	0.980769	0.961905	0.969697	0.929293	0.96875	1	1	1	1	0.930435	0.964775	0.960302
4680	0.95	0.99435	1	0.980769	0.952381	0.969697	0.929293	0.96875	1	1	1	1	0.930435	0.963796	0.959179
4690	0.9625	0.99435	1	0.980769	0.961905	0.969697	0.929293	0.96875	1	1	1	1	0.930435	0.965753	0.961402
4700	0.95	0.99435	1	0.980769	0.961905	0.969697	0.929293	0.96875	1	1	1	1	0.930435	0.964775	0.960296
4710	0.95	0.99435	1	0.980769	0.961905	0.969697	0.929293	0.96875	1	1	1	1	0.930435	0.964775	0.960296
4720	0.95	0.99435	1	0.980769	0.961905	0.969697	0.929293	0.96875	1	1	1	1	0.930435	0.964775	0.960302
4730	0.95	0.99435	1	0.980769	0.961905	0.969697	0.929293	0.96875	1	1	1	1	0.930435	0.964775	0.960302
4740	0.95	0.99435	1	0.980769	0.952381	0.969697	0.929293	0.96875	1	1	1	1	0.930435	0.963796	0.959179
4750	0.9625	0.99435	1	0.980769	0.952381	0.969697	0.929293	0.96875	1	1	1	1	0.930435	0.964775	0.96028
4760	0.95	0.99435	1	0.980769	0.942857	0.969697	0.929293	0.96875	1	1	1	1	0.930435	0.962818	0.95807
4770	0.95	0.99435	1	0.980769	0.942857	0.969697	0.929293	0.96875	1	1	1	1	0.930435	0.962818	0.958063
4780	0.95	0.99435	1	0.980769	0.942857	0.969697	0.929293	0.96875	1	1	1	1	0.930435	0.962818	0.958063
4790	0.95	0.99435	1	0.980769	0.952381	0.969697	0.929293	0.96875	1	1	1	1	0.930435	0.963796	0.959173
4800	0.95	0.99435	1	0.980769	0.942857	0.969697	0.929293	0.96875	1	1	1	1	0.930435	0.962818	0.958063
4810	0.95	0.99435	1	0.980769	0.942857	0.969697	0.929293	0.96875	1	1	1	1	0.930435	0.962818	0.958063
4820	0.9625	0.99435	1	0.980769	0.942857	0.969697	0.929293	0.96875	1	1	1	1	0.930435	0.963796	0.959165
4830	0.9625	0.99435	1	0.980769	0.942857	0.969697	0.929293	0.96875	1	1	1	1	0.930435	0.963796	0.959165
4840	0.9625	0.99435	1	0.980769	0.942857	0.969697	0.929293	0.96875	1	1	1	1	0.930435	0.963796	0.959165
4850	0.9625	0.99435	1	0.980769	0.942857	0.969697	0.929293	0.96875	1	1	1	1	0.930435	0.963796	0.959165
4860	0.9625	0.99435	1	0.980769	0.952381	0.969697	0.929293	0.96875	1	1	1	1	0.930435	0.964775	0.960273
4870	0.9625	0.99435	1	0.980769	0.952381	0.969697	0.929293	0.96875	1	1	1	1	0.921739	0.963796	0.959179
4880	0.9625	0.99435	1	0.980769	0.942857	0.969697	0.929293	0.96875	1	1	1	1	0.921739	0.962818	0.95807
4890	0.9625	0.99435	1	0.980769	0.942857	0.969697	0.929293	0.96875	1	1	1	1	0.921739	0.962818	0.95807
4900	0.9625	0.99435	1	0.980769	0.942857	0.969697	0.929293	0.96875	1	1	1	1	0.921739	0.962818	0.95807
4910	0.9625	0.99435	1	0.980769	0.942857	0.969697	0.929293	0.96875	1	1	1	1	0.921739	0.962818	0.958078
4920	0.9625	0.99435	1	0.980769	0.952381	0.969697	0.929293	0.96875	1	1	1	1	0.921739	0.963796	0.959187
4930	0.9625	0.99435	1	0.980769	0.952381	0.969697	0.929293	0.96875	1	1	1	1	0.921739	0.963796	0.959187
4940	0.9625	0.99435	1	0.980769	0.952381	0.969697	0.929293	0.96875	1	1	1	1	0.921739	0.963796	0.959187
4950	0.9625	0.99435	1	0.980769	0.952381	0.969697	0.929293	0.96875	1	1	1	1	0.921739	0.963796	0.959187
4960	0.9625	0.99435	1	0.980769	0.952381	0.969697	0.929293	0.96875	1	1	1	1	0.921739	0.963796	0.959187
4970	0.9625	0.99435	1	0.980769	0.952381	0.969697	0.929293	0.96875	1	1	1	1	0.921739	0.963796	0.959187
4980	0.9625	0.99435	1	0.980769	0.952381	0.969697	0.929293	0.96875	1	1	1	1	0.921739	0.963796	0.959187
4990	0.9625	0.99435	1	0.980769	0.952381	0.969697	0.929293	0.96875	1	1	1	1	0.921739	0.963796	0.959187
5000	0.9625	0.99435	1	0.980769	0.942857	0.969697	0.929293	0.96875	1	1	1	1	0.921739	0.962818	0.958078
5010	0.9625	0.99435	1	0.980769	0.942857	0.969697	0.929293	0.96875	1	1	1	1	0.921739	0.962818	0.958078
5020	0.9625	0.99435	1	0.980769	0.942857	0.969697	0.929293	0.96875	1	1	1	1	0.930435	0.963796	0.959173
5030	0.9625	0.99435	1	0.980769	0.952381	0.969697	0.929293	0.96875	1	1	1	1	0.930435	0.964775	0.96028
5040	0.9625	0.99435	1	0.980769	0.952381	0.969697	0.929293	0.96875	1	1	1	1	0.930435	0.964775	0.96028
5050	0.9625	0.99435	1	0.980769	0.952381	0.969697	0.929293	0.96875	1	1	1	1	0.930435	0.964775	0.96028
5060	0.9625	0.99435	1	0.980769	0.952381	0.969697	0.929293	0.96875	1	1	1	1	0.930435	0.964775	0.96028
5070	0.9625	0.99435	1	0.980769	0.952381	0.969697	0.929293	0.96875	1	1	1	1	0.93913	0.965753	0.961375
5080	0.9625	0.99435	1	0.980769	0.952381	0.969697	0.929293	0.96875	1	1	1	1	0.93913	0.965753	0.961375
5090	0.9625	0.99435	1	0.980769	0.952381	0.969697	0.929293	0.96875	1	1	1	1	0.93913	0.965753	0.961375
5100	0.9625	0.99435	1	0.980769	0.952381	0.969697	0.929293	0.96875	1	1	1	1	0.93913	0.965753	0.961375
5110	0.9625	0.99435	1	0.980769	0.952381	0.969697	0.929293	0.96875	1	1	1	1	0.93913	0.965753	0.961375
5120	0.9625	0.99435	1	0.980769	0.952381	0.969697	0.929293	0.96875	1	1	1	1	0.921739	0.963796	0.959187
5130	0.9625	0.99435	1	0.980769	0.952381	0.969697	0.929293	0.96875	1	1	1	1	0.921739	0.963796	0.959187
5140	0.9625	0.99435	1	0.980769	0.952381	0.969697	0.929293	0.96875	1	1	1	1	0.93913	0.965753	0.961375
5150	0.9625	0.99435	1	0.980769	0.952381	0.969697	0.929293	0.96875	1	1	1	1	0.930435	0.964775	0.96028
5160	0.9625	0.99435	1	0.980769	0.952381	0.969697	0.929293	0.96875	1	1	1	1	0.930435	0.964775	0.96028
5170	0.9625	0.99435	1	0.980769	0.952381	0.969697	0.929293	0.96875	1	1	1	1	0.930435	0.964775	0.96028
5180	0.9625	0.99435	1	0.980769	0.952381	0.969697	0.929293	0.96875	1	1	1	1	0.930435	0.964775	0.96028
5190	0.9625	0.99435	1	0.980769	0.952381	0.969697	0.929293	0.96875	1	1	1	1	0.930435	0.964775	0.96028
5200	0.9625	0.99435	1	0.980769	0.952381	0.969697	0.929293	0.96875	1	1	1	1	0.93913	0.965753	0.961375
5210	0.9625	0.99435	1	0.980769	0.952381	0.969697	0.929293	0.96875	1	1	1	1	0.930435	0.964775	0.96028
5220	0.9625	0.99435	1	0.980769	0.952381	0.969697	0.929293	0.96875	1	1	1	1	0.930435	0.964775	0.96028
5230	0.9625	0.99435	1	0.980769	0.952381	0.969697	0.929293	0.96875	1	1	1	1	0.930435	0.964775	0.96028
5240	0.9625	0.99435	1	0.980769	0.952381	0.969697	0.929293	0.96875	1	1	1	1	0.930435	0.964775	0.96028
5250	0.9625	0.99435	1	0.980769	0.952381	0.969697	0.929293	0.96875	1	1	1	1	0.930435	0.964775	0.96028
5260	0.9625	0.99435	1	0.980769	0.952381	0.969697	0.929293	0.96875	1	1	1	1	0.930435	0.964775	0.960273
5270	0.9625	0.99435	1	0.980769	0.952381	0.969697	0.929293	0.96875	1	1	1	1	0.930435	0.964775	0.960273
5280	0.9625	0.99435	1	0.980769	0.952381	0.969697	0.929293	0.96875	1	1	1	1	0.930435	0.964775	0.960273
5290	0.9625	0.99435	1	0.980769	0.952381	0.969697	0.929293	0.96875	1	1	1	1	0.930435	0.964775	0.960273
5300	0.9625	0.99435	1	0.980769	0.952381	0.969697	0.929293	0.96875	1	1	1	1	0.930435	0.964775	0.960273
5310	0.9625	0.99435	1	0.980769	0.952381	0.969697	0.929293	0.96875	1	1	1	1	0.930435	0.964775	0.960273
5320	0.9625	0.99435	1	0.980769	0.952381	0.969697	0.929293	0.96875	1	1	1	1	0.93913	0.965753	0.961385
5330	0.9625	0.99435	1	0.980769	0.952381	0.969697	0.929293	0.96875	1	1	1	1	0.93913	0.965753	0.961385
5340	0.9625	0.99435	1	0.980769	0.952381	0.969697	0.929293	0.96875	1	1	1	1	0.93913	0.965753	0.961385
5350	0.9625	0.99435	1	0.980769	0.952381	0.969697	0.929293	0.96875	1	1	1	1	0.93913	0.965753	0.961391
5360	0.9625	0.99435	1	0.980769	0.952381	0.969697	0.929293	0.96875	1	1	1	1	0.93913	0.965753	0.961391
5370	0.9625	0.99435	1	0.980769	0.952381	0.969697	0.929293	0.96875	1	1	1	1	0.93913	0.965753	0.961385
5380	0.9625	0.99435	1	0.980769	0.952381	0.969697	0.929293	0.96875	1	1	1	1	0.93913	0.965753	0.961385
5390	0.9625	0.99435	1	0.980769	0.952381	0.969697	0.929293	0.96875	1	1	1	1	0.93913	0.965753	0.961385
5400	0.9625	0.99435	1	0.980769	0.952381	0.969697	0.929293	0.96875	1	1	1	1	0.93913	0.965753	0.961385
5410	0.9625	0.99435	1	0.980769	0.952381	0.969697	0.929293	0.96875	1	1	1	1	0.93913	0.965753	0.961385
5420	0.9625	0.99435	1	0.980769	0.952381	0.969697	0.929293	0.96875	1	1	1	1	0.93913	0.965753	0.961385
5430	0.9625	0.99435	1	0.980769	0.952381	0.969697	0.929293	0.96875	1	1	1	1	0.93913	0.965753	0.961385
5440	0.9625	0.99435	1	0.980769	0.952381	0.969697	0.929293	0.96875	1	1	1	1	0.93913	0.965753	0.961385
5450	0.9625	0.99435	1	0.980769	0.952381	0.969697	0.929293	0.96875	1	1	1	1	0.93913	0.965753	0.961385
5460	0.9625	0.99435	1	0.980769	0.952381	0.969697	0.929293	0.96875	1	1	1	1	0.93913	0.965753	0.961385
5470	0.9625	0.99435	1	0.980769	0.952381	0.969697	0.929293	0.96875	1	1	1	1	0.93913	0.965753	0.961385
5480	0.9625	0.99435	1	0.980769	0.952381	0.969697	0.929293	0.96875	1	1	1	1	0.947826	0.966732	0.962482
5490	0.9625	0.99435	1	0.980769	0.952381	0.969697	0.929293	0.96875	1	1	1	1	0.93913	0.965753	0.961385
5500	0.9625	0.99435	1	0.980769	0.952381	0.969697	0.929293	0.96875	1	1	1	1	0.93913	0.965753	0.961385
5510	0.9625	0.99435	1	0.980769	0.952381	0.969697	0.929293	0.96875	1	1	1	1	0.93913	0.965753	0.961385
5520	0.9625	0.99435	1	0.980769	0.952381	0.969697	0.929293	0.96875	1	1	1	1	0.930435	0.964775	0.960273
5530	0.9625	0.99435	1	0.980769	0.952381	0.969697	0.929293	0.96875	1	1	1	1	0.93913	0.965753	0.96137
5540	0.9625	0.99435	1	0.980769	0.952381	0.969697	0.929293	0.96875	1	1	1	1	0.930435	0.964775	0.960273
5550	0.9625	0.99435	1	0.980769	0.952381	0.969697	0.929293	0.96875	1	1	1	1	0.930435	0.964775	0.960273
5560	0.9625	0.99435	1	0.980769	0.952381	0.969697	0.929293	0.96875	1	1	1	1	0.930435	0.964775	0.960273
5570	0.9625	0.99435	1	0.980769	0.952381	0.969697	0.929293	0.96875	1	1	1	1	0.930435	0.964775	0.960273
5580	0.9625	0.99435	1	0.980769	0.952381	0.969697	0.924242	0.96875	1	1	1	1	0.930435	0.963796	0.959185
5590	0.9625	0.99435	1	0.980769	0.952381	0.969697	0.929293	0.96875	1	1	1	1	0.93913	0.965753	0.96137
5600	0.9625	0.99435	1	0.980769	0.952381	0.969697	0.924242	0.96875	1	1	1	1	0.930435	0.963796	0.959185
5610	0.9625	0.99435	1	0.980769	0.952381	0.969697	0.924242	0.96875	1	1	1	1	0.93913	0.964775	0.96028
5620	0.9625	0.99435	1	0.980769	0.952381	0.969697	0.924242	0.96875	1	1	1	1	0.93913	0.964775	0.96028
5630	0.9625	0.99435	1	0.980769	0.952381	0.969697	0.929293	0.96875	1	1	1	1	0.93913	0.965753	0.96137
5640	0.9625	0.99435	1	0.980769	0.952381	0.969697	0.929293	0.96875	1	1	1	1	0.93913	0.965753	0.96137
5650	0.9625	0.99435	1	0.980769	0.952381	0.969697	0.929293	0.96875	1	1	1	1	0.93913	0.965753	0.96137
5660	0.9625	0.99435	1	0.980769	0.961905	0.969697	0.929293	0.96875	1	1	1	1	0.93913	0.966732	0.96249
5670	0.9625	0.99435	1	0.980769	0.961905	0.969697	0.929293	0.96875	1	1	1	1	0.93913	0.966732	0.96249
5680	0.9625	0.99435	1	0.980769	0.961905	0.969697	0.929293	0.96875	1	1	1	1	0.93913	0.966732	0.96249
5690	0.9625	0.99435	1	0.980769	0.961905	0.969697	0.924242	0.96875	1	1	1	1	0.947826	0.966732	0.962517
5700	0.9625	0.99435	1	0.980769	0.961905	0.969697	0.924242	0.96875	1	1	1	1	0.93913	0.965753	0.961403
5710	0.9625	0.99435	1	0.980769	0.961905	0.969697	0.924242	0.96875	1	1	1	1	0.947826	0.966732	0.962517
5720	0.9625	0.99435	1	0.980769	0.961905	0.969697	0.924242	0.96875	1	1	1	1	0.947826	0.966732	0.962517
5730	0.9625	0.99435	1	0.980769	0.961905	0.969697	0.924242	0.96875	1	1	1	1	0.947826	0.966732	0.962517
5740	0.9625	0.99435	1	0.980769	0.961905	0.969697	0.924242	0.96875	1	1	1	1	0.947826	0.966732	0.962517
5750	0.9625	0.99435	1	0.980769	0.961905	0.969697	0.924242	0.96875	1	1	1	1	0.947826	0.966732	0.962517
5760	0.9625	0.99435	1	0.980769	0.961905	0.969697	0.924242	0.96875	1	1	1	1	0.947826	0.966732	0.962517
5770	0.9625	0.99435	1	0.980769	0.961905	0.969697	0.924242	0.96875	1	1	1	1	0.93913	0.965753	0.961403
5780	0.9625	0.99435	1	0.980769	0.961905	0.969697	0.924242	0.96875	1	1	1	1	0.93913	0.965753	0.961403
5790	0.9625	0.99435	1	0.980769	0.961905	0.969697	0.924242	0.96875	1	1	1	1	0.93913	0.965753	0.961403
5800	0.9625	0.99435	1	0.980769	0.961905	0.969697	0.924242	0.96875	1	1	1	1	0.93913	0.965753	0.961403
5810	0.9625	0.99435	1	0.980769	0.961905	0.969697	0.924242	0.96875	1	1	1	1	0.93913	0.965753	0.961403
5820	0.9625	0.99435	1	0.980769	0.961905	0.969697	0.924242	0.96875	1	1	1	1	0.93913	0.965753	0.961403
5830	0.95	0.99435	1	0.980769	0.961905	0.969697	0.924242	0.96875	1	1	1	1	0.93913	0.964775	0.960304
5840	0.95	0.99435	1	0.980769	0.952381	0.969697	0.924242	0.96875	1	1	1	1	0.93913	0.963796	0.95918
5850	0.95	0.99435	1	0.980769	0.952381	0.969697	0.924242	0.96875	1	1	1	1	0.947826	0.964775	0.960294
5860	0.95	0.99435	1	0.980769	0.952381	0.969697	0.924242	0.96875	1	1	1	1	0.947826	0.964775	0.960294
5870	0.95	0.99435	1	0.980769	0.952381	0.969697	0.924242	0.96875	1	1	1	1	0.947826	0.964775	0.960294
5880	0.95	0.99435	1	0.980769	0.952381	0.969697	0.924242	0.96875	1	1	1	1	0.947826	0.964775	0.960294
5890	0.95	0.99435	1	0.980769	0.952381	0.969697	0.924242	0.96875	1	1	1	1	0.947826	0.964775	0.960294
5900	0.95	0.99435	1	0.980769	0.952381	0.969697	0.924242	0.96875	1	1	1	1	0.947826	0.964775	0.960294
5910	0.95	0.99435	1	0.980769	0.952381	0.969697	0.924242	0.96875	1	1	1	1	0.947826	0.964775	0.960294
5920	0.95	0.99435	1	0.980769	0.952381	0.969697	0.924242	0.96875	1	1	1	1	0.947826	0.964775	0.960294
5930	0.95	0.99435	1	0.980769	0.952381	0.969697	0.924242	0.96875	1	1	1	1	0.947826	0.964775	0.960294
5940	0.95	0.99435	1	0.980769	0.952381	0.969697	0.924242	0.96875	1	1	1	1	0.947826	0.964775	0.960294
5950	0.95	0.99435	1	0.980769	0.952381	0.969697	0.924242	0.96875	1	1	1	1	0.947826	0.964775	0.960294
5960	0.95	0.99435	1	0.980769	0.952381	0.969697	0.924242	0.96875	1	1	1	1	0.947826	0.964775	0.960294
5970	0.95	0.99435	1	0.980769	0.952381	0.969697	0.924242	0.96875	1	1	1	1	0.947826	0.964775	0.960294
5980	0.95	0.99435	1	0.980769	0.952381	0.969697	0.924242	0.96875	1	1	1	1	0.947826	0.964775	0.960294
5990	0.95	0.99435	1	0.980769	0.952381	0.969697	0.924242	0.96875	1	1	1	1	0.947826	0.964775	0.960294
6000	0.95	0.99435	1	0.980769	0.952381	0.969697	0.924242	0.96875	1	1	1	1	0.947826	0.964775	0.960294
6010	0.95	0.99435	1	0.980769	0.952381	0.969697	0.924242	0.96875	1	1	1	1	0.947826	0.964775	0.960294
6020	0.95	0.99435	1	0.980769	0.952381	0.969697	0.924242	0.96875	1	1	1	1	0.947826	0.964775	0.960294
6030	0.95	0.99435	1	0.980769	0.952381	0.969697	0.924242	0.96875	1	1	1	1	0.947826	0.964775	0.960294
6040	0.95	0.99435	1	0.980769	0.952381	0.969697	0.924242	0.96875	1	1	1	1	0.947826	0.964775	0.960294
6050	0.95	0.99435	1	0.980769	0.952381	0.969697	0.924242	0.96875	1	1	1	1	0.947826	0.964775	0.960294
6060	0.95	0.99435	1	0.980769	0.952381	0.969697	0.924242	0.96875	1	1	1	1	0.947826	0.964775	0.960294
6070	0.95	0.99435	1	0.980769	0.952381	0.969697	0.924242	0.96875	1	1	1	1	0.93913	0.963796	0.959199
6080	0.95	0.99435	1	0.980769	0.952381	0.969697	0.924242	0.96875	1	1	1	1	0.947826	0.964775	0.960294
6090	0.95	0.99435	1	0.980769	0.952381	0.969697	0.924242	0.96875	1	1	1	1	0.93913	0.963796	0.959199
6100	0.95	0.99435	1	0.980769	0.952381	0.969697	0.924242	0.96875	1	1	1	1	0.947826	0.964775	0.960294
6110	0.95	0.99435	1	0.980769	0.952381	0.969697	0.924242	0.96875	1	1	1	1	0.947826	0.964775	0.960294
6120	0.95	0.99435	1	0.980769	0.952381	0.969697	0.924242	0.96875	1	1	1	1	0.947826	0.964775	0.960294
6130	0.95	0.99435	1	0.980769	0.952381	0.969697	0.924242	0.96875	1	1	1	1	0.947826	0.964775	0.960294
6140	0.95	0.99435	1	0.980769	0.952381	0.969697	0.924242	0.96875	1	1	1	1	0.947826	0.964775	0.960294
6150	0.95	0.99435	1	0.980769	0.952381	0.969697	0.924242	0.96875	1	1	1	1	0.947826	0.964775	0.960294
6160	0.95	0.99435	1	0.980769	0.952381	0.969697	0.924242	0.96875	1	1	1	1	0.947826	0.964775	0.960294
6170	0.95	0.99435	1	0.980769	0.952381	0.969697	0.924242	0.96875	1	1	1	1	0.947826	0.964775	0.960294
6180	0.95	0.99435	1	0.980769	0.952381	0.969697	0.924242	0.96875	1	1	1	1	0.947826	0.964775	0.960294
6190	0.95	0.99435	1	0.980769	0.952381	0.969697	0.924242	0.96875	1	1	1	1	0.93913	0.963796	0.959199
6200	0.95	0.99435	1	0.980769	0.952381	0.969697	0.924242	0.96875	1	1	1	1	0.93913	0.963796	0.959199
6210	0.95	0.99435	1	0.980769	0.952381	0.969697	0.919192	0.96875	1	1	1	1	0.93913	0.962818	0.958109
6220	0.95	0.99435	1	0.980769	0.952381	0.969697	0.919192	0.96875	1	1	1	1	0.93913	0.962818	0.958109
6230	0.95	0.99435	1	0.980769	0.952381	0.969697	0.919192	0.96875	1	1	1	1	0.93913	0.962818	0.958109
6240	0.95	0.99435	1	0.980769	0.952381	0.969697	0.919192	0.96875	1	1	1	1	0.93913	0.962818	0.958109
6250	0.95	0.99435	1	0.980769	0.952381	0.969697	0.919192	0.96875	1	1	1	1	0.93913	0.962818	0.958109
6260	0.95	0.99435	1	0.980769	0.952381	0.969697	0.919192	0.96875	1	1	1	1	0.93913	0.962818	0.958109
6270	0.95	0.99435	1	0.980769	0.952381	0.969697	0.919192	0.96875	1	1	1	1	0.947826	0.963796	0.959204
6280	0.95	0.99435	1	0.980769	0.952381	0.969697	0.919192	0.96875	1	1	1	1	0.947826	0.963796	0.959204
6290	0.95	0.99435	1	0.980769	0.952381	0.969697	0.919192	0.96875	1	1	1	1	0.93913	0.962818	0.958109
6300	0.95	0.99435	1	0.980769	0.952381	0.969697	0.919192	0.96875	1	1	1	1	0.947826	0.963796	0.959204
6310	0.95	0.99435	1	0.980769	0.952381	0.969697	0.919192	0.96875	1	1	1	1	0.947826	0.963796	0.959204
6320	0.95	0.99435	1	0.980769	0.952381	0.969697	0.919192	0.96875	1	1	1	1	0.947826	0.963796	0.959204
6330	0.95	0.99435	1	0.980769	0.952381	0.969697	0.919192	0.96875	1	1	1	1	0.93913	0.962818	0.958109
6340	0.95	0.99435	1	0.980769	0.952381	0.969697	0.919192	0.96875	1	1	1	1	0.947826	0.963796	0.959204
6350	0.95	0.99435	1	0.980769	0.952381	0.969697	0.919192	0.96875	1	1	1	1	0.947826	0.963796	0.959204
6360	0.95	0.99435	1	0.980769	0.952381	0.969697	0.919192	0.96875	1	1	1	1	0.947826	0.963796	0.959204
6370	0.95	0.99435	1	0.980769	0.952381	0.969697	0.919192	0.96875	1	1	1	1	0.947826	0.963796	0.959204
6380	0.95	0.99435	1	0.980769	0.952381	0.969697	0.919192	0.96875	1	1	1	1	0.947826	0.963796	0.959204
6390	0.95	0.99435	1	1	0.952381	0.969697	0.919192	0.96875	1	1	1	1	0.947826	0.964775	0.960306
6400	0.95	0.99435	1	1	0.952381	0.969697	0.919192	0.96875	1	1	1	1	0.947826	0.964775	0.960306
6410	0.95	0.99435	1	1	0.952381	0.969697	0.919192	0.96875	1	1	1	1	0.947826	0.964775	0.960306
6420	0.95	0.99435	1	1	0.952381	0.969697	0.919192	0.96875	1	1	1	1	0.947826	0.964775	0.960306
6430	0.95	0.99435	1	1	0.952381	0.969697	0.919192	0.96875	1	1	1	1	0.947826	0.964775	0.960306
6440	0.95	0.99435	1	1	0.952381	0.969697	0.919192	0.96875	1	1	1	1	0.947826	0.964775	0.960306
6450	0.95	0.99435	1	1	0.952381	0.969697	0.919192	0.96875	1	1	1	1	0.947826	0.964775	0.960306
6460	0.95	0.99435	1	1	0.952381	0.969697	0.919192	0.96875	1	1	1	1	0.947826	0.964775	0.960306
6470	0.95	0.99435	1	1	0.952381	0.969697	0.919192	0.96875	1	1	1	1	0.947826	0.964775	0.960306
6480	0.95	0.99435	1	1	0.952381	0.969697	0.919192	0.96875	1	1	1	1	0.947826	0.964775	0.960306
6490	0.95	0.99435	1	1	0.952381	0.969697	0.919192	0.96875	1	1	1	1	0.947826	0.964775	0.960306
6500	0.95	0.99435	1	1	0.952381	0.969697	0.919192	0.96875	1	1	1	1	0.947826	0.964775	0.960306
6510	0.95	0.99435	1	1	0.952381	0.969697	0.919192	0.96875	1	1	1	1	0.947826	0.964775	0.960306
6520	0.95	0.99435	1	1	0.952381	0.969697	0.919192	0.96875	1	1	1	1	0.947826	0.964775	0.960306
6530	0.95	0.99435	1	1	0.952381	0.969697	0.919192	0.96875	1	1	1	1	0.947826	0.964775	0.960306
6540	0.95	0.99435	1	1	0.952381	0.969697	0.919192	0.96875	1	1	1	1	0.947826	0.964775	0.960306
6550	0.95	0.99435	1	1	0.952381	0.969697	0.919192	0.96875	1	1	1	1	0.947826	0.964775	0.960306
6560	0.95	0.99435	1	1	0.952381	0.969697	0.919192	0.96875	1	1	1	1	0.947826	0.964775	0.960306
6570	0.95	0.99435	1	1	0.952381	0.969697	0.919192	0.96875	1	1	1	1	0.947826	0.964775	0.960306
6580	0.95	0.99435	1	1	0.952381	0.969697	0.919192	0.96875	1	1	1	1	0.947826	0.964775	0.960306
6590	0.95	0.99435	1	1	0.952381	0.969697	0.919192	0.96875	1	1	1	1	0.947826	0.964775	0.960306
6600	0.95	0.99435	1	1	0.952381	0.969697	0.919192	0.96875	1	1	1	1	0.947826	0.964775	0.960306
6610	0.95	0.99435	1	1	0.952381	0.969697	0.919192	0.96875	1	1	1	1	0.947826	0.964775	0.960306
6620	0.95	0.99435	1	0.980769	0.952381	0.969697	0.919192	0.96875	1	1	1	1	0.947826	0.963796	0.959204
6630	0.95	0.99435	1	0.980769	0.952381	0.969697	0.919192	0.96875	1	1	1	1	0.947826	0.963796	0.959204
6640	0.95	0.99435	1	0.980769	0.952381	0.969697	0.919192	0.96875	1	1	1	1	0.947826	0.963796	0.959204
6650	0.95	0.99435	1	0.980769	0.961905	0.969697	0.919192	0.96875	1	1	1	1	0.947826	0.964775	0.960329
6660	0.95	0.99435	1	0.980769	0.952381	0.969697	0.919192	0.96875	1	1	1	1	0.947826	0.963796	0.959204
6670	0.95	0.99435	1	0.980769	0.961905	0.969697	0.919192	0.96875	1	1	1	1	0.947826	0.964775	0.960329
6680	0.95	0.99435	1	0.980769	0.961905	0.969697	0.919192	0.96875	1	1	1	1	0.947826	0.964775	0.960329
6690	0.95	0.99435	1	0.980769	0.961905	0.969697	0.919192	0.96875	1	1	1	1	0.947826	0.964775	0.960329
6700	0.95	0.99435	1	0.980769	0.961905	0.969697	0.919192	0.96875	1	1	1	1	0.947826	0.964775	0.960329
6710	0.95	0.99435	1	0.980769	0.952381	0.969697	0.919192	0.96875	1	1	1	1	0.947826	0.963796	0.959204
6720	0.95	0.99435	1	0.980769	0.952381	0.969697	0.919192	0.96875	1	1	1	1	0.947826	0.963796	0.959204
6730	0.95	0.99435	1	0.980769	0.952381	0.969697	0.919192	0.96875	1	1	1	1	0.947826	0.963796	0.959204
6740	0.95	0.99435	1	0.980769	0.961905	0.969697	0.919192	0.96875	1	1	1	1	0.947826	0.964775	0.96033
6750	0.95	0.99435	1	0.980769	0.952381	0.969697	0.919192	0.96875	1	1	1	1	0.947826	0.963796	0.959205
6760	0.95	0.99435	1	0.980769	0.952381	0.969697	0.919192	0.96875	1	1	1	1	0.947826	0.963796	0.959205
6770	0.95	0.99435	1	0.980769	0.952381	0.969697	0.919192	0.96875	1	1	1	1	0.947826	0.963796	0.959205
6780	0.9625	0.99435	1	0.980769	0.952381	0.969697	0.919192	0.96875	1	1	1	1	0.947826	0.964775	0.960306
6790	0.9625	0.99435	1	0.980769	0.952381	0.969697	0.919192	0.96875	1	1	1	1	0.947826	0.964775	0.960306
6800	0.9625	0.99435	1	0.980769	0.952381	0.969697	0.919192	0.96875	1	1	1	1	0.947826	0.964775	0.960306
6810	0.9625	0.99435	1	0.980769	0.952381	0.969697	0.919192	0.96875	1	1	1	1	0.947826	0.964775	0.960306
6820	0.9625	0.99435	1	0.980769	0.952381	0.969697	0.919192	0.96875	1	1	1	1	0.947826	0.964775	0.960306
6830	0.9625	0.99435	1	0.980769	0.952381	0.969697	0.919192	0.96875	1	1	1	1	0.947826	0.964775	0.960304
6840	0.95	0.99435	1	0.980769	0.952381	0.969697	0.919192	0.96875	1	1	1	1	0.947826	0.963796	0.959204
6850	0.9625	0.99435	1	0.980769	0.952381	0.969697	0.919192	0.96875	1	1	1	1	0.947826	0.964775	0.960304
6860	0.95	0.99435	1	0.980769	0.952381	0.969697	0.919192	0.96875	1	1	1	1	0.947826	0.963796	0.959204
6870	0.9625	0.99435	1	0.980769	0.952381	0.969697	0.919192	0.96875	1	1	1	1	0.947826	0.964775	0.960304
6880	0.95	0.99435	1	0.980769	0.952381	0.969697	0.919192	0.96875	1	1	1	1	0.947826	0.963796	0.959204
6890	0.95	0.99435	1	0.980769	0.952381	0.969697	0.919192	0.96875	1	1	1	1	0.947826	0.963796	0.959204
6900	0.9625	0.99435	1	0.980769	0.952381	0.969697	0.919192	0.96875	1	1	1	1	0.947826	0.964775	0.960304
6910	0.95	0.99435	1	0.980769	0.952381	0.969697	0.919192	0.96875	1	1	1	1	0.947826	0.963796	0.959204
6920	0.95	0.99435	1	0.980769	0.952381	0.969697	0.919192	0.96875	1	1	1	1	0.947826	0.963796	0.959204
6930	0.95	0.99435	1	0.980769	0.952381	0.969697	0.919192	0.96875	1	1	1	1	0.947826	0.963796	0.959204
6940	0.9625	0.99435	1	0.980769	0.952381	0.969697	0.919192	0.958333	1	1	1	1	0.93913	0.962818	0.958093
6950	0.9625	0.99435	1	0.980769	0.952381	0.969697	0.919192	0.958333	1	1	1	1	0.93913	0.962818	0.958093
6960	0.9625	0.99435	1	0.980769	0.952381	0.969697	0.919192	0.96875	1	1	1	1	0.93913	0.963796	0.959207
6970	0.95	0.99435	1	0.980769	0.952381	0.969697	0.919192	0.96875	1	1	1	1	0.93913	0.962818	0.958109
6980	0.95	0.99435	1	0.980769	0.952381	0.969697	0.919192	0.96875	1	1	1	1	0.93913	0.962818	0.958109
6990	0.95	0.99435	1	0.980769	0.952381	0.969697	0.919192	0.96875	1	1	1	1	0.93913	0.962818	0.958109
7000	0.95	0.99435	1	0.980769	0.952381	0.969697	0.919192	0.958333	1	1	1	1	0.93913	0.96184	0.956994
7010	0.95	0.99435	1	0.980769	0.952381	0.969697	0.919192	0.958333	1	1	1	1	0.93913	0.96184	0.956994
7020	0.9625	0.99435	1	0.980769	0.952381	0.969697	0.919192	0.958333	1	1	1	1	0.93913	0.962818	0.958093
7030	0.9625	0.99435	1	0.980769	0.952381	0.969697	0.919192	0.958333	1	1	1	1	0.93913	0.962818	0.958093
7040	0.9625	0.99435	1	0.980769	0.952381	0.969697	0.919192	0.958333	1	1	1	1	0.93913	0.962818	0.958093
7050	0.9625	0.99435	1	0.980769	0.952381	0.969697	0.919192	0.958333	1	1	1	1	0.93913	0.962818	0.958093
7060	0.9625	0.99435	1	0.980769	0.952381	0.969697	0.919192	0.958333	1	1	1	1	0.93913	0.962818	0.958093
7070	0.9625	0.99435	1	0.980769	0.952381	0.969697	0.919192	0.958333	1	1	1	1	0.947826	0.963796	0.959189
7080	0.9625	0.99435	1	0.980769	0.952381	0.969697	0.919192	0.958333	1	1	1	1	0.93913	0.962818	0.958093
7090	0.9625	0.99435	1	0.980769	0.952381	0.969697	0.919192	0.958333	1	1	1	1	0.93913	0.962818	0.958093
7100	0.9625	0.99435	1	0.980769	0.952381	0.969697	0.914141	0.958333	1	1	1	1	0.93913	0.96184	0.956998
7110	0.9625	0.99435	1	0.980769	0.952381	0.969697	0.919192	0.958333	1	1	1	1	0.947826	0.963796	0.959189
7120	0.9625	0.99435	1	0.980769	0.952381	0.969697	0.919192	0.958333	1	1	1	1	0.947826	0.963796	0.959189
7130	0.9625	0.99435	1	0.980769	0.952381	0.969697	0.919192	0.958333	1	1	1	1	0.947826	0.963796	0.959189
7140	0.9625	0.99435	1	0.980769	0.952381	0.969697	0.914141	0.958333	1	1	1	1	0.947826	0.962818	0.958104
7150	0.9625	0.99435	1	0.980769	0.952381	0.969697	0.914141	0.958333	1	1	1	1	0.947826	0.962818	0.958104
7160	0.9625	0.99435	1	0.980769	0.952381	0.969697	0.914141	0.958333	1	1	1	1	0.947826	0.962818	0.958104
7170	0.9625	0.99435	1	0.980769	0.952381	0.969697	0.914141	0.958333	1	1	1	1	0.947826	0.962818	0.958104
7180	0.9625	0.99435	1	0.980769	0.952381	0.969697	0.914141	0.958333	1	1	1	1	0.947826	0.962818	0.958104
7190	0.9625	0.99435	1	0.980769	0.952381	0.969697	0.914141	0.958333	1	1	1	1	0.947826	0.962818	0.958106
7200	0.9625	0.99435	1	0.980769	0.952381	0.969697	0.914141	0.958333	1	1	1	1	0.947826	0.962818	0.958106
7210	0.9625	0.99435	1	0.980769	0.952381	0.969697	0.909091	0.958333	1	1	1	1	0.947826	0.96184	0.957013
7220	0.9625	0.99435	1	0.980769	0.952381	0.969697	0.914141	0.958333	1	1	1	1	0.947826	0.962818	0.958106
7230	0.9625	0.99435	1	0.980769	0.952381	0.969697	0.914141	0.958333	1	1	1	1	0.93913	0.96184	0.957009
7240	0.9625	0.99435	1	0.980769	0.952381	0.969697	0.909091	0.958333	1	1	1	1	0.93913	0.960861	0.955916
7250	0.9625	0.99435	1	0.980769	0.952381	0.969697	0.909091	0.958333	1	1	1	1	0.93913	0.960861	0.955916
7260	0.9625	0.99435	1	0.980769	0.952381	0.969697	0.909091	0.958333	1	1	1	1	0.93913	0.960861	0.955916
7270	0.9625	0.99435	1	0.980769	0.952381	0.969697	0.909091	0.958333	1	1	1	1	0.93913	0.960861	0.955916
7280	0.9625	0.99435	1	0.980769	0.952381	0.969697	0.914141	0.958333	1	1	1	1	0.93913	0.96184	0.957009
7290	0.9625	0.99435	1	0.980769	0.952381	0.969697	0.909091	0.958333	1	1	1	1	0.93913	0.960861	0.955916
7300	0.9625	0.99435	1	0.980769	0.952381	0.969697	0.909091	0.958333	1	1	1	1	0.93913	0.960861	0.955916
7310	0.9625	0.99435	1	0.980769	0.952381	0.969697	0.909091	0.958333	1	1	1	1	0.93913	0.960861	0.955916
7320	0.9625	0.99435	1	0.980769	0.952381	0.969697	0.909091	0.958333	1	1	1	1	0.93913	0.960861	0.955916
7330	0.9625	0.99435	1	0.980769	0.952381	0.969697	0.909091	0.958333	1	1	1	1	0.93913	0.960861	0.955916
7340	0.9625	0.99435	1	0.980769	0.952381	0.969697	0.909091	0.958333	1	1	1	1	0.93913	0.960861	0.955916
7350	0.9625	0.99435	1	0.980769	0.952381	0.969697	0.909091	0.958333	1	1	1	1	0.93913	0.960861	0.955916
7360	0.9625	0.99435	1	0.980769	0.952381	0.969697	0.909091	0.958333	1	1	1	1	0.93913	0.960861	0.955916
7370	0.9625	0.99435	1	0.980769	0.952381	0.969697	0.909091	0.958333	1	1	1	1	0.93913	0.960861	0.955916
7380	0.9625	0.99435	1	0.980769	0.952381	0.969697	0.909091	0.958333	1	1	1	1	0.93913	0.960861	0.955916
7390	0.9625	0.99435	1	0.980769	0.952381	0.969697	0.909091	0.958333	1	1	1	1	0.93913	0.960861	0.955916
7400	0.9625	0.99435	1	0.980769	0.952381	0.969697	0.909091	0.958333	1	1	1	1	0.93913	0.960861	0.955916
7410	0.9625	0.99435	1	0.980769	0.952381	0.969697	0.909091	0.958333	1	1	1	1	0.93913	0.960861	0.955916
7420	0.9625	0.99435	1	0.980769	0.952381	0.969697	0.909091	0.958333	1	1	1	1	0.93913	0.960861	0.955916
7430	0.9625	0.99435	1	0.980769	0.952381	0.969697	0.909091	0.958333	1	1	1	1	0.93913	0.960861	0.955914
7440	0.9625	0.99435	1	0.980769	0.952381	0.969697	0.909091	0.958333	1	1	1	1	0.93913	0.960861	0.955914
7450	0.9625	0.99435	1	0.980769	0.952381	0.969697	0.909091	0.958333	1	1	1	1	0.93913	0.960861	0.955914
7460	0.9625	0.99435	1	0.980769	0.952381	0.969697	0.909091	0.958333	1	1	1	1	0.93913	0.960861	0.955914
7470	0.9625	0.99435	1	0.980769	0.952381	0.969697	0.909091	0.958333	1	1	1	1	0.93913	0.960861	0.955916
7480	0.9625	0.99435	1	0.980769	0.952381	0.969697	0.909091	0.958333	1	1	1	1	0.93913	0.960861	0.955916
7490	0.9625	0.99435	1	0.980769	0.952381	0.969697	0.909091	0.958333	1	1	1	1	0.93913	0.960861	0.955916
7500	0.9625	0.99435	1	0.980769	0.952381	0.969697	0.909091	0.958333	1	1	1	1	0.93913	0.960861	0.955914
7510	0.9625	0.99435	1	0.980769	0.952381	0.969697	0.909091	0.958333	1	1	1	1	0.93913	0.960861	0.955914
7520	0.9625	0.99435	1	0.980769	0.952381	0.969697	0.909091	0.958333	1	1	1	1	0.93913	0.960861	0.955914
7530	0.9625	0.99435	1	0.980769	0.952381	0.969697	0.909091	0.958333	1	1	1	1	0.93913	0.960861	0.955916
7540	0.9625	0.99435	1	0.980769	0.952381	0.969697	0.909091	0.958333	1	1	1	1	0.93913	0.960861	0.955916
7550	0.9625	0.99435	1	0.980769	0.952381	0.969697	0.909091	0.958333	1	1	1	1	0.93913	0.960861	0.955916
7560	0.9625	0.99435	1	0.980769	0.952381	0.969697	0.909091	0.958333	1	1	1	1	0.93913	0.960861	0.955916
7570	0.9625	0.99435	1	0.980769	0.952381	0.969697	0.914141	0.958333	1	1	1	1	0.93913	0.96184	0.957009
7580	0.9625	0.99435	1	0.980769	0.952381	0.969697	0.914141	0.958333	1	1	1	1	0.93913	0.96184	0.957009
7590	0.9625	0.99435	1	0.980769	0.952381	0.969697	0.914141	0.958333	1	1	1	1	0.93913	0.96184	0.957009
7600	0.9625	0.99435	1	0.980769	0.952381	0.969697	0.914141	0.958333	1	1	1	1	0.93913	0.96184	0.957009
7610	0.9625	0.99435	1	0.980769	0.952381	0.969697	0.914141	0.958333	1	1	1	1	0.93913	0.96184	0.957009
7620	0.9625	0.99435	1	0.980769	0.952381	0.969697	0.914141	0.958333	1	1	1	1	0.93913	0.96184	0.957009
7630	0.9625	0.99435	1	0.980769	0.952381	0.969697	0.914141	0.958333	1	1	1	1	0.93913	0.96184	0.957009
7640	0.9625	0.99435	1	0.980769	0.952381	0.969697	0.914141	0.958333	1	1	1	1	0.93913	0.96184	0.957008
7650	0.9625	0.99435	1	0.980769	0.942857	0.969697	0.914141	0.958333	1	1	1	1	0.93913	0.960861	0.955884
7660	0.9625	0.99435	1	0.980769	0.952381	0.969697	0.914141	0.958333	1	1	1	1	0.93913	0.96184	0.957008
7670	0.9625	0.99435	1	0.980769	0.952381	0.969697	0.914141	0.958333	1	1	1	1	0.93913	0.96184	0.957008
7680	0.9625	0.99435	1	0.980769	0.952381	0.969697	0.914141	0.958333	1	1	1	1	0.93913	0.96184	0.957008
7690	0.9625	0.99435	1	0.980769	0.952381	0.969697	0.914141	0.958333	1	1	1	1	0.93913	0.96184	0.957008
7700	0.9625	0.99435	1	0.980769	0.952381	0.969697	0.914141	0.958333	1	1	1	1	0.93913	0.96184	0.957008
7710	0.9625	0.99435	1	0.980769	0.952381	0.969697	0.914141	0.958333	1	1	1	1	0.93913	0.96184	0.957008
7720	0.9625	0.99435	1	0.980769	0.952381	0.969697	0.914141	0.958333	1	1	1	1	0.93913	0.96184	0.957008
7730	0.9625	0.99435	1	0.980769	0.952381	0.969697	0.914141	0.958333	1	1	1	1	0.93913	0.96184	0.957008
7740	0.9625	0.99435	1	0.980769	0.952381	0.969697	0.914141	0.958333	1	1	1	1	0.93913	0.96184	0.957008
7750	0.9625	0.99435	1	0.980769	0.952381	0.969697	0.914141	0.958333	1	1	1	1	0.93913	0.96184	0.957008
7760	0.9625	0.99435	1	0.980769	0.952381	0.969697	0.914141	0.958333	1	1	1	1	0.93913	0.96184	0.957008
7770	0.9625	0.99435	1	0.980769	0.952381	0.969697	0.914141	0.958333	1	1	1	1	0.93913	0.96184	0.957008
7780	0.9625	0.99435	1	0.980769	0.952381	0.969697	0.914141	0.958333	1	1	1	1	0.93913	0.96184	0.957009
7790	0.9625	0.99435	1	0.980769	0.952381	0.969697	0.914141	0.958333	1	1	1	1	0.93913	0.96184	0.957009
7800	0.9625	0.99435	1	0.980769	0.952381	0.969697	0.914141	0.958333	1	1	1	1	0.93913	0.96184	0.957009
7810	0.9625	0.99435	1	0.980769	0.952381	0.969697	0.914141	0.958333	1	1	1	1	0.93913	0.96184	0.957009
7820	0.9625	0.99435	1	0.980769	0.952381	0.969697	0.914141	0.958333	1	1	1	1	0.93913	0.96184	0.957009
7830	0.9625	0.99435	1	0.980769	0.952381	0.969697	0.914141	0.958333	1	1	1	1	0.93913	0.96184	0.957009
7840	0.9625	0.99435	1	0.980769	0.952381	0.969697	0.914141	0.958333	1	1	1	1	0.93913	0.96184	0.957009
7850	0.9625	0.99435	1	0.980769	0.952381	0.969697	0.914141	0.958333	1	1	1	1	0.93913	0.96184	0.957009
7860	0.9625	0.99435	1	0.980769	0.952381	0.969697	0.914141	0.958333	1	1	1	1	0.93913	0.96184	0.957009
7870	0.9625	0.99435	1	0.980769	0.952381	0.969697	0.914141	0.958333	1	1	1	1	0.93913	0.96184	0.957009
7880	0.9625	0.99435	1	0.980769	0.952381	0.969697	0.914141	0.958333	1	1	1	1	0.947826	0.962818	0.958106
7890	0.9625	0.99435	1	0.980769	0.952381	0.969697	0.914141	0.958333	1	1	1	1	0.947826	0.962818	0.958106
7900	0.9625	0.99435	1	0.980769	0.952381	0.969697	0.914141	0.958333	1	1	1	1	0.947826	0.962818	0.958106
7910	0.9625	0.99435	1	0.980769	0.952381	0.969697	0.914141	0.958333	1	1	1	1	0.93913	0.96184	0.957009
7920	0.9625	0.99435	1	0.980769	0.952381	0.969697	0.914141	0.958333	1	1	1	1	0.93913	0.96184	0.957009
7930	0.9625	0.99435	1	0.980769	0.942857	0.969697	0.914141	0.958333	1	1	1	1	0.93913	0.960861	0.955887
7940	0.9625	0.99435	1	0.980769	0.952381	0.969697	0.914141	0.958333	1	1	1	1	0.947826	0.962818	0.958106
7950	0.9625	0.99435	1	0.980769	0.952381	0.969697	0.914141	0.958333	1	1	1	1	0.93913	0.96184	0.957009
7960	0.9625	0.99435	1	0.980769	0.961905	0.969697	0.914141	0.958333	1	1	1	1	0.93913	0.962818	0.958134
7970	0.9625	0.99435	1	0.980769	0.961905	0.969697	0.914141	0.958333	1	1	1	1	0.93913	0.962818	0.958134
7980	0.9625	0.99435	1	0.980769	0.961905	0.969697	0.914141	0.958333	1	1	1	1	0.93913	0.962818	0.958134
7990	0.9625	0.99435	1	0.980769	0.961905	0.969697	0.914141	0.958333	1	1	1	1	0.93913	0.962818	0.958134
8000	0.9625	0.99435	1	0.980769	0.961905	0.969697	0.914141	0.958333	1	1	1	1	0.93913	0.962818	0.958134
8010	0.9625	0.99435	1	0.980769	0.961905	0.969697	0.914141	0.958333	1	1	1	1	0.93913	0.962818	0.958134
8020	0.9625	0.99435	1	0.980769	0.961905	0.969697	0.914141	0.958333	1	1	1	1	0.93913	0.962818	0.958134
8030	0.9625	0.99435	1	0.980769	0.961905	0.969697	0.914141	0.958333	1	1	1	1	0.93913	0.962818	0.958134
8040	0.9625	0.99435	1	0.980769	0.952381	0.969697	0.914141	0.958333	1	1	1	1	0.93913	0.96184	0.957009
8050	0.9625	0.99435	1	0.980769	0.961905	0.969697	0.914141	0.958333	1	1	1	1	0.93913	0.962818	0.958134
8060	0.9625	0.99435	1	0.980769	0.952381	0.969697	0.914141	0.958333	1	1	1	1	0.93913	0.96184	0.957009
8070	0.9625	0.99435	1	0.980769	0.952381	0.969697	0.914141	0.958333	1	1	1	1	0.947826	0.962818	0.958106
8080	0.9625	0.99435	1	0.980769	0.952381	0.969697	0.914141	0.958333	1	1	1	1	0.947826	0.962818	0.958106
8090	0.9625	0.99435	1	0.980769	0.952381	0.969697	0.914141	0.958333	1	1	1	1	0.947826	0.962818	0.958106
8100	0.9625	0.99435	1	0.980769	0.952381	0.969697	0.914141	0.958333	1	1	1	1	0.947826	0.962818	0.958106
8110	0.9625	0.99435	1	0.980769	0.952381	0.969697	0.914141	0.958333	1	1	1	1	0.947826	0.962818	0.958106
8120	0.9625	0.99435	1	0.980769	0.952381	0.969697	0.914141	0.958333	1	1	1	1	0.947826	0.962818	0.958106
8130	0.9625	0.99435	1	0.980769	0.952381	0.969697	0.914141	0.958333	1	1	1	1	0.947826	0.962818	0.958106
8140	0.9625	0.99435	1	0.980769	0.952381	0.969697	0.914141	0.958333	1	1	1	1	0.947826	0.962818	0.958106
8150	0.9625	0.99435	1	0.980769	0.961905	0.969697	0.914141	0.958333	1	1	1	1	0.947826	0.963796	0.95923
8160	0.9625	0.99435	1	0.980769	0.961905	0.969697	0.914141	0.958333	1	1	1	1	0.947826	0.963796	0.95923
8170	0.9625	0.99435	1	0.980769	0.961905	0.969697	0.914141	0.958333	1	1	1	1	0.947826	0.963796	0.95923
8180	0.9625	0.99435	1	0.980769	0.952381	0.969697	0.914141	0.958333	1	1	1	1	0.947826	0.962818	0.958106
8190	0.9625	0.99435	1	0.980769	0.961905	0.969697	0.914141	0.958333	1	1	1	1	0.947826	0.963796	0.95923
8200	0.9625	0.99435	1	0.980769	0.952381	0.969697	0.914141	0.958333	1	1	1	1	0.947826	0.962818	0.958106
8210	0.9625	0.99435	1	0.980769	0.952381	0.969697	0.914141	0.958333	1	1	1	1	0.947826	0.962818	0.958106
8220	0.9625	0.99435	1	0.980769	0.952381	0.969697	0.914141	0.958333	1	1	1	1	0.947826	0.962818	0.958106
8230	0.9625	0.99435	1	0.980769	0.952381	0.969697	0.914141	0.958333	1	1	1	1	0.947826	0.962818	0.958106
8240	0.9625	0.99435	1	0.980769	0.952381	0.969697	0.914141	0.958333	1	1	1	1	0.947826	0.962818	0.958106
8250	0.9625	0.99435	1	0.980769	0.952381	0.969697	0.914141	0.958333	1	1	1	1	0.947826	0.962818	0.958106
8260	0.9625	0.99435	1	0.980769	0.961905	0.969697	0.914141	0.958333	1	1	1	1	0.947826	0.963796	0.95923
8270	0.9625	0.99435	1	0.980769	0.961905	0.969697	0.914141	0.958333	1	1	1	1	0.947826	0.963796	0.95923
8280	0.9625	0.99435	1	0.980769	0.952381	0.969697	0.914141	0.958333	1	1	1	1	0.93913	0.96184	0.957009
8290	0.9625	0.99435	1	0.980769	0.952381	0.969697	0.914141	0.958333	1	1	1	1	0.93913	0.96184	0.957009
8300	0.9625	0.99435	1	0.980769	0.952381	0.969697	0.914141	0.958333	1	1	1	1	0.93913	0.96184	0.957009
8310	0.9625	0.99435	1	0.980769	0.952381	0.969697	0.914141	0.958333	1	1	1	1	0.93913	0.96184	0.957009
8320	0.9625	0.99435	1	0.980769	0.952381	0.969697	0.914141	0.958333	1	1	1	1	0.93913	0.96184	0.957009
8330	0.9625	0.99435	1	0.980769	0.952381	0.969697	0.914141	0.958333	1	1	1	1	0.93913	0.96184	0.957009
8340	0.9625	0.99435	1	0.980769	0.952381	0.969697	0.914141	0.958333	1	1	1	1	0.93913	0.96184	0.957009
8350	0.9625	0.99435	1	0.980769	0.952381	0.969697	0.914141	0.958333	1	1	1	1	0.93913	0.96184	0.957009
8360	0.9625	0.99435	1	0.980769	0.952381	0.969697	0.914141	0.958333	1	1	1	1	0.93913	0.96184	0.957009
8370	0.9625	0.99435	1	0.980769	0.952381	0.969697	0.914141	0.958333	1	1	1	1	0.93913	0.96184	0.957009
8380	0.9625	0.99435	1	0.980769	0.952381	0.969697	0.914141	0.958333	1	1	1	1	0.93913	0.96184	0.957009
8390	0.9625	0.99435	1	1	0.952381	0.969697	0.914141	0.958333	1	1	1	1	0.93913	0.962818	0.958112
8400	0.9625	0.99435	1	1	0.952381	0.969697	0.914141	0.958333	1	1	1	1	0.93913	0.962818	0.958112
8410	0.9625	0.99435	1	1	0.952381	0.969697	0.914141	0.958333	1	1	1	1	0.93913	0.962818	0.958112
8420	0.9625	0.99435	1	1	0.952381	0.969697	0.914141	0.958333	1	1	1	1	0.93913	0.962818	0.958112
8430	0.9625	0.99435	1	1	0.952381	0.969697	0.914141	0.958333	1	1	1	1	0.93913	0.962818	0.958112
8440	0.9625	0.99435	1	1	0.952381	0.969697	0.914141	0.958333	1	1	1	1	0.93913	0.962818	0.958112
8450	0.9625	0.99435	1	1	0.952381	0.969697	0.914141	0.958333	1	1	1	1	0.93913	0.962818	0.958112
8460	0.9625	0.99435	1	1	0.952381	0.969697	0.914141	0.958333	1	1	1	1	0.93913	0.962818	0.958112
8470	0.9625	0.99435	1	1	0.952381	0.969697	0.914141	0.958333	1	1	1	1	0.93913	0.962818	0.958112
8480	0.9625	0.99435	1	1	0.952381	0.969697	0.914141	0.958333	1	1	1	1	0.93913	0.962818	0.958112
8490	0.9625	0.99435	1	1	0.952381	0.969697	0.914141	0.958333	1	1	1	1	0.93913	0.962818	0.958112
8500	0.9625	0.99435	1	1	0.952381	0.969697	0.914141	0.958333	1	1	1	1	0.93913	0.962818	0.958112
8510	0.9625	0.99435	1	1	0.952381	0.969697	0.914141	0.958333	1	1	1	1	0.93913	0.962818	0.958112
8520	0.9625	0.99435	1	1	0.952381	0.969697	0.914141	0.958333	1	1	1	1	0.93913	0.962818	0.958112
8530	0.9625	0.99435	1	1	0.952381	0.969697	0.914141	0.958333	1	1	1	1	0.93913	0.962818	0.958112
8540	0.9625	0.99435	1	1	0.952381	0.969697	0.914141	0.958333	1	1	1	1	0.93913	0.962818	0.958112
8550	0.9625	0.99435	1	1	0.952381	0.969697	0.914141	0.958333	1	1	1	1	0.93913	0.962818	0.958112
8560	0.9625	0.99435	1	1	0.952381	0.969697	0.914141	0.958333	1	1	1	1	0.93913	0.962818	0.958112
8570	0.9625	0.99435	1	1	0.952381	0.969697	0.914141	0.958333	1	1	1	1	0.93913	0.962818	0.958112
8580	0.9625	0.99435	1	1	0.952381	0.969697	0.914141	0.958333	1	1	1	1	0.93913	0.962818	0.958112
8590	0.9625	0.99435	1	1	0.942857	0.969697	0.914141	0.958333	1	1	1	1	0.93913	0.96184	0.956991
8600	0.9625	0.99435	1	1	0.952381	0.969697	0.914141	0.958333	1	1	1	1	0.93913	0.962818	0.958112
8610	0.9625	0.99435	1	1	0.942857	0.969697	0.914141	0.958333	1	1	1	1	0.93913	0.96184	0.956991
8620	0.9625	0.99435	1	1	0.942857	0.969697	0.914141	0.958333	1	1	1	1	0.93913	0.96184	0.956991
8630	0.9625	0.99435	1	1	0.942857	0.969697	0.914141	0.958333	1	1	1	1	0.93913	0.96184	0.956991
8640	0.9625	0.99435	1	1	0.942857	0.969697	0.914141	0.958333	1	1	1	1	0.93913	0.96184	0.956991
8650	0.9625	0.99435	1	1	0.942857	0.969697	0.914141	0.958333	1	1	1	1	0.93913	0.96184	0.956991
8660	0.9625	0.99435	1	1	0.942857	0.969697	0.914141	0.958333	1	1	1	1	0.93913	0.96184	0.956991
8670	0.9625	0.99435	1	1	0.942857	0.969697	0.914141	0.958333	1	1	1	1	0.93913	0.96184	0.956991
8680	0.9625	0.99435	1	1	0.942857	0.969697	0.914141	0.958333	1	1	1	1	0.93913	0.96184	0.956991
8690	0.9625	0.99435	1	1	0.942857	0.969697	0.914141	0.958333	1	1	1	1	0.93913	0.96184	0.956991
8700	0.9625	0.99435	1	1	0.952381	0.969697	0.914141	0.958333	1	1	1	1	0.93913	0.962818	0.958112
8710	0.9625	0.99435	1	1	0.952381	0.969697	0.914141	0.958333	1	1	1	1	0.93913	0.962818	0.958112
8720	0.9625	0.99435	1	1	0.952381	0.969697	0.914141	0.958333	1	1	1	1	0.93913	0.962818	0.958112
8730	0.9625	0.99435	1	1	0.952381	0.969697	0.914141	0.958333	1	1	1	1	0.93913	0.962818	0.958112
8740	0.9625	0.99435	1	0.980769	0.952381	0.969697	0.914141	0.958333	1	1	1	1	0.93913	0.96184	0.957009
8750	0.9625	0.99435	1	0.980769	0.952381	0.969697	0.914141	0.958333	1	1	1	1	0.93913	0.96184	0.957009
8760	0.9625	0.99435	1	1	0.952381	0.969697	0.914141	0.958333	1	1	1	1	0.93913	0.962818	0.958112
8770	0.9625	0.99435	1	1	0.952381	0.969697	0.914141	0.958333	1	1	1	1	0.93913	0.962818	0.958112
8780	0.9625	0.99435	1	1	0.952381	0.969697	0.914141	0.958333	1	1	1	1	0.93913	0.962818	0.958112
8790	0.9625	0.99435	1	1	0.952381	0.969697	0.914141	0.958333	1	1	1	1	0.93913	0.962818	0.958112
8800	0.9625	0.99435	1	1	0.952381	0.969697	0.914141	0.958333	1	1	1	1	0.93913	0.962818	0.958112
8810	0.9625	0.99435	1	1	0.952381	0.969697	0.914141	0.958333	1	1	1	1	0.93913	0.962818	0.958112
8820	0.9625	0.99435	1	1	0.952381	0.969697	0.914141	0.958333	1	1	1	1	0.93913	0.962818	0.958112
8830	0.9625	0.99435	1	1	0.952381	0.969697	0.914141	0.958333	1	1	1	1	0.93913	0.962818	0.958112
8840	0.9625	0.99435	1	1	0.952381	0.969697	0.914141	0.958333	1	1	1	1	0.93913	0.962818	0.958112
8850	0.9625	0.99435	1	1	0.952381	0.969697	0.914141	0.958333	1	1	1	1	0.93913	0.962818	0.958112
8860	0.9625	0.99435	1	1	0.952381	0.969697	0.914141	0.958333	1	1	1	1	0.93913	0.962818	0.958112
8870	0.9625	0.99435	1	1	0.961905	0.969697	0.914141	0.958333	1	1	1	1	0.93913	0.963796	0.959236
8880	0.9625	0.99435	1	1	0.961905	0.969697	0.914141	0.958333	1	1	1	1	0.93913	0.963796	0.959236
8890	0.9625	0.99435	1	1	0.961905	0.969697	0.914141	0.958333	1	1	1	1	0.93913	0.963796	0.959236
8900	0.9625	0.99435	1	1	0.961905	0.969697	0.914141	0.958333	1	1	1	1	0.93913	0.963796	0.959236
8910	0.9625	0.99435	1	1	0.952381	0.969697	0.914141	0.958333	1	1	1	1	0.93913	0.962818	0.958112
8920	0.9625	0.99435	1	1	0.952381	0.969697	0.914141	0.958333	1	1	1	1	0.93913	0.962818	0.958112
8930	0.9625	0.99435	1	1	0.961905	0.969697	0.914141	0.958333	1	1	1	1	0.93913	0.963796	0.959236
8940	0.9625	0.99435	1	1	0.961905	0.969697	0.914141	0.958333	1	1	1	1	0.93913	0.963796	0.959236
8950	0.9625	0.99435	1	1	0.952381	0.969697	0.914141	0.958333	1	1	1	1	0.93913	0.962818	0.958112
8960	0.9625	0.99435	1	1	0.961905	0.969697	0.914141	0.958333	1	1	1	1	0.93913	0.963796	0.959236
8970	0.9625	0.99435	1	1	0.952381	0.969697	0.914141	0.958333	1	1	1	1	0.93913	0.962818	0.958112
8980	0.9625	0.99435	1	1	0.961905	0.969697	0.914141	0.958333	1	1	1	1	0.93913	0.963796	0.959236
8990	0.9625	0.99435	1	1	0.961905	0.969697	0.914141	0.958333	1	1	1	1	0.93913	0.963796	0.959236
9000	0.9625	0.99435	1	1	0.952381	0.969697	0.914141	0.958333	1	1	1	1	0.93913	0.962818	0.958112
9010	0.9625	0.99435	1	1	0.952381	0.969697	0.914141	0.958333	1	1	1	1	0.93913	0.962818	0.958112
9020	0.9625	0.99435	1	1	0.952381	0.969697	0.914141	0.958333	1	1	1	1	0.93913	0.962818	0.958112
9030	0.9625	0.99435	1	1	0.952381	0.969697	0.914141	0.958333	1	1	1	1	0.93913	0.962818	0.958112
9040	0.9625	0.99435	1	1	0.952381	0.969697	0.914141	0.958333	1	1	1	1	0.93913	0.962818	0.958112
9050	0.9625	0.99435	1	1	0.952381	0.969697	0.914141	0.958333	1	1	1	1	0.93913	0.962818	0.958112
9060	0.9625	0.99435	1	1	0.952381	0.969697	0.914141	0.958333	1	1	1	1	0.93913	0.962818	0.958112
9070	0.9625	0.99435	1	1	0.952381	0.969697	0.914141	0.958333	1	1	1	1	0.93913	0.962818	0.958112
9080	0.9625	0.99435	1	1	0.952381	0.969697	0.914141	0.958333	1	1	1	1	0.93913	0.962818	0.958112
9090	0.9625	0.99435	1	1	0.952381	0.969697	0.914141	0.958333	1	1	1	1	0.93913	0.962818	0.958112
9100	0.9625	0.99435	1	1	0.952381	0.969697	0.914141	0.958333	1	1	1	1	0.93913	0.962818	0.958112
9110	0.9625	0.99435	1	1	0.952381	0.969697	0.914141	0.958333	1	1	1	1	0.93913	0.962818	0.958112
9120	0.9625	0.99435	1	1	0.952381	0.969697	0.914141	0.958333	1	1	1	1	0.93913	0.962818	0.958112
9130	0.9625	0.99435	1	1	0.952381	0.969697	0.914141	0.958333	1	1	1	1	0.93913	0.962818	0.958112
9140	0.9625	0.99435	1	1	0.952381	0.969697	0.914141	0.958333	1	1	1	1	0.93913	0.962818	0.958112
9150	0.9625	0.99435	1	1	0.952381	0.969697	0.914141	0.958333	1	1	1	1	0.93913	0.962818	0.958112
9160	0.9625	0.99435	1	1	0.952381	0.969697	0.914141	0.958333	1	1	1	1	0.93913	0.962818	0.958112
9170	0.9625	0.99435	1	1	0.952381	0.969697	0.914141	0.958333	1	1	1	1	0.93913	0.962818	0.958112
9180	0.9625	0.99435	1	1	0.952381	0.969697	0.914141	0.958333	1	1	1	1	0.93913	0.962818	0.958112
9190	0.9625	0.99435	1	1	0.952381	0.969697	0.914141	0.958333	1	1	1	1	0.93913	0.962818	0.958112
9200	0.9625	0.99435	1	1	0.952381	0.969697	0.914141	0.958333	1	1	1	1	0.93913	0.962818	0.958112
9210	0.9625	0.99435	1	1	0.952381	0.969697	0.914141	0.958333	1	1	1	1	0.93913	0.962818	0.958112
9220	0.9625	0.99435	1	1	0.952381	0.969697	0.914141	0.958333	1	1	1	1	0.93913	0.962818	0.958112
9230	0.9625	0.99435	1	1	0.952381	0.969697	0.914141	0.958333	1	1	1	1	0.93913	0.962818	0.958112
9240	0.9625	0.99435	1	1	0.952381	0.969697	0.914141	0.958333	1	1	1	1	0.93913	0.962818	0.958112
9250	0.9625	0.99435	1	1	0.952381	0.969697	0.914141	0.958333	1	1	1	1	0.93913	0.962818	0.958112
9260	0.9625	0.99435	1	1	0.952381	0.969697	0.914141	0.958333	1	1	1	1	0.93913	0.962818	0.958112
9270	0.9625	0.99435	1	1	0.952381	0.969697	0.914141	0.958333	1	1	1	1	0.93913	0.962818	0.958112
9280	0.9625	0.99435	1	1	0.952381	0.969697	0.914141	0.958333	1	1	1	1	0.93913	0.962818	0.958112
9290	0.9625	0.99435	1	1	0.952381	0.969697	0.914141	0.958333	1	1	1	1	0.93913	0.962818	0.958112
9300	0.9625	0.99435	1	1	0.952381	0.969697	0.914141	0.958333	1	1	1	1	0.93913	0.962818	0.958112
9310	0.9625	0.99435	1	1	0.952381	0.969697	0.914141	0.958333	1	1	1	1	0.93913	0.962818	0.958112
9320	0.9625	0.99435	1	1	0.952381	0.969697	0.914141	0.958333	1	1	1	1	0.93913	0.962818	0.958112
9330	0.9625	0.99435	1	1	0.952381	0.969697	0.914141	0.958333	1	1	1	1	0.93913	0.962818	0.958112
9340	0.9625	0.99435	1	1	0.952381	0.969697	0.914141	0.958333	1	1	1	1	0.93913	0.962818	0.958112
9350	0.9625	0.99435	1	1	0.952381	0.969697	0.914141	0.958333	1	1	1	1	0.93913	0.962818	0.958112
9360	0.9625	0.99435	1	1	0.952381	0.969697	0.914141	0.958333	1	1	1	1	0.93913	0.962818	0.958112
9370	0.9625	0.99435	1	1	0.952381	0.969697	0.914141	0.958333	1	1	1	1	0.93913	0.962818	0.958112
9380	0.9625	0.99435	1	1	0.952381	0.969697	0.914141	0.958333	1	1	1	1	0.93913	0.962818	0.958112
9390	0.9625	0.99435	1	1	0.952381	0.969697	0.909091	0.958333	1	1	1	1	0.93913	0.96184	0.957024
9400	0.9625	0.99435	1	1	0.952381	0.969697	0.909091	0.958333	1	1	1	1	0.93913	0.96184	0.957024
9410	0.9625	0.99435	1	1	0.952381	0.969697	0.909091	0.958333	1	1	1	1	0.93913	0.96184	0.957024
9420	0.9625	0.99435	1	1	0.952381	0.969697	0.909091	0.958333	1	1	1	1	0.93913	0.96184	0.957024
9430	0.9625	0.99435	1	1	0.952381	0.969697	0.909091	0.958333	1	1	1	1	0.93913	0.96184	0.957024
9440	0.9625	0.99435	1	1	0.952381	0.969697	0.909091	0.958333	1	1	1	1	0.93913	0.96184	0.957024
9450	0.9625	0.99435	1	1	0.952381	0.969697	0.909091	0.958333	1	1	1	1	0.93913	0.96184	0.957024
9460	0.9625	0.99435	1	1	0.952381	0.969697	0.909091	0.958333	1	1	1	1	0.93913	0.96184	0.957024
9470	0.9625	0.99435	1	1	0.952381	0.969697	0.909091	0.958333	1	1	1	1	0.93913	0.96184	0.957024
9480	0.9625	0.99435	1	1	0.952381	0.969697	0.909091	0.958333	1	1	1	1	0.93913	0.96184	0.957024
9490	0.9625	0.99435	1	1	0.952381	0.969697	0.90404	0.958333	1	1	1	1	0.93913	0.960861	0.955932
9500	0.9625	0.99435	1	1	0.952381	0.969697	0.90404	0.958333	1	1	1	1	0.93913	0.960861	0.955932
9510	0.9625	0.99435	1	1	0.952381	0.969697	0.90404	0.958333	1	1	1	1	0.93913	0.960861	0.955932
9520	0.9625	0.99435	1	1	0.952381	0.969697	0.90404	0.958333	1	1	1	1	0.93913	0.960861	0.955932
9530	0.9625	0.99435	1	1	0.952381	0.969697	0.90404	0.958333	1	1	1	1	0.93913	0.960861	0.955932
9540	0.9625	0.99435	1	1	0.952381	0.969697	0.90404	0.958333	1	1	1	1	0.93913	0.960861	0.955932
9550	0.9625	0.99435	1	1	0.952381	0.969697	0.90404	0.958333	1	1	1	1	0.93913	0.960861	0.955932
9560	0.9625	0.99435	1	1	0.952381	0.969697	0.90404	0.958333	1	1	1	1	0.93913	0.960861	0.955932
9570	0.9625	0.99435	1	1	0.952381	0.969697	0.90404	0.958333	1	1	1	1	0.93913	0.960861	0.955932
9580	0.9625	0.99435	1	1	0.952381	0.969697	0.90404	0.958333	1	1	1	1	0.93913	0.960861	0.955932
9590	0.9625	0.99435	1	1	0.952381	0.969697	0.90404	0.958333	1	1	1	1	0.93913	0.960861	0.955932
9600	0.9625	0.99435	1	1	0.952381	0.969697	0.90404	0.958333	1	1	1	1	0.93913	0.960861	0.955932
9610	0.9625	0.99435	1	1	0.952381	0.969697	0.90404	0.958333	1	1	1	1	0.93913	0.960861	0.955932
9620	0.9625	0.99435	1	1	0.952381	0.969697	0.90404	0.958333	1	1	1	1	0.93913	0.960861	0.955932
9630	0.9625	0.99435	1	1	0.952381	0.969697	0.90404	0.958333	1	1	1	1	0.93913	0.960861	0.955932
9640	0.9625	0.99435	1	1	0.952381	0.969697	0.90404	0.958333	1	1	1	1	0.93913	0.960861	0.955932
9650	0.9625	0.99435	1	1	0.952381	0.969697	0.90404	0.958333	1	1	1	1	0.93913	0.960861	0.955932
9660	0.9625	0.99435	1	1	0.952381	0.969697	0.90404	0.958333	1	1	1	1	0.93913	0.960861	0.955932
9670	0.9625	0.99435	1	1	0.952381	0.969697	0.90404	0.958333	1	1	1	1	0.93913	0.960861	0.955932
9680	0.9625	0.99435	1	1	0.952381	0.969697	0.90404	0.958333	1	1	1	1	0.93913	0.960861	0.955932
9690	0.9625	0.99435	1	1	0.952381	0.969697	0.90404	0.958333	1	1	1	1	0.93913	0.960861	0.955932
9700	0.9625	0.99435	1	1	0.952381	0.969697	0.90404	0.958333	1	1	1	1	0.93913	0.960861	0.955932
9710	0.9625	0.99435	1	1	0.952381	0.969697	0.90404	0.958333	1	1	1	1	0.93913	0.960861	0.955932
9720	0.9625	0.99435	1	1	0.952381	0.969697	0.90404	0.958333	1	1	1	1	0.93913	0.960861	0.955932
9730	0.9625	0.99435	1	1	0.952381	0.969697	0.90404	0.958333	1	1	1	1	0.93913	0.960861	0.955932
9740	0.9625	0.99435	1	1	0.952381	0.969697	0.90404	0.958333	1	1	1	1	0.93913	0.960861	0.955932
9750	0.9625	0.99435	1	1	0.952381	0.969697	0.90404	0.958333	1	1	1	1	0.93913	0.960861	0.955932
9760	0.9625	0.99435	1	1	0.952381	0.969697	0.90404	0.958333	1	1	1	1	0.93913	0.960861	0.955932
9770	0.9625	0.99435	1	1	0.952381	0.969697	0.90404	0.958333	1	1	1	1	0.93913	0.960861	0.955932
9780	0.9625	0.99435	1	1	0.952381	0.969697	0.90404	0.958333	1	1	1	1	0.93913	0.960861	0.955932
9790	0.9625	0.99435	1	1	0.952381	0.969697	0.90404	0.958333	1	1	1	1	0.93913	0.960861	0.955932
9800	0.9625	0.99435	1	1	0.952381	0.969697	0.90404	0.958333	1	1	1	1	0.93913	0.960861	0.955932
9810	0.9625	0.99435	1	1	0.952381	0.969697	0.90404	0.958333	1	1	1	1	0.93913	0.960861	0.955932
9820	0.9625	0.99435	1	1	0.952381	0.969697	0.909091	0.958333	1	1	1	1	0.93913	0.96184	0.957024
9830	0.9625	0.99435	1	1	0.952381	0.969697	0.90404	0.958333	1	1	1	1	0.93913	0.960861	0.955932
9840	0.9625	0.99435	1	1	0.952381	0.969697	0.909091	0.958333	1	1	1	1	0.93913	0.96184	0.957024
9850	0.9625	0.99435	1	1	0.952381	0.969697	0.909091	0.958333	1	1	1	1	0.93913	0.96184	0.957024
9860	0.9625	0.99435	1	1	0.952381	0.969697	0.909091	0.958333	1	1	1	1	0.93913	0.96184	0.957024
9870	0.9625	0.99435	1	1	0.952381	0.969697	0.909091	0.958333	1	1	1	1	0.93913	0.96184	0.957024
9880	0.9625	0.99435	1	1	0.952381	0.969697	0.909091	0.958333	1	1	1	1	0.93913	0.96184	0.957024
9890	0.9625	0.99435	1	1	0.952381	0.969697	0.909091	0.958333	1	1	1	1	0.93913	0.96184	0.957024
9900	0.9625	0.99435	1	1	0.952381	0.969697	0.909091	0.958333	1	1	1	1	0.93913	0.96184	0.957024
9910	0.9625	0.99435	1	1	0.952381	0.969697	0.909091	0.958333	1	1	1	1	0.93913	0.96184	0.957024
9920	0.9625	0.99435	1	1	0.952381	0.969697	0.909091	0.958333	1	1	1	1	0.93913	0.96184	0.957024
9930	0.9625	0.99435	1	1	0.952381	0.969697	0.909091	0.958333	1	1	1	1	0.93913	0.96184	0.957024
9940	0.9625	0.99435	1	1	0.952381	0.969697	0.909091	0.958333	1	1	1	1	0.93913	0.96184	0.957024
9950	0.9625	0.99435	1	1	0.952381	0.969697	0.909091	0.958333	1	1	1	1	0.93913	0.96184	0.957024
9960	0.9625	0.99435	1	1	0.952381	0.969697	0.909091	0.958333	1	1	1	1	0.93913	0.96184	0.957024
9970	0.9625	0.99435	1	1	0.952381	0.969697	0.909091	0.958333	1	1	1	1	0.93913	0.96184	0.957024
9980	0.9625	0.99435	1	1	0.952381	0.969697	0.909091	0.958333	1	1	1	1	0.93913	0.96184	0.957024
9990	0.9625	0.99435	1	1	0.952381	0.969697	0.909091	0.958333	1	1	1	1	0.93913	0.96184	0.957024
10000	0.9625	0.99435	1	1	0.952381	0.969697	0.909091	0.958333	1	1	1	1	0.93913	0.96184	0.957024
10010	0.9625	0.99435	1	1	0.952381	0.969697	0.909091	0.958333	1	1	1	1	0.93913	0.96184	0.957024
10020	0.9625	0.99435	1	1	0.952381	0.969697	0.90404	0.958333	1	1	1	1	0.93913	0.960861	0.955932
10030	0.9625	0.99435	1	1	0.952381	0.969697	0.909091	0.958333	1	1	1	1	0.93913	0.96184	0.957024
10040	0.9625	0.99435	1	1	0.952381	0.969697	0.909091	0.958333	1	1	1	1	0.93913	0.96184	0.957024
10050	0.9625	0.99435	1	1	0.952381	0.969697	0.909091	0.958333	1	1	1	1	0.93913	0.96184	0.957024
10060	0.9625	0.99435	1	1	0.952381	0.969697	0.909091	0.958333	1	1	1	1	0.93913	0.96184	0.957024
10070	0.9625	0.99435	1	1	0.952381	0.969697	0.909091	0.958333	1	1	1	1	0.93913	0.96184	0.957024
10080	0.9625	0.99435	1	1	0.952381	0.969697	0.909091	0.958333	1	1	1	1	0.93913	0.96184	0.957024
10090	0.9625	0.99435	1	1	0.952381	0.969697	0.90404	0.958333	1	1	1	1	0.93913	0.960861	0.955932
10100	0.9625	0.99435	1	1	0.952381	0.969697	0.909091	0.958333	1	1	1	1	0.93913	0.96184	0.957024
10110	0.9625	0.99435	1	1	0.952381	0.969697	0.909091	0.958333	1	1	1	1	0.93913	0.96184	0.957024
10120	0.9625	0.99435	1	1	0.952381	0.969697	0.909091	0.958333	1	1	1	1	0.93913	0.96184	0.957024
10130	0.9625	0.99435	1	1	0.952381	0.969697	0.909091	0.958333	1	1	1	1	0.93913	0.96184	0.957024
10140	0.9625	0.99435	1	1	0.952381	0.969697	0.909091	0.958333	1	1	1	1	0.93913	0.96184	0.957024
10150	0.9625	0.99435	1	1	0.952381	0.969697	0.909091	0.958333	1	1	1	1	0.93913	0.96184	0.957024
10160	0.9625	0.99435	1	1	0.952381	0.969697	0.909091	0.958333	1	1	1	1	0.93913	0.96184	0.957024
10170	0.9625	0.99435	1	1	0.952381	1	0.909091	0.958333	1	1	1	1	0.93913	0.962818	0.958148
10180	0.9625	0.99435	1	1	0.952381	1	0.909091	0.958333	1	1	1	1	0.93913	0.962818	0.958148
10190	0.9625	0.99435	1	1	0.952381	0.969697	0.909091	0.958333	1	1	1	1	0.93913	0.96184	0.957024
10200	0.9625	0.99435	1	1	0.952381	1	0.90404	0.958333	1	1	1	1	0.93913	0.96184	0.957057
10210	0.9625	0.99435	1	1	0.952381	1	0.909091	0.958333	1	1	1	1	0.93913	0.962818	0.958148
10220	0.9625	0.99435	1	1	0.952381	0.969697	0.909091	0.958333	1	1	1	1	0.93913	0.96184	0.957024
10230	0.9625	0.99435	1	1	0.952381	1	0.909091	0.958333	1	1	1	1	0.93913	0.962818	0.958148
10240	0.9625	0.99435	1	1	0.952381	1	0.909091	0.958333	1	1	1	1	0.93913	0.962818	0.958148
10250	0.9625	0.99435	1	1	0.952381	1	0.90404	0.958333	1	1	1	1	0.93913	0.96184	0.957057
10260	0.9625	0.99435	1	1	0.952381	1	0.90404	0.958333	1	1	1	1	0.93913	0.96184	0.957057
10270	0.9625	0.99435	1	1	0.952381	1	0.90404	0.958333	1	1	1	1	0.93913	0.96184	0.957057
10280	0.9625	0.99435	1	1	0.952381	1	0.90404	0.958333	1	1	1	1	0.93913	0.96184	0.957057
10290	0.9625	0.99435	1	1	0.952381	1	0.90404	0.958333	1	1	1	1	0.93913	0.96184	0.957057
10300	0.9625	0.99435	1	1	0.952381	1	0.909091	0.958333	1	1	1	1	0.93913	0.962818	0.958148
10310	0.9625	0.99435	1	1	0.952381	1	0.909091	0.958333	1	1	1	1	0.93913	0.962818	0.958148
10320	0.9625	0.99435	1	1	0.952381	1	0.909091	0.958333	1	1	1	1	0.93913	0.962818	0.958148
10330	0.9625	0.99435	1	1	0.952381	1	0.909091	0.958333	1	1	1	1	0.93913	0.962818	0.958148
10340	0.9625	0.99435	1	1	0.952381	1	0.909091	0.958333	1	1	1	1	0.93913	0.962818	0.958148
10350	0.95	0.99435	1	1	0.952381	1	0.909091	0.958333	1	1	1	1	0.93913	0.96184	0.957047
10360	0.95	0.99435	1	1	0.952381	1	0.909091	0.958333	1	1	1	1	0.93913	0.96184	0.957047
10370	0.95	0.99435	1	1	0.952381	1	0.909091	0.958333	1	1	1	1	0.93913	0.96184	0.957047
10380	0.95	0.99435	1	1	0.952381	1	0.909091	0.958333	1	1	1	1	0.93913	0.96184	0.957047
10390	0.9625	0.99435	1	1	0.952381	1	0.909091	0.958333	1	1	1	1	0.93913	0.962818	0.958148
10400	0.9625	0.99435	1	1	0.952381	1	0.909091	0.958333	1	1	1	1	0.93913	0.962818	0.958148
10410	0.9625	0.99435	1	1	0.952381	1	0.909091	0.958333	1	1	1	1	0.93913	0.962818	0.958148
10420	0.9625	0.99435	1	1	0.952381	1	0.909091	0.958333	1	1	1	1	0.93913	0.962818	0.958148
10430	0.9625	0.99435	1	1	0.952381	1	0.909091	0.958333	1	1	1	1	0.93913	0.962818	0.958148
10440	0.9625	0.99435	1	1	0.952381	1	0.909091	0.958333	1	1	1	1	0.93913	0.962818	0.958148
10450	0.95	0.99435	1	1	0.952381	1	0.909091	0.958333	1	1	1	1	0.93913	0.96184	0.957047
10460	0.95	0.99435	1	1	0.952381	1	0.909091	0.958333	1	1	1	1	0.93913	0.96184	0.957047
10470	0.95	0.99435	1	1	0.952381	1	0.909091	0.958333	1	1	1	1	0.93913	0.96184	0.957047
10480	0.95	0.99435	1	1	0.952381	1	0.909091	0.958333	1	1	1	1	0.93913	0.96184	0.957047
10490	0.95	0.99435	1	1	0.952381	1	0.909091	0.958333	1	1	1	1	0.93913	0.96184	0.957047
10500	0.95	0.99435	1	1	0.952381	1	0.909091	0.958333	1	1	1	1	0.93913	0.96184	0.957047
10510	0.95	0.99435	1	1	0.952381	1	0.909091	0.96875	1	1	1	1	0.93913	0.962818	0.958141
10520	0.95	0.99435	1	1	0.952381	1	0.909091	0.96875	1	1	1	1	0.93913	0.962818	0.958141
10530	0.95	0.99435	1	1	0.952381	1	0.909091	0.96875	1	1	1	1	0.93913	0.962818	0.958141
10540	0.9625	0.99435	1	1	0.952381	1	0.909091	0.96875	1	1	1	1	0.93913	0.963796	0.959243
10550	0.9625	0.99435	1	1	0.952381	1	0.909091	0.96875	1	1	1	1	0.93913	0.963796	0.959243
10560	0.95	0.99435	1	1	0.952381	1	0.909091	0.96875	1	1	1	1	0.93913	0.962818	0.958141
10570	0.95	0.99435	1	1	0.952381	1	0.909091	0.96875	1	1	1	1	0.93913	0.962818	0.958141
10580	0.95	0.99435	1	1	0.952381	1	0.909091	0.96875	1	1	1	1	0.93913	0.962818	0.958141
10590	0.9625	0.99435	1	1	0.952381	1	0.909091	0.96875	1	1	1	1	0.93913	0.963796	0.959243
10600	0.95	0.99435	1	1	0.952381	1	0.90404	0.96875	1	1	1	1	0.93913	0.96184	0.957051
10610	0.95	0.99435	1	1	0.952381	1	0.90404	0.958333	1	1	1	1	0.93913	0.960861	0.955956
10620	0.95	0.99435	1	1	0.952381	1	0.90404	0.96875	1	1	1	1	0.93913	0.96184	0.957051
10630	0.95	0.99435	1	1	0.952381	1	0.90404	0.958333	1	1	1	1	0.93913	0.960861	0.955956
10640	0.95	0.99435	1	1	0.952381	1	0.90404	0.958333	1	1	1	1	0.93913	0.960861	0.955956
10650	0.95	0.99435	1	1	0.952381	1	0.90404	0.958333	1	1	1	1	0.93913	0.960861	0.955956
10660	0.95	0.99435	1	1	0.952381	1	0.90404	0.96875	1	1	1	1	0.93913	0.96184	0.957051
10670	0.95	0.99435	1	1	0.952381	1	0.90404	0.96875	1	1	1	1	0.93913	0.96184	0.957051
10680	0.95	0.99435	1	1	0.952381	1	0.909091	0.96875	1	1	1	1	0.93913	0.962818	0.958141
10690	0.95	0.99435	1	1	0.952381	1	0.90404	0.96875	1	1	1	1	0.93913	0.96184	0.957051
10700	0.95	0.99435	1	1	0.952381	1	0.90404	0.96875	1	1	1	1	0.93913	0.96184	0.957051
10710	0.95	0.99435	1	1	0.952381	1	0.909091	0.96875	1	1	1	1	0.93913	0.962818	0.958141
10720	0.95	0.99435	1	1	0.952381	1	0.909091	0.96875	1	1	1	1	0.93913	0.962818	0.958141
10730	0.95	0.99435	1	1	0.952381	1	0.90404	0.96875	1	1	1	1	0.93913	0.96184	0.957051
10740	0.95	0.99435	1	1	0.952381	1	0.90404	0.96875	1	1	1	1	0.93913	0.96184	0.957051
10750	0.95	0.99435	1	1	0.952381	1	0.90404	0.96875	1	1	1	1	0.93913	0.96184	0.957051
10760	0.95	0.99435	1	1	0.952381	1	0.909091	0.96875	1	1	1	1	0.93913	0.962818	0.958141
10770	0.95	0.99435	1	1	0.952381	1	0.909091	0.96875	1	1	1	1	0.93913	0.962818	0.958141
10780	0.95	0.99435	1	1	0.952381	1	0.909091	0.96875	1	1	1	1	0.93913	0.962818	0.958141
10790	0.95	0.99435	1	1	0.952381	1	0.909091	0.96875	1	1	1	1	0.93913	0.962818	0.958141
10800	0.95	0.99435	1	1	0.952381	1	0.909091	0.96875	1	1	1	1	0.93913	0.962818	0.958141
10810	0.95	0.99435	1	1	0.952381	1	0.909091	0.96875	1	1	1	1	0.93913	0.962818	0.958141
10820	0.95	0.99435	1	1	0.952381	1	0.909091	0.96875	1	1	1	1	0.93913	0.962818	0.958141
10830	0.95	0.99435	1	1	0.952381	1	0.90404	0.96875	1	1	1	1	0.93913	0.96184	0.957051
10840	0.95	0.99435	1	1	0.952381	1	0.909091	0.96875	1	1	1	1	0.93913	0.962818	0.958141
10850	0.95	0.99435	1	1	0.952381	1	0.909091	0.96875	1	1	1	1	0.93913	0.962818	0.958141
10860	0.95	0.99435	1	1	0.952381	1	0.909091	0.96875	1	1	1	1	0.93913	0.962818	0.958141
10870	0.95	0.99435	1	1	0.952381	1	0.909091	0.96875	1	1	1	1	0.93913	0.962818	0.958141
10880	0.95	0.99435	1	1	0.952381	1	0.909091	0.96875	1	1	1	1	0.93913	0.962818	0.958141
10890	0.95	0.99435	1	1	0.952381	1	0.909091	0.96875	1	1	1	1	0.93913	0.962818	0.958141
10900	0.95	0.99435	1	1	0.952381	1	0.909091	0.96875	1	1	1	1	0.93913	0.962818	0.958141
10910	0.95	0.99435	1	1	0.952381	1	0.909091	0.96875	1	1	1	1	0.93913	0.962818	0.958141
10920	0.95	0.99435	1	1	0.952381	1	0.909091	0.96875	1	1	1	1	0.93913	0.962818	0.958141
10930	0.95	0.99435	1	1	0.952381	1	0.909091	0.96875	1	1	1	1	0.93913	0.962818	0.958141
10940	0.95	0.99435	1	1	0.952381	1	0.909091	0.96875	1	1	1	1	0.93913	0.962818	0.958141
10950	0.95	0.99435	1	1	0.952381	1	0.90404	0.96875	1	1	1	1	0.93913	0.96184	0.957051
10960	0.95	0.99435	1	1	0.952381	1	0.90404	0.96875	1	1	1	1	0.93913	0.96184	0.957051
10970	0.95	0.99435	1	1	0.952381	1	0.90404	0.96875	1	1	1	1	0.93913	0.96184	0.957051
10980	0.95	0.99435	1	1	0.952381	1	0.90404	0.96875	1	1	1	1	0.93913	0.96184	0.957051
10990	0.95	0.99435	1	1	0.952381	1	0.90404	0.96875	1	1	1	1	0.93913	0.96184	0.957051
11000	0.95	0.99435	1	1	0.952381	1	0.90404	0.96875	1	1	1	1	0.93913	0.96184	0.957051
11010	0.95	0.99435	1	1	0.952381	1	0.90404	0.96875	1	1	1	1	0.93913	0.96184	0.957051
11020	0.95	0.99435	1	1	0.952381	1	0.90404	0.96875	1	1	1	1	0.93913	0.96184	0.957051
11030	0.95	0.99435	1	1	0.952381	1	0.90404	0.96875	1	1	1	1	0.93913	0.96184	0.957051
11040	0.95	0.99435	1	1	0.952381	1	0.909091	0.96875	1	1	1	1	0.93913	0.962818	0.958141
11050	0.95	0.99435	1	1	0.952381	1	0.909091	0.96875	1	1	1	1	0.93913	0.962818	0.958141
11060	0.95	0.99435	1	1	0.952381	1	0.909091	0.96875	1	1	1	1	0.93913	0.962818	0.958141
11070	0.95	0.99435	1	1	0.952381	1	0.909091	0.96875	1	1	1	1	0.93913	0.962818	0.958141
11080	0.95	0.99435	1	1	0.952381	1	0.909091	0.958333	1	1	1	1	0.93913	0.96184	0.957047
11090	0.95	0.99435	1	1	0.952381	1	0.90404	0.96875	1	1	1	1	0.93913	0.96184	0.957051
11100	0.95	0.99435	1	1	0.952381	1	0.90404	0.96875	1	1	1	1	0.93913	0.96184	0.957051
11110	0.95	0.99435	1	1	0.952381	1	0.90404	0.96875	1	1	1	1	0.93913	0.96184	0.957051
11120	0.95	0.99435	1	1	0.952381	1	0.90404	0.96875	1	1	1	1	0.93913	0.96184	0.957051
11130	0.95	0.99435	1	1	0.952381	1	0.90404	0.96875	1	1	1	1	0.93913	0.96184	0.957051
11140	0.95	0.99435	1	1	0.952381	1	0.90404	0.96875	1	1	1	1	0.93913	0.96184	0.957051
11150	0.95	0.99435	1	1	0.952381	1	0.90404	0.958333	1	1	1	1	0.93913	0.960861	0.955956
11160	0.95	0.99435	1	1	0.952381	1	0.90404	0.958333	1	1	1	1	0.93913	0.960861	0.955956
11170	0.95	0.99435	1	1	0.952381	1	0.90404	0.958333	1	1	1	1	0.93913	0.960861	0.955956
11180	0.95	0.99435	1	1	0.952381	1	0.90404	0.958333	1	1	1	1	0.93913	0.960861	0.955956
11190	0.95	0.99435	1	1	0.952381	1	0.909091	0.958333	1	1	1	1	0.93913	0.96184	0.957047
11200	0.95	0.99435	1	1	0.952381	1	0.909091	0.958333	1	1	1	1	0.93913	0.96184	0.957047
11210	0.95	0.99435	1	1	0.952381	1	0.909091	0.958333	1	1	1	1	0.93913	0.96184	0.957047
11220	0.95	0.99435	1	1	0.952381	1	0.909091	0.958333	1	1	1	1	0.93913	0.96184	0.957047
11230	0.95	0.99435	1	1	0.952381	1	0.909091	0.958333	1	1	1	1	0.93913	0.96184	0.957047
11240	0.95	0.99435	1	1	0.952381	1	0.909091	0.958333	1	1	1	1	0.93913	0.96184	0.957047
11250	0.95	0.99435	1	1	0.952381	1	0.909091	0.958333	1	1	1	1	0.93913	0.96184	0.957047
11260	0.95	0.99435	1	1	0.952381	1	0.909091	0.958333	1	1	1	1	0.93913	0.96184	0.957047
11270	0.95	0.99435	1	1	0.952381	1	0.909091	0.958333	1	1	1	1	0.93913	0.96184	0.957047
11280	0.95	0.99435	1	1	0.952381	1	0.909091	0.958333	1	1	1	1	0.93913	0.96184	0.957047
11290	0.95	0.99435	1	1	0.952381	1	0.90404	0.958333	1	1	1	1	0.93913	0.960861	0.955956
11300	0.95	0.99435	1	1	0.952381	1	0.90404	0.958333	1	1	1	1	0.93913	0.960861	0.955956
11310	0.95	0.99435	1	1	0.952381	1	0.90404	0.958333	1	1	1	1	0.93913	0.960861	0.955956
11320	0.95	0.99435	1	1	0.952381	1	0.90404	0.958333	1	1	1	1	0.93913	0.960861	0.955956
11330	0.95	0.99435	1	1	0.952381	1	0.90404	0.958333	1	1	1	1	0.93913	0.960861	0.955956
11340	0.95	0.99435	1	1	0.952381	1	0.90404	0.958333	1	1	1	1	0.93913	0.960861	0.955956
11350	0.95	0.99435	1	1	0.952381	1	0.90404	0.958333	1	1	1	1	0.93913	0.960861	0.955956
11360	0.95	0.99435	1	1	0.952381	1	0.90404	0.958333	1	1	1	1	0.93913	0.960861	0.955956
11370	0.95	0.99435	1	1	0.952381	1	0.90404	0.958333	1	1	1	1	0.93913	0.960861	0.955956
11380	0.95	0.99435	1	1	0.952381	1	0.90404	0.958333	1	1	1	1	0.93913	0.960861	0.955956
11390	0.95	0.99435	1	1	0.952381	1	0.90404	0.958333	1	1	1	1	0.93913	0.960861	0.955956
11400	0.95	0.99435	1	1	0.952381	1	0.90404	0.958333	1	1	1	1	0.93913	0.960861	0.955956
11410	0.95	0.99435	1	1	0.952381	1	0.90404	0.958333	1	1	1	1	0.93913	0.960861	0.955956
11420	0.95	0.99435	1	1	0.952381	1	0.90404	0.958333	1	1	1	1	0.93913	0.960861	0.955956
11430	0.95	0.99435	1	1	0.952381	1	0.90404	0.958333	1	1	1	1	0.93913	0.960861	0.955956
11440	0.95	0.99435	1	1	0.952381	1	0.90404	0.958333	1	1	1	1	0.93913	0.960861	0.955956
11450	0.95	0.99435	1	1	0.952381	1	0.90404	0.958333	1	1	1	1	0.93913	0.960861	0.955956
11460	0.95	0.99435	1	1	0.952381	1	0.90404	0.958333	1	1	1	1	0.93913	0.960861	0.955956
11470	0.95	0.99435	1	1	0.952381	1	0.90404	0.958333	1	1	1	1	0.93913	0.960861	0.955956
11480	0.95	0.99435	1	1	0.952381	1	0.90404	0.958333	1	1	1	1	0.93913	0.960861	0.955956
11490	0.95	0.99435	1	1	0.952381	1	0.90404	0.958333	1	1	1	1	0.93913	0.960861	0.955956
11500	0.95	0.99435	1	1	0.952381	1	0.90404	0.958333	1	1	1	1	0.93913	0.960861	0.955956
11510	0.95	0.99435	1	1	0.952381	1	0.90404	0.958333	1	1	1	1	0.93913	0.960861	0.955956
11520	0.95	0.99435	1	1	0.952381	1	0.90404	0.96875	1	1	1	1	0.93913	0.96184	0.957051
11530	0.95	0.99435	1	1	0.952381	1	0.90404	0.96875	1	1	1	1	0.93913	0.96184	0.957051
11540	0.95	0.99435	1	1	0.952381	1	0.90404	0.96875	1	1	1	1	0.93913	0.96184	0.957051
11550	0.95	0.99435	1	1	0.952381	1	0.90404	0.96875	1	1	1	1	0.93913	0.96184	0.957051
11560	0.95	0.99435	1	1	0.952381	1	0.90404	0.96875	1	1	1	1	0.93913	0.96184	0.957051
11570	0.95	0.99435	1	1	0.952381	1	0.90404	0.96875	1	1	1	1	0.93913	0.96184	0.957051
11580	0.95	0.99435	1	1	0.952381	1	0.90404	0.96875	1	1	1	1	0.93913	0.96184	0.957051
11590	0.95	0.99435	1	1	0.952381	1	0.90404	0.96875	1	1	1	1	0.93913	0.96184	0.957051
11600	0.95	0.99435	1	1	0.952381	1	0.90404	0.96875	1	1	1	1	0.93913	0.96184	0.957051
11610	0.95	0.99435	1	1	0.952381	1	0.90404	0.96875	1	1	1	1	0.93913	0.96184	0.957051
11620	0.95	0.99435	1	1	0.952381	1	0.90404	0.96875	1	1	1	1	0.93913	0.96184	0.957051
11630	0.95	0.99435	1	1	0.952381	1	0.90404	0.96875	1	1	1	1	0.93913	0.96184	0.957051
11640	0.95	0.99435	1	1	0.952381	1	0.90404	0.96875	1	1	1	1	0.93913	0.96184	0.957051
11650	0.95	0.99435	1	1	0.952381	1	0.90404	0.96875	1	1	1	1	0.93913	0.96184	0.957051
11660	0.95	0.99435	1	1	0.952381	1	0.90404	0.96875	1	1	1	1	0.93913	0.96184	0.957051
11670	0.95	0.99435	1	1	0.952381	1	0.90404	0.96875	1	1	1	1	0.93913	0.96184	0.957051
11680	0.95	0.99435	1	1	0.952381	1	0.90404	0.96875	1	1	1	1	0.93913	0.96184	0.957051
11690	0.95	0.99435	1	1	0.952381	1	0.90404	0.96875	1	1	1	1	0.93913	0.96184	0.957051
11700	0.95	0.99435	1	1	0.952381	1	0.90404	0.96875	1	1	1	1	0.93913	0.96184	0.957051
11710	0.95	0.99435	1	1	0.952381	1	0.90404	0.96875	1	1	1	1	0.93913	0.96184	0.957051
11720	0.95	0.99435	1	1	0.952381	1	0.90404	0.96875	1	1	1	1	0.93913	0.96184	0.957051
11730	0.95	0.99435	1	1	0.952381	1	0.90404	0.96875	1	1	1	1	0.93913	0.96184	0.957051
11740	0.95	0.99435	1	1	0.952381	1	0.89899	0.96875	1	1	1	1	0.93913	0.960861	0.955969
11750	0.95	0.99435	1	1	0.952381	1	0.89899	0.96875	1	1	1	1	0.93913	0.960861	0.955969
11760	0.95	0.99435	1	1	0.952381	1	0.89899	0.96875	1	1	1	1	0.93913	0.960861	0.955969
11770	0.95	0.99435	1	1	0.952381	1	0.89899	0.96875	1	1	1	1	0.93913	0.960861	0.955969
11780	0.95	0.99435	1	1	0.952381	1	0.89899	0.96875	1	1	1	1	0.93913	0.960861	0.955969
11790	0.95	0.99435	1	1	0.952381	1	0.89899	0.96875	1	1	1	1	0.93913	0.960861	0.955969
11800	0.95	0.99435	1	1	0.952381	1	0.89899	0.96875	1	1	1	1	0.93913	0.960861	0.955969
11810	0.95	0.99435	1	1	0.952381	1	0.89899	0.96875	1	1	1	1	0.93913	0.960861	0.955969
11820	0.95	0.99435	1	1	0.952381	1	0.89899	0.96875	1	1	1	1	0.93913	0.960861	0.955969
11830	0.95	0.99435	1	1	0.952381	1	0.89899	0.96875	1	1	1	1	0.93913	0.960861	0.955969
11840	0.95	0.99435	1	1	0.952381	1	0.89899	0.96875	1	1	1	1	0.947826	0.96184	0.957065
11850	0.95	0.99435	1	1	0.952381	1	0.89899	0.96875	1	1	1	1	0.947826	0.96184	0.957065
11860	0.95	0.99435	1	1	0.952381	1	0.90404	0.96875	1	1	1	1	0.947826	0.962818	0.958148
11870	0.95	0.99435	1	1	0.952381	1	0.90404	0.96875	1	1	1	1	0.947826	0.962818	0.958148
11880	0.95	0.99435	1	1	0.952381	1	0.89899	0.96875	1	1	1	1	0.947826	0.96184	0.957065
11890	0.95	0.99435	1	1	0.952381	1	0.89899	0.96875	1	1	1	1	0.947826	0.96184	0.957065
11900	0.95	0.99435	1	1	0.952381	1	0.89899	0.96875	1	1	1	1	0.947826	0.96184	0.957065
11910	0.95	0.99435	1	1	0.952381	1	0.89899	0.96875	1	1	1	1	0.947826	0.96184	0.957065
11920	0.95	0.99435	1	1	0.952381	1	0.89899	0.96875	1	1	1	1	0.947826	0.96184	0.957065
11930	0.95	0.99435	1	1	0.952381	1	0.89899	0.96875	1	1	1	1	0.947826	0.96184	0.957065
11940	0.95	0.99435	1	1	0.952381	1	0.89899	0.96875	1	1	1	1	0.947826	0.96184	0.957065
11950	0.95	0.99435	1	1	0.952381	1	0.89899	0.96875	1	1	1	1	0.947826	0.96184	0.957065
11960	0.95	0.99435	1	1	0.952381	1	0.89899	0.96875	1	1	1	1	0.947826	0.96184	0.957065
11970	0.95	0.99435	1	1	0.952381	1	0.89899	0.96875	1	1	1	1	0.947826	0.96184	0.957065
11980	0.95	0.99435	1	1	0.952381	1	0.89899	0.96875	1	1	1	1	0.947826	0.96184	0.957065
11990	0.95	0.99435	1	1	0.952381	1	0.89899	0.96875	1	1	1	1	0.947826	0.96184	0.957065
12000	0.95	0.99435	1	1	0.952381	1	0.89899	0.96875	1	1	1	1	0.947826	0.96184	0.957065
12010	0.95	0.99435	1	1	0.952381	1	0.89899	0.96875	1	1	1	1	0.947826	0.96184	0.957065
12020	0.95	0.99435	1	1	0.952381	1	0.89899	0.96875	1	1	1	1	0.947826	0.96184	0.957065
12030	0.95	0.99435	1	1	0.952381	1	0.89899	0.96875	1	1	1	1	0.947826	0.96184	0.957065
12040	0.95	0.99435	1	1	0.952381	1	0.89899	0.96875	1	1	1	1	0.947826	0.96184	0.957065
12050	0.95	0.99435	1	1	0.952381	1	0.89899	0.96875	1	1	1	1	0.947826	0.96184	0.957065
12060	0.95	0.99435	1	1	0.952381	1	0.89899	0.96875	1	1	1	1	0.947826	0.96184	0.957065
12070	0.95	0.99435	1	1	0.952381	1	0.89899	0.96875	1	1	1	1	0.947826	0.96184	0.957065
12080	0.95	0.99435	1	1	0.952381	1	0.89899	0.96875	1	1	1	1	0.947826	0.96184	0.957065
12090	0.95	0.99435	1	1	0.952381	1	0.89899	0.96875	1	1	1	1	0.947826	0.96184	0.957065
12100	0.95	0.99435	1	1	0.952381	1	0.89899	0.96875	1	1	1	1	0.947826	0.96184	0.957065
12110	0.95	0.99435	1	1	0.952381	1	0.89899	0.96875	1	1	1	1	0.947826	0.96184	0.957065
12120	0.95	0.99435	1	1	0.952381	1	0.89899	0.96875	1	1	1	1	0.947826	0.96184	0.957065
12130	0.95	0.99435	1	1	0.952381	1	0.89899	0.96875	1	1	1	1	0.947826	0.96184	0.957065
12140	0.95	0.99435	1	1	0.952381	1	0.89899	0.96875	1	1	1	1	0.947826	0.96184	0.957065
12150	0.95	0.99435	1	1	0.952381	1	0.89899	0.96875	1	1	1	1	0.947826	0.96184	0.957065
12160	0.95	0.99435	1	1	0.952381	1	0.89899	0.96875	1	1	1	1	0.947826	0.96184	0.957065
12170	0.95	0.99435	1	1	0.952381	1	0.89899	0.96875	1	1	1	1	0.947826	0.96184	0.957065
12180	0.95	0.99435	1	1	0.952381	1	0.89899	0.96875	1	1	1	1	0.947826	0.96184	0.957065
12190	0.95	0.99435	1	1	0.952381	1	0.89899	0.96875	1	1	1	1	0.947826	0.96184	0.957065
12200	0.95	0.99435	1	1	0.952381	1	0.89899	0.96875	1	1	1	1	0.947826	0.96184	0.957065
12210	0.95	0.99435	1	1	0.952381	1	0.89899	0.96875	1	1	1	1	0.947826	0.96184	0.957065
12220	0.95	0.99435	1	1	0.952381	1	0.89899	0.96875	1	1	1	1	0.947826	0.96184	0.957065
12230	0.95	0.99435	1	1	0.952381	1	0.89899	0.96875	1	1	1	1	0.947826	0.96184	0.957065
12240	0.95	0.99435	1	1	0.952381	1	0.89899	0.96875	1	1	1	1	0.947826	0.96184	0.957065
12250	0.95	0.99435	1	1	0.952381	1	0.89899	0.96875	1	1	1	1	0.947826	0.96184	0.957065
12260	0.95	0.99435	1	1	0.952381	1	0.89899	0.96875	1	1	1	1	0.947826	0.96184	0.957065
12270	0.95	0.99435	1	1	0.952381	1	0.89899	0.96875	1	1	1	1	0.947826	0.96184	0.957065
12280	0.95	0.99435	1	1	0.952381	1	0.89899	0.96875	1	1	1	1	0.947826	0.96184	0.957065
12290	0.95	0.99435	1	1	0.952381	1	0.89899	0.96875	1	1	1	1	0.947826	0.96184	0.957065
12300	0.95	0.99435	1	1	0.952381	1	0.89899	0.96875	1	1	1	1	0.947826	0.96184	0.957065
12310	0.95	0.99435	1	1	0.952381	1	0.89899	0.96875	1	1	1	1	0.947826	0.96184	0.957065
12320	0.95	0.99435	1	1	0.952381	1	0.89899	0.96875	1	1	1	1	0.947826	0.96184	0.957065
12330	0.95	0.99435	1	1	0.952381	1	0.89899	0.96875	1	1	1	1	0.947826	0.96184	0.957065
12340	0.95	0.99435	1	1	0.952381	1	0.89899	0.96875	1	1	1	1	0.93913	0.960861	0.955969
12350	0.95	0.99435	1	1	0.952381	1	0.89899	0.96875	1	1	1	1	0.93913	0.960861	0.955969
12360	0.95	0.99435	1	1	0.952381	1	0.89899	0.96875	1	1	1	1	0.93913	0.960861	0.955969
12370	0.95	0.99435	1	1	0.952381	1	0.89899	0.96875	1	1	1	1	0.93913	0.960861	0.955969
12380	0.95	0.99435	1	1	0.952381	1	0.89899	0.96875	1	1	1	1	0.947826	0.96184	0.957065
12390	0.95	0.99435	1	1	0.952381	1	0.89899	0.96875	1	1	1	1	0.947826	0.96184	0.957065
12400	0.95	0.99435	1	1	0.952381	1	0.89899	0.96875	1	1	1	1	0.93913	0.960861	0.955969
12410	0.95	0.99435	1	1	0.952381	1	0.89899	0.96875	1	1	1	1	0.93913	0.960861	0.955969
12420	0.95	0.99435	1	1	0.952381	1	0.89899	0.96875	1	1	1	1	0.93913	0.960861	0.955969
12430	0.95	0.99435	1	1	0.952381	1	0.89899	0.96875	1	1	1	1	0.93913	0.960861	0.955969
12440	0.95	0.99435	1	1	0.952381	1	0.89899	0.96875	1	1	1	1	0.93913	0.960861	0.955969
12450	0.95	0.99435	1	1	0.952381	1	0.89899	0.96875	1	1	1	1	0.93913	0.960861	0.955969
12460	0.95	0.99435	1	1	0.952381	1	0.89899	0.96875	1	1	1	1	0.93913	0.960861	0.955969
12470	0.95	0.99435	1	1	0.952381	1	0.89899	0.96875	1	1	1	1	0.93913	0.960861	0.955969
12480	0.95	0.99435	1	1	0.952381	1	0.89899	0.96875	1	1	1	1	0.93913	0.960861	0.955969
12490	0.95	0.99435	1	1	0.952381	1	0.89899	0.96875	1	1	1	1	0.93913	0.960861	0.955969
12500	0.95	0.99435	1	1	0.952381	1	0.89899	0.96875	1	1	1	1	0.93913	0.960861	0.955969
12510	0.95	0.99435	1	1	0.952381	1	0.89899	0.96875	1	1	1	1	0.93913	0.960861	0.955969
12520	0.95	0.99435	1	1	0.952381	1	0.89899	0.96875	1	1	1	1	0.93913	0.960861	0.955969
12530	0.95	0.99435	1	1	0.952381	1	0.89899	0.96875	1	1	1	1	0.93913	0.960861	0.955969
12540	0.95	0.99435	1	1	0.952381	1	0.89899	0.96875	1	1	1	1	0.93913	0.960861	0.955969
12550	0.95	0.99435	1	1	0.952381	1	0.89899	0.96875	1	1	1	1	0.93913	0.960861	0.955969
12560	0.95	0.99435	1	1	0.952381	1	0.89899	0.96875	1	1	1	1	0.93913	0.960861	0.955969
12570	0.95	0.99435	1	1	0.952381	1	0.89899	0.96875	1	1	1	1	0.93913	0.960861	0.955969
12580	0.95	0.99435	1	1	0.952381	1	0.89899	0.96875	1	1	1	1	0.93913	0.960861	0.955969
12590	0.95	0.99435	1	1	0.952381	1	0.89899	0.96875	1	1	1	1	0.93913	0.960861	0.955969
12600	0.95	0.99435	1	1	0.952381	1	0.89899	0.96875	1	1	1	1	0.93913	0.960861	0.955969
12610	0.95	0.99435	1	1	0.952381	1	0.89899	0.96875	1	1	1	1	0.93913	0.960861	0.955969
12620	0.95	0.99435	1	1	0.952381	1	0.89899	0.96875	1	1	1	1	0.93913	0.960861	0.955969
12630	0.95	0.99435	1	1	0.952381	1	0.89899	0.96875	1	1	1	1	0.93913	0.960861	0.955969
12640	0.95	0.99435	1	1	0.952381	1	0.89899	0.96875	1	1	1	1	0.93913	0.960861	0.955969
12650	0.95	0.99435	1	1	0.952381	1	0.89899	0.96875	1	1	1	1	0.93913	0.960861	0.955969
12660	0.95	0.99435	1	1	0.952381	1	0.89899	0.96875	1	1	1	1	0.93913	0.960861	0.955969
12670	0.95	0.99435	1	1	0.952381	1	0.89899	0.96875	1	1	1	1	0.93913	0.960861	0.955969
12680	0.95	0.99435	1	1	0.952381	1	0.89899	0.96875	1	1	1	1	0.93913	0.960861	0.955969
12690	0.95	0.99435	1	1	0.952381	1	0.89899	0.96875	1	1	1	1	0.93913	0.960861	0.955969
12700	0.95	0.99435	1	1	0.952381	1	0.89899	0.96875	1	1	1	1	0.93913	0.960861	0.955969
12710	0.95	0.99435	1	1	0.952381	1	0.89899	0.96875	1	1	1	1	0.93913	0.960861	0.955969
12720	0.95	0.99435	1	1	0.952381	1	0.89899	0.96875	1	1	1	1	0.93913	0.960861	0.955969
12730	0.95	0.99435	1	1	0.952381	1	0.89899	0.96875	1	1	1	1	0.93913	0.960861	0.955969
12740	0.95	0.99435	1	1	0.952381	1	0.89899	0.96875	1	1	1	1	0.93913	0.960861	0.955969
12750	0.95	0.99435	1	1	0.952381	1	0.89899	0.96875	1	1	1	1	0.93913	0.960861	0.955969
12760	0.95	0.99435	1	1	0.952381	1	0.89899	0.96875	1	1	1	1	0.93913	0.960861	0.955969
12770	0.95	0.99435	1	1	0.952381	1	0.89899	0.96875	1	1	1	1	0.93913	0.960861	0.955969
12780	0.95	0.99435	1	1	0.952381	1	0.89899	0.96875	1	1	1	1	0.93913	0.960861	0.955969
12790	0.95	0.99435	1	1	0.952381	1	0.89899	0.96875	1	1	1	1	0.93913	0.960861	0.955969
12800	0.95	0.99435	1	1	0.952381	1	0.89899	0.96875	1	1	1	1	0.93913	0.960861	0.955969
12810	0.95	0.99435	1	1	0.952381	1	0.89899	0.96875	1	1	1	1	0.93913	0.960861	0.955969
12820	0.95	0.99435	1	1	0.952381	1	0.89899	0.96875	1	1	1	1	0.93913	0.960861	0.955969
12830	0.95	0.99435	1	1	0.952381	1	0.89899	0.96875	1	1	1	1	0.93913	0.960861	0.955969
12840	0.95	0.99435	1	1	0.952381	1	0.89899	0.96875	1	1	1	1	0.93913	0.960861	0.955969
12850	0.95	0.99435	1	1	0.952381	1	0.89899	0.96875	1	1	1	1	0.93913	0.960861	0.955969
12860	0.95	0.99435	1	1	0.952381	1	0.89899	0.96875	1	1	1	1	0.93913	0.960861	0.955969
12870	0.95	0.99435	1	1	0.952381	1	0.89899	0.958333	1	1	1	1	0.93913	0.959883	0.954874
12880	0.95	0.99435	1	1	0.952381	1	0.89899	0.958333	1	1	1	1	0.93913	0.959883	0.954874
12890	0.95	0.99435	1	1	0.952381	1	0.89899	0.958333	1	1	1	1	0.93913	0.959883	0.954874
12900	0.95	0.99435	1	1	0.952381	1	0.89899	0.958333	1	1	1	1	0.93913	0.959883	0.954874
12910	0.95	0.99435	1	1	0.952381	1	0.89899	0.958333	1	1	1	1	0.93913	0.959883	0.954874
12920	0.95	0.99435	1	1	0.952381	1	0.89899	0.958333	1	1	1	1	0.93913	0.959883	0.954874
12930	0.95	0.99435	1	1	0.952381	1	0.89899	0.958333	1	1	1	1	0.93913	0.959883	0.954874
12940	0.95	0.99435	1	1	0.952381	1	0.89899	0.958333	1	1	1	1	0.93913	0.959883	0.954874
12950	0.95	0.99435	1	1	0.952381	1	0.89899	0.958333	1	1	1	1	0.93913	0.959883	0.954874
12960	0.95	0.99435	1	1	0.952381	1	0.89899	0.958333	1	1	1	1	0.93913	0.959883	0.954874
12970	0.95	0.99435	1	1	0.952381	1	0.89899	0.958333	1	1	1	1	0.93913	0.959883	0.954874
12980	0.95	0.99435	1	1	0.952381	1	0.89899	0.96875	1	1	1	1	0.93913	0.960861	0.955969
12990	0.95	0.99435	1	1	0.952381	1	0.89899	0.96875	1	1	1	1	0.93913	0.960861	0.955969
13000	0.95	0.99435	1	1	0.952381	1	0.89899	0.96875	1	1	1	1	0.947826	0.96184	0.957065
13010	0.95	0.99435	1	1	0.952381	1	0.89899	0.96875	1	1	1	1	0.947826	0.96184	0.957065
13020	0.95	0.99435	1	1	0.952381	1	0.89899	0.96875	1	1	1	1	0.947826	0.96184	0.957065
13030	0.95	0.99435	1	1	0.952381	1	0.89899	0.96875	1	1	1	1	0.947826	0.96184	0.957065
13040	0.95	0.99435	1	1	0.952381	1	0.89899	0.958333	1	1	1	1	0.947826	0.960861	0.95597
13050	0.95	0.99435	1	1	0.952381	1	0.89899	0.96875	1	1	1	1	0.947826	0.96184	0.957065
13060	0.95	0.99435	1	1	0.952381	1	0.89899	0.96875	1	1	1	1	0.947826	0.96184	0.957065
13070	0.95	0.99435	1	1	0.952381	1	0.89899	0.96875	1	1	1	1	0.947826	0.96184	0.957065
13080	0.95	0.99435	1	1	0.952381	1	0.89899	0.96875	1	1	1	1	0.947826	0.96184	0.957065
13090	0.95	0.99435	1	1	0.952381	1	0.89899	0.96875	1	1	1	1	0.947826	0.96184	0.957065
13100	0.95	0.99435	1	1	0.952381	1	0.89899	0.96875	1	1	1	1	0.947826	0.96184	0.957065
13110	0.95	0.99435	1	1	0.952381	1	0.89899	0.96875	1	1	1	1	0.947826	0.96184	0.957065
13120	0.95	0.99435	1	1	0.952381	1	0.89899	0.96875	1	1	1	1	0.947826	0.96184	0.957065
13130	0.95	0.99435	1	1	0.952381	1	0.89899	0.96875	1	1	1	1	0.947826	0.96184	0.957065
13140	0.95	0.99435	1	1	0.952381	1	0.89899	0.96875	1	1	1	1	0.947826	0.96184	0.957065
13150	0.95	0.99435	1	1	0.952381	1	0.89899	0.96875	1	1	1	1	0.947826	0.96184	0.957065
13160	0.95	0.99435	1	1	0.952381	1	0.89899	0.96875	1	1	1	1	0.947826	0.96184	0.957065
13170	0.95	0.99435	1	1	0.952381	1	0.89899	0.96875	1	1	1	1	0.947826	0.96184	0.957065
13180	0.95	0.99435	1	1	0.952381	1	0.89899	0.96875	1	1	1	1	0.947826	0.96184	0.957065
13190	0.95	0.99435	1	1	0.952381	1	0.89899	0.96875	1	1	1	1	0.947826	0.96184	0.957065
13200	0.95	0.99435	1	1	0.952381	1	0.89899	0.96875	1	1	1	1	0.947826	0.96184	0.957065
13210	0.95	0.99435	1	1	0.952381	1	0.89899	0.96875	1	1	1	1	0.947826	0.96184	0.957065
13220	0.95	0.99435	1	1	0.952381	1	0.89899	0.958333	1	1	1	1	0.947826	0.960861	0.95597
13230	0.95	0.99435	1	1	0.952381	1	0.89899	0.958333	1	1	1	1	0.947826	0.960861	0.95597
13240	0.95	0.99435	1	1	0.952381	1	0.89899	0.958333	1	1	1	1	0.947826	0.960861	0.95597
13250	0.95	0.99435	1	1	0.952381	1	0.89899	0.958333	1	1	1	1	0.947826	0.960861	0.95597
13260	0.95	0.99435	1	1	0.952381	1	0.89899	0.958333	1	1	1	1	0.947826	0.960861	0.95597
13270	0.95	0.99435	1	1	0.952381	1	0.89899	0.958333	1	1	1	1	0.947826	0.960861	0.95597
13280	0.95	0.99435	1	1	0.952381	1	0.89899	0.96875	1	1	1	1	0.947826	0.96184	0.957065
13290	0.95	0.99435	1	1	0.952381	1	0.89899	0.958333	1	1	1	1	0.947826	0.960861	0.95597
13300	0.95	0.99435	1	1	0.952381	1	0.89899	0.958333	1	1	1	1	0.947826	0.960861	0.95597
13310	0.95	0.99435	1	1	0.952381	1	0.89899	0.958333	1	1	1	1	0.947826	0.960861	0.95597
13320	0.95	0.99435	1	1	0.952381	1	0.89899	0.958333	1	1	1	1	0.947826	0.960861	0.95597
13330	0.95	0.99435	1	1	0.952381	1	0.89899	0.958333	1	1	1	1	0.947826	0.960861	0.95597
13340	0.95	0.99435	1	1	0.952381	1	0.89899	0.958333	1	1	1	1	0.947826	0.960861	0.95597
13350	0.95	0.99435	1	1	0.952381	1	0.89899	0.958333	1	1	1	1	0.947826	0.960861	0.95597
13360	0.95	0.99435	1	1	0.952381	1	0.89899	0.958333	1	1	1	1	0.947826	0.960861	0.95597
13370	0.95	0.99435	1	1	0.952381	1	0.89899	0.958333	1	1	1	1	0.947826	0.960861	0.95597
13380	0.95	0.99435	1	1	0.952381	1	0.89899	0.958333	1	1	1	1	0.947826	0.960861	0.95597
13390	0.95	0.99435	1	1	0.952381	1	0.89899	0.958333	1	1	1	1	0.947826	0.960861	0.95597
13400	0.95	0.99435	1	1	0.952381	1	0.89899	0.958333	1	1	1	1	0.947826	0.960861	0.95597
13410	0.95	0.99435	1	1	0.952381	1	0.89899	0.958333	1	1	1	1	0.947826	0.960861	0.95597
13420	0.95	0.99435	1	1	0.952381	1	0.89899	0.958333	1	1	1	1	0.947826	0.960861	0.95597
13430	0.95	0.99435	1	1	0.952381	1	0.89899	0.958333	1	1	1	1	0.947826	0.960861	0.95597
13440	0.95	0.99435	1	1	0.952381	1	0.89899	0.958333	1	1	1	1	0.947826	0.960861	0.95597
13450	0.95	0.99435	1	1	0.952381	1	0.89899	0.958333	1	1	1	1	0.947826	0.960861	0.95597
13460	0.95	0.99435	1	1	0.952381	1	0.89899	0.958333	1	1	1	1	0.947826	0.960861	0.95597
13470	0.95	0.99435	1	1	0.952381	1	0.89899	0.958333	1	1	1	1	0.947826	0.960861	0.95597
13480	0.95	0.99435	1	1	0.952381	1	0.89899	0.958333	1	1	1	1	0.947826	0.960861	0.95597
13490	0.95	0.99435	1	1	0.952381	1	0.89899	0.958333	1	1	1	1	0.947826	0.960861	0.95597
13500	0.95	0.99435	1	1	0.952381	1	0.89899	0.958333	1	1	1	1	0.947826	0.960861	0.95597
13510	0.95	0.99435	1	1	0.952381	1	0.89899	0.958333	1	1	1	1	0.947826	0.960861	0.95597
13520	0.95	0.99435	1	1	0.952381	1	0.89899	0.958333	1	1	1	1	0.947826	0.960861	0.95597
13530	0.95	0.99435	1	1	0.952381	1	0.89899	0.958333	1	1	1	1	0.947826	0.960861	0.95597
13540	0.95	0.99435	1	1	0.952381	1	0.89899	0.958333	1	1	1	1	0.947826	0.960861	0.95597
13550	0.95	0.99435	1	1	0.952381	1	0.89899	0.958333	1	1	1	1	0.947826	0.960861	0.95597
13560	0.95	0.99435	1	1	0.952381	1	0.89899	0.958333	1	1	1	1	0.947826	0.960861	0.95597
13570	0.95	0.99435	1	1	0.952381	1	0.89899	0.958333	1	1	1	1	0.947826	0.960861	0.95597
13580	0.95	0.99435	1	1	0.952381	1	0.89899	0.958333	1	1	1	1	0.947826	0.960861	0.95597
13590	0.95	0.99435	1	1	0.952381	1	0.89899	0.958333	1	1	1	1	0.947826	0.960861	0.95597
13600	0.95	0.99435	1	1	0.952381	1	0.89899	0.958333	1	1	1	1	0.947826	0.960861	0.95597
13610	0.95	0.99435	1	1	0.952381	1	0.89899	0.958333	1	1	1	1	0.947826	0.960861	0.95597
13620	0.95	0.99435	1	1	0.952381	1	0.89899	0.958333	1	1	1	1	0.947826	0.960861	0.95597
13630	0.95	0.99435	1	1	0.952381	1	0.89899	0.958333	1	1	1	1	0.947826	0.960861	0.95597
13640	0.95	0.99435	1	1	0.952381	1	0.89899	0.958333	1	1	1	1	0.947826	0.960861	0.95597
13650	0.95	0.99435	1	1	0.952381	1	0.89899	0.958333	1	1	1	1	0.947826	0.960861	0.95597
13660	0.95	0.99435	1	1	0.952381	1	0.89899	0.958333	1	1	1	1	0.947826	0.960861	0.95597
13670	0.95	0.99435	1	1	0.952381	1	0.89899	0.958333	1	1	1	1	0.947826	0.960861	0.95597
13680	0.95	0.99435	1	1	0.952381	1	0.89899	0.958333	1	1	1	1	0.947826	0.960861	0.95597
13690	0.95	0.99435	1	1	0.952381	1	0.89899	0.958333	1	1	1	1	0.947826	0.960861	0.95597
13700	0.95	0.99435	1	1	0.952381	1	0.89899	0.958333	1	1	1	1	0.947826	0.960861	0.95597
13710	0.95	0.99435	1	1	0.952381	1	0.90404	0.958333	1	1	1	1	0.947826	0.96184	0.957053
13720	0.95	0.99435	1	1	0.952381	1	0.90404	0.958333	1	1	1	1	0.947826	0.96184	0.957053
13730	0.95	0.99435	1	1	0.952381	1	0.90404	0.958333	1	1	1	1	0.947826	0.96184	0.957053
13740	0.95	0.99435	1	1	0.952381	1	0.90404	0.958333	1	1	1	1	0.947826	0.96184	0.957053
13750	0.95	0.99435	1	1	0.952381	1	0.90404	0.96875	1	1	1	1	0.947826	0.962818	0.958148
13760	0.95	0.99435	1	1	0.952381	1	0.89899	0.958333	1	1	1	1	0.947826	0.960861	0.95597
13770	0.95	0.99435	1	1	0.952381	1	0.89899	0.96875	1	1	1	1	0.947826	0.96184	0.957065
13780	0.95	0.99435	1	1	0.952381	1	0.89899	0.96875	1	1	1	1	0.947826	0.96184	0.957065
13790	0.95	0.99435	1	1	0.952381	1	0.89899	0.958333	1	1	1	1	0.947826	0.960861	0.95597
13800	0.95	0.99435	1	1	0.952381	1	0.89899	0.96875	1	1	1	1	0.947826	0.96184	0.957065
13810	0.95	0.99435	1	1	0.952381	1	0.89899	0.96875	1	1	1	1	0.947826	0.96184	0.957065
13820	0.95	0.99435	1	1	0.952381	1	0.89899	0.96875	1	1	1	1	0.947826	0.96184	0.957065
13830	0.95	0.99435	1	1	0.952381	1	0.89899	0.96875	1	1	1	1	0.947826	0.96184	0.957065
13840	0.95	0.99435	1	1	0.952381	1	0.89899	0.958333	1	1	1	1	0.947826	0.960861	0.95597
13850	0.95	0.99435	1	1	0.952381	1	0.89899	0.958333	1	1	1	1	0.947826	0.960861	0.95597
13860	0.95	0.99435	1	1	0.952381	1	0.89899	0.958333	1	1	1	1	0.947826	0.960861	0.95597
13870	0.95	0.99435	1	1	0.952381	1	0.89899	0.958333	1	1	1	1	0.947826	0.960861	0.95597
13880	0.95	0.99435	1	1	0.952381	1	0.89899	0.958333	1	1	1	1	0.947826	0.960861	0.95597
13890	0.95	0.99435	1	1	0.952381	1	0.89899	0.958333	1	1	1	1	0.947826	0.960861	0.95597
13900	0.95	0.99435	1	1	0.952381	1	0.89899	0.958333	1	1	1	1	0.947826	0.960861	0.95597
13910	0.95	0.99435	1	1	0.952381	1	0.89899	0.958333	1	1	1	1	0.947826	0.960861	0.95597
13920	0.95	0.99435	1	1	0.952381	1	0.89899	0.958333	1	1	1	1	0.947826	0.960861	0.95597
13930	0.95	0.99435	1	1	0.952381	1	0.89899	0.958333	1	1	1	1	0.947826	0.960861	0.95597
13940	0.95	0.99435	1	1	0.952381	1	0.89899	0.958333	1	1	1	1	0.947826	0.960861	0.95597
13950	0.95	0.99435	1	1	0.952381	1	0.89899	0.958333	1	1	1	1	0.947826	0.960861	0.95597
13960	0.95	0.99435	1	1	0.952381	1	0.89899	0.958333	1	1	1	1	0.947826	0.960861	0.95597
13970	0.95	0.99435	1	1	0.952381	1	0.89899	0.958333	1	1	1	1	0.947826	0.960861	0.95597
13980	0.95	0.99435	1	1	0.952381	1	0.89899	0.958333	1	1	1	1	0.947826	0.960861	0.95597
13990	0.95	0.99435	1	1	0.952381	1	0.89899	0.958333	1	1	1	1	0.947826	0.960861	0.95597
14000	0.95	0.99435	1	1	0.952381	1	0.89899	0.958333	1	1	1	1	0.947826	0.960861	0.95597
14010	0.95	0.99435	1	1	0.952381	1	0.89899	0.958333	1	1	1	1	0.947826	0.960861	0.95597
14020	0.95	0.99435	1	1	0.952381	1	0.89899	0.958333	1	1	1	1	0.947826	0.960861	0.95597
14030	0.95	0.99435	1	1	0.952381	1	0.89899	0.958333	1	1	1	1	0.947826	0.960861	0.95597
14040	0.95	0.99435	1	1	0.952381	1	0.89899	0.958333	1	1	1	1	0.947826	0.960861	0.95597
14050	0.95	0.99435	1	1	0.952381	1	0.89899	0.958333	1	1	1	1	0.947826	0.960861	0.95597
14060	0.95	0.99435	1	1	0.952381	1	0.89899	0.958333	1	1	1	1	0.947826	0.960861	0.95597
14070	0.95	0.99435	1	1	0.952381	1	0.89899	0.958333	1	1	1	1	0.947826	0.960861	0.95597
14080	0.95	0.99435	1	1	0.952381	1	0.89899	0.958333	1	1	1	1	0.947826	0.960861	0.95597
14090	0.95	0.99435	1	1	0.952381	1	0.89899	0.958333	1	1	1	1	0.947826	0.960861	0.95597
14100	0.95	0.99435	1	1	0.952381	1	0.89899	0.958333	1	1	1	1	0.947826	0.960861	0.95597
14110	0.95	0.99435	1	1	0.952381	1	0.89899	0.958333	1	1	1	1	0.947826	0.960861	0.95597
14120	0.9625	0.99435	1	1	0.952381	1	0.89899	0.958333	1	1	1	1	0.947826	0.96184	0.957072
14130	0.9625	0.99435	1	1	0.952381	1	0.89899	0.958333	1	1	1	1	0.947826	0.96184	0.957072
14140	0.9625	0.99435	1	1	0.952381	1	0.89899	0.958333	1	1	1	1	0.947826	0.96184	0.957072
14150	0.9625	0.99435	1	1	0.952381	1	0.89899	0.958333	1	1	1	1	0.947826	0.96184	0.957072
14160	0.95	0.99435	1	1	0.952381	1	0.89899	0.958333	1	1	1	1	0.947826	0.960861	0.95597
14170	0.95	0.99435	1	1	0.952381	1	0.89899	0.958333	1	1	1	1	0.947826	0.960861	0.95597
14180	0.95	0.99435	1	1	0.952381	1	0.89899	0.958333	1	1	1	1	0.947826	0.960861	0.95597
14190	0.95	0.99435	1	1	0.952381	1	0.89899	0.958333	1	1	1	1	0.947826	0.960861	0.95597
14200	0.95	0.99435	1	1	0.952381	1	0.90404	0.958333	1	1	1	1	0.947826	0.96184	0.957053
14210	0.95	0.99435	1	1	0.952381	1	0.90404	0.958333	1	1	1	1	0.947826	0.96184	0.957053
14220	0.95	0.99435	1	1	0.952381	1	0.89899	0.958333	1	1	1	1	0.947826	0.960861	0.95597
14230	0.95	0.99435	1	1	0.952381	1	0.90404	0.958333	1	1	1	1	0.947826	0.96184	0.957053
14240	0.95	0.99435	1	1	0.952381	1	0.90404	0.958333	1	1	1	1	0.947826	0.96184	0.957053
14250	0.95	0.99435	1	1	0.952381	1	0.90404	0.958333	1	1	1	1	0.947826	0.96184	0.957053
14260	0.95	0.99435	1	1	0.952381	1	0.90404	0.958333	1	1	1	1	0.947826	0.96184	0.957053
14270	0.95	0.99435	1	1	0.952381	1	0.90404	0.958333	1	1	1	1	0.947826	0.96184	0.957053
14280	0.95	0.99435	1	1	0.952381	1	0.90404	0.96875	1	1	1	1	0.947826	0.962818	0.958148
14290	0.95	0.99435	1	1	0.952381	1	0.90404	0.96875	1	1	1	1	0.947826	0.962818	0.958148
14300	0.95	0.99435	1	1	0.952381	1	0.90404	0.958333	1	1	1	1	0.947826	0.96184	0.957053
14310	0.95	0.99435	1	1	0.952381	1	0.90404	0.96875	1	1	1	1	0.947826	0.962818	0.958148
14320	0.95	0.99435	1	1	0.952381	1	0.90404	0.96875	1	1	1	1	0.947826	0.962818	0.958148
14330	0.95	0.99435	1	1	0.952381	1	0.90404	0.958333	1	1	1	1	0.947826	0.96184	0.957053
14340	0.95	0.99435	1	1	0.952381	1	0.90404	0.958333	1	1	1	1	0.947826	0.96184	0.957053
14350	0.95	0.99435	1	1	0.952381	1	0.90404	0.958333	1	1	1	1	0.947826	0.96184	0.957053
14360	0.95	0.99435	1	1	0.952381	1	0.90404	0.958333	1	1	1	1	0.947826	0.96184	0.957053
14370	0.95	0.99435	1	1	0.952381	1	0.90404	0.96875	1	1	1	1	0.947826	0.962818	0.958148
14380	0.95	0.99435	1	1	0.952381	1	0.90404	0.96875	1	1	1	1	0.947826	0.962818	0.958148
14390	0.95	0.99435	1	1	0.952381	1	0.90404	0.958333	1	1	1	1	0.947826	0.96184	0.957053
14400	0.95	0.99435	1	1	0.952381	1	0.90404	0.958333	1	1	1	1	0.947826	0.96184	0.957053
14410	0.95	0.99435	1	1	0.952381	1	0.90404	0.958333	1	1	1	1	0.947826	0.96184	0.957053
14420	0.95	0.99435	1	1	0.952381	1	0.90404	0.958333	1	1	1	1	0.947826	0.96184	0.957053
14430	0.95	0.99435	1	1	0.952381	1	0.90404	0.96875	1	1	1	1	0.947826	0.962818	0.958148
14440	0.95	0.99435	1	1	0.961905	1	0.90404	0.96875	1	1	1	1	0.947826	0.963796	0.959274
14450	0.95	0.99435	1	1	0.961905	1	0.90404	0.96875	1	1	1	1	0.947826	0.963796	0.959274
14460	0.95	0.99435	1	1	0.952381	1	0.90404	0.96875	1	1	1	1	0.947826	0.962818	0.958148
14470	0.95	0.99435	1	1	0.952381	1	0.90404	0.96875	1	1	1	1	0.947826	0.962818	0.958142
14480	0.95	0.99435	1	1	0.952381	1	0.90404	0.96875	1	1	1	1	0.947826	0.962818	0.958142
14490	0.95	0.99435	1	1	0.952381	1	0.90404	0.96875	1	1	1	1	0.947826	0.962818	0.958148
14500	0.95	0.99435	1	1	0.952381	1	0.90404	0.96875	1	1	1	1	0.947826	0.962818	0.958142
14510	0.95	0.99435	1	1	0.952381	1	0.90404	0.96875	1	1	1	1	0.93913	0.96184	0.957044
14520	0.95	0.99435	1	1	0.952381	1	0.90404	0.96875	1	1	1	1	0.947826	0.962818	0.958148
14530	0.95	0.99435	1	1	0.952381	1	0.90404	0.96875	1	1	1	1	0.947826	0.962818	0.958148
14540	0.95	0.99435	1	1	0.952381	1	0.90404	0.96875	1	1	1	1	0.947826	0.962818	0.958148
14550	0.95	0.99435	1	1	0.952381	1	0.90404	0.96875	1	1	1	1	0.947826	0.962818	0.958148
14560	0.95	0.99435	1	1	0.952381	1	0.90404	0.96875	1	1	1	1	0.947826	0.962818	0.958148
14570	0.95	0.99435	1	1	0.952381	1	0.90404	0.96875	1	1	1	1	0.947826	0.962818	0.958148
14580	0.95	0.99435	1	1	0.952381	1	0.90404	0.96875	1	1	1	1	0.947826	0.962818	0.958142
14590	0.95	0.99435	1	1	0.952381	1	0.90404	0.96875	1	1	1	1	0.947826	0.962818	0.958142
14600	0.95	0.99435	1	1	0.952381	1	0.90404	0.96875	1	1	1	1	0.947826	0.962818	0.958142
14610	0.95	0.99435	1	1	0.952381	1	0.90404	0.96875	1	1	1	1	0.947826	0.962818	0.958142
14620	0.95	0.99435	1	1	0.952381	1	0.90404	0.96875	1	1	1	1	0.947826	0.962818	0.958148
14630	0.95	0.99435	1	1	0.952381	1	0.90404	0.96875	1	1	1	1	0.947826	0.962818	0.958142
14640	0.95	0.99435	1	1	0.952381	1	0.90404	0.96875	1	1	1	1	0.947826	0.962818	0.958142
14650	0.95	0.99435	1	1	0.952381	1	0.90404	0.96875	1	1	1	1	0.947826	0.962818	0.958142
14660	0.95	0.99435	1	1	0.952381	1	0.90404	0.96875	1	1	1	1	0.947826	0.962818	0.958142
14670	0.95	0.99435	1	1	0.952381	1	0.90404	0.96875	1	1	1	1	0.947826	0.962818	0.958142
14680	0.95	0.99435	1	1	0.952381	1	0.90404	0.96875	1	1	1	1	0.947826	0.962818	0.958142
14690	0.95	0.99435	1	1	0.952381	1	0.90404	0.96875	1	1	1	1	0.947826	0.962818	0.958142
14700	0.95	0.99435	1	1	0.952381	1	0.90404	0.96875	1	1	1	1	0.947826	0.962818	0.958142
14710	0.95	0.99435	1	1	0.952381	1	0.90404	0.96875	1	1	1	1	0.947826	0.962818	0.958142
14720	0.95	0.99435	1	1	0.952381	1	0.90404	0.96875	1	1	1	1	0.947826	0.962818	0.958142
14730	0.95	0.99435	1	1	0.952381	1	0.90404	0.96875	1	1	1	1	0.947826	0.962818	0.958142
14740	0.95	0.99435	1	1	0.952381	1	0.90404	0.96875	1	1	1	1	0.947826	0.962818	0.958142
14750	0.95	0.99435	1	1	0.952381	1	0.90404	0.96875	1	1	1	1	0.947826	0.962818	0.958142
14760	0.95	0.99435	1	1	0.952381	1	0.90404	0.96875	1	1	1	1	0.947826	0.962818	0.958142
14770	0.95	0.99435	1	1	0.952381	1	0.90404	0.96875	1	1	1	1	0.947826	0.962818	0.958148
14780	0.95	0.99435	1	1	0.952381	1	0.90404	0.96875	1	1	1	1	0.947826	0.962818	0.958148
14790	0.95	0.99435	1	1	0.952381	1	0.90404	0.96875	1	1	1	1	0.947826	0.962818	0.958148
14800	0.95	0.99435	1	1	0.952381	1	0.90404	0.96875	1	1	1	1	0.947826	0.962818	0.958148
14810	0.95	0.99435	1	1	0.952381	1	0.90404	0.96875	1	1	1	1	0.947826	0.962818	0.958148
14820	0.95	0.99435	1	1	0.952381	1	0.90404	0.96875	1	1	1	1	0.947826	0.962818	0.958148
14830	0.95	0.99435	1	1	0.952381	1	0.90404	0.96875	1	1	1	1	0.947826	0.962818	0.958148
14840	0.95	0.99435	1	1	0.952381	1	0.90404	0.96875	1	1	1	1	0.947826	0.962818	0.958148
14850	0.95	0.99435	1	1	0.952381	1	0.90404	0.96875	1	1	1	1	0.947826	0.962818	0.958148
14860	0.95	0.99435	1	1	0.952381	1	0.90404	0.96875	1	1	1	1	0.947826	0.962818	0.958148
14870	0.95	0.99435	1	1	0.952381	1	0.90404	0.96875	1	1	1	1	0.947826	0.962818	0.958148
14880	0.95	0.99435	1	1	0.952381	1	0.90404	0.96875	1	1	1	1	0.947826	0.962818	0.958148
14890	0.95	0.99435	1	1	0.952381	1	0.90404	0.96875	1	1	1	1	0.947826	0.962818	0.958148
14900	0.95	0.99435	1	1	0.952381	1	0.90404	0.96875	1	1	1	1	0.947826	0.962818	0.958148
14910	0.95	0.99435	1	1	0.952381	1	0.90404	0.96875	1	1	1	1	0.947826	0.962818	0.958148
14920	0.95	0.99435	1	1	0.952381	1	0.90404	0.96875	1	1	1	1	0.947826	0.962818	0.958148
14930	0.95	0.99435	1	1	0.952381	1	0.90404	0.96875	1	1	1	1	0.947826	0.962818	0.958148
14940	0.95	0.99435	1	1	0.952381	1	0.90404	0.96875	1	1	1	1	0.947826	0.962818	0.958148
14950	0.95	0.99435	1	1	0.952381	1	0.90404	0.96875	1	1	1	1	0.947826	0.962818	0.958148
14960	0.95	0.99435	1	1	0.952381	1	0.90404	0.96875	1	1	1	1	0.947826	0.962818	0.958148
14970	0.95	0.99435	1	1	0.952381	1	0.90404	0.96875	1	1	1	1	0.947826	0.962818	0.958148
14980	0.95	0.99435	1	1	0.952381	1	0.90404	0.96875	1	1	1	1	0.947826	0.962818	0.958148
14990	0.95	0.99435	1	1	0.952381	1	0.90404	0.96875	1	1	1	1	0.947826	0.962818	0.958148
15000	0.95	0.99435	1	1	0.952381	1	0.90404	0.96875	1	1	1	1	0.947826	0.962818	0.958148
15010	0.95	0.99435	1	1	0.952381	1	0.90404	0.96875	1	1	1	1	0.947826	0.962818	0.958148
15020	0.95	0.99435	1	1	0.952381	1	0.90404	0.96875	1	1	1	1	0.947826	0.962818	0.958148
15030	0.95	0.99435	1	1	0.952381	1	0.90404	0.96875	1	1	1	1	0.947826	0.962818	0.958148
15040	0.95	0.99435	1	1	0.952381	1	0.90404	0.96875	1	1	1	1	0.947826	0.962818	0.958148
15050	0.95	0.99435	1	1	0.952381	1	0.90404	0.96875	1	1	1	1	0.947826	0.962818	0.958148
15060	0.95	0.99435	1	1	0.952381	1	0.90404	0.96875	1	1	1	1	0.93913	0.96184	0.957051
15070	0.95	0.99435	1	1	0.952381	1	0.90404	0.96875	1	1	1	1	0.93913	0.96184	0.957051
15080	0.95	0.99435	1	1	0.952381	1	0.90404	0.96875	1	1	1	1	0.93913	0.96184	0.957051
15090	0.95	0.99435	1	1	0.952381	1	0.90404	0.96875	1	1	1	1	0.93913	0.96184	0.957051
15100	0.95	0.99435	1	1	0.952381	1	0.90404	0.96875	1	1	1	1	0.93913	0.96184	0.957051
15110	0.95	0.99435	1	1	0.952381	1	0.90404	0.96875	1	1	1	1	0.93913	0.96184	0.957051
15120	0.95	0.99435	1	1	0.952381	1	0.90404	0.96875	1	1	1	1	0.93913	0.96184	0.957051
15130	0.95	0.99435	1	1	0.952381	1	0.90404	0.96875	1	1	1	1	0.93913	0.96184	0.957051
15140	0.95	0.99435	1	1	0.952381	1	0.90404	0.96875	1	1	1	1	0.947826	0.962818	0.958148
15150	0.95	0.99435	1	1	0.952381	1	0.90404	0.96875	1	1	1	1	0.93913	0.96184	0.957051
15160	0.95	0.99435	1	1	0.952381	1	0.90404	0.96875	1	1	1	1	0.947826	0.962818	0.958148
15170	0.95	0.99435	1	1	0.952381	1	0.90404	0.96875	1	1	1	1	0.93913	0.96184	0.957051
15180	0.95	0.99435	1	1	0.952381	1	0.90404	0.96875	1	1	1	1	0.93913	0.96184	0.957051
15190	0.95	0.99435	1	1	0.952381	1	0.90404	0.96875	1	1	1	1	0.93913	0.96184	0.957051
15200	0.95	0.99435	1	1	0.952381	1	0.90404	0.96875	1	1	1	1	0.93913	0.96184	0.957051
15210	0.95	0.99435	1	1	0.952381	1	0.90404	0.96875	1	1	1	1	0.93913	0.96184	0.957051
15220	0.95	0.99435	1	1	0.952381	1	0.90404	0.96875	1	1	1	1	0.93913	0.96184	0.957051
15230	0.95	0.99435	1	1	0.952381	1	0.90404	0.96875	1	1	1	1	0.93913	0.96184	0.957051
15240	0.95	0.99435	1	1	0.952381	1	0.90404	0.96875	1	1	1	1	0.93913	0.96184	0.957051
15250	0.95	0.99435	1	1	0.952381	1	0.90404	0.96875	1	1	1	1	0.93913	0.96184	0.957051
15260	0.95	0.99435	1	1	0.952381	1	0.90404	0.96875	1	1	1	1	0.93913	0.96184	0.957051
15270	0.95	0.99435	1	1	0.952381	1	0.90404	0.96875	1	1	1	1	0.93913	0.96184	0.957051
15280	0.95	0.99435	1	1	0.952381	1	0.90404	0.96875	1	1	1	1	0.93913	0.96184	0.957051
15290	0.95	0.99435	1	1	0.952381	1	0.90404	0.96875	1	1	1	1	0.93913	0.96184	0.957051
15300	0.95	0.99435	1	1	0.952381	1	0.90404	0.96875	1	1	1	1	0.93913	0.96184	0.957051
15310	0.95	0.99435	1	1	0.952381	1	0.90404	0.96875	1	1	1	1	0.93913	0.96184	0.957051
15320	0.95	0.99435	1	1	0.952381	1	0.90404	0.96875	1	1	1	1	0.93913	0.96184	0.957051
15330	0.95	0.99435	1	1	0.952381	1	0.90404	0.96875	1	1	1	1	0.93913	0.96184	0.957051
15340	0.95	0.99435	1	1	0.952381	1	0.90404	0.96875	1	1	1	1	0.93913	0.96184	0.957051
15350	0.95	0.99435	1	1	0.952381	1	0.90404	0.96875	1	1	1	1	0.93913	0.96184	0.957051
15360	0.95	0.99435	1	1	0.952381	1	0.90404	0.958333	1	1	1	1	0.93913	0.960861	0.955956
15370	0.95	0.99435	1	1	0.952381	1	0.90404	0.958333	1	1	1	1	0.93913	0.960861	0.955956
15380	0.95	0.99435	1	1	0.952381	1	0.90404	0.958333	1	1	1	1	0.93913	0.960861	0.955956
15390	0.95	0.99435	1	1	0.952381	1	0.90404	0.958333	1	1	1	1	0.93913	0.960861	0.955956
15400	0.95	0.99435	1	1	0.952381	1	0.90404	0.958333	1	1	1	1	0.93913	0.960861	0.955956
15410	0.95	0.99435	1	1	0.952381	1	0.90404	0.958333	1	1	1	1	0.93913	0.960861	0.955956
15420	0.95	0.99435	1	1	0.952381	1	0.90404	0.958333	1	1	1	1	0.93913	0.960861	0.955956
15430	0.95	0.99435	1	1	0.952381	1	0.90404	0.958333	1	1	1	1	0.93913	0.960861	0.955956
15440	0.95	0.99435	1	1	0.952381	1	0.90404	0.958333	1	1	1	1	0.93913	0.960861	0.955956
15450	0.95	0.99435	1	1	0.952381	1	0.90404	0.958333	1	1	1	1	0.93913	0.960861	0.955956
15460	0.95	0.99435	1	1	0.952381	1	0.90404	0.958333	1	1	1	1	0.93913	0.960861	0.955956
15470	0.95	0.99435	1	1	0.952381	1	0.90404	0.958333	1	1	1	1	0.93913	0.960861	0.955956
15480	0.95	0.99435	1	1	0.952381	1	0.90404	0.958333	1	1	1	1	0.93913	0.960861	0.955956
15490	0.95	0.99435	1	1	0.952381	1	0.90404	0.958333	1	1	1	1	0.93913	0.960861	0.955956
15500	0.95	0.99435	1	1	0.952381	1	0.90404	0.958333	1	1	1	1	0.93913	0.960861	0.955956
15510	0.95	0.99435	1	1	0.952381	1	0.90404	0.958333	1	1	1	1	0.93913	0.960861	0.955956
15520	0.95	0.99435	1	1	0.952381	1	0.90404	0.958333	1	1	1	1	0.93913	0.960861	0.955956
15530	0.95	0.99435	1	1	0.952381	1	0.90404	0.958333	1	1	1	1	0.93913	0.960861	0.955956
15540	0.95	0.99435	1	1	0.952381	1	0.90404	0.958333	1	1	1	1	0.93913	0.960861	0.955956
15550	0.95	0.99435	1	1	0.952381	1	0.90404	0.958333	1	1	1	1	0.93913	0.960861	0.955956
15560	0.95	0.99435	1	1	0.952381	1	0.90404	0.96875	1	1	1	1	0.93913	0.96184	0.957051
15570	0.95	0.99435	1	1	0.952381	1	0.90404	0.96875	1	1	1	1	0.93913	0.96184	0.957051
15580	0.95	0.99435	1	1	0.952381	1	0.90404	0.96875	1	1	1	1	0.93913	0.96184	0.957051
15590	0.95	0.99435	1	1	0.952381	1	0.90404	0.96875	1	1	1	1	0.93913	0.96184	0.957051
15600	0.95	0.99435	1	1	0.952381	1	0.90404	0.96875	1	1	1	1	0.93913	0.96184	0.957051
15610	0.95	0.99435	1	1	0.952381	1	0.90404	0.96875	1	1	1	1	0.93913	0.96184	0.957051
15620	0.95	0.99435	1	1	0.952381	1	0.90404	0.96875	1	1	1	1	0.93913	0.96184	0.957051
15630	0.95	0.99435	1	1	0.952381	1	0.90404	0.96875	1	1	1	1	0.93913	0.96184	0.957051
15640	0.95	0.99435	1	1	0.952381	1	0.90404	0.96875	1	1	1	1	0.93913	0.96184	0.957051
15650	0.95	0.99435	1	1	0.952381	1	0.90404	0.958333	1	1	1	1	0.93913	0.960861	0.955956
15660	0.95	0.99435	1	1	0.952381	1	0.90404	0.958333	1	1	1	1	0.93913	0.960861	0.955956
15670	0.95	0.99435	1	1	0.952381	1	0.90404	0.958333	1	1	1	1	0.93913	0.960861	0.955956
15680	0.95	0.99435	1	1	0.952381	1	0.90404	0.958333	1	1	1	1	0.93913	0.960861	0.955956
15690	0.95	0.99435	1	1	0.952381	1	0.90404	0.958333	1	1	1	1	0.93913	0.960861	0.955956
15700	0.95	0.99435	1	1	0.952381	1	0.90404	0.958333	1	1	1	1	0.93913	0.960861	0.955956
15710	0.95	0.99435	1	1	0.952381	1	0.90404	0.958333	1	1	1	1	0.93913	0.960861	0.955956
15720	0.95	0.99435	1	1	0.952381	1	0.90404	0.958333	1	1	1	1	0.93913	0.960861	0.955956
15730	0.95	0.99435	1	1	0.952381	1	0.90404	0.96875	1	1	1	1	0.93913	0.96184	0.957051
15740	0.95	0.99435	1	1	0.952381	1	0.90404	0.96875	1	1	1	1	0.93913	0.96184	0.957051
15750	0.95	0.99435	1	1	0.952381	1	0.90404	0.96875	1	1	1	1	0.93913	0.96184	0.957051
15760	0.95	0.99435	1	1	0.952381	1	0.90404	0.96875	1	1	1	1	0.93913	0.96184	0.957051
15770	0.95	0.99435	1	1	0.952381	1	0.90404	0.96875	1	1	1	1	0.93913	0.96184	0.957051
15780	0.95	0.99435	1	1	0.952381	1	0.90404	0.96875	1	1	1	1	0.93913	0.96184	0.957051
15790	0.95	0.99435	1	1	0.952381	1	0.90404	0.96875	1	1	1	1	0.93913	0.96184	0.957051
15800	0.95	0.99435	1	1	0.952381	1	0.90404	0.96875	1	1	1	1	0.93913	0.96184	0.957051
15810	0.95	0.99435	1	1	0.952381	1	0.90404	0.96875	1	1	1	1	0.93913	0.96184	0.957051
15820	0.95	0.99435	1	1	0.952381	1	0.90404	0.96875	1	1	1	1	0.93913	0.96184	0.957051
15830	0.95	0.99435	1	1	0.952381	1	0.90404	0.96875	1	1	1	1	0.93913	0.96184	0.957051
15840	0.95	0.99435	1	1	0.952381	1	0.90404	0.96875	1	1	1	1	0.93913	0.96184	0.957051
15850	0.95	0.99435	1	1	0.952381	1	0.90404	0.96875	1	1	1	1	0.93913	0.96184	0.957051
15860	0.95	0.99435	1	1	0.952381	1	0.90404	0.96875	1	1	1	1	0.93913	0.96184	0.957051
15870	0.95	0.99435	1	1	0.952381	1	0.90404	0.96875	1	1	1	1	0.93913	0.96184	0.957051
15880	0.95	0.99435	1	1	0.952381	1	0.90404	0.96875	1	1	1	1	0.93913	0.96184	0.957051
15890	0.95	0.99435	1	1	0.952381	1	0.90404	0.96875	1	1	1	1	0.93913	0.96184	0.957051
15900	0.95	0.99435	1	1	0.952381	1	0.90404	0.96875	1	1	1	1	0.93913	0.96184	0.957051
15910	0.95	0.99435	1	1	0.952381	1	0.90404	0.96875	1	1	1	1	0.93913	0.96184	0.957051
15920	0.95	0.99435	1	1	0.952381	1	0.90404	0.96875	1	1	1	1	0.93913	0.96184	0.957051
15930	0.95	0.99435	1	1	0.952381	1	0.90404	0.96875	1	1	1	1	0.93913	0.96184	0.957051
15940	0.95	0.99435	1	1	0.952381	1	0.90404	0.96875	1	1	1	1	0.93913	0.96184	0.957051
15950	0.95	0.99435	1	1	0.952381	1	0.90404	0.96875	1	1	1	1	0.93913	0.96184	0.957051
15960	0.95	0.99435	1	1	0.952381	1	0.90404	0.96875	1	1	1	1	0.93913	0.96184	0.957051
15970	0.95	0.99435	1	1	0.952381	1	0.90404	0.96875	1	1	1	1	0.93913	0.96184	0.957051
15980	0.95	0.99435	1	1	0.952381	1	0.90404	0.96875	1	1	1	1	0.93913	0.96184	0.957051
15990	0.95	0.99435	1	1	0.952381	1	0.90404	0.96875	1	1	1	1	0.93913	0.96184	0.957051
16000	0.95	0.99435	1	1	0.952381	1	0.90404	0.96875	1	1	1	1	0.93913	0.96184	0.957051
16010	0.95	0.99435	1	1	0.952381	1	0.90404	0.96875	1	1	1	1	0.93913	0.96184	0.957051
16020	0.95	0.99435	1	1	0.952381	1	0.90404	0.96875	1	1	1	1	0.93913	0.96184	0.957051
16030	0.95	0.99435	1	1	0.952381	1	0.90404	0.96875	1	1	1	1	0.93913	0.96184	0.957051
16040	0.95	0.99435	1	1	0.952381	1	0.90404	0.96875	1	1	1	1	0.93913	0.96184	0.957051
16050	0.95	0.99435	1	1	0.952381	1	0.90404	0.96875	1	1	1	1	0.93913	0.96184	0.957051
16060	0.95	0.99435	1	1	0.952381	1	0.90404	0.96875	1	1	1	1	0.93913	0.96184	0.957051
16070	0.95	0.99435	1	1	0.952381	1	0.90404	0.96875	1	1	1	1	0.93913	0.96184	0.957051
16080	0.95	0.99435	1	1	0.952381	1	0.90404	0.96875	1	1	1	1	0.93913	0.96184	0.957051
16090	0.95	0.99435	1	1	0.952381	1	0.90404	0.96875	1	1	1	1	0.93913	0.96184	0.957051
16100	0.95	0.99435	1	1	0.952381	1	0.90404	0.96875	1	1	1	1	0.93913	0.96184	0.957051
16110	0.95	0.99435	1	1	0.952381	1	0.90404	0.96875	1	1	1	1	0.93913	0.96184	0.957051
16120	0.95	0.99435	1	1	0.952381	1	0.90404	0.96875	1	1	1	1	0.93913	0.96184	0.957051
16130	0.95	0.99435	1	1	0.952381	1	0.90404	0.96875	1	1	1	1	0.93913	0.96184	0.957051
16140	0.95	0.99435	1	1	0.952381	1	0.90404	0.96875	1	1	1	1	0.93913	0.96184	0.957051
16150	0.95	0.99435	1	1	0.952381	1	0.90404	0.96875	1	1	1	1	0.93913	0.96184	0.957051
16160	0.95	0.99435	1	1	0.952381	1	0.90404	0.96875	1	1	1	1	0.93913	0.96184	0.957051
16170	0.95	0.99435	1	1	0.952381	1	0.90404	0.96875	1	1	1	1	0.93913	0.96184	0.957051
16180	0.95	0.99435	1	1	0.952381	1	0.90404	0.96875	1	1	1	1	0.93913	0.96184	0.957051
16190	0.95	0.99435	1	1	0.952381	1	0.90404	0.96875	1	1	1	1	0.93913	0.96184	0.957051
16200	0.95	0.99435	1	1	0.952381	1	0.90404	0.96875	1	1	1	1	0.93913	0.96184	0.957051
16210	0.95	0.99435	1	1	0.952381	1	0.90404	0.96875	1	1	1	1	0.93913	0.96184	0.957051
16220	0.95	0.99435	1	1	0.952381	1	0.90404	0.96875	1	1	1	1	0.93913	0.96184	0.957051
16230	0.95	0.99435	1	1	0.952381	1	0.90404	0.96875	1	1	1	1	0.93913	0.96184	0.957051
16240	0.95	0.99435	1	1	0.952381	1	0.90404	0.96875	1	1	1	1	0.93913	0.96184	0.957051
16250	0.95	0.99435	1	1	0.952381	1	0.90404	0.96875	1	1	1	1	0.93913	0.96184	0.957051
16260	0.95	0.99435	1	1	0.952381	1	0.90404	0.96875	1	1	1	1	0.93913	0.96184	0.957051
16270	0.95	0.99435	1	1	0.952381	1	0.90404	0.96875	1	1	1	1	0.93913	0.96184	0.957051
16280	0.95	0.99435	1	1	0.952381	1	0.90404	0.96875	1	1	1	1	0.93913	0.96184	0.957051
16290	0.95	0.99435	1	1	0.952381	1	0.90404	0.96875	1	1	1	1	0.93913	0.96184	0.957051
16300	0.95	0.99435	1	1	0.952381	1	0.90404	0.96875	1	1	1	1	0.93913	0.96184	0.957051
16310	0.95	0.99435	1	1	0.952381	1	0.90404	0.96875	1	1	1	1	0.93913	0.96184	0.957051
16320	0.95	0.99435	1	1	0.952381	1	0.90404	0.96875	1	1	1	1	0.93913	0.96184	0.957051
16330	0.95	0.99435	1	1	0.952381	1	0.90404	0.96875	1	1	1	1	0.93913	0.96184	0.957051
16340	0.95	0.99435	1	1	0.952381	1	0.90404	0.96875	1	1	1	1	0.93913	0.96184	0.957051
16350	0.95	0.99435	1	1	0.952381	1	0.90404	0.96875	1	1	1	1	0.93913	0.96184	0.957051
16360	0.95	0.99435	1	1	0.952381	1	0.90404	0.96875	1	1	1	1	0.93913	0.96184	0.957051
16370	0.95	0.99435	1	1	0.952381	1	0.90404	0.96875	1	1	1	1	0.93913	0.96184	0.957051
16380	0.95	0.99435	1	1	0.952381	1	0.90404	0.96875	1	1	1	1	0.93913	0.96184	0.957051
16390	0.95	0.99435	1	1	0.952381	1	0.90404	0.96875	1	1	1	1	0.93913	0.96184	0.957051
16400	0.95	0.99435	1	1	0.952381	1	0.90404	0.96875	1	1	1	1	0.93913	0.96184	0.957051
16410	0.95	0.99435	1	1	0.952381	1	0.90404	0.96875	1	1	1	1	0.93913	0.96184	0.957051
16420	0.95	0.99435	1	1	0.952381	1	0.90404	0.96875	1	1	1	1	0.93913	0.96184	0.957051
16430	0.95	0.99435	1	1	0.952381	1	0.90404	0.96875	1	1	1	1	0.93913	0.96184	0.957051
16440	0.95	0.99435	1	1	0.952381	1	0.90404	0.96875	1	1	1	1	0.93913	0.96184	0.957051
16450	0.95	0.99435	1	1	0.952381	1	0.90404	0.96875	1	1	1	1	0.93913	0.96184	0.957051
16460	0.95	0.99435	1	1	0.952381	1	0.90404	0.96875	1	1	1	1	0.93913	0.96184	0.957051
16470	0.95	0.99435	1	1	0.952381	1	0.90404	0.96875	1	1	1	1	0.93913	0.96184	0.957051
16480	0.95	0.99435	1	1	0.952381	1	0.90404	0.96875	1	1	1	1	0.93913	0.96184	0.957051
16490	0.95	0.99435	1	1	0.952381	1	0.909091	0.96875	1	1	1	1	0.93913	0.962818	0.958135
16500	0.95	0.99435	1	1	0.952381	1	0.909091	0.96875	1	1	1	1	0.93913	0.962818	0.958135
16510	0.95	0.99435	1	1	0.952381	1	0.90404	0.96875	1	1	1	1	0.93913	0.96184	0.957051
16520	0.95	0.99435	1	1	0.952381	1	0.90404	0.96875	1	1	1	1	0.93913	0.96184	0.957051
16530	0.95	0.99435	1	1	0.952381	1	0.90404	0.96875	1	1	1	1	0.93913	0.96184	0.957051
16540	0.95	0.99435	1	1	0.952381	1	0.90404	0.96875	1	1	1	1	0.93913	0.96184	0.957051
16550	0.95	0.99435	1	1	0.952381	1	0.90404	0.96875	1	1	1	1	0.93913	0.96184	0.957051
16560	0.95	0.99435	1	1	0.952381	1	0.90404	0.96875	1	1	1	1	0.93913	0.96184	0.957051
16570	0.95	0.99435	1	1	0.952381	1	0.90404	0.96875	1	1	1	1	0.93913	0.96184	0.957051
16580	0.95	0.99435	1	1	0.952381	1	0.90404	0.96875	1	1	1	1	0.93913	0.96184	0.957051
16590	0.95	0.99435	1	1	0.952381	1	0.90404	0.96875	1	1	1	1	0.93913	0.96184	0.957051
16600	0.95	0.99435	1	1	0.952381	1	0.90404	0.96875	1	1	1	1	0.93913	0.96184	0.957051
16610	0.95	0.99435	1	1	0.952381	1	0.90404	0.96875	1	1	1	1	0.93913	0.96184	0.957051
16620	0.95	0.99435	1	1	0.952381	1	0.90404	0.96875	1	1	1	1	0.93913	0.96184	0.957051
16630	0.95	0.99435	1	1	0.952381	1	0.90404	0.96875	1	1	1	1	0.93913	0.96184	0.957051
16640	0.95	0.99435	1	1	0.952381	1	0.90404	0.96875	1	1	1	1	0.93913	0.96184	0.957051
16650	0.95	0.99435	1	1	0.952381	1	0.90404	0.96875	1	1	1	1	0.93913	0.96184	0.957051
16660	0.95	0.99435	1	1	0.952381	1	0.90404	0.96875	1	1	1	1	0.93913	0.96184	0.957051
16670	0.95	0.99435	1	1	0.952381	1	0.90404	0.96875	1	1	1	1	0.93913	0.96184	0.957051
16680	0.95	0.99435	1	1	0.952381	1	0.90404	0.96875	1	1	1	1	0.93913	0.96184	0.957051
16690	0.95	0.99435	1	1	0.952381	1	0.90404	0.96875	1	1	1	1	0.93913	0.96184	0.957051
16700	0.95	0.99435	1	1	0.952381	1	0.90404	0.96875	1	1	1	1	0.93913	0.96184	0.957051
16710	0.95	0.99435	1	1	0.952381	1	0.90404	0.96875	1	1	1	1	0.93913	0.96184	0.957051
16720	0.95	0.99435	1	1	0.952381	1	0.90404	0.96875	1	1	1	1	0.93913	0.96184	0.957051
16730	0.95	0.99435	1	1	0.952381	1	0.90404	0.96875	1	1	1	1	0.93913	0.96184	0.957051
16740	0.95	0.99435	1	1	0.952381	1	0.90404	0.96875	1	1	1	1	0.93913	0.96184	0.957051
16750	0.95	0.99435	1	1	0.952381	1	0.90404	0.96875	1	1	1	1	0.93913	0.96184	0.957051
16760	0.95	0.99435	1	1	0.952381	1	0.90404	0.96875	1	1	1	1	0.93913	0.96184	0.957051
16770	0.95	0.99435	1	1	0.952381	1	0.90404	0.96875	1	1	1	1	0.93913	0.96184	0.957051
16780	0.95	0.99435	1	1	0.952381	1	0.90404	0.96875	1	1	1	1	0.93913	0.96184	0.957051
16790	0.95	0.99435	1	1	0.952381	1	0.90404	0.96875	1	1	1	1	0.93913	0.96184	0.957051
16800	0.95	0.99435	1	1	0.952381	1	0.90404	0.96875	1	1	1	1	0.93913	0.96184	0.957051
16810	0.95	0.99435	1	1	0.952381	1	0.90404	0.96875	1	1	1	1	0.93913	0.96184	0.957051
16820	0.95	0.99435	1	1	0.952381	1	0.90404	0.96875	1	1	1	1	0.93913	0.96184	0.957051
16830	0.95	0.99435	1	1	0.952381	1	0.90404	0.96875	1	1	1	1	0.93913	0.96184	0.957051
16840	0.95	0.99435	1	1	0.952381	1	0.90404	0.96875	1	1	1	1	0.93913	0.96184	0.957051
16850	0.95	0.99435	1	1	0.952381	1	0.90404	0.96875	1	1	1	1	0.93913	0.96184	0.957051
16860	0.95	0.99435	1	1	0.952381	1	0.90404	0.96875	1	1	1	1	0.93913	0.96184	0.957051
16870	0.95	0.99435	1	1	0.952381	1	0.90404	0.96875	1	1	1	1	0.93913	0.96184	0.957051
16880	0.95	0.99435	1	1	0.952381	1	0.90404	0.96875	1	1	1	1	0.93913	0.96184	0.957051
16890	0.95	0.99435	1	1	0.952381	1	0.90404	0.96875	1	1	1	1	0.93913	0.96184	0.957051
16900	0.95	0.99435	1	1	0.942857	1	0.90404	0.96875	1	1	1	1	0.93913	0.960861	0.955944
16910	0.95	0.99435	1	1	0.942857	1	0.90404	0.96875	1	1	1	1	0.93913	0.960861	0.955944
16920	0.95	0.99435	1	1	0.942857	1	0.90404	0.96875	1	1	1	1	0.93913	0.960861	0.955944
16930	0.95	0.99435	1	1	0.942857	1	0.90404	0.96875	1	1	1	1	0.93913	0.960861	0.955944
16940	0.95	0.99435	1	1	0.942857	1	0.90404	0.96875	1	1	1	1	0.93913	0.960861	0.955944
16950	0.95	0.99435	1	1	0.942857	1	0.90404	0.96875	1	1	1	1	0.93913	0.960861	0.955944
16960	0.95	0.99435	1	1	0.952381	1	0.90404	0.96875	1	1	1	1	0.93913	0.96184	0.957051
16970	0.95	0.99435	1	1	0.952381	1	0.90404	0.96875	1	1	1	1	0.93913	0.96184	0.957051
16980	0.95	0.99435	1	1	0.952381	1	0.90404	0.96875	1	1	1	1	0.93913	0.96184	0.957051
16990	0.95	0.99435	1	1	0.952381	1	0.90404	0.96875	1	1	1	1	0.93913	0.96184	0.957051
17000	0.95	0.99435	1	1	0.952381	1	0.90404	0.96875	1	1	1	1	0.947826	0.962818	0.958148
17010	0.95	0.99435	1	1	0.952381	1	0.90404	0.96875	1	1	1	1	0.93913	0.96184	0.957051
17020	0.95	0.99435	1	1	0.952381	1	0.90404	0.96875	1	1	1	1	0.93913	0.96184	0.957051
17030	0.95	0.99435	1	1	0.952381	1	0.90404	0.96875	1	1	1	1	0.93913	0.96184	0.957051
17040	0.95	0.99435	1	1	0.952381	1	0.90404	0.96875	1	1	1	1	0.93913	0.96184	0.957051
17050	0.95	0.99435	1	1	0.952381	1	0.90404	0.96875	1	1	1	1	0.93913	0.96184	0.957051
17060	0.95	0.99435	1	1	0.952381	1	0.90404	0.96875	1	1	1	1	0.93913	0.96184	0.957051
17070	0.95	0.99435	1	1	0.952381	1	0.90404	0.96875	1	1	1	1	0.93913	0.96184	0.957051
17080	0.95	0.99435	1	1	0.952381	1	0.90404	0.96875	1	1	1	1	0.93913	0.96184	0.957051
17090	0.95	0.99435	1	1	0.952381	1	0.90404	0.96875	1	1	1	1	0.93913	0.96184	0.957051
17100	0.95	0.99435	1	1	0.952381	1	0.90404	0.96875	1	1	1	1	0.93913	0.96184	0.957051
17110	0.95	0.99435	1	1	0.952381	1	0.90404	0.96875	1	1	1	1	0.93913	0.96184	0.957051
17120	0.95	0.99435	1	1	0.952381	1	0.90404	0.96875	1	1	1	1	0.947826	0.962818	0.958148
17130	0.95	0.99435	1	1	0.952381	1	0.90404	0.96875	1	1	1	1	0.947826	0.962818	0.958148
17140	0.95	0.99435	1	1	0.952381	1	0.90404	0.96875	1	1	1	1	0.947826	0.962818	0.958148
17150	0.95	0.99435	1	1	0.952381	1	0.90404	0.96875	1	1	1	1	0.947826	0.962818	0.958148
17160	0.95	0.99435	1	1	0.952381	1	0.90404	0.96875	1	1	1	1	0.93913	0.96184	0.957051
17170	0.95	0.99435	1	1	0.952381	1	0.90404	0.96875	1	1	1	1	0.93913	0.96184	0.957051
17180	0.95	0.99435	1	1	0.952381	1	0.90404	0.96875	1	1	1	1	0.93913	0.96184	0.957051
17190	0.95	0.99435	1	1	0.952381	1	0.90404	0.96875	1	1	1	1	0.93913	0.96184	0.957051
17200	0.95	0.99435	1	1	0.952381	1	0.90404	0.96875	1	1	1	1	0.93913	0.96184	0.957051
17210	0.95	0.99435	1	1	0.952381	1	0.90404	0.96875	1	1	1	1	0.93913	0.96184	0.957051
17220	0.95	0.99435	1	1	0.942857	1	0.90404	0.96875	1	1	1	1	0.93913	0.960861	0.955944
17230	0.95	0.99435	1	1	0.942857	1	0.90404	0.96875	1	1	1	1	0.93913	0.960861	0.955944
17240	0.95	0.99435	1	1	0.942857	1	0.90404	0.96875	1	1	1	1	0.93913	0.960861	0.955944
17250	0.95	0.99435	1	1	0.942857	1	0.90404	0.96875	1	1	1	1	0.93913	0.960861	0.955944
17260	0.95	0.99435	1	1	0.942857	1	0.90404	0.96875	1	1	1	1	0.93913	0.960861	0.955944
17270	0.95	0.99435	1	1	0.942857	1	0.90404	0.96875	1	1	1	1	0.93913	0.960861	0.955944
17280	0.95	0.99435	1	1	0.942857	1	0.90404	0.96875	1	1	1	1	0.93913	0.960861	0.955944
17290	0.95	0.99435	1	1	0.942857	1	0.90404	0.96875	1	1	1	1	0.93913	0.960861	0.955944
17300	0.95	0.99435	1	1	0.942857	1	0.90404	0.96875	1	1	1	1	0.93913	0.960861	0.955944
17310	0.95	0.99435	1	1	0.942857	1	0.90404	0.96875	1	1	1	1	0.93913	0.960861	0.955944
17320	0.95	0.99435	1	1	0.942857	1	0.90404	0.96875	1	1	1	1	0.93913	0.960861	0.955944
17330	0.95	0.99435	1	1	0.942857	1	0.90404	0.96875	1	1	1	1	0.93913	0.960861	0.955944
17340	0.95	0.99435	1	1	0.942857	1	0.90404	0.96875	1	1	1	1	0.93913	0.960861	0.955944
17350	0.95	0.99435	1	1	0.942857	1	0.90404	0.96875	1	1	1	1	0.93913	0.960861	0.955944
17360	0.95	0.99435	1	1	0.942857	1	0.90404	0.96875	1	1	1	1	0.93913	0.960861	0.955944
17370	0.95	0.99435	1	1	0.942857	1	0.90404	0.96875	1	1	1	1	0.93913	0.960861	0.955944
17380	0.95	0.99435	1	1	0.942857	1	0.90404	0.96875	1	1	1	1	0.93913	0.960861	0.955944
17390	0.95	0.99435	1	1	0.942857	1	0.90404	0.96875	1	1	1	1	0.93913	0.960861	0.955944
17400	0.95	0.99435	1	1	0.942857	1	0.90404	0.96875	1	1	1	1	0.93913	0.960861	0.955944
17410	0.95	0.99435	1	1	0.942857	1	0.90404	0.96875	1	1	1	1	0.93913	0.960861	0.955944
17420	0.95	0.99435	1	1	0.952381	1	0.90404	0.96875	1	1	1	1	0.93913	0.96184	0.957051
17430	0.95	0.99435	1	1	0.952381	1	0.90404	0.96875	1	1	1	1	0.93913	0.96184	0.957051
17440	0.95	0.99435	1	1	0.952381	1	0.90404	0.96875	1	1	1	1	0.93913	0.96184	0.957051
17450	0.95	0.99435	1	1	0.952381	1	0.90404	0.96875	1	1	1	1	0.93913	0.96184	0.957051
17460	0.9625	0.99435	1	1	0.952381	1	0.90404	0.96875	1	1	1	1	0.93913	0.962818	0.958153
17470	0.95	0.99435	1	1	0.952381	1	0.90404	0.96875	1	1	1	1	0.93913	0.96184	0.957051
17480	0.9625	0.99435	1	1	0.942857	1	0.90404	0.96875	1	1	1	1	0.93913	0.96184	0.957047
17490	0.95	0.99435	1	1	0.942857	1	0.90404	0.96875	1	1	1	1	0.93913	0.960861	0.955944
17500	0.95	0.99435	1	1	0.942857	1	0.90404	0.96875	1	1	1	1	0.93913	0.960861	0.955944
17510	0.95	0.99435	1	1	0.942857	1	0.90404	0.96875	1	1	1	1	0.93913	0.960861	0.955944
17520	0.95	0.99435	1	1	0.942857	1	0.90404	0.96875	1	1	1	1	0.93913	0.960861	0.955944
17530	0.95	0.99435	1	1	0.942857	1	0.90404	0.96875	1	1	1	1	0.93913	0.960861	0.955944
17540	0.95	0.99435	1	1	0.942857	1	0.90404	0.96875	1	1	1	1	0.93913	0.960861	0.955944
17550	0.95	0.99435	1	1	0.942857	1	0.90404	0.96875	1	1	1	1	0.93913	0.960861	0.955944
17560	0.95	0.99435	1	1	0.942857	1	0.90404	0.96875	1	1	1	1	0.93913	0.960861	0.955944
17570	0.95	0.99435	1	1	0.942857	1	0.90404	0.96875	1	1	1	1	0.93913	0.960861	0.955944
17580	0.95	0.99435	1	1	0.942857	1	0.90404	0.96875	1	1	1	1	0.93913	0.960861	0.955944
17590	0.95	0.99435	1	1	0.942857	1	0.90404	0.96875	1	1	1	1	0.93913	0.960861	0.955944
17600	0.95	0.99435	1	1	0.952381	1	0.90404	0.96875	1	1	1	1	0.93913	0.96184	0.957051
17610	0.95	0.99435	1	1	0.952381	1	0.90404	0.96875	1	1	1	1	0.93913	0.96184	0.957051
17620	0.95	0.99435	1	1	0.952381	1	0.90404	0.96875	1	1	1	1	0.93913	0.96184	0.957051
17630	0.95	0.99435	1	1	0.942857	1	0.90404	0.96875	1	1	1	1	0.93913	0.960861	0.955944
17640	0.95	0.99435	1	1	0.952381	1	0.90404	0.96875	1	1	1	1	0.93913	0.96184	0.957051
17650	0.95	0.99435	1	1	0.952381	1	0.90404	0.96875	1	1	1	1	0.93913	0.96184	0.957051
17660	0.95	0.99435	1	1	0.952381	1	0.90404	0.96875	1	1	1	1	0.93913	0.96184	0.957051
17670	0.95	0.99435	1	1	0.942857	1	0.90404	0.96875	1	1	1	1	0.93913	0.960861	0.955944
17680	0.95	0.99435	1	1	0.942857	1	0.90404	0.96875	1	1	1	1	0.93913	0.960861	0.955944
17690	0.95	0.99435	1	1	0.942857	1	0.90404	0.96875	1	1	1	1	0.93913	0.960861	0.955944
17700	0.95	0.99435	1	1	0.942857	1	0.90404	0.96875	1	1	1	1	0.93913	0.960861	0.955944
17710	0.95	0.99435	1	1	0.942857	1	0.90404	0.96875	1	1	1	1	0.93913	0.960861	0.955944
17720	0.95	0.99435	1	1	0.942857	1	0.90404	0.96875	1	1	1	1	0.93913	0.960861	0.955944
17730	0.95	0.99435	1	1	0.942857	1	0.90404	0.96875	1	1	1	1	0.93913	0.960861	0.955944
17740	0.95	0.99435	1	1	0.942857	1	0.90404	0.96875	1	1	1	1	0.93913	0.960861	0.955944
17750	0.95	0.99435	1	1	0.942857	1	0.90404	0.96875	1	1	1	1	0.93913	0.960861	0.955944
17760	0.95	0.99435	1	1	0.942857	1	0.90404	0.96875	1	1	1	1	0.93913	0.960861	0.955944
17770	0.95	0.99435	1	1	0.942857	1	0.90404	0.96875	1	1	1	1	0.93913	0.960861	0.955944
17780	0.95	0.99435	1	1	0.942857	1	0.90404	0.96875	1	1	1	1	0.93913	0.960861	0.955944
17790	0.9625	0.99435	1	1	0.942857	1	0.90404	0.96875	1	1	1	1	0.93913	0.96184	0.957047
17800	0.9625	0.99435	1	1	0.942857	1	0.90404	0.96875	1	1	1	1	0.93913	0.96184	0.957047
17810	0.9625	0.99435	1	1	0.942857	1	0.90404	0.96875	1	1	1	1	0.93913	0.96184	0.957047
17820	0.9625	0.99435	1	1	0.942857	1	0.90404	0.96875	1	1	1	1	0.93913	0.96184	0.957047
17830	0.9625	0.99435	1	1	0.942857	1	0.90404	0.96875	1	1	1	1	0.93913	0.96184	0.957047
17840	0.9625	0.99435	1	1	0.942857	1	0.90404	0.96875	1	1	1	1	0.93913	0.96184	0.957047
17850	0.9625	0.99435	1	1	0.942857	1	0.90404	0.96875	1	1	1	1	0.93913	0.96184	0.957047
17860	0.9625	0.99435	1	1	0.942857	1	0.90404	0.96875	1	1	1	1	0.93913	0.96184	0.957047
17870	0.9625	0.99435	1	1	0.942857	1	0.90404	0.96875	1	1	1	1	0.93913	0.96184	0.957047
17880	0.9625	0.99435	1	1	0.942857	1	0.90404	0.96875	1	1	1	1	0.93913	0.96184	0.957047
17890	0.9625	0.99435	1	1	0.942857	1	0.90404	0.96875	1	1	1	1	0.93913	0.96184	0.957047
17900	0.9625	0.99435	1	1	0.942857	1	0.90404	0.96875	1	1	1	1	0.93913	0.96184	0.957047
17910	0.9625	0.99435	1	1	0.942857	1	0.90404	0.96875	1	1	1	1	0.93913	0.96184	0.957047
17920	0.9625	0.99435	1	1	0.942857	1	0.90404	0.96875	1	1	1	1	0.93913	0.96184	0.957047
17930	0.9625	0.99435	1	1	0.942857	1	0.90404	0.96875	1	1	1	1	0.93913	0.96184	0.957047
17940	0.9625	0.99435	1	1	0.942857	1	0.90404	0.96875	1	1	1	1	0.93913	0.96184	0.957047
17950	0.9625	0.99435	1	1	0.942857	1	0.90404	0.96875	1	1	1	1	0.93913	0.96184	0.957047
17960	0.9625	0.99435	1	1	0.942857	1	0.90404	0.96875	1	1	1	1	0.93913	0.96184	0.957047
17970	0.9625	0.99435	1	1	0.942857	1	0.90404	0.96875	1	1	1	1	0.93913	0.96184	0.957047
17980	0.9625	0.99435	1	1	0.942857	1	0.90404	0.96875	1	1	1	1	0.93913	0.96184	0.957047
17990	0.9625	0.99435	1	1	0.942857	1	0.90404	0.96875	1	1	1	1	0.93913	0.96184	0.957047
18000	0.9625	0.99435	1	1	0.942857	1	0.90404	0.96875	1	1	1	1	0.93913	0.96184	0.957047
18010	0.9625	0.99435	1	1	0.942857	1	0.90404	0.96875	1	1	1	1	0.93913	0.96184	0.957047
18020	0.9625	0.99435	1	1	0.942857	1	0.90404	0.96875	1	1	1	1	0.93913	0.96184	0.957047
18030	0.9625	0.99435	1	1	0.942857	1	0.90404	0.96875	1	1	1	1	0.93913	0.96184	0.957047
18040	0.9625	0.99435	1	1	0.942857	1	0.90404	0.96875	1	1	1	1	0.93913	0.96184	0.957047
18050	0.9625	0.99435	1	1	0.942857	1	0.90404	0.96875	1	1	1	1	0.93913	0.96184	0.957047
18060	0.9625	0.99435	1	1	0.942857	1	0.90404	0.96875	1	1	1	1	0.93913	0.96184	0.957047
18070	0.9625	0.99435	1	1	0.942857	1	0.90404	0.96875	1	1	1	1	0.93913	0.96184	0.957047
18080	0.9625	0.99435	1	1	0.942857	1	0.90404	0.96875	1	1	1	1	0.93913	0.96184	0.957047
18090	0.9625	0.99435	1	1	0.942857	1	0.90404	0.96875	1	1	1	1	0.93913	0.96184	0.957047
18100	0.9625	0.99435	1	1	0.942857	1	0.90404	0.96875	1	1	1	1	0.93913	0.96184	0.957047
18110	0.9625	0.99435	1	1	0.942857	1	0.90404	0.96875	1	1	1	1	0.93913	0.96184	0.957047
18120	0.9625	0.99435	1	1	0.942857	1	0.90404	0.96875	1	1	1	1	0.93913	0.96184	0.957047
18130	0.9625	0.99435	1	1	0.942857	1	0.90404	0.96875	1	1	1	1	0.93913	0.96184	0.957047
18140	0.9625	0.99435	1	1	0.942857	1	0.90404	0.96875	1	1	1	1	0.93913	0.96184	0.957047
18150	0.9625	0.99435	1	1	0.942857	1	0.90404	0.96875	1	1	1	1	0.93913	0.96184	0.957047
18160	0.9625	0.99435	1	1	0.942857	1	0.90404	0.96875	1	1	1	1	0.93913	0.96184	0.957047
18170	0.9625	0.99435	1	1	0.942857	1	0.90404	0.96875	1	1	1	1	0.93913	0.96184	0.957047
18180	0.9625	0.99435	1	1	0.942857	1	0.90404	0.96875	1	1	1	1	0.93913	0.96184	0.957047
18190	0.9625	0.99435	1	1	0.942857	1	0.90404	0.96875	1	1	1	1	0.93913	0.96184	0.957047
18200	0.9625	0.99435	1	1	0.942857	1	0.90404	0.96875	1	1	1	1	0.93913	0.96184	0.957047
18210	0.9625	0.99435	1	1	0.942857	1	0.90404	0.96875	1	1	1	1	0.93913	0.96184	0.957047
18220	0.9625	0.99435	1	1	0.942857	1	0.90404	0.96875	1	1	1	1	0.93913	0.96184	0.957047
18230	0.9625	0.99435	1	1	0.942857	1	0.90404	0.96875	1	1	1	1	0.93913	0.96184	0.957047
18240	0.9625	0.99435	1	1	0.942857	1	0.90404	0.96875	1	1	1	1	0.93913	0.96184	0.957047
18250	0.9625	0.99435	1	1	0.942857	1	0.90404	0.96875	1	1	1	1	0.93913	0.96184	0.957047
18260	0.9625	0.99435	1	1	0.942857	1	0.90404	0.96875	1	1	1	1	0.93913	0.96184	0.957047
18270	0.9625	0.99435	1	1	0.942857	1	0.90404	0.96875	1	1	1	1	0.93913	0.96184	0.957047
18280	0.9625	0.99435	1	1	0.942857	1	0.90404	0.96875	1	1	1	1	0.93913	0.96184	0.957047
18290	0.9625	0.99435	1	1	0.942857	1	0.90404	0.96875	1	1	1	1	0.93913	0.96184	0.957047
18300	0.9625	0.99435	1	1	0.942857	1	0.90404	0.96875	1	1	1	1	0.93913	0.96184	0.957047
18310	0.9625	0.99435	1	1	0.942857	1	0.90404	0.96875	1	1	1	1	0.93913	0.96184	0.957047
18320	0.9625	0.99435	1	1	0.942857	1	0.90404	0.96875	1	1	1	1	0.93913	0.96184	0.957047
18330	0.9625	0.99435	1	1	0.942857	1	0.90404	0.96875	1	1	1	1	0.93913	0.96184	0.957047
18340	0.9625	0.99435	1	1	0.942857	1	0.90404	0.96875	1	1	1	1	0.93913	0.96184	0.957047
18350	0.9625	0.99435	1	1	0.942857	1	0.90404	0.96875	1	1	1	1	0.93913	0.96184	0.957047
18360	0.9625	0.99435	1	1	0.942857	1	0.90404	0.96875	1	1	1	1	0.93913	0.96184	0.957047
18370	0.9625	0.99435	1	1	0.942857	1	0.90404	0.96875	1	1	1	1	0.93913	0.96184	0.957047
18380	0.9625	0.99435	1	1	0.942857	1	0.90404	0.96875	1	1	1	1	0.93913	0.96184	0.957047
18390	0.9625	0.99435	1	1	0.942857	1	0.90404	0.96875	1	1	1	1	0.93913	0.96184	0.957047
18400	0.9625	0.99435	1	1	0.942857	1	0.90404	0.96875	1	1	1	1	0.93913	0.96184	0.957047
18410	0.9625	0.99435	1	1	0.942857	1	0.90404	0.96875	1	1	1	1	0.93913	0.96184	0.957047
18420	0.9625	0.99435	1	1	0.942857	1	0.90404	0.96875	1	1	1	1	0.93913	0.96184	0.957047
18430	0.9625	0.99435	1	1	0.942857	1	0.90404	0.96875	1	1	1	1	0.93913	0.96184	0.957047
18440	0.9625	0.99435	1	1	0.942857	1	0.90404	0.96875	1	1	1	1	0.93913	0.96184	0.957047
18450	0.9625	0.99435	1	1	0.942857	1	0.90404	0.96875	1	1	1	1	0.93913	0.96184	0.957047
18460	0.9625	0.99435	1	1	0.942857	1	0.90404	0.96875	1	1	1	1	0.93913	0.96184	0.957047
18470	0.9625	0.99435	1	1	0.942857	1	0.90404	0.96875	1	1	1	1	0.93913	0.96184	0.957047
18480	0.9625	0.99435	1	1	0.942857	1	0.90404	0.96875	1	1	1	1	0.93913	0.96184	0.957047
18490	0.9625	0.99435	1	1	0.942857	1	0.90404	0.96875	1	1	1	1	0.93913	0.96184	0.957047
18500	0.9625	0.99435	1	1	0.942857	1	0.90404	0.96875	1	1	1	1	0.93913	0.96184	0.957047
18510	0.9625	0.99435	1	1	0.942857	1	0.90404	0.96875	1	1	1	1	0.93913	0.96184	0.957047
18520	0.9625	0.99435	1	1	0.942857	1	0.90404	0.96875	1	1	1	1	0.93913	0.96184	0.957047
18530	0.9625	0.99435	1	1	0.942857	1	0.90404	0.96875	1	1	1	1	0.93913	0.96184	0.957047
18540	0.9625	0.99435	1	1	0.942857	1	0.90404	0.96875	1	1	1	1	0.93913	0.96184	0.957047
18550	0.9625	0.99435	1	1	0.942857	1	0.90404	0.96875	1	1	1	1	0.93913	0.96184	0.957047
18560	0.9625	0.99435	1	1	0.942857	1	0.90404	0.96875	1	1	1	1	0.93913	0.96184	0.957047
18570	0.9625	0.99435	1	1	0.942857	1	0.90404	0.96875	1	1	1	1	0.93913	0.96184	0.957047
18580	0.9625	0.99435	1	1	0.942857	1	0.90404	0.96875	1	1	1	1	0.93913	0.96184	0.957047
18590	0.9625	0.99435	1	1	0.942857	1	0.90404	0.96875	1	1	1	1	0.93913	0.96184	0.957047
18600	0.9625	0.99435	1	1	0.942857	1	0.90404	0.96875	1	1	1	1	0.93913	0.96184	0.957047
18610	0.9625	0.99435	1	1	0.942857	1	0.90404	0.96875	1	1	1	1	0.93913	0.96184	0.957047
18620	0.9625	0.99435	1	1	0.942857	1	0.90404	0.96875	1	1	1	1	0.93913	0.96184	0.957047
18630	0.9625	0.99435	1	1	0.942857	1	0.90404	0.96875	1	1	1	1	0.93913	0.96184	0.957047
18640	0.9625	0.99435	1	1	0.942857	1	0.90404	0.96875	1	1	1	1	0.93913	0.96184	0.957047
18650	0.9625	0.99435	1	1	0.942857	1	0.90404	0.96875	1	1	1	1	0.93913	0.96184	0.957047
18660	0.9625	0.99435	1	1	0.942857	1	0.90404	0.96875	1	1	1	1	0.93913	0.96184	0.957047
18670	0.9625	0.99435	1	1	0.942857	1	0.90404	0.96875	1	1	1	1	0.93913	0.96184	0.957047
18680	0.9625	0.99435	1	1	0.942857	1	0.90404	0.96875	1	1	1	1	0.93913	0.96184	0.957047
18690	0.9625	0.99435	1	1	0.942857	1	0.90404	0.96875	1	1	1	1	0.93913	0.96184	0.957047
18700	0.9625	0.99435	1	1	0.942857	1	0.90404	0.96875	1	1	1	1	0.93913	0.96184	0.957047
18710	0.9625	0.99435	1	1	0.942857	1	0.90404	0.96875	1	1	1	1	0.93913	0.96184	0.957047
18720	0.9625	0.99435	1	1	0.942857	1	0.90404	0.96875	1	1	1	1	0.93913	0.96184	0.957047
18730	0.9625	0.99435	1	1	0.942857	1	0.90404	0.96875	1	1	1	1	0.93913	0.96184	0.957047
18740	0.9625	0.99435	1	1	0.942857	1	0.90404	0.96875	1	1	1	1	0.93913	0.96184	0.957047
18750	0.9625	0.99435	1	1	0.942857	1	0.90404	0.96875	1	1	1	1	0.93913	0.96184	0.957047
18760	0.9625	0.99435	1	1	0.942857	1	0.90404	0.96875	1	1	1	1	0.93913	0.96184	0.957047
18770	0.9625	0.99435	1	1	0.942857	1	0.90404	0.96875	1	1	1	1	0.93913	0.96184	0.957047
18780	0.9625	0.99435	1	1	0.942857	1	0.90404	0.96875	1	1	1	1	0.93913	0.96184	0.957047
18790	0.9625	0.99435	1	1	0.942857	1	0.90404	0.96875	1	1	1	1	0.93913	0.96184	0.957047
18800	0.9625	0.99435	1	1	0.942857	1	0.90404	0.96875	1	1	1	1	0.93913	0.96184	0.957047
18810	0.9625	0.99435	1	1	0.942857	1	0.90404	0.96875	1	1	1	1	0.93913	0.96184	0.957047
18820	0.9625	0.99435	1	1	0.942857	1	0.90404	0.96875	1	1	1	1	0.93913	0.96184	0.957047
18830	0.9625	0.99435	1	1	0.942857	1	0.90404	0.96875	1	1	1	1	0.93913	0.96184	0.957047
18840	0.9625	0.99435	1	1	0.942857	1	0.90404	0.96875	1	1	1	1	0.93913	0.96184	0.957047
18850	0.9625	0.99435	1	1	0.942857	1	0.90404	0.96875	1	1	1	1	0.93913	0.96184	0.957047
18860	0.9625	0.99435	1	1	0.942857	1	0.90404	0.96875	1	1	1	1	0.93913	0.96184	0.957047
18870	0.9625	0.99435	1	1	0.942857	1	0.90404	0.96875	1	1	1	1	0.930435	0.960861	0.955931
18880	0.9625	0.99435	1	1	0.942857	1	0.90404	0.96875	1	1	1	1	0.930435	0.960861	0.955931
18890	0.9625	0.99435	1	1	0.942857	1	0.90404	0.96875	1	1	1	1	0.930435	0.960861	0.955931
18900	0.9625	0.99435	1	1	0.942857	1	0.90404	0.96875	1	1	1	1	0.930435	0.960861	0.955931
18910	0.9625	0.99435	1	1	0.942857	1	0.90404	0.96875	1	1	1	1	0.930435	0.960861	0.955931
18920	0.9625	0.99435	1	1	0.942857	1	0.90404	0.96875	1	1	1	1	0.930435	0.960861	0.955931
18930	0.9625	0.99435	1	1	0.942857	1	0.90404	0.96875	1	1	1	1	0.930435	0.960861	0.955931
18940	0.9625	0.99435	1	1	0.942857	1	0.90404	0.96875	1	1	1	1	0.930435	0.960861	0.955931
18950	0.9625	0.99435	1	1	0.942857	1	0.90404	0.96875	1	1	1	1	0.930435	0.960861	0.955931
18960	0.9625	0.99435	1	1	0.942857	1	0.90404	0.96875	1	1	1	1	0.930435	0.960861	0.955931
18970	0.9625	0.99435	1	1	0.942857	1	0.90404	0.96875	1	1	1	1	0.930435	0.960861	0.955931
18980	0.9625	0.99435	1	1	0.942857	1	0.90404	0.96875	1	1	1	1	0.930435	0.960861	0.955931
18990	0.9625	0.99435	1	1	0.942857	1	0.90404	0.96875	1	1	1	1	0.930435	0.960861	0.955931
19000	0.9625	0.99435	1	1	0.942857	1	0.90404	0.96875	1	1	1	1	0.930435	0.960861	0.955931
19010	0.9625	0.99435	1	1	0.942857	1	0.90404	0.96875	1	1	1	1	0.930435	0.960861	0.955931
19020	0.9625	0.99435	1	1	0.942857	1	0.90404	0.96875	1	1	1	1	0.930435	0.960861	0.955931
19030	0.9625	0.99435	1	1	0.942857	1	0.90404	0.96875	1	1	1	1	0.930435	0.960861	0.955931
19040	0.9625	0.99435	1	1	0.942857	1	0.90404	0.96875	1	1	1	1	0.930435	0.960861	0.955931
19050	0.9625	0.99435	1	1	0.942857	1	0.90404	0.96875	1	1	1	1	0.930435	0.960861	0.955931
19060	0.9625	0.99435	1	1	0.942857	1	0.90404	0.96875	1	1	1	1	0.930435	0.960861	0.955931
19070	0.9625	0.99435	1	1	0.942857	1	0.90404	0.96875	1	1	1	1	0.930435	0.960861	0.955931
19080	0.9625	0.99435	1	1	0.942857	1	0.90404	0.96875	1	1	1	1	0.930435	0.960861	0.955931
19090	0.9625	0.99435	1	1	0.942857	1	0.90404	0.96875	1	1	1	1	0.930435	0.960861	0.955931
19100	0.9625	0.99435	1	1	0.942857	1	0.90404	0.96875	1	1	1	1	0.930435	0.960861	0.955931
19110	0.9625	0.99435	1	1	0.942857	1	0.90404	0.96875	1	1	1	1	0.930435	0.960861	0.955931
19120	0.9625	0.99435	1	1	0.942857	1	0.90404	0.96875	1	1	1	1	0.930435	0.960861	0.955931
19130	0.9625	0.99435	1	1	0.942857	1	0.90404	0.96875	1	1	1	1	0.930435	0.960861	0.955931
19140	0.9625	0.99435	1	1	0.942857	1	0.90404	0.96875	1	1	1	1	0.930435	0.960861	0.955931
19150	0.9625	0.99435	1	1	0.942857	1	0.90404	0.96875	1	1	1	1	0.930435	0.960861	0.955931
19160	0.9625	0.99435	1	1	0.942857	1	0.90404	0.96875	1	1	1	1	0.930435	0.960861	0.955931
19170	0.9625	0.99435	1	1	0.942857	1	0.90404	0.96875	1	1	1	1	0.930435	0.960861	0.955931
19180	0.9625	0.99435	1	1	0.942857	1	0.90404	0.96875	1	1	1	1	0.93913	0.96184	0.957047
19190	0.9625	0.99435	1	1	0.942857	1	0.90404	0.96875	1	1	1	1	0.93913	0.96184	0.957047
19200	0.9625	0.99435	1	1	0.942857	1	0.90404	0.96875	1	1	1	1	0.930435	0.960861	0.955931
19210	0.9625	0.99435	1	1	0.942857	1	0.90404	0.96875	1	1	1	1	0.930435	0.960861	0.955931
19220	0.9625	0.99435	1	1	0.942857	1	0.90404	0.96875	1	1	1	1	0.930435	0.960861	0.955931
19230	0.9625	0.99435	1	1	0.942857	1	0.90404	0.96875	1	1	1	1	0.930435	0.960861	0.955931
19240	0.9625	0.99435	1	1	0.942857	1	0.90404	0.96875	1	1	1	1	0.930435	0.960861	0.955931
19250	0.9625	0.99435	1	1	0.942857	1	0.90404	0.96875	1	1	1	1	0.930435	0.960861	0.955931
19260	0.9625	0.99435	1	1	0.942857	1	0.90404	0.96875	1	1	1	1	0.930435	0.960861	0.955931
19270	0.9625	0.99435	1	1	0.942857	1	0.90404	0.96875	1	1	1	1	0.930435	0.960861	0.955931
19280	0.9625	0.99435	1	1	0.942857	1	0.90404	0.96875	1	1	1	1	0.93913	0.96184	0.957047
19290	0.9625	0.99435	1	1	0.942857	1	0.90404	0.96875	1	1	1	1	0.930435	0.960861	0.955931
19300	0.9625	0.99435	1	1	0.942857	1	0.90404	0.96875	1	1	1	1	0.93913	0.96184	0.957047
19310	0.9625	0.99435	1	1	0.942857	1	0.90404	0.96875	1	1	1	1	0.93913	0.96184	0.957047
19320	0.9625	0.99435	1	1	0.942857	1	0.90404	0.96875	1	1	1	1	0.930435	0.960861	0.955931
19330	0.9625	0.99435	1	1	0.942857	1	0.90404	0.96875	1	1	1	1	0.930435	0.960861	0.955931
19340	0.9625	0.99435	1	1	0.942857	1	0.90404	0.96875	1	1	1	1	0.930435	0.960861	0.955931
19350	0.9625	0.99435	1	1	0.942857	1	0.90404	0.96875	1	1	1	1	0.930435	0.960861	0.955931
19360	0.9625	0.99435	1	1	0.942857	1	0.90404	0.96875	1	1	1	1	0.930435	0.960861	0.955931
19370	0.9625	0.99435	1	1	0.942857	1	0.90404	0.96875	1	1	1	1	0.930435	0.960861	0.955931
19380	0.9625	0.99435	1	1	0.942857	1	0.90404	0.96875	1	1	1	1	0.930435	0.960861	0.955931
19390	0.9625	0.99435	1	1	0.942857	1	0.90404	0.96875	1	1	1	1	0.930435	0.960861	0.955931
19400	0.9625	0.99435	1	1	0.942857	1	0.90404	0.96875	1	1	1	1	0.930435	0.960861	0.955931
19410	0.9625	0.99435	1	1	0.942857	1	0.90404	0.96875	1	1	1	1	0.930435	0.960861	0.955931
19420	0.9625	0.99435	1	1	0.942857	1	0.90404	0.96875	1	1	1	1	0.930435	0.960861	0.955931
19430	0.9625	0.99435	1	1	0.942857	1	0.90404	0.96875	1	1	1	1	0.930435	0.960861	0.955931
19440	0.9625	0.99435	1	1	0.942857	1	0.90404	0.96875	1	1	1	1	0.930435	0.960861	0.955931
19450	0.9625	0.99435	1	1	0.942857	1	0.90404	0.96875	1	1	1	1	0.930435	0.960861	0.955931
19460	0.9625	0.99435	1	1	0.942857	1	0.90404	0.96875	1	1	1	1	0.930435	0.960861	0.955931
19470	0.9625	0.99435	1	1	0.942857	1	0.90404	0.96875	1	1	1	1	0.930435	0.960861	0.955931
19480	0.9625	0.99435	1	1	0.942857	1	0.90404	0.96875	1	1	1	1	0.930435	0.960861	0.955931
19490	0.9625	0.99435	1	1	0.942857	1	0.90404	0.96875	1	1	1	1	0.930435	0.960861	0.955931
19500	0.9625	0.99435	1	1	0.942857	1	0.90404	0.96875	1	1	1	1	0.930435	0.960861	0.955931
19510	0.9625	0.99435	1	1	0.942857	1	0.90404	0.96875	1	1	1	1	0.930435	0.960861	0.955931
19520	0.9625	0.99435	1	1	0.942857	1	0.90404	0.96875	1	1	1	1	0.930435	0.960861	0.955931
19530	0.9625	0.99435	1	1	0.942857	1	0.90404	0.96875	1	1	1	1	0.930435	0.960861	0.955931
19540	0.9625	0.99435	1	1	0.942857	1	0.90404	0.96875	1	1	1	1	0.930435	0.960861	0.955931
19550	0.9625	0.99435	1	1	0.942857	1	0.90404	0.96875	1	1	1	1	0.930435	0.960861	0.955931
19560	0.9625	0.99435	1	1	0.942857	1	0.90404	0.96875	1	1	1	1	0.930435	0.960861	0.955931
19570	0.9625	0.99435	1	1	0.942857	1	0.90404	0.96875	1	1	1	1	0.930435	0.960861	0.955931
19580	0.9625	0.99435	1	1	0.942857	1	0.90404	0.96875	1	1	1	1	0.930435	0.960861	0.955931
19590	0.9625	0.99435	1	1	0.942857	1	0.90404	0.96875	1	1	1	1	0.930435	0.960861	0.955931
19600	0.9625	0.99435	1	1	0.942857	1	0.90404	0.96875	1	1	1	1	0.930435	0.960861	0.955931
19610	0.9625	0.99435	1	1	0.942857	1	0.90404	0.96875	1	1	1	1	0.930435	0.960861	0.955931
19620	0.9625	0.99435	1	1	0.942857	1	0.90404	0.96875	1	1	1	1	0.930435	0.960861	0.955931
19630	0.9625	0.99435	1	1	0.942857	1	0.90404	0.96875	1	1	1	1	0.930435	0.960861	0.955931
19640	0.9625	0.99435	1	1	0.942857	1	0.90404	0.96875	1	1	1	1	0.930435	0.960861	0.955931
19650	0.9625	0.99435	1	1	0.942857	1	0.90404	0.96875	1	1	1	1	0.930435	0.960861	0.955931
19660	0.9625	0.99435	1	1	0.942857	1	0.90404	0.96875	1	1	1	1	0.930435	0.960861	0.955931
19670	0.9625	0.99435	1	1	0.942857	1	0.90404	0.96875	1	1	1	1	0.930435	0.960861	0.955931
19680	0.9625	0.99435	1	1	0.942857	1	0.90404	0.96875	1	1	1	1	0.930435	0.960861	0.955931
19690	0.9625	0.99435	1	1	0.942857	1	0.90404	0.96875	1	1	1	1	0.930435	0.960861	0.955931
19700	0.9625	0.99435	1	1	0.942857	1	0.90404	0.96875	1	1	1	1	0.930435	0.960861	0.955931
19710	0.9625	0.99435	1	1	0.942857	1	0.90404	0.96875	1	1	1	1	0.930435	0.960861	0.955931
19720	0.9625	0.99435	1	1	0.942857	1	0.90404	0.96875	1	1	1	1	0.930435	0.960861	0.955931
19730	0.9625	0.99435	1	1	0.942857	1	0.90404	0.96875	1	1	1	1	0.930435	0.960861	0.955931
19740	0.9625	0.99435	1	1	0.942857	1	0.90404	0.96875	1	1	1	1	0.930435	0.960861	0.955931
19750	0.9625	0.99435	1	1	0.942857	1	0.90404	0.96875	1	1	1	1	0.930435	0.960861	0.955931
19760	0.9625	0.99435	1	1	0.942857	1	0.90404	0.96875	1	1	1	1	0.930435	0.960861	0.955931
19770	0.9625	0.99435	1	1	0.942857	1	0.90404	0.96875	1	1	1	1	0.930435	0.960861	0.955931
19780	0.9625	0.99435	1	1	0.942857	1	0.90404	0.96875	1	1	1	1	0.930435	0.960861	0.955931
19790	0.9625	0.99435	1	1	0.942857	1	0.90404	0.96875	1	1	1	1	0.930435	0.960861	0.955931
19800	0.9625	0.99435	1	1	0.942857	1	0.90404	0.96875	1	1	1	1	0.930435	0.960861	0.955931
19810	0.9625	0.99435	1	1	0.942857	1	0.90404	0.96875	1	1	1	1	0.930435	0.960861	0.955931
19820	0.9625	0.99435	1	1	0.942857	1	0.90404	0.96875	1	1	1	1	0.930435	0.960861	0.955931
19830	0.9625	0.99435	1	1	0.942857	1	0.90404	0.96875	1	1	1	1	0.930435	0.960861	0.955931
19840	0.9625	0.99435	1	1	0.942857	1	0.90404	0.96875	1	1	1	1	0.930435	0.960861	0.955931
19850	0.9625	0.99435	1	1	0.942857	1	0.90404	0.96875	1	1	1	1	0.930435	0.960861	0.955931
19860	0.9625	0.99435	1	1	0.942857	1	0.90404	0.96875	1	1	1	1	0.930435	0.960861	0.955931
19870	0.9625	0.99435	1	1	0.942857	1	0.90404	0.96875	1	1	1	1	0.930435	0.960861	0.955931
19880	0.9625	0.99435	1	1	0.942857	1	0.90404	0.96875	1	1	1	1	0.930435	0.960861	0.955931
19890	0.9625	0.99435	1	1	0.942857	1	0.90404	0.96875	1	1	1	1	0.930435	0.960861	0.955931
19900	0.9625	0.99435	1	1	0.942857	1	0.90404	0.96875	1	1	1	1	0.930435	0.960861	0.955931
19910	0.9625	0.99435	1	1	0.942857	1	0.90404	0.96875	1	1	1	1	0.930435	0.960861	0.955931
19920	0.9625	0.99435	1	1	0.942857	1	0.90404	0.96875	1	1	1	1	0.930435	0.960861	0.955931
19930	0.9625	0.99435	1	1	0.942857	1	0.90404	0.96875	1	1	1	1	0.930435	0.960861	0.955931
19940	0.9625	0.99435	1	1	0.942857	1	0.90404	0.96875	1	1	1	1	0.930435	0.960861	0.955931
19950	0.9625	0.99435	1	1	0.942857	1	0.90404	0.96875	1	1	1	1	0.930435	0.960861	0.955931
19960	0.9625	0.99435	1	1	0.942857	1	0.90404	0.96875	1	1	1	1	0.930435	0.960861	0.955931
19970	0.9625	0.99435	1	1	0.942857	1	0.90404	0.96875	1	1	1	1	0.930435	0.960861	0.955931
19980	0.9625	0.99435	1	1	0.942857	1	0.90404	0.96875	1	1	1	1	0.930435	0.960861	0.955931
19990	0.9625	0.99435	1	1	0.942857	1	0.90404	0.96875	1	1	1	1	0.930435	0.960861	0.955931
[truncated: 46 more rows]

## Sheet: PART
Number of features	Aerodigestive Tract	Blood	Bone	Breast	Digestive System	Kidney	Lung	Nervous System	Pancreas	Skin	Soft Tissue	Thyroid	Urogenital System	ACC	MCC
10	0.25	0.977401	0.289474	0.384615	0.142857	0.30303	0.156566	0.395833	0.419355	0.305085	0.47619	0.647059	0.165217	0.380626	0.319306
20	0.35	0.977401	0.5	0.423077	0.228571	0.484848	0.166667	0.229167	0.516129	0.389831	0.52381	0.764706	0.182609	0.411937	0.354345
30	0.2625	0.977401	0.421053	0.480769	0.304762	0.484848	0.252525	0.375	0.677419	0.474576	0.571429	0.705882	0.2	0.45499	0.395996
40	0.4125	0.977401	0.5	0.403846	0.32381	0.454545	0.212121	0.395833	0.548387	0.847458	0.428571	0.764706	0.2	0.476517	0.421174
50	0.4	0.977401	0.5	0.5	0.314286	0.333333	0.277778	0.364583	0.612903	0.830508	0.619048	0.529412	0.26087	0.493151	0.437456
60	0.475	0.977401	0.578947	0.576923	0.361905	0.575758	0.30303	0.6875	0.548387	0.847458	0.666667	0.705882	0.330435	0.564579	0.517079
70	0.4125	0.977401	0.684211	0.692308	0.371429	0.606061	0.323232	0.697917	0.483871	0.813559	0.714286	0.764706	0.373913	0.579256	0.532971
80	0.5	0.977401	0.631579	0.788462	0.428571	0.787879	0.363636	0.666667	0.483871	0.830508	0.619048	0.764706	0.217391	0.587084	0.539279
90	0.4125	0.977401	0.526316	0.769231	0.438095	0.666667	0.459596	0.739583	0.548387	0.847458	0.47619	0.705882	0.33913	0.610568	0.564751
100	0.5	0.971751	0.578947	0.769231	0.4	0.757576	0.439394	0.677083	0.677419	0.881356	0.52381	0.705882	0.365217	0.617417	0.573072
110	0.5	0.971751	0.657895	0.75	0.438095	0.727273	0.393939	0.8125	0.677419	0.847458	0.714286	0.823529	0.286957	0.621331	0.578668
120	0.55	0.971751	0.552632	0.807692	0.447619	0.757576	0.358586	0.833333	0.645161	0.847458	0.619048	0.705882	0.4	0.629159	0.587689
130	0.5125	0.983051	0.684211	0.730769	0.419048	0.757576	0.419192	0.802083	0.645161	0.881356	0.761905	0.764706	0.382609	0.638943	0.597127
140	0.5875	0.977401	0.710526	0.769231	0.466667	0.69697	0.439394	0.802083	0.709677	0.881356	0.666667	0.882353	0.452174	0.663405	0.625103
150	0.6	0.977401	0.684211	0.730769	0.495238	0.69697	0.429293	0.78125	0.580645	0.881356	0.666667	0.823529	0.530435	0.664384	0.625206
160	0.4375	0.977401	0.684211	0.730769	0.409524	0.757576	0.459596	0.791667	0.709677	0.864407	0.714286	0.823529	0.521739	0.654599	0.614063
170	0.425	0.960452	0.710526	0.673077	0.495238	0.848485	0.520202	0.84375	0.516129	0.881356	0.619048	0.705882	0.452174	0.66047	0.619623
180	0.4875	0.966102	0.710526	0.730769	0.466667	0.848485	0.378788	0.802083	0.612903	0.847458	0.666667	0.647059	0.478261	0.638943	0.598397
190	0.575	0.966102	0.763158	0.769231	0.457143	0.818182	0.419192	0.791667	0.645161	0.864407	0.809524	0.705882	0.565217	0.670254	0.633009
200	0.6375	0.966102	0.684211	0.75	0.533333	0.848485	0.40404	0.84375	0.580645	0.864407	0.666667	0.764706	0.556522	0.677104	0.641651
210	0.675	0.966102	0.763158	0.807692	0.609524	0.878788	0.474747	0.802083	0.645161	0.847458	0.761905	0.764706	0.6	0.712329	0.680283
220	0.7	0.971751	0.815789	0.788462	0.571429	0.848485	0.5	0.8125	0.677419	0.864407	0.714286	0.823529	0.652174	0.725049	0.693431
230	0.6875	0.971751	0.815789	0.730769	0.590476	0.909091	0.515152	0.802083	0.709677	0.847458	0.714286	0.941176	0.556522	0.7182	0.686161
240	0.675	0.971751	0.736842	0.807692	0.52381	0.848485	0.444444	0.8125	0.806452	0.881356	0.809524	0.941176	0.486957	0.695695	0.662986
250	0.675	0.971751	0.815789	0.788462	0.628571	0.878788	0.580808	0.885417	0.741935	0.898305	0.619048	0.941176	0.547826	0.744618	0.714407
260	0.6125	0.977401	0.842105	0.807692	0.628571	0.909091	0.565657	0.885417	0.774194	0.881356	0.714286	0.941176	0.530435	0.740705	0.710743
270	0.6875	0.966102	0.815789	0.788462	0.666667	0.848485	0.545455	0.895833	0.612903	0.881356	0.619048	0.823529	0.556522	0.735812	0.706057
280	0.625	0.966102	0.842105	0.826923	0.714286	0.878788	0.59596	0.885417	0.580645	0.881356	0.571429	0.823529	0.46087	0.735812	0.704013
290	0.775	0.966102	0.789474	0.884615	0.638095	0.878788	0.505051	0.895833	0.580645	0.847458	0.52381	0.941176	0.565217	0.734834	0.705317
300	0.7875	0.966102	0.894737	0.769231	0.628571	0.878788	0.611111	0.90625	0.806452	0.847458	0.619048	0.882353	0.513043	0.75636	0.72735
310	0.7125	0.966102	0.763158	0.807692	0.647619	0.848485	0.59596	0.864583	0.774194	0.847458	0.52381	0.882353	0.573913	0.745597	0.716088
320	0.7375	0.966102	0.736842	0.807692	0.647619	0.848485	0.631313	0.895833	0.741935	0.864407	0.619048	0.764706	0.565217	0.755382	0.726094
330	0.725	0.966102	0.736842	0.711538	0.609524	0.818182	0.580808	0.875	0.741935	0.864407	0.571429	0.823529	0.53913	0.729941	0.697558
340	0.65	0.966102	0.842105	0.807692	0.704762	0.818182	0.570707	0.875	0.774194	0.847458	0.571429	0.764706	0.565217	0.742661	0.712483
350	0.6875	0.966102	0.842105	0.807692	0.628571	0.848485	0.621212	0.895833	0.709677	0.864407	0.714286	0.764706	0.565217	0.752446	0.723199
360	0.725	0.977401	0.815789	0.730769	0.638095	0.848485	0.59596	0.916667	0.774194	0.847458	0.666667	0.823529	0.591304	0.754403	0.725701
370	0.7375	0.977401	0.815789	0.846154	0.619048	0.878788	0.60101	0.916667	0.774194	0.847458	0.714286	0.823529	0.6	0.763209	0.735681
380	0.675	0.977401	0.789474	0.769231	0.666667	0.878788	0.555556	0.875	0.709677	0.864407	0.714286	0.823529	0.591304	0.74364	0.713365
390	0.6625	0.977401	0.842105	0.807692	0.638095	0.848485	0.661616	0.90625	0.709677	0.847458	0.666667	0.823529	0.565217	0.761252	0.732031
400	0.7	0.977401	0.815789	0.788462	0.647619	0.878788	0.570707	0.927083	0.612903	0.881356	0.571429	0.823529	0.547826	0.74364	0.713647
410	0.7	0.977401	0.815789	0.846154	0.647619	0.848485	0.60101	0.916667	0.548387	0.898305	0.714286	0.705882	0.556522	0.751468	0.722512
420	0.775	0.977401	0.868421	0.769231	0.666667	0.878788	0.580808	0.927083	0.612903	0.881356	0.571429	0.764706	0.573913	0.75636	0.728087
430	0.825	0.977401	0.894737	0.807692	0.609524	0.909091	0.585859	0.927083	0.516129	0.881356	0.809524	0.764706	0.582609	0.762231	0.734833
440	0.7	0.977401	0.815789	0.807692	0.628571	0.848485	0.621212	0.864583	0.612903	0.932203	0.571429	0.823529	0.556522	0.749511	0.719149
450	0.725	0.977401	0.842105	0.769231	0.695238	0.878788	0.59596	0.895833	0.580645	0.864407	0.571429	0.823529	0.582609	0.754403	0.725559
460	0.7375	0.977401	0.815789	0.826923	0.666667	0.909091	0.636364	0.90625	0.774194	0.898305	0.619048	0.764706	0.53913	0.767123	0.739659
470	0.7625	0.977401	0.868421	0.807692	0.704762	0.909091	0.621212	0.916667	0.83871	0.915254	0.619048	0.764706	0.513043	0.772016	0.744989
480	0.6875	0.988701	0.763158	0.826923	0.657143	0.848485	0.611111	0.916667	0.677419	0.881356	0.714286	0.823529	0.617391	0.764188	0.73565
490	0.675	0.988701	0.815789	0.826923	0.657143	0.848485	0.611111	0.916667	0.83871	0.881356	0.761905	0.882353	0.53913	0.763209	0.734852
500	0.6875	0.988701	0.763158	0.826923	0.647619	0.848485	0.60101	0.927083	0.806452	0.881356	0.809524	0.823529	0.521739	0.757339	0.728937
510	0.6875	0.988701	0.763158	0.807692	0.628571	0.848485	0.606061	0.9375	0.806452	0.898305	0.809524	0.823529	0.495652	0.754403	0.725379
520	0.725	0.988701	0.763158	0.788462	0.638095	0.848485	0.590909	0.90625	0.83871	0.898305	0.761905	0.823529	0.530435	0.755382	0.727267
530	0.6875	0.988701	0.789474	0.788462	0.619048	0.848485	0.626263	0.90625	0.83871	0.898305	0.666667	0.764706	0.565217	0.759295	0.730209
540	0.675	0.988701	0.736842	0.711538	0.6	0.909091	0.631313	0.90625	0.806452	0.898305	0.619048	0.823529	0.513043	0.746575	0.716147
550	0.7625	0.988701	0.842105	0.769231	0.609524	0.848485	0.626263	0.927083	0.83871	0.881356	0.714286	0.764706	0.573913	0.768102	0.740312
560	0.7	0.988701	0.763158	0.769231	0.742857	0.878788	0.631313	0.875	0.870968	0.864407	0.666667	0.823529	0.573913	0.771037	0.743501
570	0.675	0.988701	0.763158	0.788462	0.733333	0.909091	0.606061	0.875	0.903226	0.864407	0.761905	0.823529	0.582609	0.76908	0.741672
580	0.6625	0.988701	0.815789	0.807692	0.67619	0.878788	0.616162	0.885417	0.903226	0.864407	0.761905	0.764706	0.6	0.768102	0.740861
590	0.7625	0.988701	0.815789	0.865385	0.628571	0.909091	0.621212	0.885417	0.870968	0.881356	0.809524	0.764706	0.66087	0.783757	0.759081
600	0.725	0.988701	0.842105	0.826923	0.6	0.878788	0.575758	0.864583	0.870968	0.881356	0.857143	0.764706	0.617391	0.761252	0.734138
610	0.75	0.988701	0.842105	0.807692	0.67619	0.848485	0.565657	0.875	0.870968	0.898305	0.857143	0.764706	0.6	0.767123	0.740852
620	0.7375	0.988701	0.736842	0.769231	0.666667	0.848485	0.621212	0.90625	0.806452	0.881356	0.619048	0.764706	0.591304	0.764188	0.736056
630	0.7875	0.988701	0.736842	0.730769	0.67619	0.878788	0.60101	0.90625	0.83871	0.881356	0.619048	0.705882	0.626087	0.768102	0.740867
640	0.8125	0.988701	0.763158	0.769231	0.685714	0.878788	0.611111	0.916667	0.870968	0.881356	0.52381	0.705882	0.704348	0.784736	0.759873
650	0.7875	0.988701	0.789474	0.769231	0.657143	0.878788	0.606061	0.916667	0.806452	0.881356	0.571429	0.705882	0.617391	0.76908	0.742055
660	0.7125	0.988701	0.842105	0.75	0.67619	0.878788	0.59596	0.927083	0.774194	0.881356	0.714286	0.823529	0.582609	0.765166	0.737198
670	0.725	0.988701	0.815789	0.769231	0.695238	0.878788	0.555556	0.90625	0.774194	0.881356	0.571429	0.764706	0.591304	0.755382	0.727912
680	0.7125	0.988701	0.789474	0.769231	0.695238	0.878788	0.621212	0.916667	0.774194	0.864407	0.666667	0.823529	0.573913	0.767123	0.739693
690	0.75	0.988701	0.815789	0.769231	0.72381	0.878788	0.606061	0.927083	0.83871	0.864407	0.666667	0.823529	0.582609	0.774951	0.748798
700	0.7625	0.988701	0.815789	0.75	0.714286	0.878788	0.626263	0.927083	0.83871	0.864407	0.666667	0.823529	0.556522	0.774951	0.748642
710	0.7625	0.988701	0.815789	0.711538	0.742857	0.878788	0.616162	0.927083	0.83871	0.881356	0.666667	0.823529	0.547826	0.773973	0.747415
720	0.7625	0.988701	0.789474	0.788462	0.695238	0.909091	0.606061	0.927083	0.83871	0.864407	0.619048	0.823529	0.53913	0.768102	0.74054
730	0.775	0.988701	0.789474	0.75	0.695238	0.878788	0.621212	0.916667	0.83871	0.864407	0.619048	0.823529	0.556522	0.770059	0.742833
740	0.75	0.988701	0.789474	0.730769	0.685714	0.878788	0.555556	0.895833	0.774194	0.881356	0.666667	0.764706	0.53913	0.748532	0.718977
750	0.7375	0.988701	0.789474	0.730769	0.666667	0.878788	0.590909	0.895833	0.741935	0.881356	0.714286	0.823529	0.556522	0.755382	0.72694
760	0.8	0.988701	0.763158	0.75	0.704762	0.878788	0.626263	0.90625	0.741935	0.881356	0.761905	0.823529	0.495652	0.766145	0.738752
770	0.75	0.988701	0.815789	0.75	0.695238	0.878788	0.60101	0.916667	0.741935	0.864407	0.571429	0.764706	0.521739	0.75636	0.727945
780	0.75	0.988701	0.815789	0.730769	0.704762	0.909091	0.59596	0.916667	0.741935	0.864407	0.52381	0.764706	0.53913	0.757339	0.728724
790	0.7375	0.988701	0.815789	0.75	0.666667	0.909091	0.590909	0.916667	0.741935	0.864407	0.619048	0.764706	0.573913	0.758317	0.729594
800	0.7625	0.988701	0.789474	0.75	0.67619	0.878788	0.59596	0.90625	0.774194	0.864407	0.571429	0.764706	0.6	0.762231	0.734125
810	0.75	0.988701	0.789474	0.711538	0.67619	0.848485	0.626263	0.90625	0.741935	0.864407	0.619048	0.764706	0.617391	0.766145	0.737792
820	0.775	0.988701	0.763158	0.711538	0.695238	0.848485	0.59596	0.90625	0.806452	0.864407	0.571429	0.764706	0.626087	0.765166	0.737356
830	0.8	0.988701	0.789474	0.75	0.67619	0.878788	0.606061	0.90625	0.83871	0.864407	0.619048	0.705882	0.608696	0.770059	0.742778
840	0.7875	0.988701	0.789474	0.769231	0.685714	0.878788	0.631313	0.90625	0.83871	0.864407	0.619048	0.764706	0.608696	0.776908	0.750117
850	0.7875	0.988701	0.789474	0.788462	0.695238	0.848485	0.621212	0.90625	0.83871	0.898305	0.619048	0.764706	0.608696	0.777886	0.7521
860	0.7875	0.988701	0.868421	0.846154	0.647619	0.909091	0.560606	0.9375	0.83871	0.898305	0.619048	0.823529	0.573913	0.76908	0.742917
870	0.7625	0.988701	0.894737	0.788462	0.67619	0.878788	0.590909	0.947917	0.83871	0.881356	0.619048	0.823529	0.547826	0.770059	0.743154
880	0.7625	0.988701	0.763158	0.788462	0.657143	0.878788	0.555556	0.916667	0.83871	0.898305	0.428571	0.823529	0.643478	0.761252	0.734482
890	0.775	0.988701	0.710526	0.788462	0.628571	0.878788	0.611111	0.916667	0.83871	0.898305	0.52381	0.764706	0.626087	0.767123	0.740418
900	0.7875	0.988701	0.763158	0.788462	0.590476	0.909091	0.590909	0.916667	0.806452	0.915254	0.666667	0.764706	0.573913	0.760274	0.733126
910	0.7375	0.988701	0.815789	0.769231	0.619048	0.878788	0.616162	0.916667	0.83871	0.915254	0.619048	0.764706	0.591304	0.766145	0.738963
920	0.725	0.988701	0.789474	0.769231	0.628571	0.878788	0.585859	0.90625	0.806452	0.898305	0.666667	0.823529	0.547826	0.753425	0.72536
930	0.725	0.988701	0.763158	0.826923	0.666667	0.878788	0.590909	0.916667	0.870968	0.898305	0.714286	0.823529	0.6	0.770059	0.744493
940	0.7125	0.988701	0.789474	0.826923	0.647619	0.878788	0.621212	0.916667	0.870968	0.898305	0.714286	0.823529	0.608696	0.774951	0.749037
950	0.75	0.988701	0.789474	0.826923	0.666667	0.848485	0.646465	0.90625	0.806452	0.898305	0.666667	0.823529	0.6	0.778865	0.752801
960	0.75	0.988701	0.710526	0.826923	0.657143	0.848485	0.656566	0.916667	0.774194	0.898305	0.666667	0.823529	0.582609	0.774951	0.748311
970	0.75	0.988701	0.789474	0.826923	0.619048	0.878788	0.651515	0.895833	0.774194	0.898305	0.714286	0.823529	0.591304	0.773973	0.747614
980	0.775	0.988701	0.710526	0.788462	0.647619	0.878788	0.656566	0.90625	0.806452	0.898305	0.666667	0.823529	0.617391	0.778865	0.752657
990	0.7625	0.988701	0.736842	0.788462	0.657143	0.848485	0.631313	0.90625	0.774194	0.898305	0.666667	0.823529	0.617391	0.772994	0.746501
1000	0.7125	0.988701	0.684211	0.807692	0.628571	0.878788	0.646465	0.916667	0.774194	0.898305	0.52381	0.882353	0.6	0.766145	0.738497
1010	0.6875	0.988701	0.684211	0.807692	0.619048	0.878788	0.631313	0.90625	0.774194	0.898305	0.52381	0.882353	0.6	0.759295	0.731126
1020	0.7125	0.988701	0.763158	0.788462	0.619048	0.878788	0.641414	0.885417	0.806452	0.898305	0.47619	0.823529	0.6	0.762231	0.734339
1030	0.7125	0.988701	0.763158	0.788462	0.619048	0.878788	0.646465	0.885417	0.806452	0.898305	0.47619	0.823529	0.608696	0.764188	0.736559
1040	0.7125	0.988701	0.763158	0.807692	0.609524	0.878788	0.671717	0.895833	0.806452	0.915254	0.47619	0.823529	0.6	0.770059	0.742751
1050	0.6875	0.988701	0.710526	0.788462	0.619048	0.878788	0.59596	0.895833	0.806452	0.915254	0.619048	0.823529	0.643478	0.759295	0.731297
1060	0.6875	0.988701	0.710526	0.788462	0.638095	0.878788	0.611111	0.90625	0.806452	0.915254	0.571429	0.764706	0.582609	0.75636	0.727815
1070	0.6625	0.988701	0.789474	0.826923	0.590476	0.878788	0.616162	0.90625	0.806452	0.915254	0.571429	0.764706	0.582609	0.755382	0.726537
1080	0.6875	0.988701	0.789474	0.788462	0.609524	0.878788	0.616162	0.90625	0.774194	0.915254	0.47619	0.764706	0.556522	0.751468	0.722388
1090	0.7	0.988701	0.789474	0.769231	0.609524	0.878788	0.616162	0.90625	0.774194	0.915254	0.47619	0.705882	0.582609	0.753425	0.724462
1100	0.6875	0.988701	0.763158	0.807692	0.657143	0.878788	0.626263	0.916667	0.774194	0.915254	0.52381	0.705882	0.565217	0.760274	0.732231
1110	0.7	0.988701	0.736842	0.788462	0.67619	0.878788	0.611111	0.916667	0.774194	0.915254	0.52381	0.764706	0.530435	0.755382	0.727355
1120	0.6875	0.988701	0.710526	0.788462	0.657143	0.878788	0.60101	0.916667	0.774194	0.915254	0.52381	0.764706	0.547826	0.751468	0.722643
1130	0.6875	0.988701	0.710526	0.788462	0.657143	0.878788	0.606061	0.916667	0.774194	0.898305	0.571429	0.764706	0.547826	0.752446	0.723797
1140	0.6875	0.988701	0.710526	0.788462	0.657143	0.878788	0.60101	0.916667	0.774194	0.898305	0.571429	0.764706	0.547826	0.751468	0.722707
1150	0.675	0.988701	0.763158	0.769231	0.6	0.878788	0.616162	0.916667	0.774194	0.898305	0.52381	0.823529	0.565217	0.750489	0.721383
1160	0.6875	0.988701	0.763158	0.730769	0.619048	0.878788	0.611111	0.927083	0.774194	0.898305	0.52381	0.823529	0.53913	0.748532	0.718952
1170	0.7125	0.988701	0.763158	0.769231	0.619048	0.878788	0.621212	0.916667	0.774194	0.898305	0.47619	0.823529	0.556522	0.754403	0.725697
1180	0.725	0.988701	0.789474	0.730769	0.628571	0.878788	0.590909	0.90625	0.741935	0.898305	0.47619	0.882353	0.573913	0.750489	0.722142
1190	0.725	0.988701	0.789474	0.730769	0.647619	0.878788	0.606061	0.90625	0.741935	0.898305	0.47619	0.882353	0.591304	0.757339	0.729556
1200	0.7625	0.988701	0.763158	0.75	0.666667	0.878788	0.606061	0.90625	0.741935	0.898305	0.47619	0.823529	0.582609	0.760274	0.732278
1210	0.7875	0.988701	0.763158	0.769231	0.638095	0.878788	0.611111	0.90625	0.741935	0.898305	0.47619	0.823529	0.582609	0.761252	0.733342
1220	0.7625	0.988701	0.789474	0.788462	0.619048	0.878788	0.621212	0.895833	0.741935	0.898305	0.428571	0.882353	0.608696	0.763209	0.735887
1230	0.75	0.988701	0.789474	0.807692	0.628571	0.878788	0.616162	0.90625	0.741935	0.898305	0.47619	0.882353	0.582609	0.762231	0.735038
1240	0.75	0.988701	0.763158	0.769231	0.6	0.878788	0.626263	0.916667	0.741935	0.898305	0.52381	0.823529	0.565217	0.757339	0.72968
1250	0.7375	0.988701	0.763158	0.769231	0.647619	0.878788	0.580808	0.927083	0.741935	0.898305	0.52381	0.823529	0.556522	0.752446	0.7242
1260	0.7375	0.988701	0.763158	0.769231	0.647619	0.909091	0.580808	0.927083	0.774194	0.898305	0.52381	0.823529	0.556522	0.754403	0.72637
1270	0.7375	0.988701	0.789474	0.769231	0.647619	0.878788	0.580808	0.90625	0.774194	0.898305	0.52381	0.823529	0.547826	0.751468	0.722962
1280	0.75	0.988701	0.763158	0.769231	0.647619	0.848485	0.590909	0.927083	0.774194	0.898305	0.52381	0.882353	0.547826	0.755382	0.727242
1290	0.7625	0.988701	0.815789	0.730769	0.638095	0.848485	0.606061	0.927083	0.774194	0.898305	0.619048	0.882353	0.573913	0.763209	0.736565
1300	0.725	0.988701	0.736842	0.769231	0.638095	0.848485	0.606061	0.927083	0.709677	0.898305	0.52381	0.823529	0.573913	0.754403	0.726212
1310	0.725	0.988701	0.736842	0.769231	0.638095	0.848485	0.621212	0.927083	0.709677	0.898305	0.666667	0.764706	0.565217	0.758317	0.730466
1320	0.7375	0.988701	0.763158	0.807692	0.647619	0.848485	0.606061	0.916667	0.709677	0.898305	0.666667	0.705882	0.547826	0.75636	0.728618
1330	0.7375	0.988701	0.763158	0.807692	0.666667	0.848485	0.60101	0.916667	0.709677	0.898305	0.666667	0.705882	0.547826	0.757339	0.729728
1340	0.7375	0.988701	0.736842	0.807692	0.628571	0.848485	0.661616	0.927083	0.709677	0.915254	0.52381	0.823529	0.504348	0.760274	0.731572
1350	0.7375	0.988701	0.710526	0.769231	0.657143	0.848485	0.626263	0.916667	0.709677	0.915254	0.619048	0.823529	0.530435	0.757339	0.729112
1360	0.75	0.988701	0.710526	0.788462	0.609524	0.878788	0.616162	0.90625	0.741935	0.898305	0.666667	0.764706	0.530435	0.752446	0.723909
1370	0.7375	0.988701	0.736842	0.807692	0.628571	0.878788	0.621212	0.90625	0.741935	0.898305	0.619048	0.764706	0.547826	0.757339	0.729057
1380	0.75	0.988701	0.736842	0.807692	0.638095	0.878788	0.636364	0.90625	0.709677	0.898305	0.619048	0.764706	0.53913	0.760274	0.732224
1390	0.75	0.988701	0.736842	0.807692	0.638095	0.878788	0.631313	0.90625	0.709677	0.898305	0.619048	0.764706	0.53913	0.759295	0.731244
1400	0.75	0.988701	0.789474	0.807692	0.628571	0.878788	0.656566	0.90625	0.709677	0.898305	0.619048	0.823529	0.547826	0.767123	0.739794
1410	0.725	0.988701	0.736842	0.788462	0.638095	0.878788	0.631313	0.90625	0.709677	0.898305	0.619048	0.764706	0.521739	0.754403	0.725849
1420	0.725	0.988701	0.684211	0.788462	0.628571	0.878788	0.651515	0.916667	0.709677	0.898305	0.619048	0.764706	0.530435	0.757339	0.728986
1430	0.725	0.988701	0.657895	0.75	0.657143	0.878788	0.651515	0.916667	0.709677	0.898305	0.571429	0.764706	0.521739	0.755382	0.726335
1440	0.725	0.988701	0.657895	0.769231	0.638095	0.878788	0.661616	0.916667	0.709677	0.898305	0.52381	0.823529	0.547826	0.759295	0.730732
1450	0.7375	0.988701	0.657895	0.769231	0.657143	0.848485	0.626263	0.927083	0.709677	0.898305	0.571429	0.823529	0.504348	0.751468	0.722511
1460	0.7375	0.988701	0.657895	0.788462	0.638095	0.848485	0.646465	0.927083	0.709677	0.898305	0.571429	0.823529	0.547826	0.759295	0.731299
1470	0.7375	0.988701	0.684211	0.807692	0.638095	0.848485	0.641414	0.916667	0.806452	0.898305	0.571429	0.823529	0.53913	0.761252	0.733334
1480	0.75	0.988701	0.684211	0.826923	0.628571	0.848485	0.641414	0.916667	0.806452	0.898305	0.571429	0.882353	0.573913	0.767123	0.739977
1490	0.7625	0.988701	0.684211	0.807692	0.67619	0.878788	0.631313	0.916667	0.806452	0.898305	0.52381	0.823529	0.547826	0.766145	0.739002
1500	0.775	0.988701	0.710526	0.807692	0.666667	0.909091	0.641414	0.90625	0.806452	0.898305	0.571429	0.823529	0.556522	0.771037	0.744514
1510	0.75	0.988701	0.710526	0.807692	0.619048	0.878788	0.646465	0.916667	0.806452	0.898305	0.666667	0.823529	0.573913	0.76908	0.742435
1520	0.7375	0.988701	0.710526	0.807692	0.638095	0.909091	0.631313	0.895833	0.806452	0.898305	0.666667	0.823529	0.582609	0.767123	0.740518
1530	0.75	0.988701	0.710526	0.807692	0.657143	0.878788	0.626263	0.895833	0.806452	0.898305	0.619048	0.764706	0.556522	0.763209	0.736056
1540	0.7375	0.988701	0.736842	0.826923	0.666667	0.878788	0.666667	0.895833	0.806452	0.898305	0.666667	0.823529	0.617391	0.7818	0.756493
1550	0.75	0.988701	0.763158	0.788462	0.647619	0.878788	0.636364	0.895833	0.806452	0.898305	0.666667	0.823529	0.591304	0.771037	0.744657
1560	0.7375	0.988701	0.710526	0.846154	0.657143	0.878788	0.641414	0.885417	0.806452	0.898305	0.666667	0.823529	0.53913	0.766145	0.739213
1570	0.7375	0.988701	0.789474	0.788462	0.657143	0.878788	0.641414	0.885417	0.806452	0.898305	0.619048	0.882353	0.530435	0.765166	0.73774
1580	0.7375	0.988701	0.789474	0.769231	0.657143	0.878788	0.656566	0.916667	0.806452	0.915254	0.666667	0.882353	0.556522	0.774951	0.748812
1590	0.7375	0.988701	0.763158	0.730769	0.67619	0.878788	0.621212	0.90625	0.806452	0.915254	0.666667	0.882353	0.565217	0.767123	0.740334
1600	0.7375	0.988701	0.763158	0.730769	0.67619	0.878788	0.621212	0.90625	0.806452	0.915254	0.666667	0.882353	0.556522	0.766145	0.739145
1610	0.7375	0.988701	0.736842	0.730769	0.666667	0.848485	0.641414	0.916667	0.806452	0.915254	0.619048	0.882353	0.547826	0.766145	0.739343
1620	0.75	0.988701	0.736842	0.730769	0.666667	0.848485	0.651515	0.916667	0.806452	0.915254	0.619048	0.882353	0.521739	0.766145	0.739106
1630	0.7	0.988701	0.710526	0.75	0.666667	0.848485	0.641414	0.895833	0.806452	0.915254	0.52381	0.882353	0.556522	0.760274	0.732046
1640	0.7	0.988701	0.684211	0.769231	0.647619	0.848485	0.651515	0.895833	0.83871	0.915254	0.52381	0.882353	0.573913	0.763209	0.735237
1650	0.6875	0.988701	0.657895	0.788462	0.657143	0.848485	0.671717	0.90625	0.83871	0.915254	0.666667	0.823529	0.53913	0.766145	0.738514
1660	0.7	0.983051	0.684211	0.769231	0.647619	0.878788	0.666667	0.90625	0.83871	0.898305	0.714286	0.764706	0.547826	0.765166	0.737439
1670	0.7	0.983051	0.657895	0.75	0.647619	0.878788	0.656566	0.927083	0.83871	0.898305	0.761905	0.764706	0.547826	0.764188	0.736598
1680	0.7	0.983051	0.657895	0.75	0.647619	0.878788	0.656566	0.927083	0.83871	0.898305	0.761905	0.764706	0.547826	0.764188	0.736598
1690	0.725	0.983051	0.657895	0.75	0.647619	0.878788	0.606061	0.90625	0.83871	0.898305	0.666667	0.823529	0.556522	0.754403	0.726218
1700	0.725	0.983051	0.657895	0.75	0.638095	0.878788	0.606061	0.90625	0.83871	0.915254	0.666667	0.823529	0.547826	0.753425	0.725106
1710	0.7	0.983051	0.657895	0.769231	0.638095	0.878788	0.60101	0.90625	0.806452	0.915254	0.619048	0.823529	0.556522	0.750489	0.721705
1720	0.7375	0.983051	0.657895	0.788462	0.619048	0.878788	0.565657	0.927083	0.806452	0.864407	0.714286	0.764706	0.591304	0.749511	0.721059
1730	0.725	0.983051	0.684211	0.769231	0.619048	0.878788	0.565657	0.927083	0.806452	0.864407	0.666667	0.764706	0.591304	0.747554	0.718592
1740	0.725	0.983051	0.684211	0.769231	0.619048	0.878788	0.575758	0.9375	0.806452	0.864407	0.666667	0.705882	0.582609	0.748532	0.719431
1750	0.7375	0.983051	0.710526	0.788462	0.638095	0.878788	0.611111	0.927083	0.774194	0.881356	0.619048	0.764706	0.6	0.761252	0.732852
1760	0.7625	0.983051	0.710526	0.807692	0.666667	0.848485	0.641414	0.927083	0.774194	0.898305	0.666667	0.882353	0.591304	0.774951	0.747974
1770	0.8	0.983051	0.710526	0.826923	0.67619	0.878788	0.590909	0.90625	0.806452	0.898305	0.761905	0.941176	0.504348	0.763209	0.736654
1780	0.775	0.983051	0.657895	0.826923	0.657143	0.939394	0.616162	0.895833	0.806452	0.898305	0.714286	0.941176	0.513043	0.763209	0.735572
1790	0.75	0.977401	0.657895	0.769231	0.657143	0.909091	0.621212	0.895833	0.83871	0.898305	0.666667	0.941176	0.547826	0.761252	0.732906
1800	0.75	0.977401	0.657895	0.769231	0.666667	0.909091	0.621212	0.895833	0.83871	0.898305	0.666667	0.941176	0.53913	0.761252	0.73307
1810	0.725	0.977401	0.631579	0.769231	0.67619	0.909091	0.621212	0.895833	0.83871	0.898305	0.619048	0.941176	0.547826	0.759295	0.730663
1820	0.7625	0.977401	0.657895	0.769231	0.657143	0.909091	0.611111	0.90625	0.83871	0.898305	0.619048	0.941176	0.547826	0.760274	0.732247
1830	0.7125	0.977401	0.631579	0.769231	0.657143	0.909091	0.621212	0.895833	0.83871	0.898305	0.619048	0.941176	0.53913	0.755382	0.726483
1840	0.7125	0.977401	0.631579	0.769231	0.657143	0.878788	0.616162	0.895833	0.83871	0.898305	0.619048	0.941176	0.530435	0.752446	0.722882
1850	0.7125	0.977401	0.657895	0.769231	0.657143	0.878788	0.631313	0.895833	0.83871	0.898305	0.619048	0.941176	0.530435	0.75636	0.727262
1860	0.7125	0.977401	0.657895	0.769231	0.657143	0.878788	0.631313	0.895833	0.83871	0.898305	0.619048	0.941176	0.530435	0.75636	0.727223
1870	0.75	0.977401	0.657895	0.788462	0.657143	0.878788	0.616162	0.90625	0.83871	0.898305	0.52381	0.941176	0.573913	0.761252	0.73299
1880	0.75	0.977401	0.657895	0.788462	0.657143	0.878788	0.616162	0.90625	0.83871	0.898305	0.52381	0.941176	0.573913	0.761252	0.73299
1890	0.775	0.977401	0.631579	0.807692	0.685714	0.878788	0.671717	0.895833	0.83871	0.915254	0.666667	0.941176	0.573913	0.779843	0.753183
1900	0.7875	0.977401	0.684211	0.826923	0.685714	0.878788	0.646465	0.90625	0.83871	0.915254	0.666667	0.941176	0.573913	0.779843	0.7537
1910	0.7875	0.983051	0.657895	0.807692	0.666667	0.848485	0.641414	0.916667	0.903226	0.915254	0.761905	0.882353	0.591304	0.780822	0.754671
1920	0.7875	0.983051	0.657895	0.807692	0.685714	0.848485	0.656566	0.916667	0.903226	0.915254	0.761905	0.882353	0.617391	0.78865	0.763307
1930	0.7875	0.983051	0.657895	0.807692	0.695238	0.878788	0.656566	0.916667	0.870968	0.915254	0.761905	0.882353	0.643478	0.792564	0.767918
1940	0.8125	0.983051	0.710526	0.826923	0.647619	0.939394	0.671717	0.9375	0.83871	0.915254	0.809524	0.882353	0.565217	0.790607	0.76595
1950	0.8375	0.983051	0.710526	0.826923	0.685714	0.969697	0.661616	0.9375	0.83871	0.915254	0.761905	0.882353	0.565217	0.794521	0.770257
1960	0.7875	0.983051	0.684211	0.865385	0.666667	0.939394	0.616162	0.927083	0.83871	0.915254	0.761905	0.882353	0.582609	0.780822	0.755247
1970	0.825	0.983051	0.657895	0.865385	0.666667	0.939394	0.616162	0.9375	0.83871	0.915254	0.761905	0.882353	0.565217	0.7818	0.756463
1980	0.825	0.983051	0.657895	0.865385	0.657143	0.939394	0.611111	0.9375	0.83871	0.915254	0.761905	0.882353	0.573913	0.780822	0.755268
1990	0.8125	0.983051	0.631579	0.846154	0.67619	0.909091	0.631313	0.9375	0.870968	0.915254	0.761905	0.882353	0.617391	0.78865	0.764006
2000	0.7875	0.983051	0.605263	0.826923	0.67619	0.939394	0.646465	0.9375	0.83871	0.915254	0.714286	0.882353	0.556522	0.779843	0.753574
2010	0.7625	0.983051	0.605263	0.788462	0.685714	0.909091	0.631313	0.9375	0.83871	0.864407	0.761905	0.823529	0.573913	0.772016	0.744888
2020	0.7375	0.983051	0.631579	0.75	0.685714	0.909091	0.646465	0.9375	0.83871	0.881356	0.714286	0.823529	0.591304	0.773973	0.74692
2030	0.75	0.977401	0.657895	0.75	0.695238	0.878788	0.616162	0.9375	0.83871	0.881356	0.761905	0.823529	0.582609	0.76908	0.74231
2040	0.75	0.977401	0.605263	0.769231	0.695238	0.909091	0.636364	0.9375	0.870968	0.898305	0.714286	0.823529	0.573913	0.772994	0.746492
2050	0.75	0.977401	0.605263	0.788462	0.67619	0.878788	0.646465	0.927083	0.870968	0.915254	0.666667	0.823529	0.565217	0.771037	0.744229
2060	0.7625	0.977401	0.605263	0.769231	0.67619	0.909091	0.641414	0.927083	0.83871	0.915254	0.619048	0.823529	0.591304	0.772016	0.744921
2070	0.75	0.977401	0.710526	0.788462	0.704762	0.878788	0.631313	0.927083	0.83871	0.915254	0.666667	0.823529	0.591304	0.776908	0.750404
2080	0.75	0.983051	0.684211	0.788462	0.72381	0.878788	0.636364	0.927083	0.83871	0.915254	0.666667	0.823529	0.6	0.780822	0.754823
2090	0.7375	0.983051	0.684211	0.769231	0.714286	0.848485	0.606061	0.947917	0.870968	0.898305	0.619048	0.823529	0.582609	0.770059	0.743157
2100	0.725	0.983051	0.684211	0.769231	0.752381	0.848485	0.631313	0.947917	0.870968	0.898305	0.619048	0.823529	0.582609	0.777886	0.751507
2110	0.7375	0.983051	0.631579	0.769231	0.72381	0.878788	0.636364	0.947917	0.870968	0.898305	0.666667	0.823529	0.573913	0.77593	0.749306
2120	0.725	0.983051	0.684211	0.769231	0.72381	0.848485	0.641414	0.947917	0.870968	0.898305	0.666667	0.823529	0.565217	0.77593	0.7495
2130	0.725	0.983051	0.684211	0.769231	0.704762	0.848485	0.626263	0.927083	0.870968	0.898305	0.666667	0.823529	0.573913	0.770059	0.743464
2140	0.725	0.983051	0.684211	0.769231	0.704762	0.848485	0.631313	0.9375	0.870968	0.898305	0.666667	0.823529	0.573913	0.772016	0.745368
2150	0.7125	0.983051	0.684211	0.788462	0.695238	0.848485	0.631313	0.947917	0.83871	0.898305	0.666667	0.823529	0.582609	0.772016	0.745319
2160	0.7375	0.983051	0.684211	0.826923	0.666667	0.848485	0.626263	0.947917	0.83871	0.898305	0.619048	0.823529	0.634783	0.776908	0.751451
2170	0.725	0.983051	0.631579	0.865385	0.619048	0.878788	0.621212	0.927083	0.806452	0.898305	0.571429	0.823529	0.608696	0.764188	0.737428
2180	0.725	0.983051	0.631579	0.865385	0.609524	0.909091	0.616162	0.927083	0.806452	0.898305	0.571429	0.823529	0.626087	0.765166	0.738669
2190	0.7375	0.977401	0.657895	0.865385	0.619048	0.848485	0.636364	0.927083	0.83871	0.898305	0.571429	0.823529	0.565217	0.763209	0.735858
2200	0.725	0.977401	0.631579	0.865385	0.657143	0.848485	0.636364	0.947917	0.83871	0.898305	0.761905	0.823529	0.608696	0.77593	0.74971
2210	0.7375	0.977401	0.631579	0.865385	0.657143	0.878788	0.606061	0.9375	0.806452	0.898305	0.761905	0.823529	0.608696	0.770059	0.743564
2220	0.7375	0.977401	0.578947	0.846154	0.628571	0.909091	0.590909	0.9375	0.806452	0.898305	0.761905	0.823529	0.634783	0.765166	0.738475
2230	0.775	0.977401	0.578947	0.846154	0.609524	0.909091	0.590909	0.927083	0.806452	0.898305	0.714286	0.882353	0.643478	0.766145	0.739718
2240	0.7625	0.977401	0.605263	0.846154	0.619048	0.909091	0.565657	0.927083	0.806452	0.898305	0.714286	0.882353	0.669565	0.765166	0.73909
2250	0.7625	0.977401	0.605263	0.846154	0.619048	0.909091	0.555556	0.927083	0.806452	0.898305	0.714286	0.882353	0.652174	0.761252	0.734881
2260	0.775	0.977401	0.657895	0.846154	0.609524	0.909091	0.550505	0.927083	0.806452	0.898305	0.714286	0.882353	0.634783	0.760274	0.733906
2270	0.7625	0.977401	0.657895	0.826923	0.628571	0.909091	0.540404	0.927083	0.806452	0.881356	0.714286	0.882353	0.617391	0.755382	0.728053
2280	0.7625	0.977401	0.657895	0.826923	0.628571	0.909091	0.540404	0.927083	0.806452	0.881356	0.714286	0.882353	0.617391	0.755382	0.728053
2290	0.775	0.977401	0.657895	0.826923	0.628571	0.909091	0.565657	0.927083	0.806452	0.881356	0.714286	0.882353	0.626087	0.762231	0.735527
2300	0.7375	0.977401	0.684211	0.826923	0.67619	0.909091	0.580808	0.947917	0.83871	0.881356	0.714286	0.882353	0.582609	0.766145	0.739612
2310	0.725	0.977401	0.684211	0.846154	0.657143	0.909091	0.621212	0.9375	0.83871	0.881356	0.714286	0.882353	0.608696	0.773973	0.748003
2320	0.725	0.977401	0.657895	0.788462	0.657143	0.909091	0.641414	0.9375	0.83871	0.881356	0.619048	0.882353	0.6	0.771037	0.743887
2330	0.725	0.977401	0.684211	0.769231	0.647619	0.909091	0.631313	0.9375	0.83871	0.881356	0.619048	0.882353	0.608696	0.76908	0.741982
2340	0.725	0.977401	0.684211	0.769231	0.638095	0.909091	0.621212	0.9375	0.83871	0.881356	0.619048	0.882353	0.608696	0.766145	0.738769
2350	0.7375	0.977401	0.657895	0.769231	0.638095	0.878788	0.626263	0.9375	0.83871	0.881356	0.619048	0.882353	0.617391	0.767123	0.739684
2360	0.7375	0.977401	0.631579	0.788462	0.638095	0.909091	0.616162	0.9375	0.83871	0.881356	0.619048	0.882353	0.626087	0.767123	0.739974
2370	0.7375	0.977401	0.684211	0.788462	0.619048	0.878788	0.631313	0.9375	0.83871	0.881356	0.666667	0.882353	0.626087	0.770059	0.742923
2380	0.7375	0.977401	0.684211	0.807692	0.628571	0.909091	0.631313	0.947917	0.83871	0.881356	0.714286	0.941176	0.634783	0.776908	0.750675
2390	0.7375	0.977401	0.684211	0.826923	0.628571	0.909091	0.631313	0.9375	0.83871	0.881356	0.714286	0.941176	0.634783	0.776908	0.750844
2400	0.775	0.971751	0.736842	0.826923	0.638095	0.878788	0.651515	0.927083	0.806452	0.881356	0.714286	0.941176	0.626087	0.7818	0.756266
2410	0.775	0.971751	0.710526	0.846154	0.657143	0.909091	0.646465	0.927083	0.806452	0.881356	0.714286	0.941176	0.643478	0.785714	0.760897
2420	0.7625	0.971751	0.763158	0.826923	0.657143	0.878788	0.631313	0.927083	0.806452	0.881356	0.714286	0.941176	0.634783	0.780822	0.755536
2430	0.75	0.971751	0.763158	0.826923	0.666667	0.909091	0.626263	0.927083	0.806452	0.881356	0.714286	0.882353	0.652174	0.7818	0.75677
2440	0.75	0.971751	0.736842	0.865385	0.67619	0.878788	0.646465	0.9375	0.806452	0.881356	0.619048	0.882353	0.617391	0.7818	0.756796
2450	0.75	0.971751	0.736842	0.865385	0.67619	0.878788	0.651515	0.9375	0.806452	0.881356	0.619048	0.882353	0.617391	0.782779	0.757786
2460	0.75	0.971751	0.736842	0.884615	0.714286	0.878788	0.611111	0.9375	0.806452	0.881356	0.619048	0.882353	0.617391	0.779843	0.75471
2470	0.7875	0.971751	0.763158	0.865385	0.704762	0.878788	0.606061	0.947917	0.806452	0.881356	0.666667	0.941176	0.634783	0.785714	0.761307
2480	0.7	0.971751	0.789474	0.788462	0.657143	0.848485	0.646465	0.927083	0.774194	0.864407	0.666667	0.941176	0.547826	0.764188	0.736475
2490	0.725	0.971751	0.789474	0.788462	0.647619	0.878788	0.641414	0.9375	0.774194	0.864407	0.666667	0.941176	0.556522	0.767123	0.739944
2500	0.7375	0.971751	0.789474	0.807692	0.638095	0.848485	0.606061	0.927083	0.774194	0.864407	0.619048	0.941176	0.591304	0.762231	0.734772
2510	0.7375	0.971751	0.789474	0.769231	0.638095	0.848485	0.636364	0.916667	0.774194	0.864407	0.666667	0.941176	0.6	0.767123	0.740058
2520	0.7375	0.971751	0.815789	0.788462	0.638095	0.848485	0.641414	0.916667	0.774194	0.864407	0.619048	0.941176	0.591304	0.768102	0.741089
2530	0.7375	0.971751	0.815789	0.788462	0.638095	0.848485	0.631313	0.916667	0.774194	0.864407	0.619048	0.941176	0.591304	0.766145	0.738939
2540	0.7375	0.971751	0.763158	0.769231	0.628571	0.848485	0.616162	0.916667	0.774194	0.864407	0.619048	0.882353	0.617391	0.761252	0.733123
2550	0.7125	0.971751	0.763158	0.807692	0.628571	0.848485	0.590909	0.916667	0.774194	0.881356	0.619048	0.882353	0.643478	0.760274	0.732214
2560	0.7125	0.971751	0.763158	0.807692	0.628571	0.848485	0.590909	0.916667	0.774194	0.881356	0.619048	0.882353	0.643478	0.760274	0.732214
2570	0.725	0.971751	0.789474	0.846154	0.647619	0.848485	0.60101	0.916667	0.774194	0.881356	0.761905	0.882353	0.634783	0.770059	0.743386
2580	0.725	0.971751	0.789474	0.846154	0.647619	0.848485	0.59596	0.916667	0.774194	0.881356	0.761905	0.882353	0.626087	0.768102	0.741059
2590	0.725	0.971751	0.789474	0.846154	0.647619	0.848485	0.60101	0.916667	0.774194	0.881356	0.761905	0.882353	0.626087	0.76908	0.742183
2600	0.7375	0.971751	0.789474	0.846154	0.647619	0.848485	0.590909	0.916667	0.774194	0.881356	0.761905	0.882353	0.617391	0.767123	0.740204
2610	0.7	0.971751	0.789474	0.826923	0.67619	0.848485	0.585859	0.916667	0.806452	0.881356	0.714286	0.823529	0.617391	0.764188	0.736453
2620	0.675	0.971751	0.736842	0.826923	0.685714	0.878788	0.590909	0.916667	0.806452	0.881356	0.666667	0.823529	0.6	0.760274	0.7328
2630	0.6875	0.971751	0.736842	0.807692	0.695238	0.878788	0.590909	0.916667	0.806452	0.881356	0.666667	0.823529	0.6	0.761252	0.73441
2640	0.6875	0.971751	0.736842	0.807692	0.695238	0.878788	0.60101	0.916667	0.806452	0.881356	0.761905	0.823529	0.6	0.765166	0.738491
2650	0.6875	0.971751	0.736842	0.826923	0.685714	0.909091	0.59596	0.916667	0.806452	0.881356	0.761905	0.823529	0.608696	0.766145	0.739694
2660	0.7	0.971751	0.789474	0.788462	0.67619	0.939394	0.59596	0.927083	0.806452	0.881356	0.714286	0.882353	0.582609	0.765166	0.738044
2670	0.7375	0.971751	0.894737	0.807692	0.67619	0.909091	0.641414	0.885417	0.83871	0.881356	0.619048	0.823529	0.591304	0.77593	0.749675
2680	0.7375	0.971751	0.894737	0.807692	0.67619	0.909091	0.646465	0.885417	0.806452	0.881356	0.619048	0.823529	0.591304	0.77593	0.749733
2690	0.7375	0.971751	0.868421	0.807692	0.685714	0.909091	0.626263	0.885417	0.806452	0.881356	0.619048	0.823529	0.608696	0.773973	0.747973
2700	0.7625	0.971751	0.842105	0.826923	0.704762	0.909091	0.621212	0.885417	0.806452	0.881356	0.619048	0.764706	0.591304	0.773973	0.748134
2710	0.7125	0.971751	0.789474	0.807692	0.704762	0.878788	0.641414	0.895833	0.806452	0.915254	0.666667	0.823529	0.556522	0.771037	0.744632
2720	0.7125	0.971751	0.789474	0.807692	0.714286	0.878788	0.636364	0.895833	0.83871	0.915254	0.666667	0.882353	0.556522	0.772994	0.747103
2730	0.7	0.971751	0.815789	0.826923	0.695238	0.878788	0.641414	0.885417	0.83871	0.915254	0.761905	0.941176	0.591304	0.778865	0.753834
2740	0.725	0.971751	0.763158	0.807692	0.695238	0.878788	0.606061	0.895833	0.83871	0.898305	0.619048	0.882353	0.573913	0.765166	0.738629
2750	0.7125	0.971751	0.763158	0.807692	0.67619	0.878788	0.60101	0.885417	0.83871	0.881356	0.714286	0.882353	0.565217	0.760274	0.733094
2760	0.725	0.971751	0.763158	0.807692	0.67619	0.909091	0.590909	0.885417	0.83871	0.881356	0.714286	0.882353	0.547826	0.758317	0.730912
2770	0.7125	0.971751	0.763158	0.807692	0.67619	0.909091	0.606061	0.895833	0.83871	0.881356	0.666667	0.882353	0.547826	0.760274	0.732876
2780	0.7125	0.971751	0.763158	0.807692	0.67619	0.909091	0.59596	0.895833	0.83871	0.881356	0.666667	0.882353	0.556522	0.759295	0.731782
2790	0.7125	0.971751	0.763158	0.788462	0.685714	0.909091	0.575758	0.895833	0.870968	0.881356	0.714286	0.882353	0.530435	0.754403	0.726446
2800	0.7125	0.971751	0.763158	0.788462	0.685714	0.878788	0.575758	0.895833	0.870968	0.898305	0.761905	0.823529	0.513043	0.752446	0.724289
2810	0.725	0.971751	0.763158	0.788462	0.714286	0.878788	0.570707	0.895833	0.870968	0.898305	0.761905	0.823529	0.504348	0.754403	0.726376
2820	0.725	0.971751	0.763158	0.769231	0.714286	0.848485	0.560606	0.895833	0.870968	0.898305	0.761905	0.823529	0.521739	0.752446	0.724363
2830	0.725	0.971751	0.815789	0.788462	0.714286	0.878788	0.555556	0.90625	0.870968	0.898305	0.761905	0.882353	0.530435	0.758317	0.731349
2840	0.725	0.971751	0.815789	0.788462	0.714286	0.878788	0.570707	0.90625	0.870968	0.915254	0.761905	0.882353	0.53913	0.763209	0.736681
2850	0.7375	0.971751	0.815789	0.807692	0.704762	0.878788	0.565657	0.90625	0.870968	0.932203	0.761905	0.882353	0.547826	0.765166	0.73903
2860	0.725	0.971751	0.815789	0.788462	0.714286	0.909091	0.59596	0.90625	0.870968	0.915254	0.761905	0.882353	0.530435	0.768102	0.742021
2870	0.7125	0.971751	0.815789	0.788462	0.714286	0.909091	0.59596	0.90625	0.870968	0.915254	0.761905	0.882353	0.530435	0.767123	0.740889
2880	0.7125	0.971751	0.815789	0.788462	0.714286	0.909091	0.59596	0.90625	0.870968	0.915254	0.761905	0.882353	0.530435	0.767123	0.740889
2890	0.7125	0.971751	0.815789	0.788462	0.714286	0.909091	0.59596	0.90625	0.870968	0.915254	0.761905	0.882353	0.530435	0.767123	0.740889
2900	0.7125	0.971751	0.815789	0.807692	0.704762	0.909091	0.606061	0.90625	0.870968	0.932203	0.761905	0.882353	0.521739	0.76908	0.743503
2910	0.725	0.971751	0.815789	0.826923	0.695238	0.909091	0.590909	0.90625	0.870968	0.932203	0.761905	0.882353	0.547826	0.770059	0.744803
2920	0.725	0.971751	0.815789	0.826923	0.695238	0.909091	0.590909	0.90625	0.870968	0.932203	0.761905	0.882353	0.547826	0.770059	0.744803
2930	0.725	0.971751	0.789474	0.788462	0.704762	0.878788	0.59596	0.90625	0.903226	0.915254	0.666667	0.823529	0.53913	0.764188	0.737422
2940	0.725	0.971751	0.789474	0.769231	0.714286	0.878788	0.606061	0.90625	0.903226	0.932203	0.666667	0.823529	0.547826	0.768102	0.741628
2950	0.725	0.971751	0.789474	0.769231	0.704762	0.878788	0.580808	0.90625	0.903226	0.932203	0.761905	0.823529	0.547826	0.764188	0.737786
2960	0.725	0.971751	0.789474	0.788462	0.714286	0.878788	0.60101	0.90625	0.903226	0.932203	0.714286	0.823529	0.547826	0.76908	0.742795
2970	0.725	0.971751	0.789474	0.788462	0.72381	0.878788	0.60101	0.90625	0.903226	0.932203	0.666667	0.823529	0.547826	0.76908	0.742867
2980	0.7125	0.971751	0.789474	0.788462	0.714286	0.878788	0.611111	0.90625	0.903226	0.932203	0.666667	0.823529	0.530435	0.767123	0.740558
2990	0.725	0.971751	0.789474	0.788462	0.72381	0.878788	0.60101	0.90625	0.903226	0.932203	0.619048	0.764706	0.53913	0.766145	0.739487
3000	0.725	0.971751	0.789474	0.807692	0.72381	0.878788	0.60101	0.90625	0.870968	0.966102	0.571429	0.764706	0.53913	0.767123	0.741002

## Sheet: RIPPER
Number of features	Aerodigestive Tract	Blood	Bone	Breast	Digestive System	Kidney	Lung	Nervous System	Pancreas	Skin	Soft Tissue	Thyroid	Urogenital System	ACC	MCC
10	0.0875	0.983051	0.315789	0.192308	0.095238	0.212121	0.141414	0.072917	0.322581	0.237288	0.190476	0.647059	0.2	0.310176	0.234954
20	0.225	0.977401	0.421053	0.346154	0.161905	0.212121	0.191919	0.21875	0.354839	0.40678	0.285714	0.705882	0.095652	0.363992	0.307929
30	0.3	0.949153	0.421053	0.384615	0.2	0.484848	0.141414	0.28125	0.483871	0.440678	0.333333	0.823529	0.13913	0.389432	0.335382
40	0.3875	0.949153	0.368421	0.365385	0.219048	0.515152	0.227273	0.34375	0.580645	0.79661	0.47619	0.764706	0.173913	0.448141	0.396172
50	0.375	0.960452	0.5	0.461538	0.247619	0.606061	0.141414	0.489583	0.580645	0.694915	0.428571	0.764706	0.173913	0.45499	0.407144
60	0.35	0.971751	0.552632	0.557692	0.32381	0.515152	0.29798	0.583333	0.548387	0.830508	0.428571	0.705882	0.147826	0.508806	0.456404
70	0.3375	0.954802	0.473684	0.615385	0.304762	0.666667	0.262626	0.666667	0.645161	0.779661	0.52381	0.823529	0.313043	0.531311	0.484585
80	0.425	0.954802	0.5	0.634615	0.285714	0.757576	0.368687	0.666667	0.548387	0.779661	0.619048	0.705882	0.286957	0.555773	0.508672
90	0.5125	0.966102	0.710526	0.692308	0.409524	0.69697	0.287879	0.760417	0.548387	0.830508	0.666667	0.647059	0.304348	0.584149	0.542401
100	0.5375	0.943503	0.578947	0.634615	0.390476	0.515152	0.323232	0.708333	0.645161	0.762712	0.666667	0.705882	0.313043	0.569472	0.522583
110	0.4875	0.960452	0.631579	0.557692	0.352381	0.666667	0.318182	0.708333	0.677419	0.779661	0.619048	0.764706	0.295652	0.566536	0.520479
120	0.625	0.926554	0.631579	0.653846	0.390476	0.636364	0.313131	0.625	0.548387	0.864407	0.47619	0.647059	0.330435	0.57045	0.526143
130	0.4375	0.932203	0.684211	0.692308	0.438095	0.69697	0.343434	0.739583	0.677419	0.830508	0.571429	0.647059	0.252174	0.579256	0.534355
140	0.5375	0.943503	0.657895	0.653846	0.4	0.818182	0.323232	0.791667	0.645161	0.813559	0.619048	0.647059	0.347826	0.596869	0.554316
150	0.45	0.966102	0.684211	0.673077	0.419048	0.878788	0.393939	0.739583	0.709677	0.830508	0.761905	0.823529	0.486957	0.633072	0.592516
160	0.5	0.915254	0.736842	0.692308	0.438095	0.818182	0.343434	0.75	0.612903	0.813559	0.619048	0.764706	0.426087	0.607632	0.567737
170	0.575	0.898305	0.605263	0.596154	0.380952	0.666667	0.373737	0.760417	0.741935	0.762712	0.761905	0.823529	0.391304	0.597847	0.554085
180	0.5	0.926554	0.710526	0.711538	0.409524	0.757576	0.363636	0.6875	0.709677	0.813559	0.714286	0.764706	0.46087	0.611546	0.570705
190	0.4875	0.960452	0.684211	0.673077	0.361905	0.787879	0.363636	0.729167	0.709677	0.847458	0.619048	0.705882	0.417391	0.607632	0.566846
200	0.625	0.915254	0.657895	0.769231	0.352381	0.818182	0.424242	0.75	0.580645	0.79661	0.761905	0.705882	0.452174	0.62818	0.586274
210	0.5875	0.949153	0.842105	0.692308	0.447619	0.727273	0.484848	0.739583	0.677419	0.830508	0.571429	0.764706	0.46087	0.654599	0.615858
220	0.65	0.954802	0.894737	0.519231	0.542857	0.787879	0.439394	0.78125	0.645161	0.864407	0.666667	0.882353	0.408696	0.659491	0.621848
230	0.7	0.960452	0.710526	0.730769	0.466667	0.727273	0.484848	0.802083	0.645161	0.830508	0.571429	0.941176	0.469565	0.67319	0.636188
240	0.6125	0.943503	0.736842	0.75	0.514286	0.727273	0.444444	0.770833	0.677419	0.830508	0.666667	0.647059	0.504348	0.661448	0.624299
250	0.6	0.966102	0.605263	0.75	0.552381	0.848485	0.464646	0.791667	0.709677	0.779661	0.857143	0.823529	0.521739	0.680039	0.645119
260	0.675	0.937853	0.763158	0.673077	0.542857	0.818182	0.464646	0.6875	0.709677	0.813559	0.52381	0.823529	0.504348	0.664384	0.62856
270	0.6125	0.949153	0.578947	0.596154	0.657143	0.727273	0.550505	0.6875	0.83871	0.830508	0.571429	0.764706	0.504348	0.681018	0.644009
280	0.6125	0.937853	0.763158	0.75	0.533333	0.787879	0.565657	0.802083	0.741935	0.898305	0.619048	0.882353	0.573913	0.708415	0.674652
290	0.65	0.971751	0.842105	0.730769	0.580952	0.787879	0.494949	0.75	0.741935	0.813559	0.761905	0.823529	0.530435	0.697652	0.664727
300	0.6875	0.932203	0.631579	0.769231	0.533333	0.787879	0.494949	0.770833	0.677419	0.830508	0.714286	0.823529	0.547826	0.684932	0.64927
310	0.65	0.898305	0.684211	0.826923	0.542857	0.818182	0.479798	0.822917	0.741935	0.864407	0.666667	0.764706	0.565217	0.688845	0.655611
320	0.5875	0.915254	0.684211	0.730769	0.657143	0.848485	0.505051	0.822917	0.774194	0.813559	0.666667	0.764706	0.486957	0.688845	0.654182
330	0.7625	0.915254	0.684211	0.692308	0.580952	0.787879	0.494949	0.6875	0.774194	0.813559	0.857143	0.941176	0.504348	0.684932	0.649666
340	0.6125	0.926554	0.815789	0.75	0.638095	0.818182	0.555556	0.78125	0.774194	0.711864	0.857143	0.823529	0.434783	0.694716	0.659988
350	0.775	0.920904	0.763158	0.730769	0.619048	0.848485	0.545455	0.822917	0.774194	0.864407	0.904762	0.705882	0.495652	0.719178	0.68783
360	0.7125	0.949153	0.789474	0.730769	0.561905	0.757576	0.565657	0.791667	0.709677	0.79661	0.666667	0.941176	0.530435	0.709393	0.677084
370	0.725	0.920904	0.710526	0.75	0.657143	0.727273	0.560606	0.78125	0.741935	0.813559	0.809524	0.764706	0.530435	0.712329	0.680347
380	0.55	0.909605	0.815789	0.711538	0.6	0.727273	0.494949	0.78125	0.870968	0.847458	0.666667	0.588235	0.556522	0.682975	0.647769
390	0.625	0.920904	0.605263	0.653846	0.590476	0.787879	0.520202	0.770833	0.774194	0.728814	0.761905	0.823529	0.504348	0.675147	0.638444
400	0.575	0.926554	0.868421	0.75	0.609524	0.757576	0.474747	0.802083	0.774194	0.847458	0.761905	0.882353	0.547826	0.694716	0.661285
410	0.7625	0.887006	0.736842	0.730769	0.561905	0.848485	0.565657	0.770833	0.741935	0.830508	0.761905	0.882353	0.478261	0.699609	0.665953
420	0.6875	0.932203	0.763158	0.692308	0.52381	0.787879	0.555556	0.75	0.677419	0.813559	0.857143	0.764706	0.469565	0.686888	0.651749
430	0.75	0.915254	0.815789	0.75	0.542857	0.666667	0.555556	0.78125	0.709677	0.847458	0.857143	1	0.495652	0.704501	0.671665
440	0.6625	0.898305	0.763158	0.692308	0.619048	0.727273	0.535354	0.708333	0.612903	0.762712	0.761905	0.823529	0.530435	0.680039	0.644126
450	0.75	0.898305	0.631579	0.730769	0.628571	0.787879	0.535354	0.729167	0.612903	0.779661	0.761905	0.647059	0.504348	0.683953	0.647556
460	0.7	0.920904	0.736842	0.730769	0.6	0.727273	0.59596	0.802083	0.774194	0.813559	0.666667	0.823529	0.53913	0.713307	0.679531
470	0.7125	0.864407	0.710526	0.711538	0.6	0.787879	0.535354	0.770833	0.774194	0.745763	0.714286	0.823529	0.495652	0.681996	0.645836
480	0.8125	0.920904	0.710526	0.692308	0.657143	0.818182	0.520202	0.78125	0.870968	0.813559	0.809524	0.764706	0.486957	0.710372	0.67834
490	0.7375	0.887006	0.684211	0.75	0.590476	0.818182	0.585859	0.802083	0.741935	0.728814	0.761905	0.823529	0.434783	0.693738	0.658807
500	0.725	0.903955	0.842105	0.769231	0.6	0.727273	0.530303	0.760417	0.709677	0.79661	0.809524	0.705882	0.426087	0.686888	0.652392
510	0.725	0.870056	0.684211	0.788462	0.6	0.818182	0.616162	0.78125	0.806452	0.898305	0.666667	0.941176	0.434783	0.708415	0.674193
520	0.75	0.858757	0.631579	0.730769	0.67619	0.848485	0.616162	0.71875	0.709677	0.728814	0.666667	0.882353	0.521739	0.702544	0.668654
530	0.725	0.875706	0.710526	0.653846	0.666667	0.818182	0.525253	0.739583	0.774194	0.79661	0.761905	0.823529	0.469565	0.68591	0.651061
540	0.5875	0.887006	0.710526	0.75	0.571429	0.878788	0.60101	0.770833	0.677419	0.813559	0.52381	0.823529	0.443478	0.681996	0.644694
550	0.625	0.892655	0.763158	0.634615	0.495238	0.787879	0.575758	0.739583	0.677419	0.864407	0.714286	0.882353	0.478261	0.675147	0.636621
560	0.6625	0.920904	0.657895	0.615385	0.638095	0.818182	0.590909	0.78125	0.774194	0.847458	0.761905	0.823529	0.547826	0.710372	0.675975
570	0.6875	0.864407	0.736842	0.730769	0.628571	0.848485	0.560606	0.802083	0.870968	0.813559	0.714286	0.941176	0.46087	0.699609	0.666889
580	0.65	0.881356	0.710526	0.692308	0.666667	0.727273	0.575758	0.729167	0.774194	0.830508	0.619048	0.941176	0.513043	0.694716	0.659563
590	0.6625	0.892655	0.815789	0.711538	0.590476	0.727273	0.555556	0.75	0.870968	0.79661	0.761905	0.882353	0.582609	0.703523	0.669824
600	0.7125	0.903955	0.710526	0.730769	0.638095	0.757576	0.606061	0.802083	0.677419	0.779661	0.714286	0.705882	0.53913	0.71135	0.676897
610	0.675	0.898305	0.736842	0.634615	0.571429	0.787879	0.60101	0.802083	0.806452	0.79661	0.809524	0.647059	0.46087	0.693738	0.65736
620	0.625	0.881356	0.631579	0.615385	0.657143	0.666667	0.616162	0.71875	0.806452	0.847458	0.619048	0.588235	0.486957	0.682975	0.645172
630	0.6875	0.903955	0.684211	0.615385	0.542857	0.818182	0.626263	0.802083	0.774194	0.864407	0.761905	0.588235	0.486957	0.699609	0.664862
640	0.6125	0.898305	0.815789	0.653846	0.704762	0.727273	0.590909	0.739583	0.83871	0.813559	0.761905	0.882353	0.443478	0.699609	0.664731
650	0.725	0.892655	0.789474	0.769231	0.619048	0.848485	0.590909	0.739583	0.935484	0.79661	0.809524	0.764706	0.469565	0.71135	0.679718
660	0.6375	0.864407	0.815789	0.846154	0.571429	0.909091	0.545455	0.729167	0.806452	0.864407	0.761905	0.764706	0.452174	0.688845	0.654552
670	0.5875	0.898305	0.736842	0.711538	0.67619	0.818182	0.575758	0.791667	0.83871	0.779661	0.809524	0.882353	0.469565	0.701566	0.668266
680	0.5125	0.870056	0.789474	0.692308	0.590476	0.666667	0.590909	0.729167	0.935484	0.779661	0.761905	0.941176	0.426087	0.67319	0.634791
690	0.6375	0.870056	0.789474	0.673077	0.571429	0.666667	0.621212	0.760417	0.806452	0.779661	0.428571	0.882353	0.513043	0.686888	0.649966
700	0.725	0.943503	0.684211	0.730769	0.580952	0.787879	0.60101	0.71875	0.83871	0.79661	0.857143	0.823529	0.486957	0.709393	0.674865
710	0.6625	0.903955	0.763158	0.653846	0.67619	0.848485	0.590909	0.78125	0.741935	0.813559	0.571429	0.705882	0.53913	0.708415	0.673613
720	0.6875	0.898305	0.684211	0.615385	0.485714	0.69697	0.621212	0.75	0.806452	0.847458	0.619048	0.764706	0.6	0.695695	0.65999
730	0.675	0.903955	0.710526	0.788462	0.6	0.727273	0.550505	0.791667	0.806452	0.728814	0.857143	0.823529	0.521739	0.69863	0.665145
740	0.725	0.898305	0.763158	0.903846	0.6	0.818182	0.565657	0.75	0.741935	0.813559	0.571429	0.882353	0.426087	0.69863	0.664772
750	0.6875	0.864407	0.657895	0.634615	0.6	0.848485	0.575758	0.739583	0.774194	0.762712	0.666667	0.764706	0.478261	0.678082	0.640697
760	0.8	0.898305	0.789474	0.615385	0.609524	0.666667	0.621212	0.770833	0.774194	0.79661	0.666667	0.882353	0.478261	0.707436	0.672079
770	0.7	0.903955	0.763158	0.692308	0.704762	0.69697	0.631313	0.802083	0.741935	0.847458	0.571429	0.882353	0.495652	0.721135	0.687506
780	0.725	0.881356	0.736842	0.634615	0.657143	0.787879	0.656566	0.677083	0.83871	0.79661	0.714286	0.882353	0.513043	0.71135	0.677402
790	0.6	0.903955	0.736842	0.711538	0.647619	0.69697	0.616162	0.708333	0.806452	0.711864	0.666667	0.764706	0.478261	0.687867	0.650374
800	0.6125	0.932203	0.815789	0.711538	0.657143	0.666667	0.611111	0.770833	0.83871	0.779661	0.619048	0.764706	0.513043	0.709393	0.675688
810	0.775	0.887006	0.842105	0.846154	0.714286	0.727273	0.60101	0.791667	0.806452	0.779661	0.666667	0.764706	0.513043	0.729941	0.699614
820	0.6375	0.926554	0.763158	0.634615	0.561905	0.848485	0.611111	0.729167	0.806452	0.79661	0.714286	0.764706	0.486957	0.695695	0.659011
830	0.6625	0.898305	0.763158	0.769231	0.647619	0.69697	0.550505	0.71875	0.774194	0.813559	0.904762	0.764706	0.391304	0.683953	0.648385
840	0.675	0.903955	0.605263	0.615385	0.590476	0.787879	0.631313	0.739583	0.806452	0.813559	0.761905	0.882353	0.513043	0.700587	0.6651
850	0.65	0.915254	0.815789	0.653846	0.590476	0.757576	0.520202	0.760417	0.83871	0.79661	0.571429	0.823529	0.547826	0.688845	0.651831
860	0.6125	0.892655	0.736842	0.634615	0.647619	0.727273	0.590909	0.770833	0.806452	0.779661	0.619048	0.764706	0.469565	0.686888	0.648958
870	0.675	0.858757	0.789474	0.596154	0.685714	0.69697	0.661616	0.802083	0.83871	0.847458	0.857143	0.882353	0.495652	0.720157	0.686732
880	0.6125	0.920904	0.789474	0.692308	0.647619	0.757576	0.606061	0.739583	0.741935	0.813559	0.714286	0.764706	0.53913	0.707436	0.672688
890	0.775	0.881356	0.684211	0.730769	0.609524	0.787879	0.626263	0.75	0.935484	0.813559	0.904762	0.764706	0.53913	0.723092	0.690803
900	0.7	0.909605	0.736842	0.788462	0.609524	0.757576	0.575758	0.729167	0.806452	0.779661	0.904762	0.882353	0.513043	0.707436	0.67369
910	0.675	0.943503	0.815789	0.692308	0.638095	0.727273	0.550505	0.71875	0.83871	0.813559	0.571429	0.882353	0.504348	0.700587	0.666643
920	0.8	0.892655	0.657895	0.634615	0.580952	0.727273	0.616162	0.739583	0.774194	0.813559	0.761905	0.823529	0.513043	0.703523	0.66861
930	0.7125	0.920904	0.631579	0.711538	0.6	0.787879	0.641414	0.6875	0.806452	0.813559	0.714286	0.823529	0.521739	0.709393	0.674796
940	0.6875	0.915254	0.736842	0.730769	0.619048	0.727273	0.636364	0.791667	0.741935	0.79661	0.47619	0.764706	0.530435	0.712329	0.678047
950	0.725	0.887006	0.710526	0.730769	0.628571	0.878788	0.616162	0.708333	0.806452	0.813559	0.619048	0.823529	0.426087	0.69863	0.661976
960	0.75	0.870056	0.763158	0.653846	0.666667	0.848485	0.565657	0.71875	0.935484	0.813559	0.666667	0.705882	0.46087	0.696673	0.662676
970	0.725	0.881356	0.815789	0.807692	0.704762	0.69697	0.621212	0.760417	0.806452	0.847458	0.761905	0.823529	0.513043	0.727984	0.696037
980	0.7125	0.898305	0.710526	0.75	0.609524	0.818182	0.60101	0.739583	0.741935	0.813559	0.571429	0.647059	0.53913	0.703523	0.668941
990	0.7125	0.909605	0.736842	0.692308	0.67619	0.787879	0.580808	0.75	0.870968	0.779661	0.619048	0.705882	0.556522	0.712329	0.677416
1000	0.675	0.915254	0.815789	0.730769	0.67619	0.878788	0.616162	0.75	0.83871	0.762712	0.52381	0.823529	0.547826	0.722114	0.689279
1010	0.7	0.937853	0.815789	0.692308	0.685714	0.787879	0.575758	0.729167	0.83871	0.79661	0.666667	0.882353	0.626087	0.728963	0.697281
1020	0.75	0.926554	0.789474	0.692308	0.628571	0.69697	0.580808	0.822917	0.870968	0.813559	0.809524	0.588235	0.565217	0.72407	0.691853
1030	0.7625	0.881356	0.921053	0.653846	0.666667	0.727273	0.570707	0.770833	0.774194	0.830508	0.761905	0.823529	0.504348	0.712329	0.678905
1040	0.675	0.892655	0.657895	0.730769	0.657143	0.878788	0.606061	0.8125	0.741935	0.864407	0.809524	0.764706	0.513043	0.7182	0.685911
1050	0.625	0.909605	0.710526	0.711538	0.742857	0.787879	0.520202	0.760417	0.774194	0.79661	0.619048	0.705882	0.53913	0.697652	0.662859
1060	0.7375	0.932203	0.684211	0.711538	0.657143	0.636364	0.656566	0.78125	0.806452	0.79661	0.809524	0.823529	0.521739	0.728963	0.695647
1070	0.7875	0.909605	0.710526	0.75	0.704762	0.787879	0.641414	0.697917	0.83871	0.847458	0.714286	0.882353	0.573913	0.739726	0.708706
1080	0.7	0.881356	0.789474	0.807692	0.638095	0.787879	0.671717	0.75	0.83871	0.762712	0.666667	0.705882	0.478261	0.7182	0.684144
1090	0.775	0.903955	0.815789	0.788462	0.619048	0.787879	0.585859	0.6875	0.741935	0.779661	0.666667	0.823529	0.53913	0.710372	0.677329
1100	0.7	0.943503	0.842105	0.769231	0.67619	0.878788	0.575758	0.729167	0.741935	0.745763	0.857143	0.882353	0.513043	0.722114	0.689888
1110	0.6875	0.909605	0.736842	0.634615	0.628571	0.727273	0.585859	0.833333	0.870968	0.864407	0.571429	0.705882	0.530435	0.710372	0.676189
1120	0.7	0.903955	0.710526	0.634615	0.628571	0.757576	0.626263	0.739583	0.774194	0.813559	0.714286	0.647059	0.547826	0.707436	0.671987
1130	0.675	0.909605	0.789474	0.769231	0.67619	0.727273	0.626263	0.770833	0.741935	0.79661	0.809524	0.764706	0.478261	0.717221	0.683597
1140	0.7125	0.892655	0.736842	0.634615	0.590476	0.848485	0.631313	0.760417	0.741935	0.830508	0.666667	0.823529	0.556522	0.712329	0.678111
1150	0.675	0.864407	0.789474	0.653846	0.6	0.848485	0.60101	0.770833	0.935484	0.762712	0.857143	0.882353	0.486957	0.702544	0.668542
1160	0.6625	0.881356	0.763158	0.807692	0.628571	0.757576	0.676768	0.75	0.806452	0.779661	0.714286	0.764706	0.478261	0.715264	0.680552
1170	0.6	0.915254	0.710526	0.730769	0.67619	0.727273	0.636364	0.71875	0.83871	0.830508	0.761905	0.823529	0.504348	0.712329	0.678448
1180	0.725	0.903955	0.736842	0.75	0.67619	0.787879	0.570707	0.791667	0.741935	0.813559	0.666667	0.764706	0.521739	0.713307	0.679996
1190	0.8	0.903955	0.815789	0.692308	0.666667	0.818182	0.59596	0.854167	0.870968	0.762712	0.809524	0.882353	0.426087	0.725049	0.694397
1200	0.675	0.892655	0.710526	0.730769	0.685714	0.787879	0.616162	0.791667	0.774194	0.830508	0.571429	0.764706	0.513043	0.714286	0.680611
1210	0.7625	0.870056	0.815789	0.711538	0.590476	0.939394	0.631313	0.75	0.774194	0.813559	0.761905	0.882353	0.53913	0.722114	0.689911
1220	0.625	0.932203	0.736842	0.788462	0.647619	0.787879	0.621212	0.791667	0.774194	0.79661	0.666667	0.941176	0.495652	0.719178	0.68566
1230	0.75	0.887006	0.789474	0.711538	0.714286	0.818182	0.585859	0.697917	0.741935	0.813559	0.761905	0.941176	0.521739	0.716243	0.683651
1240	0.7125	0.858757	0.736842	0.634615	0.666667	0.69697	0.666667	0.760417	0.741935	0.830508	0.761905	0.823529	0.547826	0.717221	0.683262
1250	0.675	0.903955	0.815789	0.692308	0.590476	0.757576	0.641414	0.760417	0.741935	0.813559	0.761905	0.823529	0.46087	0.706458	0.671283
1260	0.7625	0.903955	0.763158	0.615385	0.657143	0.818182	0.646465	0.78125	0.870968	0.830508	0.761905	0.647059	0.417391	0.716243	0.683742
1270	0.6625	0.881356	0.789474	0.769231	0.67619	0.848485	0.606061	0.71875	0.83871	0.864407	0.809524	0.529412	0.504348	0.712329	0.679151
1280	0.6875	0.920904	0.815789	0.730769	0.666667	0.848485	0.646465	0.729167	0.83871	0.79661	0.809524	0.705882	0.530435	0.729941	0.697877
1290	0.7125	0.920904	0.684211	0.730769	0.666667	0.818182	0.646465	0.697917	0.870968	0.864407	0.857143	0.882353	0.46087	0.72407	0.690928
1300	0.725	0.920904	0.763158	0.596154	0.628571	0.757576	0.656566	0.770833	0.806452	0.864407	0.809524	0.764706	0.565217	0.73092	0.698603
1310	0.6875	0.858757	0.763158	0.730769	0.6	0.818182	0.611111	0.739583	0.741935	0.847458	0.857143	0.882353	0.513043	0.705479	0.670498
1320	0.7	0.881356	0.789474	0.730769	0.67619	0.69697	0.616162	0.697917	0.741935	0.728814	0.666667	0.823529	0.46087	0.694716	0.657832
1330	0.6875	0.892655	0.684211	0.711538	0.647619	0.757576	0.565657	0.729167	0.903226	0.79661	0.619048	0.764706	0.513043	0.695695	0.66165
1340	0.7375	0.875706	0.763158	0.673077	0.609524	0.757576	0.585859	0.8125	0.903226	0.830508	0.619048	0.941176	0.565217	0.716243	0.683333
1350	0.675	0.920904	0.710526	0.711538	0.542857	0.727273	0.621212	0.760417	0.774194	0.864407	0.619048	0.823529	0.504348	0.702544	0.666588
1360	0.775	0.858757	0.736842	0.730769	0.590476	0.848485	0.59596	0.802083	0.741935	0.847458	0.619048	0.882353	0.53913	0.712329	0.679283
1370	0.75	0.915254	0.842105	0.75	0.638095	0.818182	0.59596	0.75	0.83871	0.813559	0.714286	0.705882	0.504348	0.720157	0.68717
1380	0.65	0.892655	0.763158	0.788462	0.666667	0.787879	0.590909	0.75	0.870968	0.79661	0.571429	0.764706	0.521739	0.708415	0.67619
1390	0.75	0.915254	0.736842	0.653846	0.67619	0.727273	0.651515	0.770833	0.935484	0.79661	0.666667	0.823529	0.53913	0.731898	0.700668
1400	0.775	0.909605	0.789474	0.711538	0.619048	0.848485	0.560606	0.666667	0.806452	0.779661	0.761905	0.764706	0.391304	0.687867	0.651906
1410	0.6	0.949153	0.710526	0.653846	0.67619	0.666667	0.59596	0.770833	0.806452	0.813559	0.666667	0.764706	0.565217	0.71135	0.676675
1420	0.7	0.887006	0.684211	0.75	0.685714	0.818182	0.616162	0.760417	0.806452	0.813559	0.761905	0.882353	0.434783	0.710372	0.675687
1430	0.7125	0.915254	0.789474	0.673077	0.666667	0.848485	0.570707	0.802083	0.774194	0.898305	0.809524	0.647059	0.443478	0.712329	0.678818
1440	0.65	0.926554	0.631579	0.673077	0.590476	0.757576	0.636364	0.802083	0.83871	0.779661	0.571429	0.823529	0.495652	0.704501	0.668795
1450	0.775	0.870056	0.605263	0.730769	0.590476	0.757576	0.616162	0.760417	0.903226	0.813559	0.714286	0.823529	0.495652	0.705479	0.67208
1460	0.7125	0.949153	0.710526	0.673077	0.647619	0.69697	0.626263	0.822917	0.741935	0.864407	0.809524	0.823529	0.556522	0.733855	0.702052
1470	0.7875	0.920904	0.842105	0.75	0.657143	0.787879	0.651515	0.802083	0.83871	0.79661	0.52381	0.764706	0.486957	0.734834	0.704032
1480	0.7625	0.909605	0.815789	0.634615	0.695238	0.878788	0.681818	0.770833	0.806452	0.830508	0.809524	0.647059	0.469565	0.736791	0.705319
1490	0.8	0.903955	0.763158	0.596154	0.666667	0.757576	0.59596	0.760417	0.83871	0.813559	0.571429	0.823529	0.53913	0.716243	0.68222
1500	0.7375	0.926554	0.736842	0.711538	0.647619	0.818182	0.555556	0.833333	0.83871	0.830508	0.809524	0.882353	0.556522	0.727984	0.696358
1510	0.6875	0.926554	0.842105	0.615385	0.67619	0.727273	0.621212	0.8125	0.645161	0.79661	0.666667	0.705882	0.565217	0.721135	0.687569
1520	0.575	0.898305	0.578947	0.711538	0.6	0.818182	0.646465	0.697917	0.83871	0.813559	0.47619	0.941176	0.556522	0.697652	0.661532
1530	0.7625	0.920904	0.684211	0.711538	0.657143	0.818182	0.611111	0.729167	0.870968	0.745763	0.571429	0.882353	0.513043	0.715264	0.681391
1540	0.575	0.903955	0.868421	0.826923	0.685714	0.848485	0.585859	0.729167	0.870968	0.813559	0.52381	0.823529	0.530435	0.713307	0.680432
1550	0.65	0.898305	0.657895	0.711538	0.67619	0.818182	0.646465	0.739583	0.903226	0.847458	0.666667	0.705882	0.46087	0.71135	0.677159
1560	0.6375	0.887006	0.631579	0.692308	0.619048	0.848485	0.59596	0.708333	0.83871	0.779661	0.809524	0.823529	0.513043	0.693738	0.658474
1570	0.725	0.937853	0.684211	0.75	0.704762	0.727273	0.60101	0.739583	0.806452	0.830508	0.714286	0.764706	0.495652	0.720157	0.687801
1580	0.7625	0.898305	0.789474	0.711538	0.571429	0.69697	0.59596	0.75	0.774194	0.779661	0.666667	0.941176	0.547826	0.707436	0.673176
1590	0.7	0.887006	0.815789	0.673077	0.609524	0.69697	0.585859	0.739583	0.903226	0.813559	0.666667	0.823529	0.591304	0.709393	0.675671
1600	0.6625	0.892655	0.710526	0.769231	0.647619	0.69697	0.611111	0.760417	0.83871	0.847458	0.714286	0.882353	0.486957	0.709393	0.675462
1610	0.725	0.887006	0.789474	0.788462	0.533333	0.787879	0.60101	0.78125	0.774194	0.813559	0.761905	0.941176	0.521739	0.710372	0.677291
1620	0.7125	0.903955	0.815789	0.730769	0.628571	0.757576	0.616162	0.6875	0.806452	0.864407	0.761905	0.882353	0.504348	0.714286	0.681091
1630	0.7	0.909605	0.789474	0.769231	0.67619	0.727273	0.59596	0.697917	0.774194	0.779661	0.809524	1	0.626087	0.727006	0.695175
1640	0.6625	0.903955	0.710526	0.769231	0.657143	0.848485	0.621212	0.760417	0.806452	0.830508	0.714286	0.823529	0.504348	0.7182	0.68567
1650	0.75	0.909605	0.736842	0.846154	0.67619	0.878788	0.59596	0.75	0.870968	0.847458	0.714286	0.764706	0.53913	0.733855	0.704045
1660	0.7875	0.926554	0.684211	0.711538	0.609524	0.757576	0.621212	0.802083	0.83871	0.779661	0.714286	0.882353	0.565217	0.729941	0.697704
1670	0.6625	0.937853	0.710526	0.653846	0.647619	0.818182	0.727273	0.770833	0.806452	0.79661	0.952381	0.588235	0.530435	0.739726	0.706988
1680	0.6875	0.864407	0.789474	0.769231	0.590476	0.787879	0.575758	0.770833	0.774194	0.79661	0.857143	0.764706	0.495652	0.697652	0.663042
1690	0.75	0.932203	0.789474	0.75	0.685714	0.818182	0.626263	0.729167	0.741935	0.813559	0.571429	0.705882	0.513043	0.725049	0.691721
1700	0.7	0.841808	0.815789	0.653846	0.685714	0.727273	0.59596	0.84375	0.806452	0.847458	0.619048	0.705882	0.565217	0.714286	0.680006
1710	0.7	0.892655	0.815789	0.730769	0.647619	0.787879	0.671717	0.71875	0.83871	0.830508	0.714286	0.823529	0.478261	0.722114	0.688152
1720	0.6375	0.898305	0.736842	0.75	0.619048	0.666667	0.575758	0.760417	0.83871	0.864407	0.714286	0.823529	0.530435	0.702544	0.666962
1730	0.6875	0.836158	0.815789	0.711538	0.590476	0.787879	0.545455	0.666667	0.741935	0.762712	0.714286	0.941176	0.565217	0.680039	0.645414
1740	0.7125	0.903955	0.631579	0.826923	0.609524	0.787879	0.626263	0.739583	0.774194	0.813559	0.619048	0.941176	0.565217	0.719178	0.685365
1750	0.775	0.903955	0.842105	0.807692	0.628571	0.727273	0.631313	0.729167	0.83871	0.864407	0.619048	0.764706	0.478261	0.723092	0.690634
1760	0.6625	0.915254	0.789474	0.711538	0.657143	0.757576	0.656566	0.791667	0.83871	0.830508	0.857143	0.823529	0.565217	0.737769	0.706722
1770	0.675	0.909605	0.736842	0.730769	0.666667	0.848485	0.631313	0.770833	0.677419	0.762712	0.714286	0.764706	0.513043	0.715264	0.680876
1780	0.7125	0.887006	0.684211	0.692308	0.714286	0.757576	0.550505	0.802083	0.741935	0.79661	0.714286	0.882353	0.504348	0.704501	0.670016
1790	0.6625	0.898305	0.736842	0.673077	0.619048	0.818182	0.616162	0.708333	0.806452	0.847458	0.714286	0.705882	0.452174	0.695695	0.659736
1800	0.725	0.926554	0.684211	0.730769	0.628571	0.727273	0.590909	0.65625	0.806452	0.728814	0.666667	0.705882	0.556522	0.69863	0.662823
1810	0.7625	0.909605	0.789474	0.653846	0.657143	0.787879	0.651515	0.739583	0.83871	0.79661	0.714286	0.705882	0.565217	0.729941	0.697137
1820	0.675	0.898305	0.657895	0.75	0.628571	0.818182	0.60101	0.71875	0.709677	0.813559	0.809524	0.764706	0.495652	0.699609	0.665038
1830	0.75	0.881356	0.789474	0.788462	0.67619	0.848485	0.565657	0.8125	0.83871	0.728814	0.619048	0.764706	0.46087	0.708415	0.675702
1840	0.6375	0.881356	0.710526	0.692308	0.704762	0.636364	0.60101	0.739583	0.741935	0.694915	0.714286	0.764706	0.513043	0.690802	0.653838
1850	0.6875	0.909605	0.789474	0.711538	0.67619	0.818182	0.666667	0.739583	0.709677	0.813559	0.666667	0.764706	0.53913	0.727006	0.694856
1860	0.75	0.898305	0.815789	0.730769	0.619048	0.757576	0.585859	0.65625	0.83871	0.813559	0.666667	0.705882	0.504348	0.699609	0.665399
1870	0.75	0.903955	0.789474	0.807692	0.695238	0.909091	0.631313	0.802083	0.774194	0.745763	0.52381	0.764706	0.547826	0.735812	0.704677
1880	0.7625	0.875706	0.736842	0.75	0.657143	0.757576	0.575758	0.78125	0.806452	0.813559	0.714286	0.764706	0.530435	0.712329	0.680522
1890	0.7125	0.915254	0.789474	0.692308	0.647619	0.787879	0.651515	0.8125	0.870968	0.830508	0.714286	0.764706	0.495652	0.73092	0.698951
1900	0.7375	0.903955	0.763158	0.730769	0.628571	0.818182	0.616162	0.802083	0.774194	0.881356	0.714286	0.764706	0.565217	0.73092	0.698866
1910	0.7625	0.949153	0.710526	0.653846	0.647619	0.757576	0.621212	0.697917	0.806452	0.728814	0.666667	0.823529	0.495652	0.710372	0.675907
1920	0.8125	0.903955	0.657895	0.615385	0.704762	0.787879	0.626263	0.760417	0.741935	0.813559	0.571429	0.647059	0.591304	0.725049	0.69228
1930	0.6625	0.909605	0.894737	0.75	0.704762	0.757576	0.575758	0.8125	0.774194	0.79661	0.714286	0.647059	0.452174	0.71135	0.676381
1940	0.725	0.892655	0.789474	0.730769	0.695238	0.787879	0.59596	0.75	0.806452	0.813559	0.809524	0.882353	0.617391	0.732877	0.702112
1950	0.7375	0.903955	0.684211	0.730769	0.67619	0.909091	0.60101	0.729167	0.83871	0.830508	0.952381	0.823529	0.478261	0.721135	0.688985
1960	0.775	0.892655	0.763158	0.711538	0.647619	0.787879	0.646465	0.71875	0.806452	0.813559	0.571429	0.823529	0.486957	0.716243	0.682655
1970	0.7125	0.887006	0.736842	0.75	0.657143	0.757576	0.641414	0.75	0.709677	0.745763	0.857143	0.882353	0.513043	0.716243	0.684069
1980	0.7125	0.909605	0.710526	0.711538	0.628571	0.787879	0.646465	0.791667	0.806452	0.847458	0.809524	0.823529	0.513043	0.727006	0.693745
1990	0.65	0.892655	0.736842	0.673077	0.628571	0.787879	0.626263	0.78125	0.774194	0.813559	0.714286	0.764706	0.478261	0.703523	0.668651
2000	0.7375	0.909605	0.842105	0.711538	0.552381	0.757576	0.59596	0.75	0.806452	0.79661	0.619048	0.764706	0.53913	0.706458	0.672018
2010	0.75	0.915254	0.868421	0.730769	0.67619	0.787879	0.590909	0.791667	0.870968	0.847458	0.809524	0.705882	0.521739	0.732877	0.702379
2020	0.725	0.881356	0.763158	0.673077	0.6	0.818182	0.626263	0.822917	0.806452	0.830508	0.714286	0.764706	0.486957	0.713307	0.679734
2030	0.7625	0.954802	0.789474	0.673077	0.666667	0.757576	0.616162	0.760417	0.83871	0.79661	0.809524	0.823529	0.504348	0.73092	0.698524
2040	0.7375	0.898305	0.578947	0.711538	0.609524	0.787879	0.631313	0.6875	0.83871	0.830508	0.809524	0.823529	0.617391	0.719178	0.686043
2050	0.7125	0.937853	0.763158	0.673077	0.590476	0.757576	0.585859	0.697917	0.83871	0.898305	0.619048	0.764706	0.434783	0.696673	0.660727
2060	0.7625	0.937853	0.736842	0.730769	0.695238	0.757576	0.626263	0.822917	0.806452	0.847458	0.761905	0.705882	0.53913	0.742661	0.712407
2070	0.75	0.881356	0.815789	0.730769	0.580952	0.69697	0.590909	0.770833	0.903226	0.813559	0.857143	0.941176	0.556522	0.7182	0.685507
2080	0.675	0.898305	0.684211	0.730769	0.647619	0.757576	0.636364	0.78125	0.709677	0.847458	0.666667	0.764706	0.608696	0.72407	0.690815
2090	0.75	0.887006	0.763158	0.730769	0.638095	0.727273	0.606061	0.854167	0.741935	0.79661	0.761905	0.705882	0.530435	0.720157	0.687027
2100	0.7	0.909605	0.789474	0.692308	0.647619	0.787879	0.626263	0.770833	0.83871	0.745763	0.52381	0.647059	0.486957	0.707436	0.672885
2110	0.7	0.915254	0.789474	0.653846	0.619048	0.757576	0.651515	0.760417	0.709677	0.762712	0.714286	0.882353	0.495652	0.712329	0.677141
2120	0.75	0.892655	0.684211	0.730769	0.590476	0.69697	0.686869	0.770833	0.774194	0.847458	0.714286	0.588235	0.513043	0.719178	0.684771
2130	0.7125	0.909605	0.763158	0.673077	0.628571	0.818182	0.611111	0.760417	0.903226	0.779661	0.761905	0.882353	0.426087	0.707436	0.672715
2140	0.7125	0.881356	0.868421	0.730769	0.619048	0.757576	0.646465	0.84375	0.870968	0.79661	0.809524	0.764706	0.521739	0.73092	0.699125
2150	0.7875	0.932203	0.763158	0.730769	0.638095	0.787879	0.661616	0.645833	0.774194	0.813559	0.857143	0.882353	0.565217	0.734834	0.703523
2160	0.6375	0.943503	0.894737	0.826923	0.657143	0.69697	0.656566	0.71875	0.806452	0.762712	0.714286	0.823529	0.469565	0.723092	0.690285
2170	0.6875	0.915254	0.736842	0.730769	0.72381	0.848485	0.616162	0.770833	0.806452	0.745763	0.761905	0.823529	0.495652	0.723092	0.690507
2180	0.65	0.881356	0.815789	0.634615	0.609524	0.787879	0.616162	0.760417	0.741935	0.79661	0.809524	0.823529	0.547826	0.705479	0.670322
2190	0.775	0.903955	0.815789	0.711538	0.628571	0.727273	0.626263	0.666667	0.774194	0.898305	0.761905	0.764706	0.530435	0.719178	0.685861
2200	0.7625	0.881356	0.789474	0.75	0.666667	0.757576	0.565657	0.697917	0.774194	0.779661	0.809524	0.705882	0.469565	0.697652	0.663144
2210	0.6875	0.926554	0.789474	0.673077	0.628571	0.878788	0.636364	0.75	0.806452	0.830508	0.714286	0.647059	0.530435	0.722114	0.689021
2220	0.625	0.909605	0.763158	0.826923	0.647619	0.757576	0.626263	0.802083	0.709677	0.779661	0.714286	0.647059	0.530435	0.716243	0.682528
2230	0.7	0.920904	0.763158	0.807692	0.619048	0.818182	0.606061	0.791667	0.806452	0.864407	0.571429	0.823529	0.521739	0.72407	0.691713
2240	0.7875	0.881356	0.684211	0.653846	0.704762	0.787879	0.565657	0.8125	0.83871	0.779661	0.714286	0.705882	0.513043	0.71135	0.677614
2250	0.7375	0.887006	0.815789	0.692308	0.580952	0.757576	0.641414	0.75	0.83871	0.813559	0.666667	0.647059	0.521739	0.71135	0.677681
2260	0.65	0.892655	0.763158	0.673077	0.761905	0.727273	0.575758	0.75	0.83871	0.847458	0.571429	0.941176	0.513043	0.71135	0.678032
2270	0.625	0.903955	0.842105	0.730769	0.561905	0.848485	0.626263	0.697917	0.806452	0.830508	0.809524	0.882353	0.591304	0.716243	0.68254
2280	0.7	0.892655	0.815789	0.711538	0.590476	0.787879	0.570707	0.822917	0.83871	0.79661	0.666667	0.705882	0.521739	0.705479	0.670951
2290	0.7375	0.943503	0.710526	0.769231	0.67619	0.757576	0.631313	0.822917	0.774194	0.813559	0.666667	0.823529	0.486957	0.732877	0.70057
2300	0.6375	0.892655	0.789474	0.673077	0.666667	0.757576	0.621212	0.802083	0.580645	0.745763	0.857143	0.823529	0.565217	0.712329	0.677587
2310	0.8	0.898305	0.815789	0.673077	0.67619	0.818182	0.616162	0.770833	0.741935	0.813559	0.571429	0.941176	0.478261	0.721135	0.689067
2320	0.7125	0.881356	0.736842	0.730769	0.685714	0.727273	0.636364	0.78125	0.774194	0.847458	0.761905	0.647059	0.591304	0.728963	0.696875
2330	0.775	0.903955	0.684211	0.730769	0.666667	0.757576	0.550505	0.770833	0.806452	0.813559	0.714286	0.941176	0.513043	0.71135	0.67805
2340	0.65	0.943503	0.921053	0.673077	0.571429	0.787879	0.641414	0.770833	0.83871	0.79661	0.714286	0.764706	0.521739	0.721135	0.687562
2350	0.7375	0.903955	0.736842	0.673077	0.638095	0.848485	0.616162	0.729167	0.677419	0.864407	0.47619	0.823529	0.495652	0.706458	0.671319
2360	0.7625	0.926554	0.684211	0.769231	0.638095	0.818182	0.550505	0.739583	0.870968	0.813559	0.761905	1	0.547826	0.720157	0.688924
2370	0.6625	0.920904	0.842105	0.673077	0.647619	0.757576	0.631313	0.75	0.774194	0.79661	0.571429	0.882353	0.486957	0.71135	0.676638
2380	0.75	0.915254	0.763158	0.673077	0.609524	0.757576	0.590909	0.760417	0.870968	0.830508	0.809524	0.764706	0.521739	0.715264	0.682247
2390	0.65	0.898305	0.736842	0.75	0.657143	0.878788	0.59596	0.791667	0.806452	0.745763	0.666667	0.705882	0.521739	0.709393	0.675309
2400	0.7	0.932203	0.736842	0.673077	0.638095	0.757576	0.59596	0.729167	0.83871	0.864407	0.761905	0.823529	0.504348	0.713307	0.680019
2410	0.7875	0.943503	0.710526	0.634615	0.6	0.69697	0.631313	0.75	0.806452	0.830508	0.761905	0.823529	0.495652	0.7182	0.684348
2420	0.725	0.943503	0.763158	0.807692	0.6	0.636364	0.59596	0.739583	0.83871	0.779661	0.619048	0.764706	0.504348	0.709393	0.674738
2430	0.725	0.926554	0.763158	0.653846	0.695238	0.69697	0.636364	0.729167	0.903226	0.830508	0.52381	0.764706	0.469565	0.716243	0.682214
2440	0.8125	0.909605	0.815789	0.576923	0.714286	0.878788	0.585859	0.78125	0.677419	0.915254	0.666667	0.705882	0.486957	0.723092	0.690949
2450	0.725	0.898305	0.789474	0.75	0.571429	0.787879	0.651515	0.8125	0.709677	0.864407	0.761905	0.764706	0.513043	0.72407	0.69143
2460	0.6875	0.932203	0.868421	0.788462	0.695238	0.818182	0.676768	0.708333	0.806452	0.847458	0.714286	0.823529	0.373913	0.727006	0.693973
2470	0.7375	0.920904	0.736842	0.711538	0.628571	0.848485	0.636364	0.8125	0.806452	0.813559	0.714286	0.941176	0.504348	0.73092	0.698854
2480	0.7375	0.898305	0.789474	0.75	0.628571	0.818182	0.60101	0.791667	0.83871	0.847458	0.761905	0.705882	0.513043	0.722114	0.691018
2490	0.725	0.926554	0.736842	0.692308	0.638095	0.818182	0.651515	0.802083	0.741935	0.847458	0.761905	0.764706	0.486957	0.727984	0.694517
2500	0.7375	0.920904	0.763158	0.576923	0.657143	0.727273	0.570707	0.760417	0.709677	0.79661	0.809524	0.823529	0.521739	0.704501	0.66927
2510	0.7125	0.892655	0.789474	0.788462	0.628571	0.818182	0.611111	0.75	0.806452	0.813559	0.666667	0.823529	0.495652	0.714286	0.680733
2520	0.6625	0.926554	0.789474	0.730769	0.695238	0.787879	0.616162	0.770833	0.870968	0.813559	0.761905	0.529412	0.452174	0.716243	0.681987
2530	0.675	0.937853	0.815789	0.673077	0.666667	0.787879	0.641414	0.760417	0.741935	0.79661	0.714286	0.764706	0.452174	0.716243	0.682058
2540	0.6875	0.909605	0.710526	0.692308	0.657143	0.818182	0.59596	0.833333	0.83871	0.779661	0.761905	0.764706	0.513043	0.717221	0.684682
2550	0.7625	0.920904	0.789474	0.615385	0.657143	0.787879	0.651515	0.739583	0.741935	0.898305	0.666667	0.588235	0.486957	0.721135	0.687342
2560	0.6	0.926554	0.736842	0.75	0.609524	0.787879	0.651515	0.78125	0.806452	0.813559	0.714286	0.588235	0.434783	0.705479	0.670687
2570	0.7625	0.881356	0.763158	0.711538	0.67619	0.636364	0.60101	0.791667	0.870968	0.830508	0.809524	0.823529	0.513043	0.720157	0.688277
2580	0.825	0.954802	0.710526	0.788462	0.628571	0.787879	0.611111	0.78125	0.903226	0.830508	0.761905	0.941176	0.53913	0.745597	0.715547
2590	0.6625	0.920904	0.631579	0.711538	0.619048	0.757576	0.712121	0.791667	0.741935	0.830508	0.857143	0.882353	0.478261	0.727984	0.693769
2600	0.6625	0.915254	0.684211	0.75	0.647619	0.666667	0.641414	0.84375	0.677419	0.745763	0.761905	0.705882	0.486957	0.71135	0.675754
2610	0.675	0.932203	0.789474	0.653846	0.685714	0.757576	0.590909	0.760417	0.870968	0.779661	0.666667	0.823529	0.521739	0.715264	0.682041
2620	0.6375	0.920904	0.710526	0.75	0.609524	0.787879	0.616162	0.75	0.741935	0.881356	0.761905	0.941176	0.530435	0.716243	0.683176
2630	0.7625	0.915254	0.736842	0.673077	0.628571	0.757576	0.631313	0.791667	0.774194	0.847458	0.809524	0.588235	0.443478	0.714286	0.680024
2640	0.7	0.870056	0.868421	0.711538	0.638095	0.848485	0.590909	0.760417	0.806452	0.830508	0.714286	0.647059	0.513043	0.708415	0.675153
2650	0.7375	0.898305	0.868421	0.730769	0.704762	0.666667	0.540404	0.822917	0.903226	0.79661	0.761905	0.764706	0.530435	0.720157	0.688425
2660	0.6375	0.915254	0.763158	0.711538	0.695238	0.848485	0.631313	0.791667	0.935484	0.864407	0.666667	0.823529	0.53913	0.734834	0.704103
2670	0.725	0.920904	0.842105	0.711538	0.67619	0.818182	0.585859	0.802083	0.903226	0.779661	0.666667	0.882353	0.504348	0.726027	0.694618
2680	0.7875	0.909605	0.736842	0.730769	0.666667	0.787879	0.666667	0.760417	0.83871	0.779661	0.857143	0.647059	0.521739	0.735812	0.704165
2690	0.65	0.909605	0.789474	0.75	0.685714	0.848485	0.641414	0.75	0.83871	0.745763	0.714286	0.941176	0.486957	0.722114	0.689332
2700	0.7125	0.898305	0.789474	0.692308	0.647619	0.848485	0.676768	0.729167	0.806452	0.847458	0.52381	0.764706	0.521739	0.725049	0.691722
2710	0.65	0.903955	0.763158	0.692308	0.638095	0.757576	0.59596	0.75	0.806452	0.762712	0.857143	0.647059	0.547826	0.705479	0.671122
2720	0.6375	0.920904	0.684211	0.711538	0.619048	0.727273	0.676768	0.802083	0.677419	0.79661	0.666667	0.764706	0.486957	0.712329	0.677023
2730	0.6625	0.909605	0.657895	0.596154	0.67619	0.727273	0.560606	0.760417	0.903226	0.745763	0.714286	0.823529	0.556522	0.69863	0.662313
2740	0.7875	0.932203	0.763158	0.673077	0.638095	0.666667	0.636364	0.739583	0.806452	0.79661	0.666667	0.882353	0.547826	0.726027	0.693926
2750	0.65	0.887006	0.657895	0.673077	0.657143	0.818182	0.621212	0.760417	0.83871	0.813559	0.761905	0.823529	0.495652	0.706458	0.671446
2760	0.7125	0.903955	0.763158	0.673077	0.6	0.878788	0.580808	0.760417	0.83871	0.830508	0.714286	0.705882	0.486957	0.703523	0.66878
2770	0.6375	0.915254	0.789474	0.769231	0.647619	0.69697	0.651515	0.802083	0.870968	0.779661	0.666667	0.882353	0.591304	0.733855	0.701502
2780	0.6875	0.881356	0.763158	0.75	0.628571	0.787879	0.646465	0.760417	0.741935	0.79661	0.619048	1	0.486957	0.712329	0.678036
2790	0.675	0.881356	0.815789	0.730769	0.628571	0.787879	0.585859	0.78125	0.677419	0.813559	0.761905	0.647059	0.495652	0.699609	0.664295
2800	0.675	0.926554	0.789474	0.673077	0.72381	0.727273	0.611111	0.71875	0.83871	0.711864	0.666667	0.823529	0.530435	0.714286	0.679846
2810	0.675	0.937853	0.815789	0.653846	0.647619	0.787879	0.621212	0.6875	0.741935	0.847458	0.761905	0.764706	0.478261	0.709393	0.674672
2820	0.725	0.920904	0.684211	0.75	0.685714	0.787879	0.631313	0.78125	0.903226	0.728814	0.666667	0.647059	0.530435	0.725049	0.691703
2830	0.6125	0.903955	0.736842	0.730769	0.609524	0.848485	0.641414	0.697917	0.806452	0.779661	0.761905	0.647059	0.486957	0.699609	0.663401
2840	0.6125	0.926554	0.657895	0.711538	0.685714	0.787879	0.656566	0.791667	0.903226	0.813559	0.666667	0.823529	0.530435	0.727984	0.695012
2850	0.675	0.909605	0.842105	0.769231	0.67619	0.757576	0.611111	0.78125	0.774194	0.779661	0.619048	0.882353	0.443478	0.712329	0.678854
2860	0.7	0.915254	0.736842	0.807692	0.609524	0.787879	0.626263	0.71875	0.83871	0.813559	0.761905	0.941176	0.530435	0.722114	0.689152
2870	0.7	0.932203	0.736842	0.730769	0.638095	0.878788	0.60101	0.760417	0.645161	0.847458	0.619048	0.705882	0.530435	0.715264	0.681193
2880	0.5875	0.954802	0.763158	0.826923	0.619048	0.727273	0.535354	0.697917	0.774194	0.745763	0.714286	0.764706	0.556522	0.694716	0.659569
2890	0.7	0.926554	0.763158	0.634615	0.590476	0.909091	0.621212	0.833333	0.709677	0.79661	0.428571	0.823529	0.521739	0.713307	0.678632
2900	0.6875	0.915254	0.631579	0.75	0.704762	0.757576	0.631313	0.78125	0.741935	0.745763	0.714286	0.647059	0.547826	0.719178	0.685331
2910	0.65	0.898305	0.789474	0.730769	0.666667	0.69697	0.580808	0.770833	0.774194	0.762712	0.619048	0.823529	0.6	0.710372	0.676571
2920	0.7125	0.920904	0.736842	0.75	0.704762	0.848485	0.671717	0.78125	0.741935	0.79661	0.809524	0.882353	0.452174	0.734834	0.703291
2930	0.6875	0.875706	0.789474	0.711538	0.647619	0.757576	0.621212	0.739583	0.903226	0.728814	0.904762	0.882353	0.582609	0.720157	0.687527
2940	0.6625	0.898305	0.736842	0.730769	0.695238	0.818182	0.717172	0.78125	0.83871	0.79661	0.761905	0.823529	0.521739	0.741683	0.710221
2950	0.65	0.903955	0.763158	0.730769	0.590476	0.818182	0.616162	0.75	0.806452	0.813559	0.857143	0.941176	0.608696	0.723092	0.690613
2960	0.775	0.915254	0.736842	0.769231	0.628571	0.787879	0.616162	0.760417	0.870968	0.830508	0.666667	0.882353	0.6	0.736791	0.7059
2970	0.7375	0.887006	0.842105	0.692308	0.657143	0.757576	0.671717	0.739583	0.741935	0.881356	0.666667	0.764706	0.486957	0.72407	0.691381
2980	0.7125	0.932203	0.868421	0.692308	0.666667	0.818182	0.590909	0.760417	0.806452	0.779661	0.809524	0.941176	0.513043	0.725049	0.692266
2990	0.7375	0.892655	0.763158	0.673077	0.695238	0.787879	0.611111	0.614583	0.741935	0.847458	0.714286	0.705882	0.495652	0.701566	0.66733
3000	0.6625	0.920904	0.763158	0.788462	0.72381	0.787879	0.666667	0.708333	0.806452	0.847458	0.904762	0.823529	0.504348	0.737769	0.70662
