# Supplementary material for: Discriminating Origin Tissues of Tumor Cell Lines by Methylation Signatures and Dys-Methylated Rules
Source: Front Bioeng Biotechnol. 2020 May 26;8:507. doi: 10.3389/fbioe.2020.00507 (PMC7264161; doi:10.3389/fbioe.2020.00507)
Supplement: Table S7 — Learned classification rules by PART based on the ranked features by MCFS. [file Table_7.XLSX]

## Sheet: Sheet1
Table S7. Learned classification rules by PART based on the ranked features by MCFS
Index	Condition	Result
1	(cg20783697 <= 0.299677) and (cg00452882 > 0.020553)	Blood
2	(cg19331876 <= 0.462505) and (cg00940278 <= 0.06085) and (cg00082235 <= 0.871619)	Skin
3	(cg22203219 <= 0.460336) and (cg21383284 <= 0.655817) and (cg06787669 > 0.935304) and (cg11878712 > 0.397542)	Kidney
4	(cg22203219 <= 0.460336) and (cg11088422 > 0.942174) and (cg23533683 > 0.240723)	Nervous System
5	(cg16751778 <= 0.15931) and (cg02512559 > 0.912763) and (cg10530767 > 0.789901) and (cg24659295 <= 0.497211)	Breast
6	(cg22203219 <= 0.460336) and (cg02505827 > 0.27423) and (cg12901182 <= 0.656467) and (cg15144793 <= 0.062183) and (cg17508063 > 0.607704) and (cg22665692 <= 0.021545) and (cg21450888 <= 0.538991) and (cg23878564 <= 0.986929) and (cg10530767 > 0.314302)	Digestive System
7	(cg02762475 <= 0.382706) and (cg12496975 >= 0.412682) and (cg19794481 <= 0.884206) and (cg14528056 <= 0.663916) and (cg05926640 <= 0.226432) and (cg05593669 >= 0.843282) and (cg03276401 >= 0.508181) and (cg22977481 <= 0.581179)	Bone
8	(cg17460447 > 0.094539) and (cg08392199 > 0.533483) and (cg03573679 <= 0.97489) and (cg02326386 > 0.67589)	Digestive System
9	(cg17460447 > 0.094539) and (cg17336337 <= 0.864731) and (cg03744842 > 0.846143)	Breast
10	(cg17460447 > 0.094539) and (cg22987448 > 0.896655)	Aerodigestive Tract
11	(cg17460447 > 0.094539) and (cg19645616 > 0.027188) and (cg04705620 > 0.024651) and (cg25468863 > 0.037725)	Urogenital System
12	(cg16418810 > 0.077641) and (cg19645616 > 0.027188) and (cg25468863 <= 0.033202) and (cg16927606 > 0.793163)	Lung
13	(cg16418810 > 0.077641) and (cg19645616 > 0.029858) and (cg06645242 > 0.988336) and (cg07921503 > 0.802724)	Aerodigestive Tract
14	(cg16418810 > 0.077641) and (cg19645616 > 0.029858) and (cg00457087 <= 0.481271) and (cg19765451 > 0.270501)	Digestive System
15	(cg16418810 > 0.077641) and (cg19645616 > 0.029858) and (cg24126180 > 0.687507) and (cg20759047 > 0.129484) and (cg18174928 <= 0.030913) and (cg22111043 > 0.610562) and (cg21538684 <= 0.921897) and (cg22954978 > 0.931233) and (cg09688579 <= 0.947165) and (cg03295928 > 0.017826) and (cg00112091 > 0.072163) and (cg14218223 > 0.854898) and (cg06257052 > 0.94406)	Pancreas
16	(cg02505827 <= 0.183871) and (cg25243455 <= 0.541301) and (cg10673833 <= 0.942024) and (cg09419005 > 0.788964)	Thyroid
17	(cg02505827 <= 0.183871) and (cg19519643 <= 0.78466) and (cg17475813 <= 0.861059)	Skin
18	(cg02505827 <= 0.183871) and (cg19519643 <= 0.78466) and (cg24822602 <= 0.093874) and (cg03089651 > 0.809653)	Lung
19	(cg02505827 <= 0.183871) and (cg19519643 <= 0.78466) and (cg00112091 > 0.118334) and (cg05607401 <= 0.864049)	Urogenital System
20	(cg02505827 <= 0.183871) and (cg19519643 <= 0.78466) and (cg11023456 > 0.608739) and (cg24822602 > 0.093874) and (cg15144793 <= 0.088757) and (cg07921503 <= 0.859543) and (cg25243455 > 0.620258) and (cg02505827 <= 0.068095) and (cg18853199 <= 0.231793)	Aerodigestive Tract
21	(cg02505827 <= 0.183871) and (cg18853199 > 0.894536) and (cg00204501 <= 0.000394)	Breast
22	(cg02505827 <= 0.183871) and (cg18853199 > 0.894536) and (cg20783697 <= 0.896926)	Bone
23	(cg02505827 <= 0.183871) and (cg01835695 <= 0.231254) and (cg15424369 <= 0.90088) and (cg03573679 <= 0.943483)	Urogenital System
24	(cg02505827 <= 0.183871) and (cg01835695 <= 0.231254) and (cg14741474 > 0.850046) and (cg09688579 > 0.778797)	Aerodigestive Tract
25	(cg02505827 <= 0.153842) and (cg23229016 <= 0.768772) and (cg19519319 > 0.631853) and (cg15459695 <= 0.145564)	Urogenital System
26	(cg02505827 <= 0.153842) and (cg23229016 <= 0.762796) and (cg06539717 > 0.086335)	Thyroid
27	(cg02505827 <= 0.153842) and (cg13996405 > 0.319225) and (cg23229016 <= 0.690506) and (cg20783697 <= 0.811447)	Breast
28	(cg02505827 <= 0.183871) and (cg13996405 > 0.319225) and (cg06383241 > 0.408407) and (cg23974819 <= 0.106213) and (cg19965221 <= 0.028385) and (cg10592926 <= 0.978506) and (cg01413368 > 0.806898)	Digestive System
29	(cg02505827 <= 0.153842) and (cg21383284 <= 0.721065) and (cg18067096 > 0.384263) and (cg20827128 > 0.162543) and (cg02505827 <= 0.103393)	Urogenital System
30	(cg02505827 <= 0.153842) and (cg20384325 <= 0.925541) and (cg05777919 > 0.874731)	Breast
31	(cg02505827 <= 0.153842) and (cg21920167 <= 0.561535) and (cg03089651 > 0.828)	Breast
32	(cg02505827 <= 0.153842) and (cg06383241 > 0.913759) and (cg22203219 > 0.800564)	Breast
33	(cg02505827 <= 0.145634) and (cg10903451 <= 0.291929) and (cg24744172 <= 0.089821) and (cg00112091 <= 0.113554) and (cg15144793 <= 0.082471) and (cg06526020 <= 0.862229) and (cg10903451 <= 0.006258)	Urogenital System
34	(cg02505827 <= 0.145634) and (cg10903451 <= 0.291929) and (cg24744172 > 0.089821)	Breast
35	(cg02505827 <= 0.145634) and (cg10903451 <= 0.291929) and (cg25496467 > 0.90177) and (cg03983223 > 0.396141) and (cg18174928 > 0.033817) and (cg01951274 <= 0.768334)	Digestive System
36	(cg02505827 <= 0.145634) and (cg10903451 <= 0.291929) and (cg25496467 > 0.90177) and (cg18040826 > 0.65178) and (cg04539072 <= 0.043425) and (cg16411361 > 0.412085) and (cg03840467 <= 0.981947) and (cg25243455 > 0.258326) and (cg08040471 <= 0.928027) and (cg15374924 <= 0.963828)	Lung
37	(cg02505827 <= 0.183871) and (cg22665692 <= 0.009813) and (cg02505827 > 0.057576) and (cg14649566 > 0.913236)	Breast
38	(cg02505827 <= 0.183871) and (cg25468863 <= 0.06986) and (cg18853199 <= 0.895763) and (cg18250453 > 0.213472) and (cg05777919 <= 0.879761) and (cg07002058 <= 0.854691)	Digestive System
39	(cg02505827 <= 0.183871) and (cg25468863 <= 0.06986) and (cg18853199 <= 0.895763) and (cg18250453 > 0.213472) and (cg07119472 > 0.653392) and (cg27573017 <= 0.91245) and (cg16849041 <= 0.017098)	Lung
40	(cg00082235 <= 0.573565) and (cg14399369 > 0.694024)	Nervous System
41	(cg02505827 <= 0.183871) and (cg13821008 > 0.970143) and (cg20783697 <= 0.904031)	Kidney
42	(cg02505827 <= 0.183871) and (cg24126180 > 0.935513) and (cg00204501 > 0.002497)	Aerodigestive Tract
43	(cg02505827 <= 0.183871) and (cg06418871 > 0.113886) and (cg01951274 <= 0.852267)	Aerodigestive Tract
44	(cg02505827 <= 0.150243) and (cg09366118 > 0.877444) and (cg00204501 <= 0.000827)	Urogenital System
45	(cg02505827 <= 0.150243) and (cg09366118 <= 0.877527) and (cg23229016 > 0.64456) and (cg16266227 > 0.882396)	Aerodigestive Tract
46	(cg02505827 <= 0.150243) and (cg23229016 > 0.64456) and (cg09366118 > 0.877527)	Digestive System
47	(cg02505827 <= 0.150243) and (cg23229016 <= 0.64456)	Skin
48	(cg02505827 <= 0.150243) and (cg25724283 <= 0.203756) and (cg12400336 > 0.033932) and (cg03089651 <= 0.809067)	Lung
49	(cg02505827 <= 0.150243) and (cg25724283 <= 0.203756) and (cg12400336 <= 0.033932) and (cg22793129 <= 0.928279) and (cg07213487 > 0.896319) and (cg03959306 <= 0.947584) and (cg23991274 <= 0.931263) and (cg07921503 > 0.793178) and (cg20138458 <= 0.396856) and (cg24744172 > 0.025956)	Urogenital System
50	(cg02505827 <= 0.150243) and (cg00118342 > 0.924025) and (cg06418871 <= 0.09295) and (cg25724283 <= 0.203756) and (cg04023369 > 0.077992) and (cg22793129 <= 0.928279)	Lung
51	(cg00082235 <= 0.573565) and (cg03719070 > 0.878197) and (cg09569432 <= 0.539466)	Skin
52	(cg00082235 <= 0.573565) and (cg04539072 > 0.445014) and (cg25412641 <= 0.953352)	Nervous System
53	(cg00082235 <= 0.573565) and (cg13996405 > 0.026049) and (cg15459695 > 0.096253) and (cg25724283 <= 0.026623) and (cg00457087 <= 0.086537)	Bone
54	(cg00082235 <= 0.573565) and (cg01382502 <= 0.768265) and (cg09943401 > 0.194644)	Kidney
55	(cg00082235 <= 0.573565) and (cg00363813 > 0.072303) and (cg18932726 > 0.024122) and (cg00057966 <= 0.80202)	Thyroid
56	(cg00082235 <= 0.573565) and (cg24341911 > 0.091572) and (cg17460447 > 0.021607) and (cg23235142 <= 0.962665) and (cg18932726 > 0.006068) and (cg04022063 > 0.013611) and (cg02145310 > 0.745026) and (cg04513006 > 0.516265) and (cg15144793 > 0.052376)	Soft Tissue
57	(cg15035143 <= 0.76569) and (cg27383562 > 0.866688) and (cg05505450 > 0.072326) and (cg16402452 > 0.068605)	Thyroid
58	(cg00118342 <= 0.883032) and (cg23235142 > 0.948689)	Bone
59	(cg00118342 <= 0.889065) and (cg26112797 <= 0.906)	Nervous System
60	(cg01586506 <= 0.903843) and (cg18174928 <= 0.014383)	Breast
61	(cg08847335 <= 0.914903) and (cg00057966 <= 0.847936) and (cg01951274 <= 0.709288)	Nervous System
62	(cg11872373 <= 0.696355) and (cg23114964 > 0.731657)	Digestive System
63	(cg13553693 <= 0.829588) and (cg20783697 <= 0.870455)	Blood
64	(cg11872373 <= 0.696355) and (cg20783697 > 0.86671)	Skin
65	(cg05901765 <= 0.075608) and (cg15144793 > 0.062757)	Pancreas
66	(cg27627381 <= 0.827987) and (cg20783697 > 0.86832)	Kidney
67	(cg03085719 > 0.853294) and (cg07002058 <= 0.842957)	Aerodigestive Tract
68	(cg00204501 > 0.005628) and (cg23665778 <= 0.117158) and (cg04614155 <= 0.907932)	Kidney
69	(cg00204501 > 0.005628) and (cg03573679 <= 0.952956)	Aerodigestive Tract
70	(cg24497819 > 0.865707) and (cg20783697 <= 0.875135)	Kidney
71	(cg01979888 <= 0.11952) and (cg01951274 <= 0.840504)	Kidney
72	(cg24497819 <= 0.865707) and (cg27627381 > 0.827987) and (cg21450888 <= 0.072015) and (cg18982286 <= 0.054525)	Soft Tissue
73	(cg24497819 <= 0.865707) and (cg27627381 > 0.827987) and (cg23991274 <= 0.931795) and (cg25243455 <= 0.541301)	Urogenital System
74	(cg24497819 <= 0.861294) and (cg27627381 > 0.827987) and (cg10932874 <= 0.873809) and (cg03257423 <= 0.116119) and (cg02914427 <= 0.929574) and (cg19965221 > 0.008044)	Lung
75	(cg22987448 > 0.010978) and (cg03257423 <= 0.105257) and (cg13928306 <= 0.045261)	Digestive System
76	(cg04023369 > 0.073493) and (cg27627381 > 0.827987) and (cg23991274 <= 0.93163) and (cg20219457 > 0.020759) and (cg27075187 > 0.058199) and (cg20694619 > 0.545939)	Urogenital System
77	(cg04022063 <= 0.022108) and (cg27383562 <= 0.947506)	Lung
78	(cg12685846 > 0.011982)	Bone
79	(cg20783697 <= 0.873821)	Digestive System
80	others	Breast
