# Supplementary material for: Discriminating Origin Tissues of Tumor Cell Lines by Methylation Signatures and Dys-Methylated Rules
Source: Front Bioeng Biotechnol. 2020 May 26;8:507. doi: 10.3389/fbioe.2020.00507 (PMC7264161; doi:10.3389/fbioe.2020.00507)
Supplement: Table S8 — Learned classification rules by RIPPER based on the ranked features by MCFS. [file Table_8.XLSX]

## Sheet: Sheet1
Table S8. Learned classification rules by RIPPER based on the ranked features by MCFS
Index	Condition	Result
1	(cg15035143 <= 0.68787) and (cg17198308 >= 0.772756) and (cg15459695 >= 0.13548) and (cg05505450 >= 0.07753)	Thyroid
2	(cg15035143 <= 0.744845) and (cg01903374 >= 0.90224) and (cg10673833 <= 0.96151) and (cg23737737 >= 0.124517) and (cg10530767 <= 0.912464)	Thyroid
3	(cg18250453 <= 0.629413) and (cg16348962 <= 0.696623) and (cg14741474 >= 0.85716)	Thyroid
4	(cg18040826 <= 0.893154) and (cg02326386 <= 0.915881) and (cg04746199 >= 0.720909) and (cg15820868 <= 0.24958)	Pancreas
5	(cg18040826 <= 0.911802) and (cg26668608 <= 0.581985) and (cg00057966 >= 0.882206) and (cg00045607 >= 0.723182)	Pancreas
6	(cg25724283 >= 0.634673) and (cg08392199 <= 0.197896) and (cg07232033 >= 0.097392) and (cg08875705 >= 0.951391) and (cg14741474 <= 0.89572)	Pancreas
7	(cg20219457 >= 0.484257) and (cg19554257 >= 0.893732) and (cg05323436 >= 0.04912)	Pancreas
8	(cg20783697 <= 0.299677)	Blood
9	(cg21450888 <= 0.679729) and (cg15144793 >= 0.064344) and (cg00490655 >= 0.025609) and (cg04276057 <= 0.754207) and (cg16849041 >= 0.029781)	Soft Tissue
10	(cg05627441 >= 0.716877) and (cg17198308 >= 0.059325) and (cg11878712 >= 0.367391) and (cg16324409 <= 0.851834) and (cg11023456 <= 0.894417) and (cg11410920 >= 0.938387)	Soft Tissue
11	(cg21450888 <= 0.795949) and (cg15144793 >= 0.062898) and (cg20219457 >= 0.042801) and (cg27135286 >= 0.447804) and (cg23235142 <= 0.954304)	Soft Tissue
12	(cg21450888 <= 0.086311) and (cg22203219 >= 0.121305) and (cg22317846 >= 0.776592) and (cg20783697 >= 0.863094) (cg06305609 <= 0.426277) and (cg05627441 >= 0.734978) and (cg14741474 >= 0.876805)	Soft Tissue
13	(cg06305609 <= 0.426277) and (cg05627441 >= 0.734978) and (cg14741474 >= 0.876805)	Soft Tissue
14	(cg27075187 >= 0.087563) and (cg22203219 <= 0.109029) and (cg14741474 >= 0.877715)	Soft Tissue
15	(cg19470372 >= 0.509254) and (cg18998670 >= 0.412981)	Nervous System
16	(cg17167076 >= 0.054411) and (cg11838224 <= 0.864925)	Nervous System
17	(cg00689340 >= 0.922777) and (cg14106719 <= 0.735698) and (cg14099457 >= 0.052282)	Nervous System
18	(cg02145310 <= 0.470969) and (cg08875705 <= 0.791713)	Kidney
19	(cg24964110 >= 0.835023) and (cg17019292 >= 0.106057) and (cg21538684 <= 0.82217) and (cg19331876 >= 0.856651)	Kidney
20	(cg19519643 <= 0.412563) and (cg02358862 >= 0.903377) and (cg03089651 <= 0.834949)	Aerodigestive Tract
21	(cg19519643 <= 0.78466) and (cg14741474 >= 0.875386) and (cg19554257 <= 0.756174) and (cg13941760 <= 0.809257)	Aerodigestive Tract
22	(cg19519643 <= 0.749533) and (cg09569432 <= 0.366187) and (cg03719070 <= 0.20364)	Aerodigestive Tract
23	(cg00045607 >= 0.843581) and (cg23066808 <= 0.841739) and (cg22101249 >= 0.905533) and (cg20694619 <= 0.810311)	Aerodigestive Tract
24	(cg19519643 <= 0.757544) and (cg10725623 >= 0.955096) and (cg00204501 >= 0.004415)	Aerodigestive Tract
25	(cg16266227 >= 0.862042) and (cg01835695 <= 0.730735) and (cg24824842 >= 0.926777) and (cg00045607 <= 0.863161)	Aerodigestive Tract
26	(cg03840467 <= 0.185494) and (cg16617551 >= 0.884574)	Aerodigestive Tract
27	(cg01954305 >= 0.884569) and (cg25243455 <= 0.492634) and (cg18525965 >= 0.089714)	Urogenital System
28	(cg21383284 <= 0.718709) and (cg20827128 >= 0.653023)	Urogenital System
29	(cg15309264 >= 0.089499) and (cg12081303 >= 0.777974) and (cg21898046 <= 0.781739) and (cg00302479 >= 0.76268)	Urogenital System
30	(cg11566975 >= 0.056085) and (cg27659841 >= 0.017609) and (cg19519643 <= 0.955415)	Urogenital System
31	(cg05323436 >= 0.056243) and (cg17167076 >= 0.025587)	Urogenital System
32	(cg01954305 >= 0.914539) and (cg08528778 <= 0.201593) and (cg10859566 >= 0.979471) and (cg09844573 >= 0.788563) and (cg07002058 <= 0.877395)	Urogenital System
33	(cg22609576 >= 0.083635) and (cg00879790 <= 0.134223)	Digestive System
34	(cg13996405 >= 0.049204) and (cg22665692 >= 0.019856) and (cg12353452 <= 0.848065)	Digestive System
35	(cg11163620 >= 0.963038)	Digestive System
36	(cg08161491 >= 0.885928) and (cg12353452 <= 0.809942) and (cg04023369 <= 0.092549) and (cg04022063 >= 0.011381)	Digestive System
37	(cg21450888 <= 0.34414) and (cg00118342 <= 0.933558) and (cg23878564 <= 0.979072)	Bone
38	(cg21450888 <= 0.552763) and (cg18982286 >= 0.242095) and (cg21004490 <= 0.835305) and (cg00204501 >= 0.000252)	Bone
39	(cg24964110 >= 0.381532) and (cg17019292 <= 0.070581)	Lung
40	(cg16751778 >= 0.758614) and (cg20219457 <= 0.020051)	Lung
41	(cg27135286 >= 0.573438) and (cg08847335 >= 0.962021) and (cg12416569 <= 0.646947)	Lung
42	(cg26798861 >= 0.832217) and (cg27135286 >= 0.70151) and (cg00363813 >= 0.0993)	Lung
43	(cg00118342 >= 0.973582)	Lung
44	(cg08875705 >= 0.93418) and (cg20138458 <= 0.21526)	Breast
45	(cg07367144 >= 0.932662) and (cg16266227 >= 0.860442)	Breast
46	(cg19519319 >= 0.927126) and (cg03352169 >= 0.790953)	Breast
47	(cg04827551 >= 0.954355) and (cg07921503 <= 0.799135)	Breast
48	others	Skin
