# Supplementary material for: Discriminating Origin Tissues of Tumor Cell Lines by Methylation Signatures and Dys-Methylated Rules
Source: Front Bioeng Biotechnol. 2020 May 26;8:507. doi: 10.3389/fbioe.2020.00507 (PMC7264161; doi:10.3389/fbioe.2020.00507)
Supplement: Table S9 — Common features (methylation sites) and their corresponding genes detected by mRMR and MCFS. [file Table_9.XLSX]

## Sheet: Sheet1
Table S9. Common features (methylation sites) and their corresponding genes detected by mRMR and MCFS
Methylation sites	Genes
cg00895705	WNK3
cg04494122	FAM127C
cg09112156	LDOC1
cg10098570	OTUD5
cg16235803	WNK3
cg17678039	CXCR3
cg17678039	BCYRN1
cg00045607	ARHGAP30
cg00457087	DDR2
cg00777636	ACOT7
cg00903584	PTPN7
cg00989853	IRF6
cg02076020	ELF3
cg03001333	PRKCZ
cg03089651	ARHGAP30
cg03949391	PTGFR
cg04077662	ST6GALNAC5
cg04520340	PRKCZ
cg04902929	C1orf203
cg04976330	PUM1
cg06325209	DDR2
cg07589991	CLSTN1
cg07837534	ARHGAP30
cg07897871	ELF3
cg07946977	DUSP10
cg07967677	TSTD1
cg08137948	LGALS8
cg09334514	LGALS8
cg10074409	IRF6
cg11073811	PTPRF
cg11578532	TSTD1
cg12081303	ARHGAP30
cg13387826	PRKCZ
cg13443627	TACSTD2
cg13466284	SFN
cg13591369	PRKCZ
cg13673094	PTPRC
cg13863668	GMEB1
cg14418633	PRKCZ
cg14825555	SFN
cg16266227	PTPN7
cg16523380	CASZ1
cg16653138	PRKCZ
cg17330303	SFN
cg18384097	PTPN7
cg19675731	PTPN7
cg19803229	PRKCZ
cg20059151	SLC44A3
cg21004490	RPS6KA1
cg21880888	DDR2
cg22008490	PTPN7
cg22740835	DDR2
cg22797514	PTPRF
cg23114964	HIVEP3
cg23229016	RPS6KA1
cg23290313	ST3GAL3
cg24254842	HIVEP3
cg26328757	ELF3
cg27046936	PTGFR
cg00302479	PSD4
cg00302479	LOC440839
cg00326131	RTKN
cg00438740	INPP5D
cg00689340	RTKN
cg01051524	NCK2
cg02160608	PSD4
cg02160608	LOC440839
cg03700024	RTKN
cg03719070	RTKN
cg03983223	WIPF1
cg04177132	PSD4
cg04177132	LOC440839
cg04730665	AGAP1
cg05695429	INPP5D
cg07178563	INPP5D
cg09366118	PSD4
cg09366118	LOC440839
cg09596336	ZEB2
cg10536276	PSD4
cg10536276	LOC440839
cg13273136	PSD4
cg13273136	LOC440839
cg13821008	WIPF1
cg13885155	WIPF1
cg14035238	WIPF1
cg15131282	INPP5D
cg16321975	INPP5D
cg18855030	ARHGAP15
cg20930114	2020-09-10
cg20930114	ANKRD57
cg22029587	INPP5D
cg23553480	INPP5D
cg24719005	EFEMP1
cg24744172	AGAP1
cg26117023	LOXL3
cg26117023	DOK1
cg26668608	PSD4
cg26668608	LOC440839
cg26676034	RTKN
cg27117828	WIPF1
cg00141162	HCLS1
cg01070987	PFN2
cg01919208	LAMB2
cg02745211	TMEM108
cg05361415	VGLL4
cg06577710	HCLS1
cg09090724	TMEM108
cg10636490	PFN2
cg10702818	ZNF860
cg10702818	OSBPL10
cg14557185	WWTR1
cg14977018	TMEM44
cg15043384	WWTR1
cg16449402	BRPF1
cg18809126	VGLL4
cg19797087	KLHL6
cg23017915	WWTR1
cg24198558	TMEM108
cg25588740	ZMAT3
cg27083087	VGLL4
cg00804392	RHOH
cg03506316	AFAP1
cg05002406	PDLIM3
cg10740902	KDR
cg11163620	GLRB
cg11903057	RHOH
cg12086464	SH3BP2
cg15425280	GRIA2
cg15569052	SH3BP2
cg16324409	RGS12
cg17460447	EVC
cg25722465	KDR
cg26133769	PCDH7
cg00357551	FAM196B
cg00357551	DOCK2
cg00514575	MGAT1
cg01149192	MGAT1
cg01835695	MGAT1
cg02505827	MARVELD2
cg04091702	MARVELD2
cg04212021	MGAT1
cg04992127	IRX2
cg04992127	C5orf38
cg05901765	MARVELD2
cg05903444	IRX2
cg05903444	C5orf38
cg06418871	MARVELD2
cg07137934	MGAT1
cg07218275	MGAT1
cg07408835	PCDHAC1
cg07408835	PCDHA7
cg07408835	PCDHA12
cg07408835	PCDHA6
cg07408835	PCDHA10
cg07408835	PCDHA4
cg07408835	PCDHA11
cg07408835	PCDHA8
cg07408835	PCDHA1
cg07408835	PCDHA2
cg07408835	PCDHA9
cg07408835	PCDHA13
cg07408835	PCDHA5
cg07408835	PCDHA3
cg08204280	IRX2
cg08204280	C5orf38
cg08235864	IRX2
cg08235864	C5orf38
cg08392199	LIFR
cg11316131	MGAT1
cg11552694	IRX2
cg11552694	C5orf38
cg11793269	C5orf38
cg11793269	IRX2
cg11850468	MGAT1
cg12629325	PCDHAC1
cg12629325	PCDHA7
cg12629325	PCDHA12
cg12629325	PCDHA6
cg12629325	PCDHA10
cg12629325	PCDHA4
cg12629325	PCDHA11
cg12629325	PCDHA8
cg12629325	PCDHA1
cg12629325	PCDHA2
cg12629325	PCDHA9
cg12629325	PCDHA13
cg12629325	PCDHA5
cg12629325	PCDHA3
cg12687157	MARVELD2
cg12688234	FAM196B
cg12688234	DOCK2
cg15177964	MGAT1
cg15544071	LIFR
cg15941948	IRX2
cg15941948	C5orf38
cg16332813	MGAT1
cg16419724	MARVELD2
cg18371475	IRX2
cg18371475	C5orf38
cg18663063	MARVELD2
cg18848688	LIFR
cg20399011	MGAT1
cg21093166	IRX2
cg21093166	C5orf38
cg21898046	MGAT1
cg24155123	PCDHGA4
cg24155123	PCDHGC3
cg24155123	PCDHGA12
cg24155123	PCDHGA11
cg24155123	PCDHGA9
cg24155123	PCDHGA1
cg24155123	PCDHGB1
cg24155123	PCDHGB6
cg24155123	PCDHGB3
cg24155123	PCDHGB7
cg24155123	PCDHGA6
cg24155123	PCDHGA8
cg24155123	PCDHGA10
cg24155123	PCDHGA5
cg24155123	PCDHGB4
cg24155123	PCDHGC4
cg24155123	PCDHGA3
cg24155123	PCDHGA2
cg24155123	PCDHGA7
cg24155123	PCDHGB2
cg24155123	PCDHGC5
cg24155123	PCDHGB5
cg25134306	UBE2D2
cg00370106	SYTL3
cg02657012	PSMB8
cg05693489	TAP1
cg05693489	PSMB8
cg05697726	PSMB8
cg07264048	GCNT2
cg08027484	GCNT2
cg09354037	TAP1
cg09354037	PSMB8
cg11063729	TFAP2A
cg12253437	TAP1
cg12253437	PSMB8
cg12695465	GCNT2
cg13165140	TAP1
cg13165140	PSMB8
cg13806292	SYNE1
cg13962347	LYRM4
cg14909730	TFAP2A
cg16226962	TFAP2A
cg16483840	PSMB8
cg16890093	PSMB8
cg16890093	TAP1
cg17800396	LEMD2
cg20187047	SYNE1
cg25384897	TAP1
cg25384897	PSMB8
cg27252395	KAAG1
cg27252395	DCDC2
cg03744842	CCM2
cg04086097	IRF5
cg05064645	EGFR
cg05851442	HOXA3
cg07317062	HOXA4
cg14094960	EGFR
cg16393713	UPK3B
cg16707506	CCM2
cg16798247	ELMO1
cg17349352	CCM2
cg18205668	CCM2
cg19142026	HOXA4
cg21188037	MYO1G
cg21455600	KCTD7
cg21771679	PODXL
cg22962123	HOXA3
cg23235142	CCM2
cg24126180	IRF5
cg26433975	CCM2
cg00121389	MTUS1
cg06458358	ARHGEF10
cg16103712	MATN2
cg18565355	ESRP1
cg09445448	FAM78A
cg13655250	RAPGEF1
cg13737221	SH2D3C
cg13828227	SH2D3C
cg13883603	SH2D3C
cg15083233	PALM2-AKAP2
cg15083233	AKAP2
cg21225548	TRIM14
cg23313665	SH2D3C
cg24545967	SH2D3C
cg03319315	PAOX
cg05181041	ADAM12
cg11206067	PHYHIPL
cg11668923	ADAM12
cg17143376	PAOX
cg17689490	DOCK1
cg17689490	FAM196A
cg18563886	PAOX
cg19544434	PTPRE
cg24073466	PHYHIPL
cg26014391	PHYHIPL
cg01447914	FERMT3
cg01539849	SPI1
cg01647936	FERMT3
cg03395558	SHANK2
cg03578926	SHANK2
cg03711944	SPI1
cg04110224	SHANK2
cg04255276	LTBP3
cg04396791	SHANK2
cg05697249	C11orf52
cg06385449	FERMT3
cg06784824	SPI1
cg07072722	NTM
cg07682037	FERMT3
cg09302355	FERMT3
cg10160397	ME3
cg10362475	SHANK2
cg11473001	NTM
cg11845417	C11orf52
cg12005186	FERMT3
cg13024368	DKK3
cg14537332	SHANK2
cg15617814	NTM
cg16289449	FERMT3
cg17627654	SHANK2
cg19717586	NTM
cg19942459	SHANK2
cg20136100	FERMT3
cg20654468	LPXN
cg21202716	SHANK2
cg22424444	LOC255512
cg22424444	TOLLIP
cg22663489	CCDC88B
cg24088438	FERMT3
cg25638611	SHANK2
cg26851107	SHANK2
cg00082235	IFFO1
cg00363813	IFFO1
cg00366413	MIR141
cg00366413	MIR200C
cg00769161	AGAP2
cg00776080	TENC1
cg00983904	IFFO1
cg01054110	NCOR2
cg01353646	AGAP2
cg01493517	IFFO1
cg01834979	AGAP2
cg01834979	LOC100130776
cg01979888	IFFO1
cg03505148	AGAP2
cg04347477	NCOR2
cg05948411	NCOR2
cg06314111	AGAP2
cg06314111	LOC100130776
cg08425810	AGAP2
cg08875705	IFFO1
cg08976554	NCOR2
cg09097632	PTPN6
cg09596958	AGAP2
cg09831875	NCOR2
cg09972881	KRT8
cg10150530	LRMP
cg11511175	AGAP2
cg11511175	LOC100130776
cg12024104	IFFO1
cg12116027	AGAP2
cg12253175	AGAP2
cg13419087	NCOR2
cg13549444	PTPN6
cg13879455	AGAP2
cg14741474	SELPLG
cg14795572	AGAP2
cg14845962	AGAP2
cg14845962	LOC100130776
cg15085899	NCOR2
cg16402452	AGAP2
cg16823042	AGAP2
cg16823042	LOC100130776
cg17198308	IFFO1
cg18147605	IFFO1
cg18634479	PTPN6
cg18959988	MIR141
cg18959988	MIR200C
cg19693177	PTPN6
cg22203219	IFFO1
cg22413603	MIR141
cg22413603	MIR200C
cg22507723	AGAP2
cg22580512	NCOR2
cg22825473	FAM101A
cg23377551	AGAP2
cg23387569	AGAP2
cg23387569	LOC100130776
cg23737737	IFFO1
cg24217894	LOC100130776
cg24217894	AGAP2
cg24702147	MIR141
cg24702147	MIR200C
cg24853956	IFFO1
cg25098281	SCNN1A
cg25113767	NCOR2
cg26363363	PTPN6
cg26581206	NCOR2
cg27534624	MIR141
cg27534624	MIR200C
cg00505001	MAB21L1
cg00505001	MIR548F5
cg00505001	NBEA
cg04398180	ADPRHL1
cg07450210	UBAC2
cg11793332	ELF1
cg12166476	LMO7
cg20219457	DCLK1
cg21392700	MAB21L1
cg21392700	MIR548F5
cg21392700	NBEA
cg22148297	GPR18
cg22148297	UBAC2
cg24089600	COL4A1
cg24089600	COL4A2
cg25628008	MAB21L1
cg25628008	MIR548F5
cg25628008	NBEA
cg01168865	SLC25A21
cg01168865	LOC100129794
cg01824511	FOXA1
cg07535928	SLC25A21
cg07535928	LOC100129794
cg10644361	MIPOL1
cg13247922	RAD51L1
cg14424070	BATF
cg16379462	SAMD4A
cg17410236	FLRT2
cg22999830	ITPK1
cg22999830	NCRNA00203
cg23919479	MIPOL1
cg00204501	TJP1
cg01153166	NR2F2
cg04022063	TJP1
cg04969688	TJP1
cg05127369	NR2F2
cg05127369	MIR1469
cg06525993	TJP1
cg06786153	TBC1D2B
cg06926934	NR2F2
cg06926934	MIR1469
cg08370996	NR2F2
cg12400336	TJP1
cg12642431	UACA
cg12685846	TJP1
cg13836627	TJP1
cg16048568	NR2F2
cg16048568	MIR1469
cg16225947	TJP1
cg18614734	NR2F2
cg18614734	MIR1469
cg19965221	TJP1
cg25510609	AKAP13
cg25947619	AKAP13
cg00310215	SALL1
cg00947878	KIFC3
cg02914427	SPN
cg03354340	MARVELD3
cg06723863	ESRP2
cg06724588	SALL1
cg07502439	SALL1
cg08480068	SPN
cg08806408	SALL1
cg08836861	NQO1
cg10522125	ITGAL
cg12163490	CDH11
cg13928306	ZNF205
cg13928306	MGC3771
cg16644366	SPN
cg26769927	SPN
cg01246266	TMC8
cg01246266	TMC6
cg02312904	BCAS3
cg02893823	KRT19
cg02898721	RARA
cg03190661	TMC8
cg03190661	TMC6
cg07002058	BZRAP1
cg07137244	NF1
cg07137244	EVI2B
cg07251887	LOC100130933
cg07251887	RECQL5
cg08005460	RARA
cg08040471	C17orf62
cg08466034	TRPV2
cg09419005	C17orf62
cg09433910	WDR81
cg10080732	WDR81
cg11348106	SEC14L1
cg14004678	CANT1
cg15803221	RARA
cg16047144	ICAM2
cg17514485	TOM1L2
cg19458020	RARA
cg20783697	BZRAP1
cg20943461	TMC8
cg20943461	TMC6
cg22595391	C17orf62
cg23333072	ERBB2
cg27215100	C17orf62
cg27381584	C17orf62
cg00589371	CDH7
cg03634729	LAMA3
cg03778029	CCDC68
cg12974637	CCDC68
cg13313047	CABLES1
cg16762684	MBP
cg18764577	LAMA1
cg20759047	CABLES1
cg20837735	SERPINB5
cg21807034	SERPINB5
cg24964110	CABLES1
cg26485825	LAMA3
cg00412772	YIF1B
cg00412772	C19orf33
cg00880290	PKN1
cg02639359	FCHO1
cg02798280	MAP4K1
cg03049863	YIF1B
cg03049863	C19orf33
cg03087897	PKN1
cg03257423	ZFP112
cg03585611	KIAA1543
cg04292549	MAP4K1
cg04292549	EIF3K
cg05258935	MAP4K1
cg05607401	GMFG
cg06305609	FAM129C
cg06561886	SLC44A2
cg07665060	C19orf33
cg07665060	YIF1B
cg08206267	FCHO1
cg08230957	MAP4K1
cg08528778	FAM129C
cg08687005	ZNF667
cg09569432	GMFG
cg11272232	YIF1B
cg11272232	C19orf33
cg11550234	PKN1
cg11708454	YIF1B
cg11708454	C19orf33
cg11737334	FCHO1
cg12967050	TMEM149
cg14041069	FAM129C
cg15679651	MAP4K1
cg15679651	EIF3K
cg16911583	TMEM149
cg16911583	U2AF1L4
cg16927606	TMEM149
cg17126555	RAVER1
cg17126555	ICAM3
cg19457477	MAP4K1
cg19457477	EIF3K
cg19645616	RAVER1
cg19645616	ICAM3
cg19791630	VAV1
cg20468939	PKN1
cg20650545	GMFG
cg21211730	CBLC
cg21304163	FXYD3
cg22014579	C19orf33
cg22014579	YIF1B
cg22317846	FCHO1
cg23090870	SPINT2
cg24152605	ZFP28
cg24337786	MAP4K1
cg24337786	EIF3K
cg24783510	FCHO1
cg24791188	FCHO1
cg25397945	ZNF529
cg25397945	ZNF382
cg27174108	C19orf33
cg27174108	YIF1B
cg00298324	FAM110A
cg04964333	LPIN3
cg06064964	PRIC285
cg08042538	FAM110A
cg09844573	PRIC285
cg11012153	RTEL1
cg11410920	SYS1
cg11410920	SYS1-DBNDD2
cg11779113	PRIC285
cg14158573	DSTN
cg14304515	FAM110A
cg01765930	MFNG
cg11201532	MFNG
cg14703589	LIMK2
cg18613324	RBM9
cg00917018	LDOC1
cg11005845	LDOC1
cg16697940	LDOC1
cg20104776	LDOC1
cg23129452	WAS
cg25870731	LDOC1
cg27076487	LDOC1
cg00152008	DMRTA2
cg00853242	ESPN
cg01852476	SKI
cg01903374	TNFAIP8L2
cg03343063	PLEKHM2
cg03421300	SFN
cg03605365	INADL
cg04259326	RCSD1
cg05959508	TRAF3IP3
cg07751287	RCSD1
cg07786675	SFN
cg08361238	PTGFRN
cg08703055	SKI
cg10051814	ERRFI1
cg10430205	GTF2B
cg12034118	IRF6
cg12583970	SFN
cg13206932	CYR61
cg13374701	SFN
cg13727629	SKI
cg13868361	GTF2B
cg14010405	GTF2B
cg14046986	RCSD1
cg15481791	SNRPE
cg15900221	ARHGEF16
cg17518842	TRAF3IP3
cg19560758	ERRFI1
cg19765451	ARHGAP29
cg20694619	TRAF3IP3
cg20773521	FAM69A
cg22029157	IRF6
cg22048405	KIAA1522
cg23612220	TNFAIP8L2
cg25192855	IRF6
cg26017930	SKI
cg26313647	ERRFI1
cg27535302	GUCA2A
cg00490655	FIGN
cg00495775	HOXD11
cg00658082	RTKN
cg01383287	FBXO41
cg02085210	ODC1
cg02599006	RBKS
cg03210866	EPCAM
cg03295928	RTKN
cg03706175	EPCAM
cg04278110	ANKRD44
cg05204566	MAP1D
cg05246303	ITGA4
cg05500840	HOXD11
cg05515866	FARP2
cg05942128	HOXD11
cg06353069	RAB17
cg06564900	FIGN
cg06682024	MERTK
cg08165221	SOX11
cg08432727	SOX11
cg08534653	PXDN
cg10903451	FIGN
cg11546137	HOXD11
cg13941760	ANKRD44
cg14473102	HOXD8
cg14481208	RTKN
cg15259986	FIGN
cg16076328	EPCAM
cg16411361	ANKRD44
cg16632715	HOXD11
cg17265419	ITGA4
cg17783174	SH3BP4
cg19156483	FIGN
cg19515035	RTKN
cg20008332	SOX11
cg23081527	SH3BP4
cg23482132	FMNL2
cg23762633	ODC1
cg24633978	HOXD11
cg25181651	PXDN
cg25515269	ITGA4
cg26090072	RTKN
cg02167021	HCLS1
cg02954987	LAMB2
cg03466124	GNB4
cg03940684	CHL1
cg05502701	PDZRN3
cg09606470	KLHL6
cg10603275	CHL1
cg11566975	LAMB2
cg11888747	TADA3
cg13343687	UBA7
cg14099457	LAMB2
cg18129748	MST1R
cg19113686	RPL24
cg19505136	CHL1
cg20425130	KLHL6
cg23346134	TCTA
cg23489627	PDZRN3
cg24308560	MST1R
cg24353443	PDZRN3
cg26836233	SLC6A11
cg05658107	RHOH
cg07768107	RHOH
cg09373676	SNX25
cg09943401	PPAT
cg13084458	INTU
cg13096701	RAPGEF2
cg13192013	RAPGEF2
cg17455261	AFF1
cg23991274	DCK
cg25440680	STBD1
cg26296101	RHOH
cg27475132	FAT1
cg01251150	PIK3R1
cg02091185	RANBP17
cg02363593	DOCK2
cg04175872	RGS14
cg04466840	RGS14
cg07398791	TNFAIP8
cg08942527	EFNA5
cg21145245	CCDC69
cg21171858	C5orf56
cg21233722	DOCK2
cg21771173	DOCK2
cg24113496	MGC29506
cg27343900	ERGIC1
cg02382532	C6orf132
cg03173502	JARID2
cg04205041	SYTL3
cg06960164	C6orf132
cg07265541	SYTL3
cg07912922	PHACTR1
cg09313931	ZC3H12D
cg12655375	DEF6
cg13220900	DEF6
cg14909614	TEAD3
cg17264670	RGS17
cg17502989	RGS17
cg18486815	DEF6
cg21097036	C6orf174
cg21280719	GNMT
cg21538684	PHACTR1
cg24815792	GNMT
cg24822602	PREP
cg26192612	C6orf155
cg26422161	FOXQ1
cg00297282	IKZF1
cg00547441	IKZF1
cg02266399	FAM115A
cg03331514	MAFK
cg03573679	CHST12
cg04322486	VOPP1
cg06787669	MYO1G
cg07437464	LOC349114
cg07499032	PRKRIP1
cg07921503	CHST12
cg08779777	PIK3CG
cg10673833	MYO1G
cg11744304	CLDN15
cg11982525	PIK3CG
cg12359001	MAFK
cg12416569	MYO1G
cg12503394	TMEM184A
cg13214190	PIK3CG
cg15095913	MAFK
cg15881332	PIK3CG
cg16622899	MAFK
cg16626194	IKZF1
cg17508434	LMTK2
cg17603988	PHKG1
cg18997129	EPHA1
cg22111043	MYO1G
cg23066808	CHST12
cg23871276	MAFK
cg26422861	PHKG1
cg26789038	IKZF1
cg00015530	PARP10
cg00990613	TNFRSF10A
cg00994643	TNFRSF10A
cg01725531	TNFRSF10A
cg02100150	PVT1
cg02225716	MAL2
cg02692052	TNFRSF10A
cg04064588	EPPK1
cg05142982	C8orf42
cg05767421	MAL2
cg05913474	FAM83H
cg06076323	ARHGEF10
cg06822816	MAL2
cg08454824	ERICH1
cg10054332	PVT1
cg10964367	ARHGEF10
cg13272701	MAL2
cg14284618	TACC1
cg14338425	MAL2
cg18064152	TNFRSF10A
cg19019537	C8orf42
cg20460852	TNFRSF10A
cg22843797	TNFRSF10A
cg22880677	ARHGEF10
cg23130097	MAL2
cg23882019	TNFRSF10A
cg25862768	C8ORFK29
cg26530341	TNFRSF10A
cg00430036	SLC35D2
cg00449000	FNBP1
cg13487445	FAM78A
cg14106719	GNAQ
cg14606321	WDR34
cg17936488	FAM78A
cg24393316	FOXE1
cg04441857	FAM107B
cg04926193	DIP2C
cg05608777	DOCK1
cg06128198	DOCK1
cg06832449	PARD3
cg09077126	NPFFR1
cg09958560	VTI1A
cg14093363	PIK3AP1
cg17436460	CUBN
cg18932726	DOCK1
cg19192065	LOC100188947
cg22665692	DOCK1
cg23665778	DOCK1
cg23697796	LOC100188947
cg27002303	LOC100188947
cg27570256	LOC100270710
cg00221668	PKP3
cg00553886	TEAD1
cg01744056	PARVA
cg02933228	CDC42BPG
cg03085719	RHOG
cg04404381	SHANK2
cg04940570	TEAD1
cg05214427	PKP3
cg08288223	SHANK2
cg09448677	SHANK2
cg09688579	ADRBK1
cg11180921	TNKS1BP1
cg12603560	TNKS1BP1
cg15573664	TEAD1
cg18085627	CCDC88B
cg20792833	PTPRCAP
cg25844590	PPFIBP2
cg02506908	HPD
cg02624246	MIR141
cg03600605	KRT8
cg03954667	ETV6
cg04956511	PTPN6
cg06380123	BIN2
cg06383241	MAP1LC3B2
cg07119472	BIN2
cg07892422	HOXC13
cg08251901	ARHGDIB
cg08374799	ITGB7
cg09039845	NCKAP1L
cg09973986	AGAP2
cg10590292	BIN2
cg10932874	AGAP2
cg11185549	MAP1LC3B2
cg12353452	BIN2
cg12506165	MAP1LC3B2
cg12690127	PTPN6
cg12712768	HNF1A
cg12894524	MAP1LC3B2
cg15426815	MIR200C
cg15975802	PTPN6
cg16509569	NCKAP1L
cg16856286	HOXC13
cg18610205	BIN2
cg18615133	MAP1LC3B2
cg19554257	MAP1LC3B2
cg19794481	MIR141
cg21376733	NCKAP1L
cg22830707	HOXC13
cg23067082	MIR141
cg23193870	PTPN6
cg23512558	MAP1LC3B2
cg23924647	RHOF
cg24131538	TAPBPL
cg24398450	SELPLG
cg24497819	SELPLG
cg24773412	KRT8
cg25023596	TAOK3
cg25719851	PTPN6
cg26153631	HOXC10
cg01334831	RASA3
cg02552250	RCBTB2
cg09829263	RCBTB2
cg16163847	WDFY2
cg16396191	KIAA0564
cg25034941	LRCH1
cg25724283	DCLK1
cg01994290	PLEKHG3
cg03703356	CKB
cg04158862	KIAA0247
cg05018835	RPS6KA5
cg06802658	MIPOL1
cg06857473	POMT2
cg18621299	EVL
cg18655441	MIPOL1
cg18835865	FRMD6
cg19821124	C14orf49
cg21158815	BATF
cg22995449	BATF
cg25588348	TTLL5
cg07125112	FRMD5
cg08939095	BNC1
cg10777887	RAB8B
cg18696027	B2M
cg24361265	ELL3
cg26157579	PLEKHO2
cg00228142	APOB48R
cg00452882	RLTPR
cg00510320	RLTPR
cg00944421	ESRP2
cg01034813	GTF3C1
cg01177854	ESRP2
cg01291088	RLTPR
cg01382502	EEF2K
cg01660934	ESRP2
cg02042997	APOB48R
cg02258482	COG7
cg02358862	CORO1A
cg02512559	CFDP1
cg02961798	RLTPR
cg04018474	STX1B
cg04079760	ESRP2
cg04328477	ESRP2
cg04513006	ESRP2
cg04536893	CDH11
cg04675747	SLC7A5P1
cg04987122	TRAF7
cg07104116	SLC7A5P1
cg07337290	APOB48R
cg08694699	ESRP2
cg08923160	APOB48R
cg09316954	RLTPR
cg09482050	RLTPR
cg16562724	ESRP2
cg20264732	ESRP2
cg22190721	ESRP2
cg27076536	VAC14
cg00057966	MIR142
cg00176888	MIR142
cg01951274	MIR142
cg03930313	ARHGAP23
cg04528771	ABHD15
cg04945541	FMNL1
cg05396212	KRT19
cg07665510	CUEDC1
cg08110785	CUEDC1
cg08521677	PER1
cg10028884	PER1
cg10530767	MIR142
cg11462865	KRT19
cg11807006	ACAP1
cg11838224	TNK1
cg13002493	KRT19
cg13537156	C17orf28
cg15035143	MIR142
cg17231690	KRT19
cg19466818	MIR142
cg19533977	CLTC
cg20961045	CUEDC1
cg21232937	MIR142
cg21238609	RARA
cg21332304	NPEPPS
cg25671438	ACAP1
cg25827022	TNK1
cg26112797	MIR142
cg07846220	LAMA1
cg11862144	SERPINB5
cg12799689	DOK6
cg19022006	SERPINB5
cg20490031	SERPINB5
cg22455914	LAMA1
cg23217126	DOK6
cg26630735	CCDC68
cg26753302	SERPINB5
cg02308560	HMHA1
cg02326386	MOBKL2A
cg02401399	CLIP3
cg03735888	ZNF132
cg04259907	LYPD3
cg04404772	PPP5C
cg04731544	LMTK3
cg05249988	ZNF132
cg07843390	GNG7
cg08379738	DENND1C
cg08574423	ZNF791
cg08846870	RASAL3
cg11738486	TRIP10
cg12360046	RASAL3
cg13470920	VAV1
cg14040358	SH3GL1
cg14539363	SAPS1
cg15139596	TMEM149
cg15254671	MYO1F
cg17284531	VAV1
cg18579862	ZIK1
cg19519319	MOBKL2A
cg19546012	C19orf21
cg21876918	MOBKL2A
cg22568423	MYO1F
cg22793129	MOBKL2A
cg22987448	MYO1F
cg23485436	KDM4B
cg24002183	RASAL3
cg24366702	ZNF132
cg24874003	GNG7
cg24950222	LYPD3
cg25566507	JAK3
cg27074995	JAK3
cg21380183	ATP9A
cg27377213	PPP1R16B
cg05000748	RUNX1
cg00939432	NIPSNAP1
cg02026204	OSM
cg02597698	OSM
cg05539509	OSM
cg07498879	OSM
cg10467217	OSM
cg10888337	WNT7B
cg11744966	BAIAP2L2
cg14400292	WNT7B
cg14519350	OSM
cg15728692	SHANK3
cg18982286	SHANK3
cg20207973	BAIAP2L2
cg24727122	OSM
cg25666403	OSM
