# Supplementary material for: Discriminating Origin Tissues of Tumor Cell Lines by Methylation Signatures and Dys-Methylated Rules
Source: Front Bioeng Biotechnol. 2020 May 26;8:507. doi: 10.3389/fbioe.2020.00507 (PMC7264161; doi:10.3389/fbioe.2020.00507)
Supplement: Table S10 — Functional enrichment analysis of common genes detected by mRMR and MCFS. [file Table_10.XLSX]

## Sheet: enrich.GO.BP
gene.set	fdr	p	odds	expected	numW	numB	numDrawn	numWdrawn	Wdrawn
GO:0098609_cell-cell adhesion	1.72207e-30	1.06124e-34	6.39253	17.7057	839	17831	394	85	RUNX1|CDH7|CDH11|EFNA5|EGFR|ERBB2|FAT1|GCNT2|RAPGEF1|NCKAP1L|FOXA1|ICAM2|ICAM3|ITGA4|ITGAL|ITGB7|JAK3|KIFC3|LAMA3|TACSTD2|EPCAM|MBP|PCDHGC3|PCDH7|PIK3CG|PIK3R1|PODXL|PRKCZ|PTPN6|PTPRC|PTPRF|RARA|SELPLG|SPN|VAV1|WNT7B|NCK2|PCDHGB4|PCDHGA8|PCDHA9|SPINT2|CORO1A|PKP3|DUSP10|CLSTN1|CLDN15|PCDHGA12|PARVA|PCDHGC5|PCDHGC4|PCDHGB7|PCDHGB6|PCDHGB5|PCDHGB3|PCDHGB2|PCDHGB1|PCDHGA11|PCDHGA10|PCDHGA9|PCDHGA7|P…
GO:0007155_cell adhesion	2.89859e-29	3.57255e-33	4.88261	29.9668	1420	17250	394	108	ARHGDIB|RUNX1|CDH7|CDH11|DOCK1|EFNA5|EGFR|EPHA1|ERBB2|FAT1|GCNT2|CXCR3|RAPGEF1|NCKAP1L|FOXA1|ICAM2|ICAM3|ITGA4|ITGAL|ITGB7|JAK3|KDR|KIFC3|LAMA3|LAMB2|LMO7|TACSTD2|EPCAM|MBP|NF1|DDR2|PCDHGC3|PCDH7|PIK3CG|PIK3R1|PODXL|PRKCZ|PTPN6|PTPRC|PTPRF|RARA|SELPLG|SPN|VAV1|WNT7B|ADAM12|NCK2|PCDHGB4|LPXN|PCDHGA8|PCDHA9|FARP2|CFDP1|MERTK|SPINT2|CHL1|CORO1A|PKP3|DUSP10|CLSTN1|FLRT2|CLDN15|PCDHGA12|LYPD3|NTM|BCAS…
GO:0022610_biological adhesion	2.99e-29	5.52782e-33	4.85469	30.1145	1427	17243	394	108	ARHGDIB|RUNX1|CDH7|CDH11|DOCK1|EFNA5|EGFR|EPHA1|ERBB2|FAT1|GCNT2|CXCR3|RAPGEF1|NCKAP1L|FOXA1|ICAM2|ICAM3|ITGA4|ITGAL|ITGB7|JAK3|KDR|KIFC3|LAMA3|LAMB2|LMO7|TACSTD2|EPCAM|MBP|NF1|DDR2|PCDHGC3|PCDH7|PIK3CG|PIK3R1|PODXL|PRKCZ|PTPN6|PTPRC|PTPRF|RARA|SELPLG|SPN|VAV1|WNT7B|ADAM12|NCK2|PCDHGB4|LPXN|PCDHGA8|PCDHA9|FARP2|CFDP1|MERTK|SPINT2|CHL1|CORO1A|PKP3|DUSP10|CLSTN1|FLRT2|CLDN15|PCDHGA12|LYPD3|NTM|BCAS…
GO:0007156_homophilic cell adhesion via plasma membrane adhesion molecules	2.26837e-28	5.5916e-32	16.5981	3.54537	168	18502	394	41	CDH7|CDH11|FAT1|PCDHGC3|PCDH7|PCDHGB4|PCDHGA8|PCDHA9|CLSTN1|PCDHGA12|PCDHGC5|PCDHGC4|PCDHGB7|PCDHGB6|PCDHGB5|PCDHGB3|PCDHGB2|PCDHGB1|PCDHGA11|PCDHGA10|PCDHGA9|PCDHGA7|PCDHGA6|PCDHGA5|PCDHGA4|PCDHGA3|PCDHGA2|PCDHGA1|PCDHAC1|PCDHA13|PCDHA12|PCDHA11|PCDHA10|PCDHA8|PCDHA7|PCDHA6|PCDHA5|PCDHA4|PCDHA3|PCDHA2|PCDHA1
GO:0098742_cell-cell adhesion via plasma-membrane adhesion molecules	9.62958e-26	2.96715e-29	10.8178	5.76122	273	18397	394	47	CDH7|CDH11|EFNA5|FAT1|ITGAL|EPCAM|MBP|PCDHGC3|PCDH7|PTPRF|PCDHGB4|PCDHGA8|PCDHA9|CLSTN1|CLDN15|PCDHGA12|PCDHGC5|PCDHGC4|PCDHGB7|PCDHGB6|PCDHGB5|PCDHGB3|PCDHGB2|PCDHGB1|PCDHGA11|PCDHGA10|PCDHGA9|PCDHGA7|PCDHGA6|PCDHGA5|PCDHGA4|PCDHGA3|PCDHGA2|PCDHGA1|PCDHAC1|PCDHA13|PCDHA12|PCDHA11|PCDHA10|PCDHA8|PCDHA7|PCDHA6|PCDHA5|PCDHA4|PCDHA3|PCDHA2|PCDHA1
GO:0030155_regulation of cell adhesion	5.64464e-07	2.34906e-10	3.33265	14.5824	691	17979	394	43	ARHGDIB|RUNX1|DOCK1|EFNA5|EPHA1|ERBB2|GCNT2|CXCR3|NCKAP1L|FOXA1|ITGA4|JAK3|KDR|LAMA3|LMO7|TACSTD2|EPCAM|MBP|NF1|DDR2|PIK3CG|PIK3R1|PODXL|PRKCZ|PTPN6|PTPRC|RARA|SPN|VAV1|NCK2|LPXN|SPINT2|CORO1A|DUSP10|BCAS3|RASAL3|TNFAIP8L2|FERMT3|LOXL3|FRMD5|CCDC88B|LAMA1|MIR141
GO:0030036_actin cytoskeleton organization	5.64464e-07	2.57408e-10	3.37533	14.0548	666	18004	394	42	RHOG|ARHGDIB|RHOH|FMNL1|DOCK2|EFNA5|EPHA1|FAT1|HCLS1|NCKAP1L|KRT8|KRT19|LIMK2|TACSTD2|NF1|PFN2|PIK3R1|RTKN|WAS|WIPF1|NCK2|TRIP10|GMFG|ARHGEF10|ELMO1|FARP2|DSTN|CORO1A|AKAP13|PDLIM3|EVL|RHOF|BCAS3|CDC42BPG|PARVA|BAIAP2L2|ESPN|FRMD5|SHANK3|FMNL2|FRMD6|PHACTR1
GO:0009653_anatomical structure morphogenesis	5.64464e-07	2.78284e-10	2.16142	57.7177	2735	15935	394	105	RHOG|RHOH|FMNL1|RUNX1|CDH7|CDH11|CLTC|COL4A1|COL4A2|DOCK1|DOK1|EFNA5|EGFR|ELF3|EPHA1|ERBB2|FAT1|EFEMP1|FOXE1|CXCR3|NCKAP1L|FOXA1|HOXA3|HOXA4|HOXC10|HOXC13|HOXD8|HOXD11|ITGA4|ITGB7|KDR|KRT8|KRT19|LAMA3|LAMB2|LGALS8|LTBP3|TACSTD2|MAB21L1|MATN2|MBP|MFNG|NF1|SERPINB5|PIK3CG|PIK3R1|PODXL|PKN1|PRKCZ|PSMB8|PTGFRN|PTPN6|RARA|RPL24|RPS6KA1|SALL1|SKI|SOX11|SPI1|TCTA|TFAP2A|NR2F2|WNT7B|ADAM12|DCLK1|RPS6KA5|…
GO:0048731_system development	6.15263e-07	3.41244e-10	1.94264	103.786	4918	13752	394	160	RHOH|B2M|RUNX1|CDH11|CKB|CLTC|COL4A1|COL4A2|DOCK2|DOK1|EFNA5|EGFR|ELF3|EPHA1|ERBB2|ETV6|EVC|EVI2B|FAT1|EFEMP1|FOXE1|GCNT2|GLRB|SFN|CXCR3|GPR18|RAPGEF1|HCLS1|NCKAP1L|FOXA1|HOXA3|HOXA4|HOXC10|HOXC13|HOXD8|HOXD11|INPP5D|IRF6|ITGA4|ITPK1|JAK3|JARID2|KDR|KRT8|KRT19|LAMA3|LAMB2|LGALS8|LIMK2|LTBP3|TACSTD2|EPCAM|MAB21L1|MATN2|MBP|MFNG|NF1|DDR2|ODC1|OSM|SERPINB5|PIK3CG|PIK3R1|PODXL|PPAT|PKN1|PRKCZ|PSMB8|P…
GO:0048856_anatomical structure development	1.0587e-06	6.94248e-10	1.88281	126.367	5988	12682	394	184	RHOG|ARHGDIB|RHOH|B2M|BNC1|FMNL1|RUNX1|CDH7|CDH11|CKB|CLTC|COL4A1|COL4A2|DOCK1|DOCK2|DOK1|EFNA5|EGFR|ELF3|EPHA1|ERBB2|ETV6|EVC|EVI2B|FAT1|EFEMP1|FOXE1|GCNT2|GLRB|SFN|CXCR3|GPR18|RAPGEF1|HCLS1|NCKAP1L|FOXA1|HOXA3|HOXA4|HOXC10|HOXC13|HOXD8|HOXD11|INPP5D|IRF6|ITGA4|ITGB7|ITPK1|JAK3|JARID2|KDR|KRT8|KRT19|LAMA3|LAMB2|LGALS8|LIMK2|LTBP3|TACSTD2|EPCAM|MAB21L1|MATN2|MBP|MFNG|MGAT1|NF1|DDR2|ODC1|OSM|SERPI…
GO:0043087_regulation of GTPase activity	1.0587e-06	7.17674e-10	3.78436	10.1085	479	18191	394	34	RHOG|ARHGDIB|RHOH|DOCK1|DOCK2|EFNA5|EPHA1|ERBB2|GNAQ|RAPGEF1|NCKAP1L|NF1|RGS12|RTKN|VAV1|ARHGAP29|ARHGEF10|RAPGEF2|ACAP1|RGS14|RASA3|TBC1D2B|LRCH1|SH3BP4|RGS17|ARHGEF16|ERRFI1|BCAS3|ARHGAP15|ARHGAP23|RASAL3|AGAP2|AGAP1|ARHGAP30
GO:0032502_developmental process	4.87678e-06	3.60642e-09	1.82369	135.294	6411	12259	394	191	RHOG|ARHGDIB|RHOH|B2M|BNC1|FMNL1|RUNX1|CDH7|CDH11|CKB|CLTC|COL4A1|COL4A2|NQO1|DOCK1|DOCK2|DOK1|EFNA5|EGFR|ELF1|ELF3|EPHA1|ERBB2|ETV6|EVC|EVI2B|FAT1|EFEMP1|FOXE1|GCNT2|GLRB|SFN|CXCR3|GPR18|RAPGEF1|HCLS1|NCKAP1L|FOXA1|HOXA3|HOXA4|HOXC10|HOXC13|HOXD8|HOXD11|INPP5D|IRF6|ITGA4|ITGB7|ITPK1|JAK3|JARID2|KDR|KRT8|KRT19|LAMA3|LAMB2|LGALS8|LIMK2|LTBP3|TACSTD2|EPCAM|MAB21L1|MATN2|MBP|MFNG|MGAT1|NF1|DDR2|ODC1…
GO:0043547_positive regulation of GTPase activity	1.38329e-05	1.1082e-08	3.78242	8.54687	405	18265	394	29	RHOG|ARHGDIB|DOCK1|DOCK2|EPHA1|ERBB2|GNAQ|RAPGEF1|NCKAP1L|NF1|RGS12|VAV1|ARHGAP29|ARHGEF10|RAPGEF2|ACAP1|RGS14|RASA3|TBC1D2B|RGS17|ARHGEF16|ERRFI1|BCAS3|ARHGAP15|ARHGAP23|RASAL3|AGAP2|AGAP1|ARHGAP30
GO:0030029_actin filament-based process	1.44028e-05	1.24261e-08	2.92205	16.0175	759	17911	394	42	RHOG|ARHGDIB|RHOH|FMNL1|DOCK2|EFNA5|EPHA1|FAT1|HCLS1|NCKAP1L|KRT8|KRT19|LIMK2|TACSTD2|NF1|PFN2|PIK3R1|RTKN|WAS|WIPF1|NCK2|TRIP10|GMFG|ARHGEF10|ELMO1|FARP2|DSTN|CORO1A|AKAP13|PDLIM3|EVL|RHOF|BCAS3|CDC42BPG|PARVA|BAIAP2L2|ESPN|FRMD5|SHANK3|FMNL2|FRMD6|PHACTR1
GO:0000902_cell morphogenesis	1.53222e-05	1.41636e-08	2.61573	21.8209	1034	17636	394	51	RHOG|RHOH|FMNL1|CDH7|CDH11|DOCK1|DOK1|EFNA5|EGFR|EPHA1|ERBB2|FAT1|NCKAP1L|ITGA4|ITGB7|KDR|LAMB2|TACSTD2|MATN2|PIK3R1|PRKCZ|PTPN6|RPL24|WNT7B|DCLK1|RPS6KA5|RAPGEF2|ZEB2|CFDP1|MERTK|SPINT2|CHL1|CORO1A|SHANK2|FLRT2|EEF2K|TRPV2|EVL|DCDC2|RHOF|PARVA|ARHGAP15|PARD3|TMEM108|FERMT3|SHANK3|FMNL2|FRMD6|DOK6|PHACTR1|LAMA1
GO:0032989_cellular component morphogenesis	2.21822e-05	2.18719e-08	2.50661	24.1212	1143	17527	394	54	RHOG|RHOH|FMNL1|CDH7|CDH11|DOCK1|DOK1|EFNA5|EGFR|EPHA1|ERBB2|FAT1|NCKAP1L|ITGA4|ITGB7|KDR|KRT8|KRT19|LAMB2|TACSTD2|MATN2|PIK3R1|PRKCZ|PTPN6|RPL24|WNT7B|DCLK1|RPS6KA5|RAPGEF2|ZEB2|CFDP1|MERTK|SPINT2|CHL1|CORO1A|AKAP13|SHANK2|FLRT2|EEF2K|TRPV2|EVL|DCDC2|RHOF|PARVA|ARHGAP15|PARD3|TMEM108|FERMT3|SHANK3|FMNL2|FRMD6|DOK6|PHACTR1|LAMA1
GO:0007399_nervous system development	3.06911e-05	3.21531e-08	2.04109	50.1205	2375	16295	394	89	B2M|RUNX1|CDH11|CKB|COL4A1|DOK1|EFNA5|EGFR|EPHA1|ERBB2|ETV6|GLRB|RAPGEF1|NCKAP1L|FOXA1|HOXA3|HOXC10|ITGA4|ITPK1|JARID2|LAMB2|MATN2|MBP|NF1|PIK3R1|PRKCZ|PTPRF|RARA|RPL24|SALL1|SH3GL1|SKI|SLC6A11|SOX11|TACC1|TEAD3|TFAP2A|NR2F2|WNT7B|MAFK|NCK2|DCLK1|RPS6KA5|ARHGEF10|RAPGEF2|ZEB2|FARP2|MERTK|RGS14|SPINT2|CHL1|DUSP10|CLSTN1|SHANK2|FLRT2|INTU|EEF2K|NTM|TRPV2|EVL|DCDC2|ESRP1|PCDHAC1|PCDHA11|PCDHA10|PCDH…
GO:0022407_regulation of cell-cell adhesion	3.42955e-05	3.80428e-08	3.65193	8.50466	403	18267	394	28	RUNX1|EFNA5|ERBB2|GCNT2|NCKAP1L|FOXA1|ITGA4|JAK3|EPCAM|MBP|PIK3R1|PODXL|PRKCZ|PTPN6|PTPRC|RARA|SPN|VAV1|NCK2|SPINT2|CORO1A|DUSP10|RASAL3|TNFAIP8L2|FERMT3|LOXL3|CCDC88B|MIR141
GO:0040011_locomotion	6.21891e-05	7.28165e-08	2.09356	41.7214	1977	16693	394	77	RHOG|ARHGDIB|FMNL1|DOCK1|DOCK2|DOK1|EFNA5|EGFR|EPHA1|ERBB2|FAT1|FOXE1|GCNT2|CXCR3|GPR18|NCKAP1L|INPP5D|ITGA4|ITGAL|ITGB7|KDR|LAMA3|LAMB2|LGALS8|TACSTD2|EPCAM|MATN2|NF1|DDR2|PFN2|PIK3CG|PIK3R1|PODXL|PKN1|PRKCZ|PTPN6|PTPRC|PTPRF|RPL24|SELPLG|SKI|SPN|NR2F2|VAV1|WAS|NCK2|TNFRSF10A|DCLK1|RPS6KA5|RAPGEF2|ZEB2|ELMO1|MERTK|SPINT2|CHL1|CORO1A|DUSP10|LRCH1|FLRT2|ARHGEF16|BIN2|EVL|DCDC2|RHOF|BCAS3|PARVA|MTU…
GO:0016477_cell migration	6.37942e-05	7.86272e-08	2.20867	33.5966	1592	17078	394	66	RHOG|ARHGDIB|FMNL1|DOCK1|EGFR|EPHA1|FAT1|FOXE1|GCNT2|CXCR3|GPR18|NCKAP1L|INPP5D|ITGA4|ITGAL|ITGB7|KDR|LAMA3|LAMB2|LGALS8|TACSTD2|EPCAM|MATN2|NF1|DDR2|PFN2|PIK3CG|PIK3R1|PODXL|PKN1|PRKCZ|PTPN6|PTPRC|PTPRF|SELPLG|SPN|NR2F2|VAV1|NCK2|TNFRSF10A|DCLK1|RAPGEF2|ZEB2|ELMO1|MERTK|CHL1|CORO1A|DUSP10|LRCH1|FLRT2|ARHGEF16|BIN2|EVL|DCDC2|RHOF|BCAS3|PARVA|MTUS1|MYO1G|EPPK1|FERMT3|FRMD5|MARVELD3|PHACTR1|LAMA1|F…
GO:0048870_cell motility	8.56231e-05	1.2133e-07	2.13286	36.952	1751	16919	394	70	RHOG|ARHGDIB|FMNL1|DOCK1|EGFR|EPHA1|ERBB2|FAT1|FOXE1|GCNT2|CXCR3|GPR18|NCKAP1L|INPP5D|ITGA4|ITGAL|ITGB7|KDR|LAMA3|LAMB2|LGALS8|TACSTD2|EPCAM|MATN2|NF1|DDR2|PFN2|PIK3CG|PIK3R1|PODXL|PKN1|PRKCZ|PTPN6|PTPRC|PTPRF|SELPLG|SKI|SPN|NR2F2|VAV1|WAS|NCK2|TNFRSF10A|DCLK1|RAPGEF2|ZEB2|ELMO1|MERTK|SPINT2|CHL1|CORO1A|DUSP10|LRCH1|FLRT2|ARHGEF16|BIN2|EVL|DCDC2|RHOF|BCAS3|PARVA|MTUS1|MYO1G|EPPK1|FERMT3|FRMD5|MAR…
GO:0051674_localization of cell	8.56231e-05	1.2133e-07	2.13286	36.952	1751	16919	394	70	RHOG|ARHGDIB|FMNL1|DOCK1|EGFR|EPHA1|ERBB2|FAT1|FOXE1|GCNT2|CXCR3|GPR18|NCKAP1L|INPP5D|ITGA4|ITGAL|ITGB7|KDR|LAMA3|LAMB2|LGALS8|TACSTD2|EPCAM|MATN2|NF1|DDR2|PFN2|PIK3CG|PIK3R1|PODXL|PKN1|PRKCZ|PTPN6|PTPRC|PTPRF|SELPLG|SKI|SPN|NR2F2|VAV1|WAS|NCK2|TNFRSF10A|DCLK1|RAPGEF2|ZEB2|ELMO1|MERTK|SPINT2|CHL1|CORO1A|DUSP10|LRCH1|FLRT2|ARHGEF16|BIN2|EVL|DCDC2|RHOF|BCAS3|PARVA|MTUS1|MYO1G|EPPK1|FERMT3|FRMD5|MAR…
GO:0007275_multicellular organism development	8.56231e-05	1.21361e-07	1.73328	115.879	5491	13179	394	164	ARHGDIB|RHOH|B2M|RUNX1|CDH11|CKB|CLTC|COL4A1|COL4A2|DOCK2|DOK1|EFNA5|EGFR|ELF3|EPHA1|ERBB2|ETV6|EVC|EVI2B|FAT1|EFEMP1|FOXE1|GCNT2|GLRB|SFN|CXCR3|GPR18|RAPGEF1|HCLS1|NCKAP1L|FOXA1|HOXA3|HOXA4|HOXC10|HOXC13|HOXD8|HOXD11|INPP5D|IRF6|ITGA4|ITPK1|JAK3|JARID2|KDR|KRT8|KRT19|LAMA3|LAMB2|LGALS8|LIMK2|LTBP3|TACSTD2|EPCAM|MAB21L1|MATN2|MBP|MFNG|MGAT1|NF1|DDR2|ODC1|OSM|SERPINB5|PIK3CG|PIK3R1|PODXL|PPAT|PKN1…
GO:0030098_lymphocyte differentiation	9.75256e-05	1.44242e-07	3.70728	7.44949	353	18317	394	25	RHOH|B2M|RUNX1|DOCK2|ERBB2|GPR18|NCKAP1L|INPP5D|ITGA4|JAK3|MFNG|PIK3R1|PRKCZ|PTPN6|PTPRC|RARA|SPI1|SPN|HNF1A|VAV1|IKZF1|MERTK|BATF|DUSP10|LOXL3
GO:0048869_cellular developmental process	0.000143446	2.20998e-07	1.75581	93.5091	4431	14239	394	138	RHOG|RHOH|B2M|BNC1|FMNL1|RUNX1|CDH7|CDH11|CLTC|COL4A1|COL4A2|DOCK1|DOCK2|DOK1|EFNA5|EGFR|ELF1|ELF3|EPHA1|ERBB2|ETV6|EVI2B|FAT1|EFEMP1|FOXE1|GCNT2|SFN|GPR18|RAPGEF1|HCLS1|NCKAP1L|FOXA1|HOXC10|INPP5D|IRF6|ITGA4|ITGB7|JAK3|JARID2|KDR|KRT8|KRT19|LAMA3|LAMB2|LTBP3|TACSTD2|EPCAM|MATN2|MFNG|NF1|DDR2|OSM|PIK3R1|PODXL|PRKCZ|PSMB8|PTGFRN|PTPN6|PTPRC|PTPRF|RARA|RPL24|RPS6KA1|SALL1|SKI|SOX11|SPI1|SPN|HNF1A|T…
GO:0007159_leukocyte cell-cell adhesion	0.000145002	2.32331e-07	3.72258	7.11184	337	18333	394	24	RUNX1|ERBB2|NCKAP1L|ITGA4|ITGAL|ITGB7|JAK3|PIK3R1|PRKCZ|PTPN6|PTPRC|RARA|SELPLG|SPN|VAV1|NCK2|CORO1A|DUSP10|RASAL3|TNFAIP8L2|FERMT3|LOXL3|CCDC88B|MIR141
GO:0006928_movement of cell or subcellular component	0.000256819	4.2732e-07	1.95959	46.7018	2213	16457	394	81	RHOG|ARHGDIB|FMNL1|DOCK1|DOK1|EFNA5|EGFR|EPHA1|ERBB2|FAT1|FOXE1|GCNT2|CXCR3|GPR18|NCKAP1L|INPP5D|ITGA4|ITGAL|ITGB7|KDR|KIFC3|LAMA3|LAMB2|LGALS8|TACSTD2|EPCAM|MATN2|NF1|DDR2|PFN2|PIK3CG|PIK3R1|PODXL|PKN1|PRKCZ|PTPN6|PTPRC|PTPRF|RPL24|SELPLG|SKI|SPN|NR2F2|VAV1|WAS|WIPF1|NCK2|TNFRSF10A|DCLK1|RPS6KA5|RAPGEF2|ZEB2|ELMO1|MERTK|SPINT2|CHL1|CORO1A|DUSP10|LRCH1|FLRT2|ARHGEF16|BIN2|EVL|DCDC2|RHOF|BCAS3|PAR…
GO:0007010_cytoskeleton organization	0.000311437	5.41692e-07	2.21107	28.0675	1330	17340	394	56	RHOG|ARHGDIB|RHOH|FMNL1|CLTC|DOCK2|EFNA5|EPHA1|FAT1|HCLS1|NCKAP1L|KRT8|KRT19|LIMK2|TACSTD2|NF1|PFN2|PIK3R1|PRKCZ|RTKN|TACC1|WAS|WIPF1|NCK2|TRIP10|GMFG|ARHGEF10|ELMO1|FARP2|RGS14|DSTN|CORO1A|AKAP13|SYNE1|CLIP3|CCDC69|PDLIM3|EVL|RHOF|BCAS3|FIGN|CDC42BPG|PARVA|PARD3|AFAP1|BAIAP2L2|CCDC68|EPPK1|ESPN|FRMD5|SHANK3|FMNL2|FRMD6|PHACTR1|CCDC88B|FAM83H
GO:0007264_small GTPase mediated signal transduction	0.000311437	5.62122e-07	2.90893	12.05	571	18099	394	32	RHOG|ARHGDIB|RHOH|DOCK1|DOCK2|DOK1|GPR18|RAPGEF1|NF1|RTKN|VAV1|WAS|TNK1|TRIP10|ARHGAP29|ARHGEF10|RAPGEF2|ELMO1|FARP2|SH2D3C|AKAP13|RASA3|PSD4|PLEKHG3|ARHGEF16|RAB8B|RHOF|ARHGAP15|ARHGAP23|RAB17|RASAL3|ARHGAP30
GO:0002521_leukocyte differentiation	0.000311437	5.75776e-07	3.02328	10.8682	515	18155	394	30	RHOH|B2M|RUNX1|DOCK2|ERBB2|EVI2B|GPR18|HCLS1|NCKAP1L|INPP5D|ITGA4|JAK3|MFNG|NF1|PIK3R1|PRKCZ|PTPN6|PTPRC|RARA|SPI1|SPN|HNF1A|TCTA|VAV1|FARP2|IKZF1|MERTK|BATF|DUSP10|LOXL3
GO:0007165_signal transduction	0.000353768	6.75836e-07	1.66045	129.891	6155	12515	394	176	RHOG|ARHGDIB|RHOH|B2M|RUNX1|CLTC|COL4A1|COL4A2|DOCK1|DOCK2|DOK1|EFNA5|EGFR|ELF1|ELF3|EPHA1|ERBB2|EVC|EFEMP1|GCNT2|GLRB|GNAQ|GNG7|SFN|CXCR3|GPR18|RAPGEF1|GRIA2|GUCA2A|HCLS1|NCKAP1L|FOXA1|ICAM2|ICAM3|INPP5D|IRF5|IRF6|ITGA4|ITGAL|ITGB7|ITPK1|JAK3|KDR|KRT8|KRT19|LAMA3|LIFR|LTBP3|EPCAM|MBP|MFNG|MST1R|NF1|DDR2|OSM|PER1|PIK3CG|PIK3R1|PPP5C|PKN1|PRKCZ|PSMB8|PTGFR|PTPN6|PTPRC|PTPRE|PTPRF|RARA|RGS12|RPS6KA…
GO:0097435_supramolecular fiber organization	0.000442981	8.73568e-07	2.70405	14.1604	671	17999	394	35	RHOG|RHOH|B2M|EPHA1|FAT1|HCLS1|NCKAP1L|KRT8|KRT19|TACSTD2|NF1|DDR2|PFN2|PIK3R1|WAS|WIPF1|PXDN|NCK2|GMFG|ARHGEF10|DSTN|CORO1A|AKAP13|CLIP3|PDLIM3|EVL|RHOF|FIGN|BAIAP2L2|EPPK1|ESPN|LOXL3|SHANK3|PHACTR1|CCDC88B
GO:0007162_negative regulation of cell adhesion	0.000471307	9.61937e-07	3.78304	6.09888	289	18381	394	21	ARHGDIB|RUNX1|EFNA5|ERBB2|GCNT2|JAK3|TACSTD2|EPCAM|MBP|NF1|PIK3R1|PODXL|PTPN6|PTPRC|SPN|LPXN|SPINT2|BCAS3|TNFAIP8L2|LOXL3|MIR141
GO:0045936_negative regulation of phosphate metabolic process	0.000471307	9.87517e-07	2.82777	12.3666	586	18084	394	32	RHOH|EPHA1|GNAQ|SFN|RAPGEF1|NCKAP1L|NF1|PER1|PPP5C|PKN1|PRKCZ|PTPN6|PTPRC|NR2F2|NCK2|GMFG|RGS14|DUSP10|LMTK2|CBLC|WWTR1|PPP1R16B|TAOK3|ERRFI1|PARD3|PRKRIP1|SNX25|MARVELD3|LMTK3|WDR81|LEMD2|PHACTR1
GO:0010563_negative regulation of phosphorus metabolic process	0.000474986	1.0245e-06	2.82252	12.3877	587	18083	394	32	RHOH|EPHA1|GNAQ|SFN|RAPGEF1|NCKAP1L|NF1|PER1|PPP5C|PKN1|PRKCZ|PTPN6|PTPRC|NR2F2|NCK2|GMFG|RGS14|DUSP10|LMTK2|CBLC|WWTR1|PPP1R16B|TAOK3|ERRFI1|PARD3|PRKRIP1|SNX25|MARVELD3|LMTK3|WDR81|LEMD2|PHACTR1
GO:0060429_epithelium development	0.000478158	1.08625e-06	2.18771	27.2445	1291	17379	394	54	RUNX1|CLTC|COL4A1|EGFR|ELF3|FAT1|FOXE1|SFN|RAPGEF1|FOXA1|HOXC13|HOXD11|IRF6|ITPK1|KDR|KRT8|KRT19|LAMA3|LAMB2|TACSTD2|EPCAM|NF1|SERPINB5|PODXL|PSMB8|RARA|SALL1|SKI|SOX11|TFAP2A|NR2F2|TJP1|WNT7B|RAPGEF2|ZEB2|SPINT2|PKP3|DUSP10|WWTR1|PPP1R16B|INTU|ERRFI1|TOLLIP|ESRP1|ESRP2|EPPK1|CCM2|LOXL3|FOXQ1|FRMD6|MARVELD2|IRX2|LAMA1|MIR200C
GO:0031400_negative regulation of protein modification process	0.000478158	1.09027e-06	2.76442	13.0419	618	18052	394	33	EPHA1|GNAQ|SFN|RAPGEF1|NCKAP1L|JARID2|NF1|PER1|PPP5C|PKN1|PRKCZ|PTPN6|PTPRC|SKI|SPI1|NR2F2|NCK2|GMFG|RGS14|DUSP10|LMTK2|CBLC|WWTR1|PPP1R16B|TAOK3|ERRFI1|PARD3|PRKRIP1|SNX25|PARP10|MARVELD3|LEMD2|PHACTR1
GO:0023052_signaling	0.000596754	1.39747e-06	1.62879	139.704	6620	12050	394	185	RHOG|ARHGDIB|RHOH|B2M|RUNX1|CDH11|CLTC|COL4A1|COL4A2|NQO1|DOCK1|DOCK2|DOK1|EFNA5|EGFR|ELF1|ELF3|EPHA1|ERBB2|EVC|FAT1|EFEMP1|GCNT2|GLRB|GNAQ|GNG7|SFN|CXCR3|GPR18|RAPGEF1|GRIA2|GUCA2A|HCLS1|NCKAP1L|FOXA1|ICAM2|ICAM3|INPP5D|IRF5|IRF6|ITGA4|ITGAL|ITGB7|ITPK1|JAK3|KDR|KRT8|KRT19|LAMA3|LIFR|LMO7|LTBP3|EPCAM|MBP|MFNG|MST1R|NF1|DDR2|OSM|PER1|PFN2|PIK3CG|PIK3R1|FXYD3|PPP5C|PKN1|PRKCZ|PSMB8|PTGFR|PTPN6|PTP…
GO:0030154_cell differentiation	0.000621925	1.49474e-06	1.69778	89.4572	4239	14431	394	130	RHOH|B2M|BNC1|RUNX1|CDH11|CLTC|COL4A1|COL4A2|DOCK1|DOCK2|DOK1|EFNA5|EGFR|ELF1|ELF3|EPHA1|ERBB2|ETV6|EVI2B|FAT1|EFEMP1|FOXE1|GCNT2|SFN|GPR18|RAPGEF1|HCLS1|NCKAP1L|FOXA1|HOXC10|INPP5D|IRF6|ITGA4|ITGB7|JAK3|JARID2|KDR|KRT8|KRT19|LAMA3|LAMB2|LTBP3|TACSTD2|EPCAM|MATN2|MFNG|NF1|DDR2|OSM|PIK3R1|PODXL|PRKCZ|PSMB8|PTGFRN|PTPN6|PTPRC|PTPRF|RARA|RPL24|RPS6KA1|SALL1|SKI|SOX11|SPI1|SPN|HNF1A|TCTA|TEAD3|TFAP2A…
GO:0048513_animal organ development	0.000634052	1.56296e-06	1.73784	75.6134	3583	15087	394	114	RHOH|B2M|RUNX1|CKB|CLTC|COL4A1|DOCK2|EGFR|ELF3|ERBB2|ETV6|EVC|EVI2B|FAT1|EFEMP1|FOXE1|GCNT2|SFN|GPR18|HCLS1|NCKAP1L|FOXA1|HOXA3|HOXA4|HOXC10|HOXC13|HOXD8|HOXD11|INPP5D|IRF6|ITGA4|JAK3|JARID2|KDR|KRT8|KRT19|LAMA3|LAMB2|LIMK2|LTBP3|TACSTD2|EPCAM|MAB21L1|MATN2|MBP|MFNG|NF1|DDR2|ODC1|OSM|SERPINB5|PIK3R1|PODXL|PPAT|PKN1|PRKCZ|PSMB8|PTPN6|PTPRC|RARA|RPL24|RPS6KA1|SALL1|SKI|SLC6A11|SOX11|SPI1|SPN|TACC1|…
GO:0009888_tissue development	0.000676226	1.70859e-06	1.92412	43.5785	2065	16605	394	75	BNC1|RUNX1|CLTC|COL4A1|COL4A2|EGFR|ELF3|EVC|FAT1|EFEMP1|FOXE1|GCNT2|SFN|RAPGEF1|FOXA1|HOXA3|HOXC13|HOXD11|IRF6|ITGA4|ITPK1|JARID2|KDR|KRT8|KRT19|LAMA3|LAMB2|LTBP3|TACSTD2|EPCAM|MATN2|NF1|DDR2|SERPINB5|PODXL|PSMB8|PTGFRN|PTPRC|RARA|SALL1|SKI|SOX11|TFAP2A|NR2F2|TJP1|WAS|WNT7B|RAPGEF2|ZEB2|IKZF1|SPINT2|PKP3|AKAP13|DUSP10|WWTR1|PPP1R16B|INTU|ERRFI1|TOLLIP|ESRP1|HIVEP3|DMRTA2|ESRP2|ELL3|EPPK1|CCM2|LOX…
GO:0009966_regulation of signal transduction	0.000934329	2.4183e-06	1.75522	66.8977	3170	15500	394	103	RHOG|ARHGDIB|RHOH|RUNX1|DOK1|EGFR|ELF1|ELF3|ERBB2|EVC|GCNT2|GNAQ|GNG7|SFN|GPR18|RAPGEF1|GRIA2|HCLS1|FOXA1|INPP5D|JAK3|KDR|LIFR|MFNG|MST1R|NF1|OSM|PER1|PIK3CG|PIK3R1|PPP5C|PKN1|PRKCZ|PSMB8|PTPN6|PTPRC|PTPRE|RGS12|SALL1|SEC14L1|SH3BP2|SH3GL1|SKI|SOX11|VAV1|WNT7B|ZNF205|PXDN|BRPF1|NCK2|TNK1|TNFRSF10A|TRIP10|LPXN|ARHGAP29|NCOR2|ARHGEF10|RAPGEF2|PUM1|ZEB2|FARP2|SH2D3C|RGS14|MAP4K1|AKAP13|DUSP10|RASA3|…
GO:0007166_cell surface receptor signaling pathway	0.000934538	2.47644e-06	1.76567	64.4075	3052	15618	394	100	B2M|RUNX1|CLTC|COL4A1|COL4A2|DOCK1|DOK1|EFNA5|EGFR|ELF1|ELF3|EPHA1|ERBB2|EVC|EFEMP1|GCNT2|GLRB|GNAQ|CXCR3|RAPGEF1|GRIA2|NCKAP1L|FOXA1|ICAM2|ICAM3|INPP5D|IRF5|IRF6|ITGA4|ITGAL|ITGB7|JAK3|KDR|KRT8|KRT19|LAMA3|LIFR|LTBP3|MFNG|MST1R|NF1|DDR2|OSM|PIK3R1|PRKCZ|PSMB8|PTPN6|PTPRC|PTPRE|PTPRF|SALL1|SH3GL1|SKI|SOX11|SPI1|VAV1|WAS|WIPF1|WNT7B|PXDN|NCK2|TNFRSF10A|RPS6KA5|LPXN|RAPGEF2|ZEB2|ELMO1|FARP2|MERTK|B…
GO:0006468_protein phosphorylation	0.0010566	2.92222e-06	1.91484	41.848	1983	16687	394	72	EFNA5|EGFR|EPHA1|ERBB2|EFEMP1|GCNT2|GNAQ|SFN|RAPGEF1|HCLS1|NCKAP1L|JAK3|KDR|LIMK2|MBP|MST1R|NF1|DDR2|OSM|PER1|PFN2|PHKG1|PIK3CG|PIK3R1|PPP5C|PKN1|PRKCZ|PSMB8|PTPN6|PTPRC|RARA|RPS6KA1|NR2F2|WNT7B|NCK2|TNK1|TNFRSF10A|DCLK1|RPS6KA5|GMFG|RAPGEF2|ZEB2|SH2D3C|MERTK|TADA3|RGS14|MAP4K1|AKAP13|DUSP10|RASA3|LMTK2|CBLC|WWTR1|CLIP3|EEF2K|TAOK3|ERRFI1|CDC42BPG|PARD3|RASAL3|WNK3|PRKRIP1|CCM2|SNX25|TRAF7|SHANK3…
GO:0048522_positive regulation of cellular process	0.0010566	2.9414e-06	1.62526	115.858	5490	13180	394	158	RHOG|B2M|BNC1|RUNX1|NQO1|DOCK1|DOCK2|DOK1|EFNA5|EGFR|ELF1|ELF3|EPHA1|ERBB2|ETV6|EVC|EVI2B|FOXE1|GCNT2|SFN|GPR18|RAPGEF1|GTF2B|GUCA2A|HCLS1|NCKAP1L|FOXA1|HOXA3|HOXA4|HOXC10|HOXC13|HOXD8|INPP5D|IRF5|IRF6|ITGA4|JAK3|JARID2|KDR|LIFR|LMO7|LTBP3|TACSTD2|EPCAM|MAB21L1|MBP|MFNG|MST1R|NF1|DDR2|ODC1|OSM|PER1|PFN2|PIK3CG|PIK3R1|PODXL|PPP5C|PKN1|PRKCZ|PSMB8|PTGFR|PTPN6|PTPRC|RARA|RPS6KA1|SALL1|SH3BP2|SH3GL1|…
GO:0023051_regulation of signaling	0.0010566	3.06613e-06	1.71098	75.7822	3591	15079	394	113	RHOG|ARHGDIB|RHOH|RUNX1|CDH11|DOK1|EFNA5|EGFR|ELF1|ELF3|ERBB2|EVC|GCNT2|GNAQ|GNG7|SFN|GPR18|RAPGEF1|GRIA2|HCLS1|FOXA1|INPP5D|JAK3|KDR|LIFR|LMO7|MFNG|MST1R|NF1|OSM|PER1|PFN2|PIK3CG|PIK3R1|FXYD3|PPP5C|PKN1|PRKCZ|PSMB8|PTPN6|PTPRC|PTPRE|RARA|RGS12|SALL1|SEC14L1|SH3BP2|SH3GL1|SKI|SOX11|VAV1|WNT7B|ZNF205|PXDN|BRPF1|NCK2|TNK1|TNFRSF10A|TRIP10|LPXN|ARHGAP29|NCOR2|ARHGEF10|RAPGEF2|PUM1|ZEB2|FARP2|SH2D3C|…
GO:0007154_cell communication	0.0010566	3.08605e-06	1.60149	140.274	6647	12023	394	184	RHOG|ARHGDIB|RHOH|B2M|RUNX1|CDH11|CLTC|COL4A1|COL4A2|NQO1|DOCK1|DOCK2|DOK1|EFNA5|EGFR|ELF1|ELF3|EPHA1|ERBB2|EVC|FAT1|EFEMP1|GCNT2|GLRB|GNAQ|GNG7|SFN|CXCR3|GPR18|RAPGEF1|GRIA2|GUCA2A|HCLS1|NCKAP1L|FOXA1|ICAM2|ICAM3|INPP5D|IRF5|IRF6|ITGA4|ITGAL|ITGB7|ITPK1|JAK3|KDR|KRT8|KRT19|LAMA3|LIFR|LTBP3|EPCAM|MBP|MFNG|MST1R|NF1|DDR2|OSM|PER1|PFN2|PIK3CG|PIK3R1|PPP5C|PKN1|PRKCZ|PSMB8|PTGFR|PTPN6|PTPRC|PTPRE|PT…
GO:0008283_cell proliferation	0.0010566	3.12545e-06	1.90289	42.7132	2024	16646	394	73	RHOG|B2M|BNC1|RUNX1|DOCK2|EGFR|EPHA1|ERBB2|ETV6|GCNT2|SFN|RAPGEF1|HCLS1|NCKAP1L|HOXA3|HOXC10|INPP5D|IRF6|ITGA4|JAK3|JARID2|KDR|LIFR|LTBP3|TACSTD2|EPCAM|MAB21L1|MST1R|NF1|DDR2|ODC1|OSM|SERPINB5|PIK3CG|PKN1|PRKCZ|PTGFR|PTPN6|PTPRC|RARA|RPS6KA1|SKI|SOX11|SPN|TACC1|TEAD3|TFAP2A|NR2F2|WNT7B|NCK2|TNK1|RAPGEF2|ZEB2|CFDP1|SPINT2|CORO1A|MAP4K1|DUSP10|LDOC1|SH3BP4|WWTR1|PPP1R16B|INTU|ERRFI1|DMRTA2|RASAL3|E…
GO:0048583_regulation of response to stimulus	0.00106731	3.26968e-06	1.66368	91.6309	4342	14328	394	131	RHOG|ARHGDIB|RHOH|B2M|RUNX1|DOCK1|DOK1|EFNA5|EGFR|ELF1|ELF3|ERBB2|EVC|GCNT2|GNAQ|GNG7|SFN|GPR18|RAPGEF1|GRIA2|HCLS1|NCKAP1L|FOXA1|ICAM2|ICAM3|INPP5D|ITGA4|ITGAL|ITGB7|JAK3|JARID2|KDR|LIFR|MFNG|MST1R|NF1|OSM|PER1|PIK3CG|PIK3R1|PPP5C|PKN1|PRKCZ|PSMB8|PTPN6|PTPRC|PTPRE|PTPRF|RARA|RGS12|SALL1|SEC14L1|SH3BP2|SH3GL1|SKI|SOX11|UBE2D2|VAV1|WAS|WIPF1|WNT7B|ZNF205|PXDN|BRPF1|NCK2|TNK1|TNFRSF10A|RPS6KA5|TRI…
GO:0051056_regulation of small GTPase mediated signal transduction	0.00106731	3.2887e-06	3.36124	7.13294	338	18332	394	22	RHOG|ARHGDIB|RHOH|GPR18|RAPGEF1|NF1|VAV1|TNK1|TRIP10|ARHGAP29|ARHGEF10|FARP2|AKAP13|RASA3|PSD4|PLEKHG3|ARHGEF16|RHOF|ARHGAP15|ARHGAP23|RASAL3|ARHGAP30
GO:0000904_cell morphogenesis involved in differentiation	0.00109047	3.42725e-06	2.49522	15.7009	744	17926	394	36	CDH11|DOCK1|DOK1|EFNA5|EPHA1|ERBB2|FAT1|ITGA4|ITGB7|LAMB2|TACSTD2|MATN2|PIK3R1|PTPN6|RPL24|DCLK1|RPS6KA5|RAPGEF2|ZEB2|MERTK|SPINT2|CHL1|SHANK2|FLRT2|EEF2K|TRPV2|EVL|DCDC2|PARVA|PARD3|FERMT3|SHANK3|FRMD6|DOK6|PHACTR1|LAMA1
GO:0032956_regulation of actin cytoskeleton organization	0.00130083	4.16855e-06	3.30796	7.23846	343	18327	394	22	RHOG|ARHGDIB|RHOH|EFNA5|EPHA1|HCLS1|NCKAP1L|TACSTD2|PFN2|PIK3R1|WAS|NCK2|GMFG|ARHGEF10|DSTN|CORO1A|AKAP13|EVL|RHOF|BCAS3|BAIAP2L2|SHANK3
GO:0016043_cellular component organization	0.0015298	4.99659e-06	1.5866	137.425	6512	12158	394	180	RHOG|ARHGDIB|RHOH|B2M|FMNL1|RUNX1|CDH7|CDH11|CLTC|COL4A1|COL4A2|DOCK1|DOCK2|DOK1|EFNA5|EGFR|ELF3|EPHA1|ERBB2|ETV6|FAT1|GLRB|SFN|RAPGEF1|GTF2B|HCLS1|NCKAP1L|FOXA1|ICAM2|ICAM3|ITGA4|ITGAL|ITGB7|JARID2|KDR|KIFC3|KRT8|KRT19|LAMA3|LAMB2|LIMK2|LRMP|TACSTD2|MATN2|MBP|NF1|DDR2|PCDHGC3|PER1|PFN2|SERPINB5|PIK3R1|PODXL|PPAT|PPP5C|PKN1|PRKCZ|PTGFRN|PTPN6|PTPRC|PTPRF|RPL24|RPS6KA1|RTKN|SH3GL1|SKI|SNRPE|SPI1|T…
GO:0001933_negative regulation of protein phosphorylation	0.00153175	5.09735e-06	2.99713	9.05335	429	18241	394	25	EPHA1|GNAQ|SFN|RAPGEF1|NF1|PER1|PPP5C|PKN1|PRKCZ|PTPN6|PTPRC|NR2F2|NCK2|GMFG|RGS14|DUSP10|CBLC|WWTR1|TAOK3|ERRFI1|PARD3|PRKRIP1|SNX25|MARVELD3|LEMD2
GO:0065009_regulation of molecular function	0.0016369	5.63731e-06	1.73735	63.078	2989	15681	394	97	RHOG|ARHGDIB|RHOH|B2M|NQO1|DOCK1|DOCK2|EFNA5|EGFR|EPHA1|ERBB2|GNAQ|SFN|RAPGEF1|GRIA2|GTF2B|GUCA2A|HCLS1|NCKAP1L|FOXA1|HOXA3|ITGA4|MBP|MFNG|MST1R|NF1|DDR2|PFN2|SERPINB5|PIK3CG|PIK3R1|FXYD3|PKN1|PRKCZ|PSMB8|PTPN6|PTPRC|PTPRF|RARA|RGS12|RPS6KA1|RTKN|SKI|SOX11|TACC1|NR2F2|VAV1|WAS|WNT7B|NCK2|TNFRSF10A|RPS6KA5|ARHGAP29|GMFG|ARHGEF10|RAPGEF2|ACAP1|TRIM14|ZEB2|RGS14|SPINT2|MAP4K1|AKAP13|DUSP10|RASA3|LMT…
GO:0051716_cellular response to stimulus	0.0016369	5.64902e-06	1.57338	160.744	7617	11053	394	204	RHOG|ARHGDIB|RHOH|B2M|RUNX1|CLTC|COL4A1|COL4A2|NQO1|DOCK1|DOCK2|DOK1|EFNA5|EGFR|ELF1|ELF3|EPHA1|ERBB2|EVC|EFEMP1|GCNT2|GLRB|GNAQ|GNG7|SFN|CXCR3|GPR18|RAPGEF1|GRIA2|GUCA2A|HCLS1|NCKAP1L|FOXA1|ICAM2|ICAM3|INPP5D|IRF5|IRF6|ITGA4|ITGAL|ITGB7|ITPK1|JAK3|JARID2|KDR|KRT8|KRT19|LAMA3|LAMB2|LIFR|LTBP3|EPCAM|MATN2|MBP|MFNG|MST1R|NF1|DDR2|OSM|PER1|PIK3CG|PIK3R1|PPAT|PPP5C|PKN1|PRKCZ|PSMB8|PTGFR|PTPN6|PTPN7|…
GO:0035556_intracellular signal transduction	0.00167155	5.87158e-06	1.73933	62.2972	2952	15718	394	96	RHOG|ARHGDIB|RHOH|DOCK1|DOCK2|DOK1|EGFR|ERBB2|GCNT2|GNAQ|SFN|CXCR3|GPR18|RAPGEF1|HCLS1|INPP5D|JAK3|KDR|MBP|MST1R|NF1|OSM|PER1|PIK3CG|PIK3R1|PPP5C|PKN1|PRKCZ|PSMB8|PTGFR|PTPN6|PTPRC|RPS6KA1|RTKN|SEC14L1|SOX11|TEAD1|TEAD3|TJP1|VAV1|WAS|WNT7B|BRPF1|NCK2|TNK1|TNFRSF10A|DCLK1|RPS6KA5|TRIP10|ARHGAP29|ARHGEF10|RAPGEF2|PUM1|ZEB2|ELMO1|FARP2|SH2D3C|MERTK|BATF|RGS14|MAP4K1|AKAP13|DUSP10|RASA3|PSD4|CBLC|SH3…
GO:0046649_lymphocyte activation	0.00176129	6.29536e-06	2.4552	15.4688	733	17937	394	35	RHOH|B2M|RUNX1|DOCK2|ERBB2|GPR18|NCKAP1L|INPP5D|ITGA4|ITGAL|JAK3|MFNG|PIK3CG|PIK3R1|PKN1|PRKCZ|PTPN6|PTPRC|RARA|SOX11|SPI1|SPN|HNF1A|VAV1|WAS|NCK2|IKZF1|MERTK|BATF|CORO1A|DUSP10|RASAL3|TNFAIP8L2|LOXL3|CCDC88B
GO:0042110_T cell activation	0.00183179	6.66024e-06	2.87738	9.79197	464	18206	394	26	RHOH|B2M|RUNX1|DOCK2|ERBB2|GPR18|NCKAP1L|ITGAL|JAK3|PIK3CG|PIK3R1|PRKCZ|PTPN6|PTPRC|RARA|SPN|VAV1|WAS|NCK2|BATF|CORO1A|DUSP10|RASAL3|TNFAIP8L2|LOXL3|CCDC88B
GO:0042127_regulation of cell proliferation	0.00194599	7.19539e-06	1.9346	35.8757	1700	16970	394	63	RHOG|B2M|BNC1|EGFR|EPHA1|ERBB2|GCNT2|SFN|RAPGEF1|HCLS1|NCKAP1L|HOXA3|HOXC10|INPP5D|IRF6|ITGA4|JAK3|JARID2|KDR|LIFR|LTBP3|TACSTD2|EPCAM|MAB21L1|MST1R|NF1|DDR2|ODC1|OSM|SERPINB5|PKN1|PRKCZ|PTGFR|PTPN6|PTPRC|RARA|SKI|SOX11|SPN|TFAP2A|NR2F2|NCK2|TNK1|RAPGEF2|CFDP1|SPINT2|CORO1A|DUSP10|LDOC1|SH3BP4|WWTR1|PPP1R16B|INTU|ERRFI1|DMRTA2|RASAL3|ESRP2|ELL3|EPPK1|PARP10|MARVELD3|CCDC88B|MIR141
GO:0042326_negative regulation of phosphorylation	0.00205375	7.75493e-06	2.8507	9.87638	468	18202	394	26	RHOH|EPHA1|GNAQ|SFN|RAPGEF1|NF1|PER1|PPP5C|PKN1|PRKCZ|PTPN6|PTPRC|NR2F2|NCK2|GMFG|RGS14|DUSP10|CBLC|WWTR1|TAOK3|ERRFI1|PARD3|PRKRIP1|SNX25|MARVELD3|LEMD2
GO:1903037_regulation of leukocyte cell-cell adhesion	0.00205375	7.84696e-06	3.38781	6.41543	304	18366	394	20	RUNX1|ERBB2|NCKAP1L|ITGA4|JAK3|PIK3R1|PRKCZ|PTPN6|PTPRC|RARA|SPN|VAV1|NCK2|CORO1A|DUSP10|RASAL3|TNFAIP8L2|LOXL3|CCDC88B|MIR141
GO:0010646_regulation of cell communication	0.00211168	8.19842e-06	1.67524	74.7482	3542	15128	394	110	RHOG|ARHGDIB|RHOH|RUNX1|CDH11|DOK1|EFNA5|EGFR|ELF1|ELF3|ERBB2|EVC|GCNT2|GNAQ|GNG7|SFN|GPR18|RAPGEF1|GRIA2|HCLS1|FOXA1|INPP5D|JAK3|KDR|LIFR|MFNG|MST1R|NF1|OSM|PER1|PFN2|PIK3CG|PIK3R1|PPP5C|PKN1|PRKCZ|PSMB8|PTPN6|PTPRC|PTPRE|RARA|RGS12|SALL1|SEC14L1|SH3BP2|SH3GL1|SKI|SOX11|VAV1|WNT7B|ZNF205|PXDN|BRPF1|NCK2|TNK1|TNFRSF10A|TRIP10|LPXN|ARHGAP29|NCOR2|ARHGEF10|RAPGEF2|PUM1|ZEB2|FARP2|SH2D3C|RGS14|MAP4K…
GO:0022409_positive regulation of cell-cell adhesion	0.00217642	8.58388e-06	3.64375	5.38136	255	18415	394	18	RUNX1|GCNT2|NCKAP1L|FOXA1|ITGA4|JAK3|PIK3R1|PODXL|PRKCZ|PTPN6|PTPRC|RARA|VAV1|NCK2|CORO1A|DUSP10|RASAL3|CCDC88B
GO:0048518_positive regulation of biological process	0.00224313	8.98522e-06	1.56986	131.981	6254	12416	394	173	RHOG|B2M|BNC1|RUNX1|NQO1|DOCK1|DOCK2|DOK1|EFNA5|EGFR|ELF1|ELF3|EPHA1|ERBB2|ETV6|EVC|EVI2B|FOXE1|GCNT2|SFN|GPR18|RAPGEF1|GTF2B|GUCA2A|HCLS1|NCKAP1L|FOXA1|HOXA3|HOXA4|HOXC10|HOXC13|HOXD8|ICAM2|ICAM3|INPP5D|IRF5|IRF6|ITGA4|JAK3|JARID2|KDR|LIFR|LMO7|LTBP3|TACSTD2|EPCAM|MAB21L1|MBP|MFNG|MST1R|NF1|DDR2|ODC1|OSM|PER1|PFN2|PIK3CG|PIK3R1|PODXL|PPP5C|PKN1|PRKCZ|PSMB8|PTGFR|PTPN6|PTPRC|RARA|RPS6KA1|SALL1|SE…
GO:0032970_regulation of actin filament-based process	0.00227599	9.25712e-06	3.04215	8.18811	388	18282	394	23	RHOG|ARHGDIB|RHOH|EFNA5|EPHA1|HCLS1|NCKAP1L|TACSTD2|PFN2|PIK3R1|WAS|NCK2|GMFG|ARHGEF10|DSTN|CORO1A|AKAP13|EVL|RHOF|BCAS3|BAIAP2L2|SHANK3|FRMD6
GO:0030852_regulation of granulocyte differentiation	0.00249297	1.02933e-05	23.4781	0.316551	15	18655	394	5	RUNX1|EVI2B|HCLS1|INPP5D|RARA
GO:0007265_Ras protein signal transduction	0.00256875	1.07645e-05	2.85946	9.45431	448	18222	394	25	RHOG|ARHGDIB|RHOH|DOK1|GPR18|RAPGEF1|NF1|RTKN|VAV1|WAS|TNK1|ARHGAP29|ARHGEF10|RAPGEF2|ELMO1|FARP2|AKAP13|RASA3|PSD4|PLEKHG3|ARHGEF16|RAB8B|RHOF|RAB17|RASAL3
GO:0051336_regulation of hydrolase activity	0.00295994	1.25862e-05	2.03223	27.3711	1297	17373	394	51	RHOG|ARHGDIB|RHOH|DOCK1|DOCK2|EFNA5|EGFR|EPHA1|ERBB2|GNAQ|SFN|RAPGEF1|NCKAP1L|MBP|NF1|PFN2|SERPINB5|PRKCZ|PSMB8|PTPRC|RGS12|RPS6KA1|RTKN|VAV1|TNFRSF10A|ARHGAP29|ARHGEF10|RAPGEF2|ACAP1|RGS14|SPINT2|RASA3|LMTK2|TBC1D2B|LRCH1|SH3BP4|TNFAIP8|PPP1R16B|RGS17|ARHGEF16|ERRFI1|BCAS3|ARHGAP15|ARHGAP23|RASAL3|LMTK3|AGAP2|AGAP1|WDR81|PHACTR1|ARHGAP30
GO:0048468_cell development	0.00296568	1.27934e-05	1.80325	46.0687	2183	16487	394	75	B2M|RUNX1|CDH11|DOCK1|DOK1|EFNA5|EGFR|EPHA1|ERBB2|EVI2B|FAT1|SFN|RAPGEF1|NCKAP1L|FOXA1|IRF6|ITGA4|ITGB7|KRT8|KRT19|LAMB2|TACSTD2|MATN2|NF1|PIK3R1|PODXL|PRKCZ|PTPN6|PTPRC|PTPRF|RARA|RPL24|SKI|SOX11|TJP1|WNT7B|NCK2|DCLK1|RPS6KA5|ARHGEF10|RAPGEF2|ZEB2|FARP2|MERTK|RGS14|SPINT2|CHL1|AKAP13|DUSP10|SHANK2|FLRT2|PPP1R16B|EEF2K|NTM|TRPV2|EVL|DCDC2|ESRP1|PARVA|PARD3|DMRTA2|RAB17|TMEM108|ELL3|CCM2|FERMT3|SH…
GO:0007015_actin filament organization	0.00345189	1.51035e-05	2.94335	8.44135	400	18270	394	23	RHOG|RHOH|EPHA1|FAT1|HCLS1|NCKAP1L|TACSTD2|PFN2|PIK3R1|WAS|WIPF1|NCK2|GMFG|ARHGEF10|DSTN|CORO1A|PDLIM3|EVL|RHOF|BAIAP2L2|ESPN|SHANK3|PHACTR1
GO:0045785_positive regulation of cell adhesion	0.00383377	1.70106e-05	2.91962	8.50466	403	18267	394	23	RUNX1|DOCK1|EPHA1|ERBB2|GCNT2|NCKAP1L|FOXA1|ITGA4|JAK3|KDR|PIK3R1|PODXL|PRKCZ|PTPN6|PTPRC|RARA|VAV1|NCK2|CORO1A|DUSP10|RASAL3|FRMD5|CCDC88B
GO:0051345_positive regulation of hydrolase activity	0.00410755	1.84785e-05	2.32341	16.2707	771	17899	394	35	RHOG|ARHGDIB|DOCK1|DOCK2|EGFR|EPHA1|ERBB2|GNAQ|RAPGEF1|NCKAP1L|MBP|NF1|PFN2|PRKCZ|PTPRC|RGS12|VAV1|TNFRSF10A|ARHGAP29|ARHGEF10|RAPGEF2|ACAP1|RGS14|RASA3|TBC1D2B|RGS17|ARHGEF16|ERRFI1|BCAS3|ARHGAP15|ARHGAP23|RASAL3|AGAP2|AGAP1|ARHGAP30
GO:0048812_neuron projection morphogenesis	0.00458035	2.08878e-05	2.4442	13.675	648	18022	394	31	CDH11|DOK1|EFNA5|EGFR|EPHA1|ERBB2|NCKAP1L|ITGA4|LAMB2|MATN2|PIK3R1|PRKCZ|RPL24|WNT7B|DCLK1|RPS6KA5|RAPGEF2|ZEB2|CHL1|SHANK2|FLRT2|EEF2K|TRPV2|EVL|DCDC2|PARD3|TMEM108|SHANK3|DOK6|PHACTR1|LAMA1
GO:0007167_enzyme linked receptor protein signaling pathway	0.00472387	2.21972e-05	2.11196	22.053	1045	17625	394	43	COL4A1|COL4A2|DOCK1|DOK1|EFNA5|EGFR|EPHA1|ERBB2|EFEMP1|GCNT2|RAPGEF1|NCKAP1L|JAK3|KDR|LIFR|LTBP3|MST1R|DDR2|PIK3R1|PRKCZ|PTPRE|PTPRF|SKI|SOX11|VAV1|NCK2|RPS6KA5|RAPGEF2|ELMO1|MERTK|RGS14|LMTK2|CBLC|FLRT2|WWTR1|DKK3|ERRFI1|ESRP1|PARD3|TMEM108|ESRP2|SNX25|LEMD2
GO:0031589_cell-substrate adhesion	0.00472387	2.23967e-05	3.03362	7.47059	354	18316	394	21	DOCK1|EFNA5|EPHA1|GCNT2|ITGA4|ITGAL|ITGB7|KDR|LAMB2|TACSTD2|NF1|DDR2|PIK3R1|PRKCZ|MERTK|CORO1A|LYPD3|BCAS3|PARVA|MYO1G|FERMT3
GO:0031032_actomyosin structure organization	0.00472387	2.24156e-05	3.89153	4.19957	199	18471	394	15	EPHA1|KRT8|KRT19|TACSTD2|PFN2|PIK3R1|RTKN|WAS|ARHGEF10|AKAP13|EVL|CDC42BPG|FRMD5|FRMD6|PHACTR1
GO:0016310_phosphorylation	0.00495923	2.3838e-05	1.73765	51.0069	2417	16253	394	80	RHOH|CKB|DCK|EFNA5|EGFR|EPHA1|ERBB2|EFEMP1|GCNT2|GNAQ|SFN|RAPGEF1|HCLS1|NCKAP1L|ITPK1|JAK3|KDR|LIMK2|MBP|MST1R|NF1|DDR2|OSM|PER1|PFN2|PHKG1|PIK3CG|PIK3R1|PPP5C|PKN1|PRKCZ|PSMB8|PTPN6|PTPRC|RARA|RPS6KA1|NR2F2|WNT7B|NCK2|TNK1|TNFRSF10A|DCLK1|RPS6KA5|GMFG|RAPGEF2|ZEB2|SH2D3C|MERTK|TADA3|RGS14|MAP4K1|AKAP13|DUSP10|RASA3|LMTK2|CBLC|WWTR1|CLIP3|EEF2K|TAOK3|ERRFI1|TOLLIP|CDC42BPG|PARD3|RBKS|RASAL3|WNK3|…
GO:0051248_negative regulation of protein metabolic process	0.00501865	2.4433e-05	2.03407	25.0708	1188	17482	394	47	EGFR|EPHA1|GNAQ|SFN|RAPGEF1|NCKAP1L|INPP5D|JAK3|JARID2|NF1|PER1|SERPINB5|PPP5C|PKN1|PRKCZ|PTPN6|PTPRC|RARA|RPS6KA1|SKI|SPI1|NR2F2|NCK2|GMFG|PUM1|RGS14|SPINT2|DUSP10|LMTK2|SAMD4A|CBLC|TNFAIP8|WWTR1|PPP1R16B|TAOK3|ERRFI1|PARD3|PRKRIP1|SNX25|PARP10|MARVELD3|AGAP2|LEMD2|PHACTR1|UBAC2|ZC3H12D|MIR200C
GO:0022008_neurogenesis	0.00524601	2.58631e-05	1.88191	34.2508	1623	17047	394	59	B2M|RUNX1|CDH11|DOK1|EFNA5|EGFR|EPHA1|ERBB2|ETV6|RAPGEF1|NCKAP1L|FOXA1|HOXC10|ITGA4|LAMB2|MATN2|NF1|PIK3R1|PRKCZ|PTPRF|RARA|RPL24|SALL1|SKI|SOX11|TEAD3|NR2F2|WNT7B|NCK2|DCLK1|RPS6KA5|ARHGEF10|RAPGEF2|ZEB2|FARP2|RGS14|CHL1|DUSP10|SHANK2|FLRT2|EEF2K|NTM|TRPV2|EVL|DCDC2|ESRP1|PARD3|DMRTA2|RAB17|TMEM108|ELL3|SHANK3|STX1B|DOK6|LEMD2|PHACTR1|LAMA1|MIR142|MIR200C
GO:0044087_regulation of cellular component biogenesis	0.00575279	2.87161e-05	2.1464	20.1326	954	17716	394	40	RHOG|RUNX1|EFNA5|EPHA1|RAPGEF1|GTF2B|HCLS1|NCKAP1L|KDR|TACSTD2|PFN2|PIK3R1|PODXL|PRKCZ|HNF1A|TJP1|WAS|NCK2|GMFG|ARHGEF10|RAPGEF2|FARP2|CORO1A|AKAP13|CLSTN1|FLRT2|CLIP3|PPP1R16B|EEF2K|EVL|DCDC2|RTEL1|BCAS3|RAB17|BAIAP2L2|ESPN|PARP10|SHANK3|STX1B|TMC8
GO:0120039_plasma membrane bounded cell projection morphogenesis	0.00619376	3.14069e-05	2.38807	13.9704	662	18008	394	31	CDH11|DOK1|EFNA5|EGFR|EPHA1|ERBB2|NCKAP1L|ITGA4|LAMB2|MATN2|PIK3R1|PRKCZ|RPL24|WNT7B|DCLK1|RPS6KA5|RAPGEF2|ZEB2|CHL1|SHANK2|FLRT2|EEF2K|TRPV2|EVL|DCDC2|PARD3|TMEM108|SHANK3|DOK6|PHACTR1|LAMA1
GO:0048699_generation of neurons	0.00619376	3.16806e-05	1.89697	32.1615	1524	17146	394	56	B2M|RUNX1|CDH11|DOK1|EFNA5|EGFR|EPHA1|ERBB2|RAPGEF1|NCKAP1L|FOXA1|HOXC10|ITGA4|LAMB2|MATN2|NF1|PIK3R1|PRKCZ|PTPRF|RARA|RPL24|SALL1|SKI|SOX11|TEAD3|NR2F2|WNT7B|NCK2|DCLK1|RPS6KA5|RAPGEF2|ZEB2|FARP2|RGS14|CHL1|DUSP10|SHANK2|FLRT2|EEF2K|NTM|TRPV2|EVL|DCDC2|ESRP1|PARD3|DMRTA2|RAB17|TMEM108|ELL3|SHANK3|STX1B|DOK6|PHACTR1|LAMA1|MIR142|MIR200C
GO:0071840_cellular component organization or biogenesis	0.00628753	3.25478e-05	1.51768	141.329	6697	11973	394	180	RHOG|ARHGDIB|RHOH|B2M|FMNL1|RUNX1|CDH7|CDH11|CLTC|COL4A1|COL4A2|DOCK1|DOCK2|DOK1|EFNA5|EGFR|ELF3|EPHA1|ERBB2|ETV6|FAT1|GLRB|SFN|RAPGEF1|GTF2B|HCLS1|NCKAP1L|FOXA1|ICAM2|ICAM3|ITGA4|ITGAL|ITGB7|JARID2|KDR|KIFC3|KRT8|KRT19|LAMA3|LAMB2|LIMK2|LRMP|TACSTD2|MATN2|MBP|NF1|DDR2|PCDHGC3|PER1|PFN2|SERPINB5|PIK3R1|PODXL|PPAT|PPP5C|PKN1|PRKCZ|PTGFRN|PTPN6|PTPRC|PTPRF|RPL24|RPS6KA1|RTKN|SH3GL1|SKI|SNRPE|SPI1|T…
GO:0033673_negative regulation of kinase activity	0.00662347	3.50162e-05	3.38873	5.42357	257	18413	394	17	RHOH|EPHA1|GNAQ|SFN|NF1|PKN1|PTPN6|PTPRC|NR2F2|GMFG|RGS14|DUSP10|CBLC|WWTR1|TAOK3|ERRFI1|PRKRIP1
GO:0048858_cell projection morphogenesis	0.00662347	3.51935e-05	2.37249	14.0548	666	18004	394	31	CDH11|DOK1|EFNA5|EGFR|EPHA1|ERBB2|NCKAP1L|ITGA4|LAMB2|MATN2|PIK3R1|PRKCZ|RPL24|WNT7B|DCLK1|RPS6KA5|RAPGEF2|ZEB2|CHL1|SHANK2|FLRT2|EEF2K|TRPV2|EVL|DCDC2|PARD3|TMEM108|SHANK3|DOK6|PHACTR1|LAMA1
GO:0002064_epithelial cell development	0.00662347	3.55113e-05	3.72774	4.3684	207	18463	394	15	FAT1|SFN|RAPGEF1|FOXA1|LAMB2|PODXL|RARA|TJP1|WNT7B|RAPGEF2|SPINT2|PPP1R16B|CCM2|FRMD6|MARVELD2
GO:0046631_alpha-beta T cell activation	0.00678639	3.6803e-05	4.52506	2.91227	138	18532	394	12	RUNX1|DOCK2|GPR18|NCKAP1L|JAK3|PRKCZ|PTPRC|RARA|SPN|BATF|RASAL3|LOXL3
GO:0006469_negative regulation of protein kinase activity	0.0076439	4.19244e-05	3.49003	4.95929	235	18435	394	16	EPHA1|GNAQ|SFN|NF1|PKN1|PTPN6|PTPRC|NR2F2|GMFG|RGS14|DUSP10|CBLC|WWTR1|TAOK3|ERRFI1|PRKRIP1
GO:0043549_regulation of kinase activity	0.00777386	4.31163e-05	2.17025	18.3599	870	17800	394	37	RHOH|EFNA5|EGFR|EPHA1|ERBB2|GNAQ|SFN|RAPGEF1|NCKAP1L|MST1R|NF1|DDR2|PIK3CG|PIK3R1|PKN1|PRKCZ|PTPN6|PTPRC|NR2F2|WNT7B|NCK2|TNFRSF10A|GMFG|RAPGEF2|ZEB2|RGS14|MAP4K1|AKAP13|DUSP10|CBLC|WWTR1|TAOK3|ERRFI1|PRKRIP1|TRAF7|AGAP2|WDR81
GO:0044093_positive regulation of molecular function	0.00854148	4.81473e-05	1.81032	37.3741	1771	16899	394	62	RHOG|ARHGDIB|B2M|DOCK1|DOCK2|EFNA5|EGFR|EPHA1|ERBB2|GNAQ|RAPGEF1|GTF2B|GUCA2A|HCLS1|NCKAP1L|FOXA1|HOXA3|MBP|MFNG|MST1R|NF1|DDR2|PFN2|PIK3CG|PKN1|PRKCZ|PTPRC|RARA|RGS12|SKI|TACC1|VAV1|WNT7B|TNFRSF10A|RPS6KA5|ARHGAP29|GMFG|ARHGEF10|RAPGEF2|ACAP1|TRIM14|ZEB2|RGS14|MAP4K1|AKAP13|RASA3|TBC1D2B|RGS17|ARHGEF16|TAOK3|ERRFI1|BCAS3|ARHGAP15|ARHGAP23|RASAL3|WNK3|TRAF7|SHANK3|AGAP2|AGAP1|KCTD7|ARHGAP30
GO:0030855_epithelial cell differentiation	0.00854148	4.84264e-05	2.23493	16.3551	775	17895	394	34	RUNX1|COL4A1|ELF3|FAT1|SFN|RAPGEF1|FOXA1|IRF6|KDR|KRT8|KRT19|LAMB2|PODXL|RARA|SALL1|SOX11|NR2F2|TJP1|WNT7B|RAPGEF2|ZEB2|SPINT2|PKP3|WWTR1|PPP1R16B|INTU|ERRFI1|TOLLIP|ESRP1|CCM2|FRMD6|MARVELD2|LAMA1|MIR200C
GO:2000145_regulation of cell motility	0.00861982	4.94018e-05	2.06996	21.3566	1012	17658	394	41	ARHGDIB|DOCK1|EGFR|EPHA1|ERBB2|GCNT2|CXCR3|GPR18|NCKAP1L|ITGA4|KDR|LAMA3|TACSTD2|EPCAM|NF1|DDR2|PFN2|PIK3R1|PODXL|PKN1|PTPRC|SPN|NR2F2|WAS|RAPGEF2|SPINT2|CORO1A|DUSP10|LRCH1|FLRT2|EVL|RHOF|BCAS3|MTUS1|EPPK1|FERMT3|FRMD5|MARVELD3|PHACTR1|LAMA1|FAM83H
GO:0034446_substrate adhesion-dependent cell spreading	0.00862861	4.9984e-05	5.26215	2.11034	100	18570	394	10	DOCK1|EFNA5|EPHA1|ITGA4|ITGB7|LAMB2|TACSTD2|MERTK|PARVA|FERMT3
GO:0030217_T cell differentiation	0.00921797	5.3966e-05	3.41119	5.06481	240	18430	394	16	RHOH|B2M|RUNX1|DOCK2|ERBB2|GPR18|NCKAP1L|JAK3|PRKCZ|PTPRC|RARA|SPN|VAV1|BATF|DUSP10|LOXL3
GO:0030851_granulocyte differentiation	0.00982442	5.81219e-05	10.4519	0.696411	33	18637	394	6	RUNX1|EVI2B|HCLS1|INPP5D|RARA|SPI1
GO:0032990_cell part morphogenesis	0.00995195	5.94897e-05	2.30108	14.4558	685	17985	394	31	CDH11|DOK1|EFNA5|EGFR|EPHA1|ERBB2|NCKAP1L|ITGA4|LAMB2|MATN2|PIK3R1|PRKCZ|RPL24|WNT7B|DCLK1|RPS6KA5|RAPGEF2|ZEB2|CHL1|SHANK2|FLRT2|EEF2K|TRPV2|EVL|DCDC2|PARD3|TMEM108|SHANK3|DOK6|PHACTR1|LAMA1
GO:0007169_transmembrane receptor protein tyrosine kinase signaling pathway	0.0102601	6.19641e-05	2.26322	15.1733	719	17951	394	32	COL4A1|COL4A2|DOCK1|DOK1|EFNA5|EGFR|EPHA1|ERBB2|EFEMP1|RAPGEF1|NCKAP1L|JAK3|KDR|MST1R|DDR2|PIK3R1|PRKCZ|PTPRE|VAV1|NCK2|RPS6KA5|RAPGEF2|ELMO1|MERTK|RGS14|LMTK2|CBLC|FLRT2|ERRFI1|ESRP1|TMEM108|ESRP2
GO:0048523_negative regulation of cellular process	0.0104357	6.39418e-05	1.52849	103.47	4903	13767	394	138	ARHGDIB|RHOH|B2M|RUNX1|CLTC|NQO1|EFNA5|EGFR|ELF1|ELF3|EPHA1|ERBB2|ETV6|EVI2B|EFEMP1|FOXE1|GCNT2|GNAQ|SFN|GPR18|RAPGEF1|HCLS1|NCKAP1L|FOXA1|HOXD8|INPP5D|IRF6|JAK3|JARID2|KDR|LTBP3|TACSTD2|EPCAM|MBP|NF1|OSM|PER1|PFN2|SERPINB5|PIK3CG|PIK3R1|PODXL|PPP5C|PKN1|PRKCZ|PSMB8|PTGFR|PTPN6|PTPRC|PTPRE|RARA|RGS12|RPL24|RPS6KA1|SALL1|SEC14L1|SKI|SOX11|SPI1|SPN|TCTA|TFAP2A|NR2F2|WAS|ZNF205|PXDN|MAFK|NCK2|TNK1|T…
GO:1903039_positive regulation of leukocyte cell-cell adhesion	0.0104357	6.43106e-05	3.5236	4.60054	218	18452	394	15	RUNX1|NCKAP1L|ITGA4|JAK3|PIK3R1|PRKCZ|PTPN6|PTPRC|RARA|VAV1|NCK2|CORO1A|DUSP10|RASAL3|CCDC88B
GO:0006897_endocytosis	0.0104426	6.49967e-05	2.17229	17.3048	820	17850	394	35	B2M|CLTC|DOCK1|DOCK2|RAPGEF1|NCKAP1L|ICAM3|ITGA4|ITGAL|PIK3CG|PIK3R1|PTPRC|RARA|SH3GL1|VAV1|WAS|WIPF1|CUBN|TRIP10|ELMO1|ATP9A|MERTK|CORO1A|FNBP1|FCHO1|SH3BP4|CLIP3|EEF2K|BIN2|MYO1G|RAB17|TMEM108|DENND1C|LOXL3|STX1B
GO:0051493_regulation of cytoskeleton organization	0.011297	7.10111e-05	2.47617	11.2481	533	18137	394	26	RHOG|ARHGDIB|RHOH|CLTC|EFNA5|EPHA1|HCLS1|NCKAP1L|TACSTD2|PFN2|PIK3R1|WAS|NCK2|GMFG|ARHGEF10|DSTN|CORO1A|AKAP13|CLIP3|EVL|RHOF|BCAS3|AFAP1|BAIAP2L2|ESPN|SHANK3
GO:0048534_hematopoietic or lymphoid organ development	0.0121787	7.73033e-05	2.08272	19.605	929	17741	394	38	RHOH|B2M|RUNX1|DOCK2|ERBB2|ETV6|EVI2B|FOXE1|GPR18|HCLS1|NCKAP1L|HOXA3|INPP5D|ITGA4|JAK3|JARID2|KDR|MFNG|NF1|OSM|PIK3R1|PKN1|PRKCZ|PSMB8|PTPN6|PTPRC|RARA|SPI1|SPN|HNF1A|TCTA|VAV1|FARP2|IKZF1|MERTK|BATF|DUSP10|LOXL3
GO:0045321_leukocyte activation	0.0127113	8.14677e-05	1.91257	27.0967	1284	17386	394	48	RHOG|RHOH|B2M|RUNX1|DOCK2|ERBB2|GPR18|NCKAP1L|INPP5D|ITGA4|ITGAL|JAK3|LRMP|MFNG|PIK3CG|PIK3R1|PKN1|PRKCZ|PTPN6|PTPRC|RARA|SELPLG|SOX11|SPI1|SPN|HNF1A|VAV1|WAS|NCK2|STBD1|GMFG|IKZF1|MERTK|BATF|CORO1A|DUSP10|TMC6|BIN2|TOLLIP|RHOF|SLC44A2|RASAL3|TNFAIP8L2|PLEKHO2|LOXL3|CANT1|CCDC88B|MIR142
GO:0033627_cell adhesion mediated by integrin	0.0138356	8.96444e-05	6.29223	1.43503	68	18602	394	8	NCKAP1L|ITGA4|ITGB7|PIK3CG|PODXL|PTPN6|LPXN|FERMT3
GO:1900028_negative regulation of ruffle assembly	0.0138356	9.03785e-05	70.1049	0.105517	5	18665	394	3	TACSTD2|PFN2|EVL
GO:0018108_peptidyl-tyrosine phosphorylation	0.0146749	9.74278e-05	2.79587	7.66052	363	18307	394	20	EFNA5|EGFR|EPHA1|ERBB2|EFEMP1|HCLS1|JAK3|KDR|MST1R|DDR2|OSM|PRKCZ|PTPN6|PTPRC|NCK2|TNK1|MERTK|LMTK2|CBLC|ERRFI1
GO:0001775_cell activation	0.0146749	9.76698e-05	1.84998	30.3889	1440	17230	394	52	RHOG|RHOH|B2M|RUNX1|DOCK2|EGFR|ERBB2|GNAQ|GPR18|NCKAP1L|INPP5D|ITGA4|ITGAL|JAK3|LRMP|MFNG|PIK3CG|PIK3R1|PKN1|PRKCZ|PTPN6|PTPRC|RARA|RPS6KA1|SELPLG|SOX11|SPI1|SPN|HNF1A|VAV1|WAS|NCK2|STBD1|GMFG|IKZF1|MERTK|BATF|CORO1A|DUSP10|TMC6|BIN2|TOLLIP|RHOF|SLC44A2|RASAL3|TNFAIP8L2|PLEKHO2|FERMT3|LOXL3|CANT1|CCDC88B|MIR142
GO:0051017_actin filament bundle assembly	0.0149665	0.000100533	4.04033	3.22882	153	18517	394	12	EPHA1|TACSTD2|PFN2|PIK3R1|WAS|ARHGEF10|EVL|RHOF|BAIAP2L2|ESPN|SHANK3|PHACTR1
GO:0050870_positive regulation of T cell activation	0.0153166	0.000103829	3.54468	4.26288	202	18468	394	14	RUNX1|NCKAP1L|JAK3|PIK3R1|PRKCZ|PTPN6|PTPRC|RARA|VAV1|NCK2|CORO1A|DUSP10|RASAL3|CCDC88B
GO:0032269_negative regulation of cellular protein metabolic process	0.0156549	0.000107087	1.95829	23.6147	1119	17551	394	43	EPHA1|GNAQ|SFN|RAPGEF1|NCKAP1L|JARID2|NF1|PER1|SERPINB5|PPP5C|PKN1|PRKCZ|PTPN6|PTPRC|RARA|RPS6KA1|SKI|SPI1|NR2F2|NCK2|GMFG|PUM1|RGS14|SPINT2|DUSP10|LMTK2|SAMD4A|CBLC|TNFAIP8|WWTR1|PPP1R16B|TAOK3|ERRFI1|PARD3|PRKRIP1|SNX25|PARP10|MARVELD3|LEMD2|PHACTR1|UBAC2|ZC3H12D|MIR200C
GO:0018212_peptidyl-tyrosine modification	0.0157134	0.000108914	2.77117	7.72384	366	18304	394	20	EFNA5|EGFR|EPHA1|ERBB2|EFEMP1|HCLS1|JAK3|KDR|MST1R|DDR2|OSM|PRKCZ|PTPN6|PTPRC|NCK2|TNK1|MERTK|LMTK2|CBLC|ERRFI1
GO:0007266_Rho protein signal transduction	0.0157134	0.000109423	3.52573	4.28399	203	18467	394	14	RHOG|ARHGDIB|RHOH|GPR18|RTKN|VAV1|WAS|ARHGAP29|ARHGEF10|FARP2|AKAP13|PLEKHG3|ARHGEF16|RHOF
GO:0006935_chemotaxis	0.0159861	0.000112308	2.28163	13.5906	644	18026	394	29	RHOG|DOCK2|DOK1|EFNA5|EPHA1|ERBB2|CXCR3|GPR18|NCKAP1L|KDR|LAMB2|MATN2|PIK3CG|PIK3R1|RPL24|SPN|VAV1|RPS6KA5|CHL1|CORO1A|FLRT2|ARHGEF16|BIN2|EVL|PARVA|MTUS1|SHANK3|DOK6|LAMA1
GO:0030198_extracellular matrix organization	0.0165405	0.000117222	2.75493	7.76604	368	18302	394	20	COL4A1|COL4A2|ELF3|ICAM2|ICAM3|ITGA4|ITGAL|ITGB7|KDR|LAMA3|LAMB2|NF1|DDR2|SERPINB5|PXDN|ADAM12|SPINT2|FLRT2|LOXL3|LAMA1
GO:0042330_taxis	0.0165708	0.000118457	2.27398	13.6328	646	18024	394	29	RHOG|DOCK2|DOK1|EFNA5|EPHA1|ERBB2|CXCR3|GPR18|NCKAP1L|KDR|LAMB2|MATN2|PIK3CG|PIK3R1|RPL24|SPN|VAV1|RPS6KA5|CHL1|CORO1A|FLRT2|ARHGEF16|BIN2|EVL|PARVA|MTUS1|SHANK3|DOK6|LAMA1
GO:0008284_positive regulation of cell proliferation	0.0171793	0.000125234	2.02996	20.0693	951	17719	394	38	RHOG|BNC1|EGFR|EPHA1|ERBB2|GCNT2|HCLS1|NCKAP1L|HOXA3|HOXC10|ITGA4|JAK3|KDR|LIFR|LTBP3|EPCAM|MAB21L1|MST1R|NF1|DDR2|ODC1|OSM|PRKCZ|PTGFR|PTPN6|PTPRC|RARA|SOX11|NCK2|CORO1A|WWTR1|PPP1R16B|DMRTA2|RASAL3|ESRP2|ELL3|CCDC88B|MIR141
GO:0051348_negative regulation of transferase activity	0.0171793	0.000125518	3.02997	6.01446	285	18385	394	17	RHOH|EPHA1|GNAQ|SFN|NF1|PKN1|PTPN6|PTPRC|NR2F2|GMFG|RGS14|DUSP10|CBLC|WWTR1|TAOK3|ERRFI1|PRKRIP1
GO:0050794_regulation of cellular process	0.0171793	0.000125983	1.48774	232.601	11022	7648	394	268	RHOG|ARHGDIB|RHOH|B2M|BNC1|FMNL1|RUNX1|CDH11|CLTC|COL4A1|COL4A2|NQO1|DOCK1|DOCK2|DOK1|EFNA5|EGFR|ELF1|ELF3|EPHA1|ERBB2|ETV6|EVC|EVI2B|EFEMP1|FOXE1|GCNT2|GLRB|GNAQ|GNG7|SFN|CXCR3|GPR18|RAPGEF1|GRIA2|GTF2B|GUCA2A|HCLS1|NCKAP1L|FOXA1|HOXA3|HOXA4|HOXC10|HOXC13|HOXD8|HOXD11|ICAM2|ICAM3|INPP5D|IRF5|IRF6|ITGA4|ITGAL|ITGB7|ITPK1|JAK3|JARID2|KDR|KRT8|KRT19|LAMA3|LIFR|LMO7|LTBP3|TACSTD2|EPCAM|MAB21L1|MBP|M…
GO:0061572_actin filament bundle organization	0.0173847	0.000128561	3.928	3.31323	157	18513	394	12	EPHA1|TACSTD2|PFN2|PIK3R1|WAS|ARHGEF10|EVL|RHOF|BAIAP2L2|ESPN|SHANK3|PHACTR1
GO:0043010_camera-type eye development	0.0175552	0.000131986	2.90792	6.62646	314	18356	394	18	COL4A1|EGFR|FAT1|EFEMP1|LAMB2|LIMK2|MAB21L1|NF1|RARA|RPL24|SKI|SOX11|TFAP2A|WNT7B|ZEB2|MERTK|TTLL5|LAMA1
GO:0050863_regulation of T cell activation	0.0175552	0.000131986	2.90792	6.62646	314	18356	394	18	RUNX1|ERBB2|NCKAP1L|JAK3|PIK3R1|PRKCZ|PTPN6|PTPRC|RARA|SPN|VAV1|NCK2|CORO1A|DUSP10|RASAL3|TNFAIP8L2|LOXL3|CCDC88B
GO:0002683_negative regulation of immune system process	0.0187044	0.000141778	2.51304	9.77086	463	18207	394	23	RUNX1|ELF1|ERBB2|GPR18|INPP5D|JAK3|NF1|PIK3R1|PKN1|PTPN6|PTPRC|RARA|SEC14L1|SOX11|SPN|TCTA|LPXN|MERTK|DUSP10|LRCH1|TAPBPL|TNFAIP8L2|LOXL3
GO:0051128_regulation of cellular component organization	0.0187644	0.00014339	1.63698	52.9062	2507	16163	394	79	RHOG|ARHGDIB|RHOH|B2M|FMNL1|RUNX1|CLTC|DOCK1|DOCK2|EFNA5|EGFR|EPHA1|ERBB2|SFN|RAPGEF1|GTF2B|HCLS1|NCKAP1L|JARID2|KDR|TACSTD2|DDR2|PFN2|PIK3R1|PODXL|PRKCZ|PTPRC|PTPRF|RPS6KA1|SH3GL1|SKI|SPI1|HNF1A|TJP1|WAS|ZNF205|NCK2|TNK1|RPS6KA5|NPEPPS|GMFG|ARHGEF10|RAPGEF2|ZEB2|FARP2|CFDP1|MERTK|TADA3|DSTN|CORO1A|AKAP13|CLSTN1|SHANK2|PLEKHM2|SH3BP4|FLRT2|CLIP3|PPP1R16B|EEF2K|TRPV2|EVL|DCDC2|RTEL1|RAB8B|RHOF|BCA…
GO:0042325_regulation of phosphorylation	0.0192366	0.000148183	1.77782	34.0608	1614	17056	394	56	RHOH|EFNA5|EGFR|EPHA1|ERBB2|GCNT2|GNAQ|SFN|RAPGEF1|HCLS1|NCKAP1L|KDR|MST1R|NF1|DDR2|OSM|PER1|PFN2|PIK3CG|PIK3R1|PPP5C|PKN1|PRKCZ|PTPN6|PTPRC|NR2F2|WNT7B|NCK2|TNFRSF10A|RPS6KA5|GMFG|RAPGEF2|ZEB2|SH2D3C|TADA3|RGS14|MAP4K1|AKAP13|DUSP10|CBLC|WWTR1|CLIP3|EEF2K|TAOK3|ERRFI1|PARD3|WNK3|PRKRIP1|SNX25|TRAF7|TNKS1BP1|MARVELD3|WDFY2|AGAP2|WDR81|LEMD2
GO:0001932_regulation of protein phosphorylation	0.0193345	0.000150129	1.81455	30.9164	1465	17205	394	52	EFNA5|EGFR|EPHA1|ERBB2|GCNT2|GNAQ|SFN|RAPGEF1|HCLS1|NCKAP1L|KDR|MST1R|NF1|DDR2|OSM|PER1|PFN2|PIK3CG|PPP5C|PKN1|PRKCZ|PTPN6|PTPRC|NR2F2|WNT7B|NCK2|TNFRSF10A|RPS6KA5|GMFG|RAPGEF2|ZEB2|SH2D3C|TADA3|RGS14|MAP4K1|AKAP13|DUSP10|CBLC|WWTR1|CLIP3|EEF2K|TAOK3|ERRFI1|PARD3|WNK3|PRKRIP1|SNX25|TRAF7|TNKS1BP1|MARVELD3|WDFY2|LEMD2
GO:0045446_endothelial cell differentiation	0.0193429	0.000151386	4.55028	2.40578	114	18556	394	10	RAPGEF1|KDR|NR2F2|TJP1|WNT7B|RAPGEF2|PPP1R16B|CCM2|MARVELD2|MIR200C
GO:0034330_cell junction organization	0.0196046	0.000154643	2.97365	6.11998	290	18380	394	17	RUNX1|CDH7|CDH11|EFNA5|RAPGEF1|KDR|KIFC3|LAMA3|TJP1|RAPGEF2|PKP3|RAB8B|BCAS3|PARD3|CCM2|MARVELD3|MARVELD2
GO:0007163_establishment or maintenance of cell polarity	0.0196788	0.000156441	3.3985	4.43171	210	18460	394	14	RHOG|RHOH|DOCK2|FAT1|NCKAP1L|PRKCZ|SPN|WNT7B|SPINT2|RHOF|BCAS3|PARVA|PARD3|LAMA1
GO:0043367_CD4-positive, alpha-beta T cell differentiation	0.0204409	0.000163759	5.71832	1.56165	74	18596	394	8	RUNX1|NCKAP1L|JAK3|PRKCZ|RARA|SPN|BATF|LOXL3
GO:0045859_regulation of protein kinase activity	0.0204529	0.000165115	2.10972	16.7139	792	17878	394	33	EFNA5|EGFR|EPHA1|ERBB2|GNAQ|SFN|RAPGEF1|NCKAP1L|MST1R|NF1|DDR2|PIK3CG|PKN1|PRKCZ|PTPN6|PTPRC|NR2F2|WNT7B|NCK2|TNFRSF10A|GMFG|RAPGEF2|ZEB2|RGS14|MAP4K1|AKAP13|DUSP10|CBLC|WWTR1|TAOK3|ERRFI1|PRKRIP1|TRAF7
GO:0019220_regulation of phosphate metabolic process	0.0218302	0.00017758	1.72443	38.3237	1816	16854	394	61	RHOH|EFNA5|EGFR|EPHA1|ERBB2|GCNT2|GNAQ|SFN|RAPGEF1|GUCA2A|HCLS1|NCKAP1L|KDR|MST1R|NF1|DDR2|OSM|PER1|PFN2|PIK3CG|PIK3R1|PPP5C|PKN1|PRKCZ|PTPN6|PTPRC|NR2F2|WNT7B|NCK2|TNFRSF10A|RPS6KA5|GMFG|RAPGEF2|ZEB2|SH2D3C|TADA3|RGS14|MAP4K1|AKAP13|DUSP10|LMTK2|CBLC|WWTR1|CLIP3|PPP1R16B|EEF2K|TAOK3|ERRFI1|PARD3|WNK3|PRKRIP1|SNX25|TRAF7|TNKS1BP1|MARVELD3|LMTK3|WDFY2|AGAP2|WDR81|LEMD2|PHACTR1
GO:0048666_neuron development	0.0219926	0.000180344	1.9225	23.4247	1110	17560	394	42	B2M|RUNX1|CDH11|DOK1|EFNA5|EGFR|EPHA1|ERBB2|RAPGEF1|NCKAP1L|ITGA4|LAMB2|MATN2|PIK3R1|PRKCZ|PTPRF|RPL24|SKI|WNT7B|NCK2|DCLK1|RPS6KA5|RAPGEF2|ZEB2|FARP2|CHL1|SHANK2|FLRT2|EEF2K|NTM|TRPV2|EVL|DCDC2|PARD3|RAB17|TMEM108|SHANK3|STX1B|DOK6|PHACTR1|LAMA1|MIR200C
GO:0030182_neuron differentiation	0.0219926	0.000181634	1.8304	28.8061	1365	17305	394	49	B2M|RUNX1|CDH11|DOK1|EFNA5|EGFR|EPHA1|ERBB2|RAPGEF1|NCKAP1L|FOXA1|HOXC10|ITGA4|LAMB2|MATN2|PIK3R1|PRKCZ|PTPRF|RARA|RPL24|SALL1|SKI|SOX11|WNT7B|NCK2|DCLK1|RPS6KA5|RAPGEF2|ZEB2|FARP2|CHL1|SHANK2|FLRT2|EEF2K|NTM|TRPV2|EVL|DCDC2|ESRP1|PARD3|DMRTA2|RAB17|TMEM108|SHANK3|STX1B|DOK6|PHACTR1|LAMA1|MIR200C
GO:0051174_regulation of phosphorus metabolic process	0.0219926	0.000182967	1.72226	38.3659	1818	16852	394	61	RHOH|EFNA5|EGFR|EPHA1|ERBB2|GCNT2|GNAQ|SFN|RAPGEF1|GUCA2A|HCLS1|NCKAP1L|KDR|MST1R|NF1|DDR2|OSM|PER1|PFN2|PIK3CG|PIK3R1|PPP5C|PKN1|PRKCZ|PTPN6|PTPRC|NR2F2|WNT7B|NCK2|TNFRSF10A|RPS6KA5|GMFG|RAPGEF2|ZEB2|SH2D3C|TADA3|RGS14|MAP4K1|AKAP13|DUSP10|LMTK2|CBLC|WWTR1|CLIP3|PPP1R16B|EEF2K|TAOK3|ERRFI1|PARD3|WNK3|PRKRIP1|SNX25|TRAF7|TNKS1BP1|MARVELD3|LMTK3|WDFY2|AGAP2|WDR81|LEMD2|PHACTR1
GO:0071711_basement membrane organization	0.0222174	0.000186206	11.1733	0.548688	26	18644	394	5	COL4A1|LAMB2|PXDN|SPINT2|FLRT2
GO:0002009_morphogenesis of an epithelium	0.0238356	0.000201238	2.35063	11.3325	537	18133	394	25	CLTC|COL4A1|EGFR|FOXE1|FOXA1|HOXD11|LAMA3|TACSTD2|SERPINB5|PODXL|PSMB8|RARA|SALL1|SKI|SOX11|TFAP2A|WNT7B|ZEB2|SPINT2|INTU|ESRP2|CCM2|FOXQ1|IRX2|LAMA1
GO:0061028_establishment of endothelial barrier	0.0238927	0.000204665	8.05935	0.865238	41	18629	394	6	RAPGEF1|TJP1|WNT7B|RAPGEF2|PPP1R16B|MARVELD2
GO:0098815_modulation of excitatory postsynaptic potential	0.0238927	0.000204665	8.05935	0.865238	41	18629	394	6	PRKCZ|SH3GL1|SHANK2|TMEM108|SHANK3|STX1B
GO:0040012_regulation of locomotion	0.0252317	0.000217689	1.91905	22.8761	1084	17586	394	41	ARHGDIB|DOCK1|EGFR|EPHA1|ERBB2|GCNT2|CXCR3|GPR18|NCKAP1L|ITGA4|KDR|LAMA3|TACSTD2|EPCAM|NF1|DDR2|PFN2|PIK3R1|PODXL|PKN1|PTPRC|SPN|NR2F2|WAS|RAPGEF2|SPINT2|CORO1A|DUSP10|LRCH1|FLRT2|EVL|RHOF|BCAS3|MTUS1|EPPK1|FERMT3|FRMD5|MARVELD3|PHACTR1|LAMA1|FAM83H
GO:0031175_neuron projection development	0.0253102	0.000219926	1.96859	20.6391	978	17692	394	38	B2M|CDH11|DOK1|EFNA5|EGFR|EPHA1|ERBB2|RAPGEF1|NCKAP1L|ITGA4|LAMB2|MATN2|PIK3R1|PRKCZ|PTPRF|RPL24|WNT7B|NCK2|DCLK1|RPS6KA5|RAPGEF2|ZEB2|CHL1|SHANK2|FLRT2|EEF2K|TRPV2|EVL|DCDC2|PARD3|RAB17|TMEM108|SHANK3|STX1B|DOK6|PHACTR1|LAMA1|MIR200C
GO:1902105_regulation of leukocyte differentiation	0.0262019	0.000230873	2.9795	5.74012	272	18398	394	16	RUNX1|ERBB2|EVI2B|HCLS1|NCKAP1L|INPP5D|JAK3|NF1|PIK3R1|PRKCZ|PTPN6|PTPRC|RARA|TCTA|DUSP10|LOXL3
GO:0072089_stem cell proliferation	0.0262019	0.000230904	4.30066	2.5324	120	18550	394	10	RUNX1|ETV6|LTBP3|EPCAM|NF1|PTPRC|SOX11|TEAD3|WNT7B|DMRTA2
GO:0001885_endothelial cell development	0.0264106	0.00023437	6.3391	1.2451	59	18611	394	7	RAPGEF1|TJP1|WNT7B|RAPGEF2|PPP1R16B|CCM2|MARVELD2
GO:0001655_urogenital system development	0.0272634	0.000243618	2.75634	6.96411	330	18340	394	18	COL4A1|FOXA1|HOXD11|LAMB2|TACSTD2|EPCAM|NF1|ODC1|SERPINB5|PODXL|PPAT|RARA|SALL1|SOX11|TFAP2A|WNT7B|WWTR1|IRX2
GO:0032501_multicellular organismal process	0.0275727	0.000248081	1.43419	163.572	7751	10919	394	198	ARHGDIB|RHOH|B2M|BNC1|RUNX1|CDH11|CKB|CLTC|COL4A1|COL4A2|DOCK1|DOCK2|DOK1|EFNA5|EGFR|ELF1|ELF3|EPHA1|ERBB2|ETV6|EVC|EVI2B|FAT1|EFEMP1|FOXE1|GCNT2|GLRB|GNAQ|SFN|CXCR3|GPR18|RAPGEF1|GUCA2A|HCLS1|NCKAP1L|FOXA1|HOXA3|HOXA4|HOXC10|HOXC13|HOXD8|HOXD11|INPP5D|IRF5|IRF6|ITGA4|ITPK1|JAK3|JARID2|KDR|KIFC3|KRT8|KRT19|LAMA3|LAMB2|LGALS8|LIMK2|LTBP3|TACSTD2|EPCAM|MAB21L1|MATN2|MBP|MFNG|MGAT1|NF1|DDR2|ODC1|OSM…
GO:0002520_immune system development	0.0279528	0.000253223	1.95325	20.7868	985	17685	394	38	RHOH|B2M|RUNX1|DOCK2|ERBB2|ETV6|EVI2B|FOXE1|GPR18|HCLS1|NCKAP1L|HOXA3|INPP5D|ITGA4|JAK3|JARID2|KDR|MFNG|NF1|OSM|PIK3R1|PKN1|PRKCZ|PSMB8|PTPN6|PTPRC|RARA|SPI1|SPN|HNF1A|TCTA|VAV1|FARP2|IKZF1|MERTK|BATF|DUSP10|LOXL3
GO:0030866_cortical actin cytoskeleton organization	0.029364	0.000267817	7.62288	0.907445	43	18627	394	6	FMNL1|NCKAP1L|RTKN|WAS|WIPF1|FMNL2
GO:0051250_negative regulation of lymphocyte activation	0.0300716	0.000276125	3.85941	3.08109	146	18524	394	11	RUNX1|ERBB2|INPP5D|JAK3|PKN1|PTPN6|SOX11|SPN|MERTK|TNFAIP8L2|LOXL3
GO:0051270_regulation of cellular component movement	0.030142	0.000278628	1.89399	23.1504	1097	17573	394	41	ARHGDIB|DOCK1|EGFR|EPHA1|ERBB2|GCNT2|CXCR3|GPR18|NCKAP1L|ITGA4|KDR|LAMA3|TACSTD2|EPCAM|NF1|DDR2|PFN2|PIK3R1|PODXL|PKN1|PTPRC|SPN|NR2F2|WAS|RAPGEF2|SPINT2|CORO1A|DUSP10|LRCH1|FLRT2|EVL|RHOF|BCAS3|MTUS1|EPPK1|FERMT3|FRMD5|MARVELD3|PHACTR1|LAMA1|FAM83H
GO:0031532_actin cytoskeleton reorganization	0.0305428	0.000286098	4.62044	2.13144	101	18569	394	9	ARHGDIB|HCLS1|GMFG|FARP2|BCAS3|CDC42BPG|PARVA|BAIAP2L2|PHACTR1
GO:0046632_alpha-beta T cell differentiation	0.0305428	0.000286098	4.62044	2.13144	101	18569	394	9	RUNX1|GPR18|NCKAP1L|JAK3|PRKCZ|RARA|SPN|BATF|LOXL3
GO:0048667_cell morphogenesis involved in neuron differentiation	0.0311818	0.000294004	2.24755	12.3033	583	18087	394	26	CDH11|DOK1|EFNA5|EPHA1|ERBB2|ITGA4|LAMB2|MATN2|PIK3R1|RPL24|DCLK1|RPS6KA5|RAPGEF2|ZEB2|CHL1|SHANK2|FLRT2|EEF2K|TRPV2|EVL|DCDC2|PARD3|SHANK3|DOK6|PHACTR1|LAMA1
GO:0014065_phosphatidylinositol 3-kinase signaling	0.0326665	0.000310586	3.80265	3.1233	148	18522	394	11	EGFR|ERBB2|HCLS1|KDR|NF1|OSM|PIK3CG|PIK3R1|PTPN6|PPP1R16B|PIK3AP1
GO:0050790_regulation of catalytic activity	0.0326665	0.000313659	1.6157	49.1287	2328	16342	394	73	RHOG|ARHGDIB|RHOH|NQO1|DOCK1|DOCK2|EFNA5|EGFR|EPHA1|ERBB2|GNAQ|SFN|RAPGEF1|GUCA2A|NCKAP1L|MBP|MST1R|NF1|DDR2|PFN2|SERPINB5|PIK3CG|PIK3R1|PKN1|PRKCZ|PSMB8|PTPN6|PTPRC|RGS12|RPS6KA1|RTKN|NR2F2|VAV1|WAS|WNT7B|NCK2|TNFRSF10A|ARHGAP29|GMFG|ARHGEF10|RAPGEF2|ACAP1|ZEB2|RGS14|SPINT2|MAP4K1|AKAP13|DUSP10|RASA3|LMTK2|TBC1D2B|LRCH1|CBLC|SH3BP4|TNFAIP8|WWTR1|PPP1R16B|RGS17|ARHGEF16|TAOK3|ERRFI1|BCAS3|ARHGAP1…
GO:0043405_regulation of MAP kinase activity	0.0326665	0.000314043	2.69481	7.11184	337	18333	394	18	EGFR|ERBB2|RAPGEF1|MST1R|NF1|PIK3CG|PKN1|PTPN6|PTPRC|WNT7B|ZEB2|RGS14|MAP4K1|AKAP13|DUSP10|CBLC|TAOK3|TRAF7
GO:0014044_Schwann cell development	0.0329842	0.00031913	9.77506	0.611998	29	18641	394	5	LAMB2|NF1|SKI|ARHGEF10|PARD3
GO:0007229_integrin-mediated signaling pathway	0.0338193	0.000331378	4.52164	2.17365	103	18567	394	9	DOCK1|ITGA4|ITGAL|ITGB7|LAMA3|VAV1|CCM2|FERMT3|LOXL3
GO:1902106_negative regulation of leukocyte differentiation	0.0338193	0.000331378	4.52164	2.17365	103	18567	394	9	RUNX1|ERBB2|INPP5D|JAK3|NF1|PIK3R1|RARA|TCTA|LOXL3
GO:0002376_immune system process	0.0349317	0.000344431	1.53451	67.3831	3193	15477	394	94	RHOG|RHOH|B2M|RUNX1|CLTC|DOCK1|DOCK2|ELF1|ERBB2|ETV6|EVI2B|FOXE1|CXCR3|GPR18|RAPGEF1|HCLS1|NCKAP1L|HOXA3|ICAM2|ICAM3|INPP5D|IRF5|IRF6|ITGA4|ITGAL|ITGB7|JAK3|JARID2|KDR|LRMP|EPCAM|MBP|MFNG|MST1R|NF1|OSM|PIK3CG|PIK3R1|PKN1|PRKCZ|PSMB8|PTPN6|PTPRC|RARA|SEC14L1|SELPLG|SOX11|SPI1|SPN|TAP1|HNF1A|TCTA|UBE2D2|VAV1|WAS|WIPF1|PXDN|NCK2|TNFRSF10A|STBD1|RPS6KA5|LPXN|GMFG|PUM1|TRIM14|ELMO1|FARP2|IKZF1|MERTK|B…
GO:0002695_negative regulation of leukocyte activation	0.0355077	0.000352725	3.49077	3.69309	175	18495	394	12	RUNX1|ERBB2|INPP5D|JAK3|PKN1|PTPN6|PTPRC|SOX11|SPN|MERTK|TNFAIP8L2|LOXL3
GO:0035295_tube development	0.0355077	0.000354487	1.86955	23.4247	1110	17560	394	41	RUNX1|COL4A1|COL4A2|EGFR|EPHA1|ERBB2|FOXE1|CXCR3|FOXA1|HOXA3|HOXD11|ITPK1|KDR|LTBP3|TACSTD2|EPCAM|NF1|PIK3CG|PODXL|RARA|SALL1|SKI|SOX11|SPI1|NR2F2|WNT7B|ADAM12|RAPGEF2|ZEB2|SPINT2|WWTR1|PPP1R16B|INTU|ERRFI1|BCAS3|PARVA|ESRP2|CCM2|LOXL3|IRX2|LAMA1
GO:0031399_regulation of protein modification process	0.0369732	0.000371395	1.67056	39.4	1867	16803	394	61	EFNA5|EGFR|EPHA1|ERBB2|GCNT2|GNAQ|SFN|RAPGEF1|HCLS1|NCKAP1L|JARID2|KDR|MST1R|NF1|DDR2|OSM|PER1|PFN2|PIK3CG|PPP5C|PKN1|PRKCZ|PTPN6|PTPRC|SKI|SPI1|NR2F2|WNT7B|NCK2|TNFRSF10A|RPS6KA5|GMFG|RAPGEF2|ZEB2|SH2D3C|TADA3|RGS14|MAP4K1|AKAP13|DUSP10|LMTK2|CBLC|WWTR1|CLIP3|PPP1R16B|EEF2K|POMT2|TAOK3|ERRFI1|TOLLIP|PARD3|WNK3|PRKRIP1|SNX25|TRAF7|PARP10|TNKS1BP1|MARVELD3|WDFY2|LEMD2|PHACTR1
GO:0033628_regulation of cell adhesion mediated by integrin	0.038605	0.000390165	7.05	0.970755	46	18624	394	6	NCKAP1L|PIK3CG|PODXL|PTPN6|LPXN|FERMT3
GO:0051338_regulation of transferase activity	0.0387977	0.000394504	1.92219	20.5125	972	17698	394	37	RHOH|EFNA5|EGFR|EPHA1|ERBB2|GNAQ|SFN|RAPGEF1|NCKAP1L|MST1R|NF1|DDR2|PIK3CG|PIK3R1|PKN1|PRKCZ|PTPN6|PTPRC|NR2F2|WNT7B|NCK2|TNFRSF10A|GMFG|RAPGEF2|ZEB2|RGS14|MAP4K1|AKAP13|DUSP10|CBLC|WWTR1|TAOK3|ERRFI1|PRKRIP1|TRAF7|AGAP2|WDR81
GO:0072678_T cell migration	0.0419587	0.000429232	5.68146	1.37172	65	18605	394	7	CXCR3|ITGA4|ITGB7|PIK3CG|SPN|LRCH1|MYO1G
GO:0043370_regulation of CD4-positive, alpha-beta T cell differentiation	0.0426962	0.000439407	6.87767	0.991859	47	18623	394	6	RUNX1|NCKAP1L|JAK3|PRKCZ|RARA|LOXL3
GO:0003366_cell-matrix adhesion involved in ameboidal cell migration	0.0429094	0.000444246	Inf	0.0422067	2	18668	394	2	ITGA4|ITGB7
GO:0030030_cell projection organization	0.0434706	0.000453328	1.72299	32.3726	1534	17136	394	52	RHOG|B2M|CDH11|DOK1|EFNA5|EGFR|EPHA1|ERBB2|RAPGEF1|NCKAP1L|ITGA4|LAMB2|TACSTD2|MATN2|PFN2|PIK3R1|PODXL|PRKCZ|PTPRF|RPL24|WAS|WNT7B|NCK2|DCLK1|RPS6KA5|RAPGEF2|ZEB2|CHL1|CORO1A|SHANK2|FLRT2|WWTR1|PPP1R16B|INTU|EEF2K|TRPV2|EVL|DCDC2|RAB8B|BCAS3|PARVA|PARD3|RAB17|TMEM108|ESPN|SHANK3|WDR34|STX1B|DOK6|PHACTR1|LAMA1|MIR200C
GO:0110053_regulation of actin filament organization	0.0434706	0.000459084	2.90077	5.50798	261	18409	394	15	EPHA1|HCLS1|NCKAP1L|TACSTD2|PFN2|PIK3R1|WAS|NCK2|GMFG|ARHGEF10|DSTN|CORO1A|EVL|BAIAP2L2|SHANK3
GO:0120036_plasma membrane bounded cell projection organization	0.0434706	0.000460398	1.73058	31.5918	1497	17173	394	51	RHOG|B2M|CDH11|DOK1|EFNA5|EGFR|EPHA1|ERBB2|RAPGEF1|NCKAP1L|ITGA4|LAMB2|TACSTD2|MATN2|PFN2|PIK3R1|PODXL|PRKCZ|PTPRF|RPL24|WAS|WNT7B|NCK2|DCLK1|RPS6KA5|RAPGEF2|ZEB2|CHL1|CORO1A|SHANK2|FLRT2|WWTR1|PPP1R16B|INTU|EEF2K|TRPV2|EVL|DCDC2|BCAS3|PARVA|PARD3|RAB17|TMEM108|ESPN|SHANK3|WDR34|STX1B|DOK6|PHACTR1|LAMA1|MIR200C
GO:1902531_regulation of intracellular signal transduction	0.0434706	0.000460772	1.64239	41.3837	1961	16709	394	63	RHOG|ARHGDIB|RHOH|EGFR|ERBB2|GCNT2|GPR18|RAPGEF1|HCLS1|JAK3|KDR|MST1R|NF1|OSM|PER1|PIK3CG|PIK3R1|PPP5C|PKN1|PRKCZ|PTPN6|PTPRC|SEC14L1|SOX11|VAV1|WNT7B|BRPF1|NCK2|TNK1|TNFRSF10A|TRIP10|ARHGAP29|ARHGEF10|RAPGEF2|PUM1|ZEB2|FARP2|RGS14|MAP4K1|AKAP13|DUSP10|RASA3|PSD4|CBLC|SH3BP4|PLEKHG3|PPP1R16B|ARHGEF16|TAOK3|ERRFI1|RHOF|UACA|ARHGAP15|SLC44A2|ARHGAP23|RASAL3|ELL3|TRAF7|MARVELD3|PIK3AP1|CANT1|LEMD2|A…
GO:0098657_import into cell	0.04373	0.000466217	1.92123	19.9427	945	17725	394	36	B2M|CLTC|DOCK1|DOCK2|RAPGEF1|NCKAP1L|ICAM3|ITGA4|ITGAL|PIK3CG|PIK3R1|PTPRC|RARA|SH3GL1|SLC6A11|VAV1|WAS|WIPF1|CUBN|TRIP10|ELMO1|ATP9A|MERTK|CORO1A|FNBP1|FCHO1|SH3BP4|CLIP3|EEF2K|BIN2|MYO1G|RAB17|TMEM108|DENND1C|LOXL3|STX1B
GO:0022408_negative regulation of cell-cell adhesion	0.0445054	0.00047848	3.36572	3.81971	181	18489	394	12	RUNX1|ERBB2|JAK3|EPCAM|MBP|PODXL|PTPN6|SPN|SPINT2|TNFAIP8L2|LOXL3|MIR141
GO:0030854_positive regulation of granulocyte differentiation	0.0445054	0.000482711	28.0373	0.168827	8	18662	394	3	RUNX1|EVI2B|HCLS1
GO:0042492_gamma-delta T cell differentiation	0.0445054	0.000482711	28.0373	0.168827	8	18662	394	3	GPR18|NCKAP1L|PTPRC
GO:0007528_neuromuscular junction development	0.0445344	0.000493364	6.71355	1.01296	48	18622	394	6	COL4A1|ERBB2|LAMB2|SHANK2|PDZRN3|SHANK3
GO:0030865_cortical cytoskeleton organization	0.0445344	0.000493364	6.71355	1.01296	48	18622	394	6	FMNL1|NCKAP1L|RTKN|WAS|WIPF1|FMNL2
GO:0046777_protein autophosphorylation	0.0445344	0.000493672	3.00988	4.95929	235	18435	394	14	EGFR|EPHA1|ERBB2|KDR|DDR2|PTPRC|TNK1|MAP4K1|LMTK2|EEF2K|TAOK3|ERRFI1|WNK3|TNKS1BP1
GO:0050670_regulation of lymphocyte proliferation	0.0445344	0.000495686	3.16378	4.3895	208	18462	394	13	ERBB2|NCKAP1L|INPP5D|JAK3|PKN1|PTPN6|PTPRC|SOX11|SPN|NCK2|CORO1A|RASAL3|CCDC88B
GO:0003158_endothelium development	0.0445344	0.000496748	3.87509	2.78565	132	18538	394	10	RAPGEF1|KDR|NR2F2|TJP1|WNT7B|RAPGEF2|PPP1R16B|CCM2|MARVELD2|MIR200C
GO:0030334_regulation of cell migration	0.045798	0.000513665	1.91017	20.0482	950	17720	394	36	ARHGDIB|DOCK1|EGFR|EPHA1|GCNT2|CXCR3|GPR18|NCKAP1L|ITGA4|KDR|LAMA3|TACSTD2|NF1|DDR2|PFN2|PIK3R1|PODXL|PTPRC|SPN|NR2F2|RAPGEF2|CORO1A|DUSP10|LRCH1|FLRT2|EVL|RHOF|BCAS3|MTUS1|EPPK1|FERMT3|FRMD5|MARVELD3|PHACTR1|LAMA1|FAM83H
GO:0032944_regulation of mononuclear cell proliferation	0.0459936	0.000518693	3.14746	4.41061	209	18461	394	13	ERBB2|NCKAP1L|INPP5D|JAK3|PKN1|PTPN6|PTPRC|SOX11|SPN|NCK2|CORO1A|RASAL3|CCDC88B
GO:0072001_renal system development	0.0461419	0.000525734	2.75041	6.18329	293	18377	394	16	COL4A1|HOXD11|LAMB2|TACSTD2|EPCAM|NF1|ODC1|PODXL|PPAT|RARA|SALL1|SOX11|TFAP2A|WNT7B|WWTR1|IRX2
GO:0002682_regulation of immune system process	0.0461419	0.000526052	1.68634	35.0105	1659	17011	394	55	B2M|RUNX1|DOCK1|ELF1|ERBB2|EVI2B|CXCR3|GPR18|RAPGEF1|HCLS1|NCKAP1L|ICAM2|ICAM3|INPP5D|ITGA4|ITGAL|ITGB7|JAK3|NF1|OSM|PIK3R1|PKN1|PRKCZ|PSMB8|PTPN6|PTPRC|RARA|SEC14L1|SOX11|SPI1|SPN|TCTA|UBE2D2|VAV1|WAS|WIPF1|NCK2|RPS6KA5|LPXN|PUM1|ELMO1|MERTK|CORO1A|DUSP10|LRCH1|TAPBPL|MTUS1|MYO1G|RASAL3|TNFAIP8L2|LOXL3|KLHL6|PIK3AP1|CCDC88B|MIR142
GO:0050793_regulation of developmental process	0.0466431	0.00053464	1.54985	56.8947	2696	15974	394	81	RHOG|ARHGDIB|RHOH|B2M|FMNL1|RUNX1|CLTC|COL4A2|DOCK1|EFNA5|EGFR|EPHA1|ERBB2|EVI2B|EFEMP1|GCNT2|SFN|RAPGEF1|HCLS1|NCKAP1L|FOXA1|INPP5D|JAK3|JARID2|KDR|LAMA3|LTBP3|TACSTD2|MBP|NF1|DDR2|OSM|PIK3R1|PKN1|PRKCZ|PSMB8|PTPN6|PTPRC|PTPRF|RARA|RPS6KA1|SKI|SOX11|SPI1|TCTA|TFAP2A|WNT7B|ADAM12|RAPGEF2|ZEB2|CFDP1|RGS14|CORO1A|AKAP13|DUSP10|CLSTN1|SHANK2|FLRT2|WWTR1|PPP1R16B|EEF2K|TRPV2|ERRFI1|RHOF|ESRP1|PARVA|A…
GO:0042098_T cell proliferation	0.0478474	0.000554342	3.30647	3.88302	184	18486	394	12	DOCK2|ERBB2|NCKAP1L|JAK3|PIK3CG|PTPN6|PTPRC|SPN|NCK2|CORO1A|RASAL3|CCDC88B
GO:0043409_negative regulation of MAPK cascade	0.0478474	0.000554342	3.30647	3.88302	184	18486	394	12	RAPGEF1|NF1|PER1|PTPN6|PTPRC|RGS14|DUSP10|CBLC|TAOK3|ERRFI1|MARVELD3|LEMD2
GO:0046578_regulation of Ras protein signal transduction	0.048073	0.000559919	2.96908	5.0226	238	18432	394	14	ARHGDIB|GPR18|RAPGEF1|NF1|VAV1|TNK1|ARHGEF10|FARP2|AKAP13|RASA3|PSD4|PLEKHG3|ARHGEF16|RASAL3
GO:0043086_negative regulation of catalytic activity	0.0496707	0.000581588	1.97489	17.1993	815	17855	394	32	RHOH|NQO1|EPHA1|GNAQ|SFN|NCKAP1L|NF1|SERPINB5|PKN1|PRKCZ|PTPN6|PTPRC|RPS6KA1|RTKN|NR2F2|GMFG|RGS14|SPINT2|DUSP10|LMTK2|LRCH1|CBLC|SH3BP4|TNFAIP8|WWTR1|TAOK3|ERRFI1|BCAS3|PRKRIP1|LMTK3|WDR81|PHACTR1
GO:0000165_MAPK cascade	0.0506689	0.000598539	1.89273	20.217	958	17712	394	36	EGFR|ERBB2|GCNT2|RAPGEF1|JAK3|KDR|MBP|MST1R|NF1|OSM|PER1|PIK3CG|PPP5C|PKN1|PRKCZ|PSMB8|PTPN6|PTPRC|WNT7B|RAPGEF2|ZEB2|SH2D3C|RGS14|MAP4K1|AKAP13|DUSP10|RASA3|CBLC|TAOK3|ERRFI1|RASAL3|CCM2|TRAF7|SHANK3|MARVELD3|LEMD2
GO:0030097_hemopoiesis	0.0506689	0.00060131	1.92908	18.7187	887	17783	394	34	RHOH|B2M|RUNX1|DOCK2|ERBB2|ETV6|EVI2B|GPR18|HCLS1|NCKAP1L|INPP5D|ITGA4|JAK3|KDR|MFNG|NF1|OSM|PIK3R1|PRKCZ|PSMB8|PTPN6|PTPRC|RARA|SPI1|SPN|HNF1A|TCTA|VAV1|FARP2|IKZF1|MERTK|BATF|DUSP10|LOXL3
GO:0050896_response to stimulus	0.0506689	0.000602644	1.401	196.768	9324	9346	394	229	RHOG|ARHGDIB|RHOH|B2M|RUNX1|CLTC|COL4A1|COL4A2|NQO1|DOCK1|DOCK2|DOK1|EFNA5|EGFR|ELF1|ELF3|EPHA1|ERBB2|EVC|EFEMP1|GCNT2|GLRB|GNAQ|GNG7|SFN|CXCR3|GPR18|RAPGEF1|GRIA2|GUCA2A|HCLS1|NCKAP1L|FOXA1|ICAM2|ICAM3|INPP5D|IRF5|IRF6|ITGA4|ITGAL|ITGB7|ITPK1|JAK3|JARID2|KDR|KRT8|KRT19|LAMA3|LAMB2|LGALS8|LIFR|LRMP|LTBP3|TACSTD2|EPCAM|MATN2|MBP|MFNG|MST1R|NF1|DDR2|ODC1|OSM|PER1|PIK3CG|PIK3R1|PPAT|PPP5C|PKN1|PRKCZ…
GO:0042303_molting cycle	0.0511492	0.000614661	4.1245	2.36358	112	18558	394	9	EGFR|FOXE1|HOXC13|NF1|PER1|SNRPE|FARP2|INTU|FOXQ1
GO:0042633_hair cycle	0.0511492	0.000614661	4.1245	2.36358	112	18558	394	9	EGFR|FOXE1|HOXC13|NF1|PER1|SNRPE|FARP2|INTU|FOXQ1
GO:0043491_protein kinase B signaling	0.0520026	0.00062812	2.80816	5.67681	269	18401	394	15	RHOG|EGFR|ERBB2|GCNT2|RAPGEF1|HCLS1|KDR|MST1R|OSM|PIK3CG|PIK3R1|VAV1|MERTK|PIK3AP1|LEMD2
GO:0034329_cell junction assembly	0.0521877	0.000633573	2.92935	5.08591	241	18429	394	14	RUNX1|CDH7|CDH11|EFNA5|RAPGEF1|KDR|LAMA3|TJP1|RAPGEF2|PKP3|BCAS3|PARD3|MARVELD3|MARVELD2
GO:0051130_positive regulation of cellular component organization	0.0553501	0.000678282	1.76683	26.548	1258	17412	394	44	B2M|DOCK1|DOCK2|EFNA5|EPHA1|SFN|RAPGEF1|GTF2B|HCLS1|NCKAP1L|JARID2|KDR|DDR2|PFN2|PTPRC|SH3GL1|HNF1A|WAS|ZNF205|NCK2|RPS6KA5|NPEPPS|GMFG|ARHGEF10|RAPGEF2|ZEB2|MERTK|DSTN|CORO1A|CLSTN1|SHANK2|PLEKHM2|FLRT2|CLIP3|EEF2K|TRPV2|EVL|RTEL1|RAB8B|BCAS3|BAIAP2L2|ESPN|SHANK3|MIR200C
GO:0051249_regulation of lymphocyte activation	0.0553501	0.000678787	2.27529	10.2351	485	18185	394	22	RUNX1|ERBB2|NCKAP1L|INPP5D|JAK3|PIK3R1|PKN1|PRKCZ|PTPN6|PTPRC|RARA|SOX11|SPN|VAV1|NCK2|MERTK|CORO1A|DUSP10|RASAL3|TNFAIP8L2|LOXL3|CCDC88B
GO:0043368_positive T cell selection	0.055615	0.000685801	8.08749	0.717515	34	18636	394	5	DOCK2|PTPRC|SPN|BATF|LOXL3
GO:0043062_extracellular structure organization	0.055615	0.00068889	2.37768	8.90562	422	18248	394	20	COL4A1|COL4A2|ELF3|ICAM2|ICAM3|ITGA4|ITGAL|ITGB7|KDR|LAMA3|LAMB2|NF1|DDR2|SERPINB5|PXDN|ADAM12|SPINT2|FLRT2|LOXL3|LAMA1
GO:0046651_lymphocyte proliferation	0.0565471	0.000703921	2.77491	5.74012	272	18398	394	15	DOCK2|ERBB2|NCKAP1L|INPP5D|JAK3|PIK3CG|PKN1|PTPN6|PTPRC|SOX11|SPN|NCK2|CORO1A|RASAL3|CCDC88B
GO:0006793_phosphorus metabolic process	0.0576775	0.000721547	1.48886	70.633	3347	15323	394	96	RHOH|CKB|DCK|EFNA5|EGFR|EPHA1|ERBB2|EFEMP1|GCNT2|GNAQ|SFN|RAPGEF1|GUCA2A|HCLS1|NCKAP1L|INPP5D|ITPK1|JAK3|KDR|LIMK2|MBP|MGAT1|MST1R|NF1|DDR2|OSM|PER1|PFN2|PHKG1|PIK3CG|PIK3R1|PPAT|PPP5C|PKN1|PRKCZ|PSMB8|PTPN6|PTPN7|PTPRC|PTPRE|PTPRF|RARA|RPS6KA1|NR2F2|WNT7B|NCK2|TNK1|TNFRSF10A|DCLK1|RPS6KA5|GMFG|RAPGEF2|ZEB2|SH2D3C|MERTK|TADA3|RGS14|MAP4K1|AKAP13|DUSP10|ACOT7|RASA3|LMTK2|CBLC|WWTR1|CLIP3|PPP1R16B|…
GO:0035710_CD4-positive, alpha-beta T cell activation	0.057746	0.000728126	4.48853	1.94151	92	18578	394	8	RUNX1|NCKAP1L|JAK3|PRKCZ|RARA|SPN|BATF|LOXL3
GO:0001654_eye development	0.057746	0.000729521	2.49548	7.63942	362	18308	394	18	COL4A1|EGFR|FAT1|EFEMP1|LAMB2|LIMK2|MAB21L1|NF1|RARA|RPL24|SKI|SOX11|TFAP2A|WNT7B|ZEB2|MERTK|TTLL5|LAMA1
GO:0023014_signal transduction by protein phosphorylation	0.057934	0.000735466	1.86923	20.4492	969	17701	394	36	EGFR|ERBB2|GCNT2|RAPGEF1|JAK3|KDR|MBP|MST1R|NF1|OSM|PER1|PIK3CG|PPP5C|PKN1|PRKCZ|PSMB8|PTPN6|PTPRC|WNT7B|RAPGEF2|ZEB2|SH2D3C|RGS14|MAP4K1|AKAP13|DUSP10|RASA3|CBLC|TAOK3|ERRFI1|RASAL3|CCM2|TRAF7|SHANK3|MARVELD3|LEMD2
GO:0002433_immune response-regulating cell surface receptor signaling pathway involved in phagocytosis	0.0580984	0.000744714	3.6634	2.93337	139	18531	394	10	DOCK1|RAPGEF1|NCKAP1L|PIK3R1|PTPRC|VAV1|WAS|WIPF1|ELMO1|MYO1G
GO:0038096_Fc-gamma receptor signaling pathway involved in phagocytosis	0.0580984	0.000744714	3.6634	2.93337	139	18531	394	10	DOCK1|RAPGEF1|NCKAP1L|PIK3R1|PTPRC|VAV1|WAS|WIPF1|ELMO1|MYO1G
GO:0032943_mononuclear cell proliferation	0.0589036	0.000758664	2.75318	5.78232	274	18396	394	15	DOCK2|ERBB2|NCKAP1L|INPP5D|JAK3|PIK3CG|PKN1|PTPN6|PTPRC|SOX11|SPN|NCK2|CORO1A|RASAL3|CCDC88B
GO:0046634_regulation of alpha-beta T cell activation	0.0604479	0.00078228	4.43548	1.96261	93	18577	394	8	RUNX1|NCKAP1L|JAK3|PRKCZ|PTPRC|RARA|RASAL3|LOXL3
GO:0072073_kidney epithelium development	0.0605455	0.000787274	3.63502	2.95447	140	18530	394	10	HOXD11|LAMB2|TACSTD2|EPCAM|PODXL|RARA|SALL1|WNT7B|WWTR1|IRX2
GO:0007411_axon guidance	0.0625338	0.000816982	2.73178	5.82453	276	18394	394	15	DOK1|EFNA5|EPHA1|ERBB2|LAMB2|MATN2|PIK3R1|RPL24|RPS6KA5|CHL1|FLRT2|EVL|SHANK3|DOK6|LAMA1
GO:0150063_visual system development	0.0630538	0.000827661	2.46625	7.72384	366	18304	394	18	COL4A1|EGFR|FAT1|EFEMP1|LAMB2|LIMK2|MAB21L1|NF1|RARA|RPL24|SKI|SOX11|TFAP2A|WNT7B|ZEB2|MERTK|TTLL5|LAMA1
GO:0006796_phosphate-containing compound metabolic process	0.0636981	0.000840044	1.48282	70.0632	3320	15350	394	95	RHOH|CKB|DCK|EFNA5|EGFR|EPHA1|ERBB2|EFEMP1|GCNT2|GNAQ|SFN|RAPGEF1|GUCA2A|HCLS1|NCKAP1L|INPP5D|ITPK1|JAK3|KDR|LIMK2|MBP|MST1R|NF1|DDR2|OSM|PER1|PFN2|PHKG1|PIK3CG|PIK3R1|PPAT|PPP5C|PKN1|PRKCZ|PSMB8|PTPN6|PTPN7|PTPRC|PTPRE|PTPRF|RARA|RPS6KA1|NR2F2|WNT7B|NCK2|TNK1|TNFRSF10A|DCLK1|RPS6KA5|GMFG|RAPGEF2|ZEB2|SH2D3C|MERTK|TADA3|RGS14|MAP4K1|AKAP13|DUSP10|ACOT7|RASA3|LMTK2|CBLC|WWTR1|CLIP3|PPP1R16B|EEF2K|…
GO:0097485_neuron projection guidance	0.0639675	0.000847539	2.7212	5.84563	277	18393	394	15	DOK1|EFNA5|EPHA1|ERBB2|LAMB2|MATN2|PIK3R1|RPL24|RPS6KA5|CHL1|FLRT2|EVL|SHANK3|DOK6|LAMA1
GO:0043085_positive regulation of catalytic activity	0.0644775	0.000858269	1.70386	30.0512	1424	17246	394	48	RHOG|ARHGDIB|DOCK1|DOCK2|EFNA5|EGFR|EPHA1|ERBB2|GNAQ|RAPGEF1|GUCA2A|NCKAP1L|MBP|MST1R|NF1|DDR2|PFN2|PIK3CG|PKN1|PRKCZ|PTPRC|RGS12|VAV1|WNT7B|TNFRSF10A|ARHGAP29|GMFG|ARHGEF10|RAPGEF2|ACAP1|ZEB2|RGS14|MAP4K1|AKAP13|RASA3|TBC1D2B|RGS17|ARHGEF16|TAOK3|ERRFI1|BCAS3|ARHGAP15|ARHGAP23|RASAL3|TRAF7|AGAP2|AGAP1|ARHGAP30
GO:0038094_Fc-gamma receptor signaling pathway	0.0654335	0.000878408	3.57955	2.99668	142	18528	394	10	DOCK1|RAPGEF1|NCKAP1L|PIK3R1|PTPRC|VAV1|WAS|WIPF1|ELMO1|MYO1G
GO:0001822_kidney development	0.0654335	0.00087906	2.71071	5.86674	278	18392	394	15	HOXD11|LAMB2|TACSTD2|EPCAM|NF1|ODC1|PODXL|PPAT|RARA|SALL1|SOX11|TFAP2A|WNT7B|WWTR1|IRX2
GO:0110020_regulation of actomyosin structure organization	0.0667082	0.000900296	4.33304	2.00482	95	18575	394	8	EPHA1|TACSTD2|PFN2|PIK3R1|WAS|ARHGEF10|AKAP13|EVL
GO:0070663_regulation of leukocyte proliferation	0.067136	0.000910207	2.94957	4.68495	222	18448	394	13	ERBB2|NCKAP1L|INPP5D|JAK3|PKN1|PTPN6|PTPRC|SOX11|SPN|NCK2|CORO1A|RASAL3|CCDC88B
GO:0045619_regulation of lymphocyte differentiation	0.0694587	0.000947978	3.29342	3.56647	169	18501	394	11	RUNX1|ERBB2|NCKAP1L|INPP5D|JAK3|PRKCZ|PTPN6|PTPRC|RARA|DUSP10|LOXL3
GO:0071495_cellular response to endogenous stimulus	0.0694587	0.000954368	1.70365	29.397	1393	17277	394	47	RUNX1|COL4A1|COL4A2|EFNA5|EGFR|ERBB2|GCNT2|GNAQ|RAPGEF1|FOXA1|ITGA4|JAK3|LTBP3|PER1|PIK3CG|PIK3R1|PPAT|PPP5C|PRKCZ|PTGFR|PTPRE|RARA|SKI|SOX11|NR2F2|RECQL5|NCOR2|RAPGEF2|TADA3|SPINT2|CORO1A|AKAP13|LDOC1|SH3BP4|FLRT2|DKK3|EEF2K|RAB8B|ERRFI1|ESRP1|PARD3|NPFFR1|LPIN3|TMEM108|ESRP2|SNX25|LEMD2
GO:0071310_cellular response to organic substance	0.0694587	0.000954538	1.5177	57.1268	2707	15963	394	80	B2M|RUNX1|COL4A1|COL4A2|DOK1|EFNA5|EGFR|ELF1|ERBB2|GCNT2|GNAQ|CXCR3|RAPGEF1|HCLS1|FOXA1|INPP5D|IRF5|IRF6|ITGA4|JAK3|JARID2|KDR|KRT8|LIFR|LTBP3|MST1R|OSM|PER1|PIK3CG|PIK3R1|PPAT|PPP5C|PRKCZ|PSMB8|PTGFR|PTPN6|PTPN7|PTPRC|PTPRE|RARA|SELPLG|SKI|SOX11|SPI1|NR2F2|VAV1|WAS|WNT7B|PXDN|NCK2|RPS6KA5|RECQL5|NCOR2|RAPGEF2|TADA3|BATF|SPINT2|CORO1A|MAP4K1|AKAP13|LRCH1|LDOC1|SH3BP4|FLRT2|CLIP3|DKK3|EEF2K|POMT2|…
GO:0048880_sensory system development	0.069984	0.00096607	2.43064	7.82935	371	18299	394	18	COL4A1|EGFR|FAT1|EFEMP1|LAMB2|LIMK2|MAB21L1|NF1|RARA|RPL24|SKI|SOX11|TFAP2A|WNT7B|ZEB2|MERTK|TTLL5|LAMA1
GO:0050673_epithelial cell proliferation	0.0700679	0.000971546	2.30722	9.15886	434	18236	394	20	B2M|EGFR|ERBB2|SFN|IRF6|ITGA4|KDR|TACSTD2|NF1|SERPINB5|RPS6KA1|SOX11|NR2F2|DUSP10|PPP1R16B|INTU|ERRFI1|ESRP2|EPPK1|MARVELD3
GO:0038063_collagen-activated tyrosine kinase receptor signaling pathway	0.0716503	0.00100232	20.0245	0.211034	10	18660	394	3	COL4A1|COL4A2|DDR2
GO:0051014_actin filament severing	0.0716503	0.00100232	20.0245	0.211034	10	18660	394	3	FMNL1|GMFG|DSTN
GO:0014037_Schwann cell differentiation	0.0718433	0.00102011	7.32808	0.780825	37	18633	394	5	LAMB2|NF1|SKI|ARHGEF10|PARD3
GO:2000249_regulation of actin cytoskeleton reorganization	0.0718433	0.00102011	7.32808	0.780825	37	18633	394	5	ARHGDIB|HCLS1|GMFG|BCAS3|BAIAP2L2
GO:0007422_peripheral nervous system development	0.0718433	0.00102226	4.84329	1.58275	75	18595	394	7	RUNX1|ERBB2|LAMB2|NF1|SKI|ARHGEF10|PARD3
GO:0007409_axonogenesis	0.0718433	0.00102334	2.24559	9.87638	468	18202	394	21	CDH11|DOK1|EFNA5|EPHA1|ERBB2|ITGA4|LAMB2|MATN2|PIK3R1|RPL24|DCLK1|RPS6KA5|ZEB2|CHL1|FLRT2|TRPV2|EVL|PARD3|SHANK3|DOK6|LAMA1
GO:0002431_Fc receptor mediated stimulatory signaling pathway	0.0718433	0.00103121	3.49942	3.05999	145	18525	394	10	DOCK1|RAPGEF1|NCKAP1L|PIK3R1|PTPRC|VAV1|WAS|WIPF1|ELMO1|MYO1G
GO:0032231_regulation of actin filament bundle assembly	0.0718433	0.00103218	4.2352	2.04703	97	18573	394	8	EPHA1|TACSTD2|PFN2|PIK3R1|WAS|ARHGEF10|EVL|SHANK3
GO:0051179_localization	0.0718433	0.00103601	1.38274	142.131	6735	11935	394	172	RHOG|ARHGDIB|B2M|FMNL1|CLTC|DOCK1|DOCK2|EFNA5|EGFR|EPHA1|ERBB2|FAT1|FOXE1|GCNT2|GLRB|SFN|CXCR3|GPR18|RAPGEF1|GRIA2|HCLS1|NCKAP1L|ICAM3|INPP5D|ITGA4|ITGAL|ITGB7|KDR|LAMA3|LAMB2|LGALS8|LRMP|TACSTD2|EPCAM|MATN2|MBP|NF1|DDR2|OSM|PCDH7|PER1|PFN2|PIK3CG|PIK3R1|FXYD3|PODXL|PPAT|PKN1|PRKCZ|PSMB8|PTPN6|PTPRC|PTPRF|RARA|RPL24|RTKN|SCNN1A|SEC14L1|SELPLG|SH3GL1|SKI|SLC6A11|SNRPE|SOX11|SPN|TAP1|HNF1A|NR2F2|UB…
GO:0048729_tissue morphogenesis	0.0732645	0.00106102	2.0175	14.1393	670	18000	394	27	CLTC|COL4A1|EGFR|FOXE1|FOXA1|HOXD11|LAMA3|TACSTD2|MATN2|SERPINB5|PODXL|PSMB8|RARA|SALL1|SKI|SOX11|TFAP2A|WNT7B|ZEB2|SPINT2|INTU|ESRP2|CCM2|FOXQ1|IRX2|LAMA1|MIR200C
GO:0051239_regulation of multicellular organismal process	0.0733792	0.00106948	1.47402	68.797	3260	15410	394	93	ARHGDIB|B2M|RUNX1|CLTC|COL4A2|DOCK1|EFNA5|EGFR|ELF1|EPHA1|ERBB2|EVI2B|EFEMP1|GCNT2|SFN|GPR18|RAPGEF1|HCLS1|NCKAP1L|FOXA1|HOXC10|INPP5D|IRF5|JAK3|JARID2|KDR|LAMA3|LTBP3|TACSTD2|MBP|NF1|DDR2|OSM|PER1|PFN2|PIK3CG|PIK3R1|FXYD3|PRKCZ|PSMB8|PTPN6|PTPRC|PTPRF|RARA|SEC14L1|SH3GL1|SKI|SOX11|SPI1|SPN|TCTA|TFAP2A|NR2F2|UBA7|WNT7B|ADAM12|RPS6KA5|RAPGEF2|PUM1|ZEB2|MERTK|RGS14|DUSP10|CLSTN1|SHANK2|FLRT2|WWTR1|…
GO:0051495_positive regulation of cytoskeleton organization	0.0733792	0.00107172	2.89353	4.76936	226	18444	394	13	EPHA1|HCLS1|NCKAP1L|PFN2|WAS|NCK2|GMFG|ARHGEF10|DSTN|CORO1A|EVL|BCAS3|BAIAP2L2
GO:0050866_negative regulation of cell activation	0.0746219	0.00110236	3.03872	4.19957	199	18471	394	12	RUNX1|ERBB2|INPP5D|JAK3|PKN1|PTPN6|PTPRC|SOX11|SPN|MERTK|TNFAIP8L2|LOXL3
GO:0030038_contractile actin filament bundle assembly	0.0746219	0.00110367	4.18791	2.06813	98	18572	394	8	EPHA1|TACSTD2|PFN2|PIK3R1|WAS|ARHGEF10|EVL|PHACTR1
GO:0043149_stress fiber assembly	0.0746219	0.00110367	4.18791	2.06813	98	18572	394	8	EPHA1|TACSTD2|PFN2|PIK3R1|WAS|ARHGEF10|EVL|PHACTR1
GO:1903078_positive regulation of protein localization to plasma membrane	0.0763001	0.00113319	5.63691	1.18179	56	18614	394	6	RHOG|EGFR|PIK3R1|CLIP3|ARHGEF16|WNK3
GO:0050808_synapse organization	0.0766501	0.00114311	2.32975	8.61018	408	18262	394	19	COL4A1|EFNA5|ERBB2|GLRB|LAMB2|PCDHGC3|PFN2|PTPRF|WNT7B|CLSTN1|SHANK2|PDZRN3|FLRT2|EEF2K|PCDHGC5|PCDHGC4|RAB17|TMEM108|SHANK3
GO:0035329_hippo signaling	0.0771011	0.00115459	7.10563	0.801928	38	18632	394	5	SOX11|TEAD1|TEAD3|TJP1|WWTR1
GO:0009887_animal organ morphogenesis	0.0775046	0.00116541	1.78725	22.5384	1068	17602	394	38	CLTC|EGFR|ELF3|FAT1|EFEMP1|FOXE1|FOXA1|HOXA3|HOXA4|HOXC13|HOXD8|HOXD11|LAMA3|LAMB2|LTBP3|TACSTD2|MATN2|NF1|SERPINB5|PSMB8|RARA|RPS6KA1|SALL1|SKI|SOX11|TFAP2A|WNT7B|SHANK2|FLRT2|WWTR1|EVL|ERRFI1|PARVA|ESRP2|SHANK3|IRX2|LEMD2|LAMA1
GO:0030838_positive regulation of actin filament polymerization	0.0778485	0.00117906	4.14166	2.08923	99	18571	394	8	NCKAP1L|PFN2|WAS|NCK2|GMFG|CORO1A|EVL|BAIAP2L2
GO:0048863_stem cell differentiation	0.0778485	0.00118018	2.73405	5.42357	257	18413	394	14	RUNX1|FOXA1|JARID2|LTBP3|TACSTD2|EPCAM|OSM|PSMB8|PTPRC|SOX11|PUM1|ZEB2|BATF|ELL3
GO:0050678_regulation of epithelial cell proliferation	0.078361	0.00119278	2.38245	7.97708	378	18292	394	18	B2M|EGFR|ERBB2|SFN|ITGA4|KDR|TACSTD2|NF1|SERPINB5|SOX11|NR2F2|DUSP10|PPP1R16B|INTU|ERRFI1|ESRP2|EPPK1|MARVELD3
GO:0051668_localization within membrane	0.0788522	0.00120511	3.42278	3.1233	148	18522	394	10	DOCK2|GLRB|ITGA4|ITGAL|ITGB7|PRKCZ|PTPRC|CLSTN1|SHANK3|STX1B
GO:0120032_regulation of plasma membrane bounded cell projection assembly	0.0820384	0.00125886	3.17188	3.69309	175	18495	394	11	RHOG|TACSTD2|PFN2|PODXL|WAS|PPP1R16B|EVL|DCDC2|BCAS3|RAB17|ESPN
GO:0014066_regulation of phosphatidylinositol 3-kinase signaling	0.0826397	0.00127318	3.69168	2.61682	124	18546	394	9	EGFR|HCLS1|KDR|OSM|PIK3CG|PIK3R1|PTPN6|PPP1R16B|PIK3AP1
GO:2000648_positive regulation of stem cell proliferation	0.0838726	0.00130176	6.89626	0.823032	39	18631	394	5	LTBP3|EPCAM|PTPRC|SOX11|DMRTA2
GO:0045588_positive regulation of gamma-delta T cell differentiation	0.0838726	0.00131408	93.2398	0.0633101	3	18667	394	2	NCKAP1L|PTPRC
GO:0045658_regulation of neutrophil differentiation	0.0838726	0.00131408	93.2398	0.0633101	3	18667	394	2	EVI2B|INPP5D
GO:1904880_response to hydrogen sulfide	0.0838726	0.00131408	93.2398	0.0633101	3	18667	394	2	NQO1|KDR
GO:0051897_positive regulation of protein kinase B signaling	0.0838726	0.00131802	3.15248	3.71419	176	18494	394	11	RHOG|EGFR|ERBB2|GCNT2|HCLS1|MST1R|OSM|PIK3CG|PIK3R1|VAV1|PIK3AP1
GO:0008360_regulation of cell shape	0.084546	0.00133381	3.37351	3.16551	150	18520	394	10	RHOG|RHOH|FMNL1|KDR|CFDP1|CORO1A|RHOF|PARVA|ARHGAP15|FMNL2
GO:0042093_T-helper cell differentiation	0.086102	0.00136367	5.41951	1.224	58	18612	394	6	JAK3|PRKCZ|RARA|SPN|BATF|LOXL3
GO:0060491_regulation of cell projection assembly	0.0867606	0.00137944	3.13332	3.7353	177	18493	394	11	RHOG|TACSTD2|PFN2|PODXL|WAS|PPP1R16B|EVL|DCDC2|BCAS3|RAB17|ESPN
GO:1902903_regulation of supramolecular fiber organization	0.0871887	0.00139162	2.41496	7.42839	352	18318	394	17	EPHA1|HCLS1|NCKAP1L|TACSTD2|PFN2|PIK3R1|WAS|NCK2|GMFG|ARHGEF10|DSTN|CORO1A|AKAP13|CLIP3|EVL|BAIAP2L2|SHANK3
GO:0061564_axon development	0.0895659	0.00143508	2.13769	10.8471	514	18156	394	22	CDH11|DOK1|EFNA5|EPHA1|ERBB2|ITGA4|LAMB2|MATN2|PIK3R1|PTPRF|RPL24|DCLK1|RPS6KA5|ZEB2|CHL1|FLRT2|TRPV2|EVL|PARD3|SHANK3|DOK6|LAMA1
GO:0002294_CD4-positive, alpha-beta T cell differentiation involved in immune response	0.101234	0.00162828	5.21821	1.2662	60	18610	394	6	JAK3|PRKCZ|RARA|SPN|BATF|LOXL3
GO:0048015_phosphatidylinositol-mediated signaling	0.102137	0.0016491	3.05892	3.81971	181	18489	394	11	EGFR|ERBB2|HCLS1|KDR|NF1|OSM|PIK3CG|PIK3R1|PTPN6|PPP1R16B|PIK3AP1
GO:0045944_positive regulation of transcription by RNA polymerase II	0.105605	0.0017116	1.70905	25.4085	1204	17466	394	41	RUNX1|EGFR|ELF1|ELF3|ETV6|GTF2B|HCLS1|FOXA1|HOXA3|HOXA4|HOXC10|HOXC13|HOXD8|IRF5|IRF6|LMO7|EPCAM|OSM|PER1|PIK3R1|RARA|RPS6KA1|SALL1|SKI|SOX11|SPI1|HNF1A|TEAD1|TEAD3|TFAP2A|WAS|NCK2|RPS6KA5|ZEB2|IKZF1|BATF|GMEB1|WWTR1|BCAS3|LPIN3|ELL3
GO:0050901_leukocyte tethering or rolling	0.1067	0.00173912	8.91575	0.527584	25	18645	394	4	ITGA4|ITGB7|SELPLG|SPN
GO:0070661_leukocyte proliferation	0.1067	0.00175203	2.51634	6.28881	298	18372	394	15	DOCK2|ERBB2|NCKAP1L|INPP5D|JAK3|PIK3CG|PKN1|PTPN6|PTPRC|SOX11|SPN|NCK2|CORO1A|RASAL3|CCDC88B
GO:0002287_alpha-beta T cell activation involved in immune response	0.1067	0.00177438	5.12306	1.28731	61	18609	394	6	JAK3|PRKCZ|RARA|SPN|BATF|LOXL3
GO:0002293_alpha-beta T cell differentiation involved in immune response	0.1067	0.00177438	5.12306	1.28731	61	18609	394	6	JAK3|PRKCZ|RARA|SPN|BATF|LOXL3
GO:0034113_heterotypic cell-cell adhesion	0.1067	0.00177438	5.12306	1.28731	61	18609	394	6	GCNT2|ITGA4|ITGB7|MBP|PTPRC|PARVA
GO:2000514_regulation of CD4-positive, alpha-beta T cell activation	0.1067	0.00177438	5.12306	1.28731	61	18609	394	6	RUNX1|NCKAP1L|JAK3|PRKCZ|RARA|LOXL3
GO:0038180_nerve growth factor signaling pathway	0.1067	0.00178074	15.5729	0.25324	12	18658	394	3	RAPGEF1|RAPGEF2|CORO1A
GO:0042129_regulation of T cell proliferation	0.1067	0.00178852	3.2338	3.29213	156	18514	394	10	ERBB2|NCKAP1L|JAK3|PTPN6|PTPRC|SPN|NCK2|CORO1A|RASAL3|CCDC88B
GO:0045216_cell-cell junction organization	0.1067	0.00178852	3.2338	3.29213	156	18514	394	10	RUNX1|CDH7|CDH11|KIFC3|TJP1|PKP3|PARD3|CCM2|MARVELD3|MARVELD2
GO:0048017_inositol lipid-mediated signaling	0.111652	0.00187841	3.00537	3.88302	184	18486	394	11	EGFR|ERBB2|HCLS1|KDR|NF1|OSM|PIK3CG|PIK3R1|PTPN6|PPP1R16B|PIK3AP1
GO:2000026_regulation of multicellular organismal development	0.113895	0.00193016	1.52842	45.52	2157	16513	394	65	ARHGDIB|B2M|RUNX1|CLTC|COL4A2|EFNA5|EGFR|EPHA1|ERBB2|EVI2B|EFEMP1|GCNT2|SFN|RAPGEF1|HCLS1|NCKAP1L|FOXA1|INPP5D|JAK3|JARID2|KDR|LAMA3|LTBP3|TACSTD2|MBP|NF1|DDR2|OSM|PIK3R1|PRKCZ|PSMB8|PTPN6|PTPRC|PTPRF|RARA|SKI|SOX11|SPI1|TCTA|TFAP2A|ADAM12|RAPGEF2|ZEB2|RGS14|DUSP10|CLSTN1|SHANK2|FLRT2|WWTR1|PPP1R16B|EEF2K|TRPV2|ERRFI1|ESRP1|PARD3|DMRTA2|RAB17|ELL3|LOXL3|SHANK3|STX1B|PHACTR1|LAMA1|MIR142|MIR200C
GO:0046635_positive regulation of alpha-beta T cell activation	0.113895	0.00193019	5.0313	1.30841	62	18608	394	6	RUNX1|NCKAP1L|PRKCZ|PTPRC|RARA|RASAL3
GO:0051492_regulation of stress fiber assembly	0.116711	0.00198511	4.27508	1.77268	84	18586	394	7	EPHA1|TACSTD2|PFN2|PIK3R1|WAS|ARHGEF10|EVL
GO:0045595_regulation of cell differentiation	0.116734	0.00199895	1.56078	39.6321	1878	16792	394	58	B2M|RUNX1|DOCK1|EFNA5|EGFR|ERBB2|EVI2B|EFEMP1|GCNT2|SFN|RAPGEF1|HCLS1|NCKAP1L|FOXA1|INPP5D|JAK3|KDR|LTBP3|TACSTD2|NF1|DDR2|OSM|PIK3R1|PRKCZ|PSMB8|PTPN6|PTPRC|PTPRF|RARA|RPS6KA1|SKI|SOX11|SPI1|TCTA|TFAP2A|WNT7B|RAPGEF2|ZEB2|RGS14|AKAP13|DUSP10|SHANK2|FLRT2|WWTR1|EEF2K|TRPV2|ERRFI1|ESRP1|DMRTA2|RAB17|ELL3|LOXL3|SHANK3|STX1B|WDFY2|PHACTR1|MIR142|MIR200C
GO:0022011_myelination in peripheral nervous system	0.116734	0.00202147	8.51002	0.548688	26	18644	394	4	NF1|SKI|ARHGEF10|PARD3
GO:0032292_peripheral nervous system axon ensheathment	0.116734	0.00202147	8.51002	0.548688	26	18644	394	4	NF1|SKI|ARHGEF10|PARD3
GO:0060706_cell differentiation involved in embryonic placenta development	0.116734	0.00202147	8.51002	0.548688	26	18644	394	4	KRT8|KRT19|NR2F2|SPINT2
GO:1900120_regulation of receptor binding	0.116734	0.00202147	8.51002	0.548688	26	18644	394	4	B2M|HOXA3|PTPRF|LDOC1
GO:0045597_positive regulation of cell differentiation	0.118169	0.00205359	1.7663	20.9134	991	17679	394	35	RUNX1|DOCK1|EFNA5|EVI2B|GCNT2|SFN|RAPGEF1|HCLS1|NCKAP1L|FOXA1|INPP5D|KDR|LTBP3|TACSTD2|DDR2|PRKCZ|PTPRC|RARA|RPS6KA1|SOX11|WNT7B|RAPGEF2|ZEB2|RGS14|DUSP10|SHANK2|WWTR1|EEF2K|TRPV2|DMRTA2|ELL3|SHANK3|WDFY2|MIR142|MIR200C
GO:0046637_regulation of alpha-beta T cell differentiation	0.119768	0.00209615	4.94276	1.32951	63	18607	394	6	RUNX1|NCKAP1L|JAK3|PRKCZ|RARA|LOXL3
GO:1904377_positive regulation of protein localization to cell periphery	0.119768	0.00209615	4.94276	1.32951	63	18607	394	6	RHOG|EGFR|PIK3R1|CLIP3|ARHGEF16|WNK3
GO:0051896_regulation of protein kinase B signaling	0.120985	0.00212489	2.66541	5.14922	244	18426	394	13	RHOG|EGFR|ERBB2|GCNT2|RAPGEF1|HCLS1|MST1R|OSM|PIK3CG|PIK3R1|VAV1|PIK3AP1|LEMD2
GO:0009967_positive regulation of signal transduction	0.12146	0.00214755	1.58511	35.5592	1685	16985	394	53	RHOG|DOK1|EGFR|ELF3|ERBB2|EVC|GCNT2|SFN|GPR18|RAPGEF1|HCLS1|FOXA1|KDR|MFNG|MST1R|NF1|OSM|PIK3CG|PIK3R1|PPP5C|PKN1|PRKCZ|PSMB8|PTPN6|PTPRC|SALL1|SH3BP2|SKI|SOX11|VAV1|WNT7B|ZNF205|NCK2|TNFRSF10A|RAPGEF2|PUM1|ZEB2|SH2D3C|RGS14|MAP4K1|AKAP13|SHANK2|INTU|TAOK3|DCDC2|SLC44A2|TMEM108|TRAF7|LOXL3|SHANK3|STX1B|PIK3AP1|CANT1
GO:0035239_tube morphogenesis	0.12146	0.00214821	1.79208	19.4151	920	17750	394	33	RUNX1|COL4A1|COL4A2|EGFR|EPHA1|ERBB2|CXCR3|FOXA1|HOXA3|HOXD11|KDR|TACSTD2|NF1|PIK3CG|PODXL|RARA|SALL1|SKI|SOX11|SPI1|NR2F2|WNT7B|ADAM12|RAPGEF2|ZEB2|SPINT2|PPP1R16B|BCAS3|PARVA|ESRP2|CCM2|IRX2|LAMA1
GO:0072009_nephron epithelium development	0.122948	0.0021821	3.72954	2.30027	109	18561	394	8	HOXD11|LAMB2|TACSTD2|PODXL|SALL1|WNT7B|WWTR1|IRX2
GO:0061756_leukocyte adhesion to vascular endothelial cell	0.126503	0.002253	6.01048	0.928548	44	18626	394	5	ITGA4|ITGB7|SELPLG|SPN|MIR141
GO:0010839_negative regulation of keratinocyte proliferation	0.126645	0.00227894	14.0148	0.274344	13	18657	394	3	SFN|INTU|EPPK1
GO:0038065_collagen-activated signaling pathway	0.126645	0.00227894	14.0148	0.274344	13	18657	394	3	COL4A1|COL4A2|DDR2
GO:0061029_eyelid development in camera-type eye	0.126645	0.00227894	14.0148	0.274344	13	18657	394	3	EGFR|SOX11|TFAP2A
GO:0006909_phagocytosis	0.126684	0.00228745	2.29615	7.78715	369	18301	394	17	DOCK1|DOCK2|RAPGEF1|NCKAP1L|ICAM3|ITGAL|PIK3R1|PTPRC|RARA|VAV1|WAS|WIPF1|ELMO1|MERTK|CORO1A|BIN2|MYO1G
GO:0048732_gland development	0.127462	0.00230935	2.18062	9.15886	434	18236	394	19	EGFR|ELF3|FOXE1|FOXA1|HOXA3|IRF6|JARID2|NF1|SERPINB5|PPAT|RARA|RPS6KA1|SALL1|HNF1A|WNT7B|NCOR2|DKK3|ESRP2|LAMA1
GO:0045671_negative regulation of osteoclast differentiation	0.128384	0.00233397	8.13958	0.569791	27	18643	394	4	INPP5D|NF1|PIK3R1|TCTA
GO:0045893_positive regulation of transcription, DNA-templated	0.129568	0.00236347	1.60476	32.3937	1535	17135	394	49	RHOG|RUNX1|EGFR|ELF1|ELF3|ERBB2|ETV6|FOXE1|GTF2B|HCLS1|FOXA1|HOXA3|HOXA4|HOXC10|HOXC13|HOXD8|IRF5|IRF6|LMO7|EPCAM|OSM|PER1|PIK3R1|RARA|RPS6KA1|SALL1|SKI|SOX11|SPI1|HNF1A|TEAD1|TEAD3|TFAP2A|NR2F2|WAS|BRPF1|NCK2|RPS6KA5|ZEB2|IKZF1|TADA3|BATF|GMEB1|WWTR1|BCAS3|CASZ1|HIVEP3|LPIN3|ELL3
GO:0014068_positive regulation of phosphatidylinositol 3-kinase signaling	0.13261	0.00242713	4.11408	1.83599	87	18583	394	7	HCLS1|KDR|OSM|PIK3CG|PIK3R1|PTPN6|PIK3AP1
GO:0002694_regulation of leukocyte activation	0.13381	0.00245735	2.00555	12.05	571	18099	394	23	RUNX1|ERBB2|NCKAP1L|INPP5D|JAK3|PIK3R1|PKN1|PRKCZ|PTPN6|PTPRC|RARA|SOX11|SPN|VAV1|NCK2|MERTK|CORO1A|DUSP10|RASAL3|TNFAIP8L2|LOXL3|CCDC88B|MIR142
GO:0022404_molting cycle process	0.137683	0.00259014	4.06307	1.8571	88	18582	394	7	EGFR|FOXE1|HOXC13|NF1|FARP2|INTU|FOXQ1
GO:0022405_hair cycle process	0.137683	0.00259014	4.06307	1.8571	88	18582	394	7	EGFR|FOXE1|HOXC13|NF1|FARP2|INTU|FOXQ1
GO:1901888_regulation of cell junction assembly	0.137683	0.00259014	4.06307	1.8571	88	18582	394	7	RUNX1|EFNA5|RAPGEF1|KDR|TJP1|RAPGEF2|BCAS3
GO:0038165_oncostatin-M-mediated signaling pathway	0.137683	0.00259143	46.6173	0.0844135	4	18666	394	2	LIFR|OSM
GO:0043378_positive regulation of CD8-positive, alpha-beta T cell differentiation	0.137683	0.00259143	46.6173	0.0844135	4	18666	394	2	RUNX1|NCKAP1L
GO:1905041_regulation of epithelium regeneration	0.137683	0.00259143	46.6173	0.0844135	4	18666	394	2	DUSP10|EPPK1
GO:1990399_epithelium regeneration	0.137683	0.00259143	46.6173	0.0844135	4	18666	394	2	DUSP10|EPPK1
GO:1903508_positive regulation of nucleic acid-templated transcription	0.137683	0.00259635	1.58215	34.2086	1621	17049	394	51	RHOG|RUNX1|EGFR|ELF1|ELF3|ERBB2|ETV6|FOXE1|GTF2B|HCLS1|FOXA1|HOXA3|HOXA4|HOXC10|HOXC13|HOXD8|IRF5|IRF6|LMO7|EPCAM|OSM|PER1|PIK3R1|PKN1|RARA|RPS6KA1|SALL1|SKI|SOX11|SPI1|TACC1|HNF1A|TEAD1|TEAD3|TFAP2A|NR2F2|WAS|BRPF1|NCK2|RPS6KA5|ZEB2|IKZF1|TADA3|BATF|GMEB1|WWTR1|BCAS3|CASZ1|HIVEP3|LPIN3|ELL3
GO:1902680_positive regulation of RNA biosynthetic process	0.138976	0.00262929	1.58105	34.2297	1622	17048	394	51	RHOG|RUNX1|EGFR|ELF1|ELF3|ERBB2|ETV6|FOXE1|GTF2B|HCLS1|FOXA1|HOXA3|HOXA4|HOXC10|HOXC13|HOXD8|IRF5|IRF6|LMO7|EPCAM|OSM|PER1|PIK3R1|PKN1|RARA|RPS6KA1|SALL1|SKI|SOX11|SPI1|TACC1|HNF1A|TEAD1|TEAD3|TFAP2A|NR2F2|WAS|BRPF1|NCK2|RPS6KA5|ZEB2|IKZF1|TADA3|BATF|GMEB1|WWTR1|BCAS3|CASZ1|HIVEP3|LPIN3|ELL3
GO:1990778_protein localization to cell periphery	0.139089	0.00264	2.40409	6.56315	311	18359	394	15	RHOG|CLTC|EGFR|PIK3R1|PRKCZ|RTKN|RAPGEF2|PKP3|CLSTN1|CLIP3|ARHGEF16|RAB8B|WNK3|SYS1|STX1B
GO:0002429_immune response-activating cell surface receptor signaling pathway	0.140189	0.00267367	2.10398	9.9819	473	18197	394	20	RUNX1|DOCK1|ELF1|RAPGEF1|NCKAP1L|ICAM2|ICAM3|INPP5D|PIK3R1|PSMB8|PTPN6|PTPRC|VAV1|WAS|WIPF1|RPS6KA5|LPXN|ELMO1|MYO1G|KLHL6
GO:2000463_positive regulation of excitatory postsynaptic potential	0.140189	0.00267817	7.8	0.590894	28	18642	394	4	PRKCZ|SHANK2|SHANK3|STX1B
GO:0016192_vesicle-mediated transport	0.142866	0.0027381	1.51148	44.4648	2107	16563	394	63	RHOG|B2M|CLTC|DOCK1|DOCK2|RAPGEF1|NCKAP1L|ICAM3|ITGA4|ITGAL|LRMP|PCDH7|PFN2|PIK3CG|PIK3R1|PTPN6|PTPRC|RARA|SH3GL1|TAP1|VAV1|WAS|WIPF1|CUBN|STBD1|DCLK1|TRIP10|GMFG|ELMO1|ATP9A|MERTK|CORO1A|TMC6|LMTK2|CLSTN1|FNBP1|FCHO1|SH3BP4|CLIP3|EEF2K|BIN2|RAB8B|TOLLIP|RHOF|PCDHGA3|SLC44A2|ERGIC1|MYO1G|RAB17|TMEM108|DENND1C|PLEKHO2|FERMT3|LOXL3|SYS1|YIF1B|COG7|SYTL3|STX1B|MAL2|CANT1|WDR81|VTI1A
GO:0051254_positive regulation of RNA metabolic process	0.144811	0.00278727	1.563	36.0024	1706	16964	394	53	RHOG|RUNX1|EGFR|ELF1|ELF3|ERBB2|ETV6|FOXE1|GTF2B|HCLS1|FOXA1|HOXA3|HOXA4|HOXC10|HOXC13|HOXD8|IRF5|IRF6|LMO7|EPCAM|OSM|PER1|PIK3R1|PKN1|RARA|RPS6KA1|SALL1|SKI|SOX11|SPI1|TACC1|HNF1A|TEAD1|TEAD3|TFAP2A|NR2F2|WAS|BRPF1|NCK2|RPS6KA5|PUM1|ZEB2|IKZF1|TADA3|BATF|GMEB1|WWTR1|BCAS3|CASZ1|HIVEP3|LPIN3|ELL3|ZC3H12D
GO:0045580_regulation of T cell differentiation	0.144811	0.00279324	3.26302	2.93337	139	18531	394	9	RUNX1|ERBB2|NCKAP1L|JAK3|PRKCZ|PTPRC|RARA|DUSP10|LOXL3
GO:1903706_regulation of hemopoiesis	0.144954	0.00280493	2.09449	10.0241	475	18195	394	20	B2M|RUNX1|ERBB2|EVI2B|HCLS1|NCKAP1L|INPP5D|JAK3|NF1|OSM|PIK3R1|PRKCZ|PSMB8|PTPN6|PTPRC|RARA|SPI1|TCTA|DUSP10|LOXL3
GO:0001816_cytokine production	0.145248	0.00283297	1.82865	16.6717	790	17880	394	29	B2M|RUNX1|ELF1|GPR18|NCKAP1L|INPP5D|IRF5|JAK3|LTBP3|MBP|OSM|PER1|PIK3CG|PIK3R1|PRKCZ|PTPN6|PTPRC|RARA|SEC14L1|SPN|UBA7|RPS6KA5|PUM1|MERTK|BATF|ERRFI1|OTUD5|CCDC88B|MIR200C
GO:0044092_negative regulation of molecular function	0.145248	0.00284697	1.67802	24.5221	1162	17508	394	39	RHOH|B2M|NQO1|EPHA1|GNAQ|SFN|NCKAP1L|ITGA4|NF1|SERPINB5|PKN1|PRKCZ|PTPN6|PTPRC|PTPRF|RPS6KA1|RTKN|SOX11|NR2F2|GMFG|RGS14|SPINT2|DUSP10|LMTK2|LRCH1|CBLC|SH3BP4|TNFAIP8|WWTR1|DKK3|TAOK3|ERRFI1|BCAS3|PRKRIP1|PARP10|LMTK3|WDR81|TMC8|PHACTR1
GO:0043374_CD8-positive, alpha-beta T cell differentiation	0.145248	0.00285537	12.7401	0.295447	14	18656	394	3	RUNX1|GPR18|NCKAP1L
GO:0045064_T-helper 2 cell differentiation	0.145248	0.00285537	12.7401	0.295447	14	18656	394	3	PRKCZ|RARA|BATF
GO:0046629_gamma-delta T cell activation	0.145248	0.00285537	12.7401	0.295447	14	18656	394	3	GPR18|NCKAP1L|PTPRC
GO:0070887_cellular response to chemical stimulus	0.147071	0.00290026	1.42031	69.2402	3281	15389	394	91	RHOG|B2M|RUNX1|COL4A1|COL4A2|NQO1|DOK1|EFNA5|EGFR|ELF1|ERBB2|GCNT2|GNAQ|CXCR3|GPR18|RAPGEF1|HCLS1|NCKAP1L|FOXA1|INPP5D|IRF5|IRF6|ITGA4|JAK3|JARID2|KDR|KRT8|LIFR|LTBP3|MST1R|OSM|PER1|PIK3CG|PIK3R1|PPAT|PPP5C|PRKCZ|PSMB8|PTGFR|PTPN6|PTPN7|PTPRC|PTPRE|RARA|SELPLG|SKI|SOX11|SPI1|TFAP2A|NR2F2|VAV1|WAS|WNT7B|PXDN|NCK2|RPS6KA5|RECQL5|NPEPPS|NCOR2|RAPGEF2|TADA3|BATF|SPINT2|CORO1A|MAP4K1|AKAP13|LRCH1|LDOC…
GO:0050865_regulation of cell activation	0.148403	0.00293568	1.94441	12.9575	614	18056	394	24	RUNX1|ERBB2|NCKAP1L|INPP5D|JAK3|PIK3R1|PKN1|PRKCZ|PTPN6|PTPRC|RARA|RPS6KA1|SOX11|SPN|VAV1|NCK2|MERTK|CORO1A|DUSP10|RASAL3|TNFAIP8L2|LOXL3|CCDC88B|MIR142
GO:0045058_T cell selection	0.152317	0.0030225	5.58024	0.991859	47	18623	394	5	DOCK2|PTPRC|SPN|BATF|LOXL3
GO:1904375_regulation of protein localization to cell periphery	0.152996	0.0030475	3.51925	2.42689	115	18555	394	8	RHOG|CLTC|EGFR|PIK3R1|PRKCZ|CLIP3|ARHGEF16|WNK3
GO:1900027_regulation of ruffle assembly	0.152996	0.00305562	7.48759	0.611998	29	18641	394	4	RHOG|TACSTD2|PFN2|EVL
GO:0051172_negative regulation of nitrogen compound metabolic process	0.152996	0.00307912	1.46785	52.5052	2488	16182	394	72	RUNX1|CLTC|EGFR|ELF3|EPHA1|ETV6|FOXE1|GNAQ|SFN|RAPGEF1|HCLS1|NCKAP1L|FOXA1|HOXD8|INPP5D|JAK3|JARID2|NF1|PER1|SERPINB5|PPP5C|PKN1|PRKCZ|PTPN6|PTPRC|RARA|RPS6KA1|SALL1|SKI|SOX11|SPI1|TFAP2A|NR2F2|ZNF205|MAFK|NCK2|RPS6KA5|RECQL5|GMFG|NCOR2|VGLL4|PUM1|ZEB2|IKZF1|RGS14|SPINT2|PKP3|DUSP10|LMTK2|SAMD4A|CBLC|TNFAIP8|WWTR1|PPP1R16B|DKK3|TAOK3|RTEL1|ERRFI1|PARD3|PRKRIP1|SNX25|LOXL3|PARP10|MARVELD3|FOXQ1|AG…
GO:0007160_cell-matrix adhesion	0.152996	0.00307982	2.66396	4.74826	225	18445	394	12	EFNA5|EPHA1|ITGA4|ITGAL|ITGB7|KDR|NF1|DDR2|PIK3R1|PRKCZ|LYPD3|BCAS3
GO:0002292_T cell differentiation involved in immune response	0.152996	0.00309254	4.5429	1.43503	68	18602	394	6	JAK3|PRKCZ|RARA|SPN|BATF|LOXL3
GO:0010812_negative regulation of cell-substrate adhesion	0.152996	0.00309254	4.5429	1.43503	68	18602	394	6	EFNA5|GCNT2|TACSTD2|NF1|PIK3R1|BCAS3
GO:0009790_embryo development	0.154105	0.00312446	1.71695	21.4621	1017	17653	394	35	COL4A2|EGFR|ELF3|EFEMP1|FOXE1|FOXA1|HOXA3|HOXA4|HOXC10|HOXD8|ITGA4|ITPK1|KDR|KRT8|KRT19|LAMA3|MBP|MFNG|MGAT1|NF1|RARA|SALL1|SKI|SOX11|TFAP2A|NR2F2|WNT7B|ZEB2|SPINT2|INTU|CCM2|LOXL3|IRX2|LAMA1|MIR200C
GO:0007423_sensory organ development	0.154885	0.00314982	1.99569	11.5646	548	18122	394	22	COL4A1|EGFR|FAT1|EFEMP1|HOXC13|LAMB2|LIMK2|MAB21L1|NF1|RARA|RPL24|SALL1|SKI|SOX11|TFAP2A|WNT7B|ZEB2|MERTK|TTLL5|ESRP1|CCM2|LAMA1
GO:0021782_glial cell development	0.157518	0.00321455	3.48647	2.44799	116	18554	394	8	EGFR|LAMB2|NF1|SKI|SOX11|ARHGEF10|PARD3|MIR142
GO:0038127_ERBB signaling pathway	0.157518	0.00322277	3.18889	2.99668	142	18528	394	9	DOK1|EGFR|ERBB2|EFEMP1|PIK3R1|NCK2|RPS6KA5|CBLC|ERRFI1
GO:0071900_regulation of protein serine/threonine kinase activity	0.157785	0.00323796	2.02658	10.8682	515	18155	394	21	EGFR|ERBB2|SFN|RAPGEF1|MST1R|NF1|PIK3CG|PKN1|PTPN6|PTPRC|NR2F2|WNT7B|RAPGEF2|ZEB2|RGS14|MAP4K1|AKAP13|DUSP10|CBLC|TAOK3|TRAF7
GO:0002762_negative regulation of myeloid leukocyte differentiation	0.160677	0.00331659	5.45017	1.01296	48	18622	394	5	INPP5D|NF1|PIK3R1|RARA|TCTA
GO:0060541_respiratory system development	0.160677	0.00331711	2.77822	4.17847	198	18472	394	11	EGFR|FOXA1|LTBP3|RARA|SKI|SOX11|WNT7B|ERRFI1|ESRP2|LOXL3|LAMA1
GO:0002761_regulation of myeloid leukocyte differentiation	0.163653	0.00338863	3.45429	2.46909	117	18553	394	8	RUNX1|EVI2B|HCLS1|INPP5D|NF1|PIK3R1|RARA|TCTA
GO:0043406_positive regulation of MAP kinase activity	0.165478	0.00343662	2.51115	5.44467	258	18412	394	13	EGFR|ERBB2|RAPGEF1|MST1R|PIK3CG|PKN1|PTPRC|WNT7B|ZEB2|MAP4K1|AKAP13|TAOK3|TRAF7
GO:0048584_positive regulation of response to stimulus	0.166714	0.00347258	1.45949	52.7584	2500	16170	394	72	RHOG|B2M|RUNX1|DOCK1|DOK1|EGFR|ELF1|ELF3|ERBB2|EVC|GCNT2|SFN|GPR18|RAPGEF1|HCLS1|NCKAP1L|FOXA1|ICAM2|ICAM3|INPP5D|KDR|MFNG|MST1R|NF1|OSM|PIK3CG|PIK3R1|PPP5C|PKN1|PRKCZ|PSMB8|PTPN6|PTPRC|RARA|SALL1|SEC14L1|SH3BP2|SKI|SOX11|UBE2D2|VAV1|WAS|WIPF1|WNT7B|ZNF205|NCK2|TNFRSF10A|RPS6KA5|LPXN|RAPGEF2|PUM1|ZEB2|ELMO1|SH2D3C|RGS14|MAP4K1|AKAP13|SHANK2|INTU|TAOK3|DCDC2|SLC44A2|MYO1G|TMEM108|TRAF7|LOXL3|SHANK…
GO:0072148_epithelial cell fate commitment	0.168195	0.00351379	11.6777	0.316551	15	18655	394	3	RARA|NR2F2|ESRP1
GO:1902107_positive regulation of leukocyte differentiation	0.168803	0.00353688	3.1413	3.03889	144	18526	394	9	RUNX1|EVI2B|HCLS1|NCKAP1L|INPP5D|PRKCZ|PTPRC|RARA|DUSP10
GO:0072091_regulation of stem cell proliferation	0.170208	0.0035768	4.40045	1.47724	70	18600	394	6	LTBP3|EPCAM|NF1|PTPRC|SOX11|DMRTA2
GO:0034260_negative regulation of GTPase activity	0.171765	0.00363071	5.32601	1.03407	49	18621	394	5	RHOH|RTKN|LRCH1|SH3BP4|BCAS3
GO:1990090_cellular response to nerve growth factor stimulus	0.171765	0.00363071	5.32601	1.03407	49	18621	394	5	RAPGEF1|RAPGEF2|CORO1A|EEF2K|TMEM108
GO:0060562_epithelial tube morphogenesis	0.172469	0.0036562	2.31653	6.79529	322	18348	394	15	COL4A1|FOXA1|HOXD11|TACSTD2|PODXL|RARA|SALL1|SKI|SOX11|ZEB2|SPINT2|ESRP2|CCM2|IRX2|LAMA1
GO:0045621_positive regulation of lymphocyte differentiation	0.175769	0.00375185	3.78161	1.98372	94	18576	394	7	RUNX1|NCKAP1L|INPP5D|PRKCZ|PTPRC|RARA|DUSP10
GO:0001952_regulation of cell-matrix adhesion	0.175769	0.00375866	3.39168	2.5113	119	18551	394	8	EFNA5|EPHA1|KDR|NF1|DDR2|PIK3R1|PRKCZ|BCAS3
GO:0007173_epidermal growth factor receptor signaling pathway	0.175769	0.00375866	3.39168	2.5113	119	18551	394	8	DOK1|EGFR|EFEMP1|PIK3R1|NCK2|RPS6KA5|CBLC|ERRFI1
GO:0018193_peptidyl-amino acid modification	0.17725	0.00380125	1.62663	26.5691	1259	17411	394	41	EFNA5|EGFR|EPHA1|ERBB2|EFEMP1|GTF2B|HCLS1|JAK3|JARID2|KDR|MGAT1|MST1R|DDR2|OSM|PER1|PFN2|PKN1|PRKCZ|PTPN6|PTPRC|SPI1|BRPF1|NCK2|TNK1|DCLK1|RPS6KA5|SH2D3C|MERTK|TADA3|MAP4K1|LMTK2|TTLL5|CBLC|CLIP3|ERRFI1|TOLLIP|CDC42BPG|PARD3|WNK3|LOXL3|TNKS1BP1
GO:0045880_positive regulation of smoothened signaling pathway	0.182087	0.00391622	6.93219	0.654205	31	18639	394	4	EVC|FOXA1|INTU|DCDC2
GO:0060425_lung morphogenesis	0.182895	0.00396561	5.20737	1.05517	50	18620	394	5	FOXA1|SOX11|WNT7B|ESRP2|LAMA1
GO:0042102_positive regulation of T cell proliferation	0.182895	0.00397868	3.73843	2.00482	95	18575	394	7	NCKAP1L|JAK3|PTPRC|NCK2|CORO1A|RASAL3|CCDC88B
GO:0061326_renal tubule development	0.182895	0.00397868	3.73843	2.00482	95	18575	394	7	COL4A1|HOXD11|TACSTD2|SALL1|WNT7B|WWTR1|IRX2
GO:1903076_regulation of protein localization to plasma membrane	0.182895	0.00397868	3.73843	2.00482	95	18575	394	7	RHOG|CLTC|EGFR|PIK3R1|CLIP3|ARHGEF16|WNK3
GO:0002573_myeloid leukocyte differentiation	0.188819	0.00415682	2.69096	4.30509	204	18466	394	11	RUNX1|EVI2B|HCLS1|INPP5D|NF1|PIK3R1|RARA|SPI1|TCTA|FARP2|BATF
GO:1902905_positive regulation of supramolecular fiber organization	0.188819	0.00415682	2.69096	4.30509	204	18466	394	11	EPHA1|NCKAP1L|PFN2|WAS|NCK2|GMFG|ARHGEF10|DSTN|CORO1A|EVL|BAIAP2L2
GO:0048010_vascular endothelial growth factor receptor signaling pathway	0.188819	0.00421575	3.69622	2.02592	96	18574	394	7	DOCK1|NCKAP1L|KDR|PIK3R1|VAV1|NCK2|ELMO1
GO:0006996_organelle organization	0.188819	0.00422146	1.37482	81.9866	3885	14785	394	104	RHOG|ARHGDIB|RHOH|FMNL1|CLTC|DOCK2|EFNA5|EPHA1|FAT1|SFN|GTF2B|HCLS1|NCKAP1L|FOXA1|JARID2|KDR|KIFC3|KRT8|KRT19|LIMK2|LRMP|TACSTD2|NF1|PER1|PFN2|PIK3R1|PPP5C|PKN1|PRKCZ|PTGFRN|RPL24|RTKN|SKI|SPI1|TACC1|TAP1|UBE2D2|WAS|WIPF1|ZNF205|BRPF1|NCK2|RPS6KA5|TRIP10|RECQL5|NPEPPS|GMFG|ARHGEF10|ZEB2|ELMO1|FARP2|IKZF1|TADA3|RGS14|DSTN|CORO1A|AKAP13|SHANK2|KDM4B|PLEKHM2|SYNE1|WWTR1|CLIP3|CCDC69|INTU|PDLIM3|BIN2…
GO:0009891_positive regulation of biosynthetic process	0.188819	0.00424595	1.49116	42.7343	2025	16645	394	60	RHOG|RUNX1|EGFR|ELF1|ELF3|ERBB2|ETV6|FOXE1|GTF2B|GUCA2A|HCLS1|FOXA1|HOXA3|HOXA4|HOXC10|HOXC13|HOXD8|IRF5|IRF6|KDR|LMO7|EPCAM|OSM|PER1|PIK3R1|PKN1|PTPRC|RARA|RPS6KA1|SALL1|SKI|SOX11|SPI1|SPN|TACC1|HNF1A|TEAD1|TEAD3|TFAP2A|NR2F2|WAS|ZNF205|BRPF1|NCK2|RPS6KA5|ZEB2|IKZF1|TADA3|BATF|GMEB1|SAMD4A|WWTR1|POMT2|BCAS3|CASZ1|HIVEP3|LPIN3|ELL3|AGAP2|PAOX
GO:0002295_T-helper cell lineage commitment	0.188819	0.00425758	10.7789	0.337654	16	18654	394	3	SPN|BATF|LOXL3
GO:0033631_cell-cell adhesion mediated by integrin	0.188819	0.00425758	10.7789	0.337654	16	18654	394	3	ITGA4|PODXL|FERMT3
GO:0009446_putrescine biosynthetic process	0.188819	0.0042588	31.0765	0.105517	5	18665	394	2	ODC1|PAOX
GO:0031580_membrane raft distribution	0.188819	0.0042588	31.0765	0.105517	5	18665	394	2	DOCK2|PTPRC
GO:0045586_regulation of gamma-delta T cell differentiation	0.188819	0.0042588	31.0765	0.105517	5	18665	394	2	NCKAP1L|PTPRC
GO:0046645_positive regulation of gamma-delta T cell activation	0.188819	0.0042588	31.0765	0.105517	5	18665	394	2	NCKAP1L|PTPRC
GO:0060023_soft palate development	0.188819	0.0042588	31.0765	0.105517	5	18665	394	2	FOXE1|SOX11
GO:1905451_positive regulation of Fc-gamma receptor signaling pathway involved in phagocytosis	0.188819	0.0042588	31.0765	0.105517	5	18665	394	2	RAPGEF1|PTPRC
GO:1905477_positive regulation of protein localization to membrane	0.193282	0.00437139	3.30188	2.57461	122	18548	394	8	RHOG|EGFR|ERBB2|SFN|PIK3R1|CLIP3|ARHGEF16|WNK3
GO:0032945_negative regulation of mononuclear cell proliferation	0.193478	0.00440587	4.20272	1.54055	73	18597	394	6	ERBB2|INPP5D|PKN1|PTPN6|SOX11|SPN
GO:0050672_negative regulation of lymphocyte proliferation	0.193478	0.00440587	4.20272	1.54055	73	18597	394	6	ERBB2|INPP5D|PKN1|PTPN6|SOX11|SPN
GO:0031324_negative regulation of cellular metabolic process	0.193478	0.00441159	1.43358	55.9239	2650	16020	394	75	RHOH|RUNX1|CLTC|ELF3|EPHA1|ETV6|FOXE1|GNAQ|SFN|RAPGEF1|HCLS1|NCKAP1L|FOXA1|HOXD8|INPP5D|JAK3|JARID2|NF1|PER1|SERPINB5|PIK3CG|PPP5C|PKN1|PRKCZ|PTPN6|PTPRC|RARA|RPS6KA1|SALL1|SKI|SOX11|SPI1|TFAP2A|NR2F2|ZNF205|MAFK|NCK2|RPS6KA5|RECQL5|GMFG|NCOR2|VGLL4|RAPGEF2|PUM1|ZEB2|IKZF1|RGS14|SPINT2|PKP3|DUSP10|LMTK2|SAMD4A|CBLC|TNFAIP8|WWTR1|PPP1R16B|DKK3|TAOK3|RTEL1|ERRFI1|PARD3|PRKRIP1|SNX25|LOXL3|PARP10|MA…
GO:0007417_central nervous system development	0.19379	0.00443065	1.68868	21.1456	1002	17668	394	34	B2M|CDH11|CKB|COL4A1|EGFR|ERBB2|HOXC10|JARID2|LAMB2|MBP|NF1|RARA|SALL1|SH3GL1|SKI|SLC6A11|SOX11|TACC1|TFAP2A|NR2F2|WNT7B|DCLK1|RAPGEF2|ZEB2|DUSP10|SHANK2|INTU|GNB4|DMRTA2|TMEM108|LOXL3|SHANK3|PHACTR1|MIR142
GO:0050867_positive regulation of cell activation	0.193839	0.00444371	2.14089	8.31473	394	18276	394	17	RUNX1|NCKAP1L|INPP5D|JAK3|PIK3R1|PRKCZ|PTPN6|PTPRC|RARA|RPS6KA1|VAV1|NCK2|CORO1A|DUSP10|RASAL3|CCDC88B|MIR142
GO:0090630_activation of GTPase activity	0.194174	0.00446336	3.65495	2.04703	97	18573	394	7	RHOG|EPHA1|RAPGEF1|ARHGEF10|TBC1D2B|ARHGEF16|BCAS3
GO:0002366_leukocyte activation involved in immune response	0.194953	0.00449328	1.82544	14.9201	707	17963	394	26	RHOG|B2M|DOCK2|NCKAP1L|ITGAL|JAK3|LRMP|MFNG|PIK3CG|PRKCZ|PTPN6|PTPRC|RARA|SPN|STBD1|GMFG|BATF|CORO1A|TMC6|BIN2|TOLLIP|RHOF|SLC44A2|PLEKHO2|LOXL3|CANT1
GO:0031328_positive regulation of cellular biosynthetic process	0.199805	0.00461742	1.48904	42.0379	1992	16678	394	59	RHOG|RUNX1|EGFR|ELF1|ELF3|ERBB2|ETV6|FOXE1|GTF2B|GUCA2A|HCLS1|FOXA1|HOXA3|HOXA4|HOXC10|HOXC13|HOXD8|IRF5|IRF6|LMO7|EPCAM|OSM|PER1|PIK3R1|PKN1|PTPRC|RARA|RPS6KA1|SALL1|SKI|SOX11|SPI1|SPN|TACC1|HNF1A|TEAD1|TEAD3|TFAP2A|NR2F2|WAS|ZNF205|BRPF1|NCK2|RPS6KA5|ZEB2|IKZF1|TADA3|BATF|GMEB1|SAMD4A|WWTR1|POMT2|BCAS3|CASZ1|HIVEP3|LPIN3|ELL3|AGAP2|PAOX
GO:0046580_negative regulation of Ras protein signal transduction	0.202329	0.00470068	4.98523	1.09738	52	18618	394	5	RAPGEF1|NF1|TNK1|RASA3|RASAL3
GO:1990089_response to nerve growth factor	0.202329	0.00470068	4.98523	1.09738	52	18618	394	5	RAPGEF1|RAPGEF2|CORO1A|EEF2K|TMEM108
GO:0008064_regulation of actin polymerization or depolymerization	0.206295	0.00481324	2.79016	3.7775	179	18491	394	10	HCLS1|NCKAP1L|PFN2|WAS|NCK2|GMFG|DSTN|CORO1A|EVL|BAIAP2L2
GO:0007043_cell-cell junction assembly	0.206295	0.0048207	3.2446	2.61682	124	18546	394	8	RUNX1|CDH7|CDH11|TJP1|PKP3|PARD3|MARVELD3|MARVELD2
GO:0002263_cell activation involved in immune response	0.206295	0.00483096	1.81437	15.0045	711	17959	394	26	RHOG|B2M|DOCK2|NCKAP1L|ITGAL|JAK3|LRMP|MFNG|PIK3CG|PRKCZ|PTPN6|PTPRC|RARA|SPN|STBD1|GMFG|BATF|CORO1A|TMC6|BIN2|TOLLIP|RHOF|SLC44A2|PLEKHO2|LOXL3|CANT1
GO:0050900_leukocyte migration	0.206552	0.00484972	1.98687	10.5306	499	18171	394	20	CXCR3|GPR18|NCKAP1L|INPP5D|ITGA4|ITGAL|ITGB7|EPCAM|PIK3CG|PIK3R1|PTPN6|SELPLG|SPN|VAV1|TNFRSF10A|MERTK|CORO1A|LRCH1|MTUS1|MYO1G
GO:0008154_actin polymerization or depolymerization	0.211501	0.00497896	2.62228	4.41061	209	18461	394	11	HCLS1|NCKAP1L|PFN2|WAS|WIPF1|NCK2|GMFG|DSTN|CORO1A|EVL|BAIAP2L2
GO:0030832_regulation of actin filament length	0.211645	0.00500355	2.77359	3.79861	180	18490	394	10	HCLS1|NCKAP1L|PFN2|WAS|NCK2|GMFG|DSTN|CORO1A|EVL|BAIAP2L2
GO:0002757_immune response-activating signal transduction	0.211645	0.00500842	1.85648	13.5273	641	18029	394	24	RUNX1|DOCK1|ELF1|RAPGEF1|NCKAP1L|ICAM2|ICAM3|INPP5D|PIK3R1|PSMB8|PTPN6|PTPRC|SEC14L1|UBE2D2|VAV1|WAS|WIPF1|RPS6KA5|LPXN|PUM1|ELMO1|MYO1G|KLHL6|PIK3AP1
GO:0043373_CD4-positive, alpha-beta T cell lineage commitment	0.214248	0.0050898	10.0084	0.358757	17	18653	394	3	SPN|BATF|LOXL3
GO:0050732_negative regulation of peptidyl-tyrosine phosphorylation	0.214248	0.00510233	4.88111	1.11848	53	18617	394	5	PRKCZ|PTPN6|PTPRC|CBLC|ERRFI1
GO:0051251_positive regulation of lymphocyte activation	0.214248	0.00510963	2.2279	7.04853	334	18336	394	15	RUNX1|NCKAP1L|INPP5D|JAK3|PIK3R1|PRKCZ|PTPN6|PTPRC|RARA|VAV1|NCK2|CORO1A|DUSP10|RASAL3|CCDC88B
GO:0010557_positive regulation of macromolecule biosynthetic process	0.215598	0.00515512	1.49439	39.6743	1880	16790	394	56	RHOG|RUNX1|EGFR|ELF1|ELF3|ERBB2|ETV6|FOXE1|GTF2B|HCLS1|FOXA1|HOXA3|HOXA4|HOXC10|HOXC13|HOXD8|IRF5|IRF6|KDR|LMO7|EPCAM|OSM|PER1|PIK3R1|PKN1|PTPRC|RARA|RPS6KA1|SALL1|SKI|SOX11|SPI1|SPN|TACC1|HNF1A|TEAD1|TEAD3|TFAP2A|NR2F2|WAS|BRPF1|NCK2|RPS6KA5|ZEB2|IKZF1|TADA3|BATF|GMEB1|SAMD4A|WWTR1|POMT2|BCAS3|CASZ1|HIVEP3|LPIN3|ELL3
GO:0002285_lymphocyte activation involved in immune response	0.216904	0.00519971	2.75722	3.81971	181	18489	394	10	ITGAL|JAK3|MFNG|PRKCZ|PTPRC|RARA|SPN|BATF|CORO1A|LOXL3
GO:0048519_negative regulation of biological process	0.217471	0.00522671	1.3203	123.856	5869	12801	394	148	ARHGDIB|RHOH|B2M|RUNX1|CLTC|COL4A2|NQO1|EFNA5|EGFR|ELF1|ELF3|EPHA1|ERBB2|ETV6|EVI2B|EFEMP1|FOXE1|GCNT2|GNAQ|SFN|GPR18|RAPGEF1|HCLS1|NCKAP1L|FOXA1|HOXC10|HOXD8|INPP5D|IRF6|JAK3|JARID2|KDR|LTBP3|TACSTD2|EPCAM|MBP|NF1|OSM|PER1|PFN2|SERPINB5|PIK3CG|PIK3R1|PODXL|PPP5C|PKN1|PRKCZ|PSMB8|PTGFR|PTPN6|PTPRC|PTPRE|RARA|RGS12|RPL24|RPS6KA1|RTKN|SALL1|SEC14L1|SKI|SOX11|SPI1|SPN|TCTA|TFAP2A|NR2F2|UBA7|WAS|ZNF2…
GO:0045807_positive regulation of endocytosis	0.21825	0.00525912	2.94351	3.22882	153	18517	394	9	B2M|DOCK2|RAPGEF1|NCKAP1L|PTPRC|SH3GL1|MERTK|CLIP3|EEF2K
GO:0060079_excitatory postsynaptic potential	0.21825	0.00527232	3.53647	2.11034	100	18570	394	7	GLRB|PRKCZ|SH3GL1|SHANK2|TMEM108|SHANK3|STX1B
GO:0010647_positive regulation of cell communication	0.22388	0.00542213	1.49518	38.9146	1844	16826	394	55	RHOG|DOK1|EGFR|ELF3|ERBB2|EVC|GCNT2|SFN|GPR18|RAPGEF1|HCLS1|FOXA1|KDR|MFNG|MST1R|NF1|OSM|PIK3CG|PIK3R1|PPP5C|PKN1|PRKCZ|PSMB8|PTPN6|PTPRC|SALL1|SH3BP2|SKI|SOX11|VAV1|WNT7B|ZNF205|NCK2|TNFRSF10A|RAPGEF2|PUM1|ZEB2|SH2D3C|RGS14|MAP4K1|AKAP13|CLSTN1|SHANK2|INTU|TAOK3|DCDC2|RAB8B|SLC44A2|TMEM108|TRAF7|LOXL3|SHANK3|STX1B|PIK3AP1|CANT1
GO:0016601_Rac protein signal transduction	0.225656	0.00549295	6.23795	0.717515	34	18636	394	4	RHOG|NF1|ELMO1|FARP2
GO:0048665_neuron fate specification	0.225656	0.00549295	6.23795	0.717515	34	18636	394	4	FOXA1|HOXC10|ESRP1|DMRTA2
GO:0001817_regulation of cytokine production	0.228258	0.00557036	1.79261	15.1733	719	17951	394	26	B2M|RUNX1|ELF1|GPR18|NCKAP1L|INPP5D|IRF5|JAK3|MBP|OSM|PER1|PIK3R1|PRKCZ|PTPN6|PTPRC|RARA|SEC14L1|SPN|UBA7|RPS6KA5|PUM1|MERTK|ERRFI1|OTUD5|CCDC88B|MIR200C
GO:0002768_immune response-regulating cell surface receptor signaling pathway	0.230437	0.00563773	1.95748	10.6783	506	18164	394	20	RUNX1|DOCK1|ELF1|RAPGEF1|NCKAP1L|ICAM2|ICAM3|INPP5D|PIK3R1|PSMB8|PTPN6|PTPRC|VAV1|WAS|WIPF1|RPS6KA5|LPXN|ELMO1|MYO1G|KLHL6
GO:1903707_negative regulation of hemopoiesis	0.233118	0.00571768	2.90286	3.27102	155	18515	394	9	RUNX1|ERBB2|INPP5D|JAK3|NF1|PIK3R1|RARA|TCTA|LOXL3
GO:0023056_positive regulation of signaling	0.237934	0.00585049	1.48872	39.0623	1851	16819	394	55	RHOG|DOK1|EGFR|ELF3|ERBB2|EVC|GCNT2|SFN|GPR18|RAPGEF1|HCLS1|FOXA1|KDR|MFNG|MST1R|NF1|OSM|PIK3CG|PIK3R1|PPP5C|PKN1|PRKCZ|PSMB8|PTPN6|PTPRC|SALL1|SH3BP2|SKI|SOX11|VAV1|WNT7B|ZNF205|NCK2|TNFRSF10A|RAPGEF2|PUM1|ZEB2|SH2D3C|RGS14|MAP4K1|AKAP13|CLSTN1|SHANK2|INTU|TAOK3|DCDC2|RAB8B|SLC44A2|TMEM108|TRAF7|LOXL3|SHANK3|STX1B|PIK3AP1|CANT1
GO:0007254_JNK cascade	0.240359	0.0059249	2.55698	4.51612	214	18456	394	11	EGFR|RAPGEF1|PER1|PKN1|WNT7B|ZEB2|SH2D3C|MAP4K1|DUSP10|TAOK3|MARVELD3
GO:0043113_receptor clustering	0.241285	0.00597748	4.68535	1.16069	55	18615	394	5	GLRB|ITGA4|ITGAL|ITGB7|SHANK3
GO:0070830_bicellular tight junction assembly	0.241285	0.00597748	4.68535	1.16069	55	18615	394	5	RUNX1|TJP1|PARD3|MARVELD3|MARVELD2
GO:0008285_negative regulation of cell proliferation	0.241526	0.00600931	1.76075	16.0386	760	17910	394	27	B2M|ERBB2|SFN|RAPGEF1|INPP5D|IRF6|JARID2|NF1|OSM|PKN1|PTPN6|RARA|SKI|SOX11|SPN|TFAP2A|NR2F2|NCK2|RAPGEF2|SPINT2|DUSP10|LDOC1|SH3BP4|INTU|EPPK1|PARP10|MARVELD3
GO:0045056_transcytosis	0.241526	0.00601322	9.34066	0.379861	18	18652	394	3	CLTC|RAB17|MAL2
GO:0046328_regulation of JNK cascade	0.242218	0.00604537	2.6936	3.90412	185	18485	394	10	EGFR|RAPGEF1|PER1|PKN1|WNT7B|ZEB2|MAP4K1|DUSP10|TAOK3|MARVELD3
GO:0070664_negative regulation of leukocyte proliferation	0.242619	0.00609074	3.90979	1.64606	78	18592	394	6	ERBB2|INPP5D|PKN1|PTPN6|SOX11|SPN
GO:1903038_negative regulation of leukocyte cell-cell adhesion	0.242619	0.00609891	3.10966	2.72234	129	18541	394	8	RUNX1|ERBB2|JAK3|PTPN6|SPN|TNFAIP8L2|LOXL3|MIR141
GO:0045622_regulation of T-helper cell differentiation	0.242619	0.00610025	6.03639	0.738618	35	18635	394	4	JAK3|PRKCZ|RARA|LOXL3
GO:0010810_regulation of cell-substrate adhesion	0.243207	0.00613002	2.54431	4.53723	215	18455	394	11	DOCK1|EFNA5|EPHA1|GCNT2|KDR|TACSTD2|NF1|DDR2|PIK3R1|PRKCZ|BCAS3
GO:0040007_growth	0.243286	0.006147	1.66164	20.8079	986	17684	394	33	EFNA5|EGFR|ERBB2|EVC|SFN|ITGA4|JARID2|LAMB2|MATN2|DDR2|OSM|PRKCZ|PTGFRN|RARA|RPS6KA1|SALL1|WNT7B|TNK1|DCLK1|ZEB2|AKAP13|DUSP10|CLSTN1|SHANK2|SH3BP4|WWTR1|TRPV2|ZMAT3|TMEM108|EPPK1|CCM2|SHANK3|TMC8
GO:0000147_actin cortical patch assembly	0.24454	0.00629924	23.3061	0.12662	6	18664	394	2	WAS|WIPF1
GO:0038145_macrophage colony-stimulating factor signaling pathway	0.24454	0.00629924	23.3061	0.12662	6	18664	394	2	DOK1|MST1R
GO:0043376_regulation of CD8-positive, alpha-beta T cell differentiation	0.24454	0.00629924	23.3061	0.12662	6	18664	394	2	RUNX1|NCKAP1L
GO:0044396_actin cortical patch organization	0.24454	0.00629924	23.3061	0.12662	6	18664	394	2	WAS|WIPF1
GO:0051665_membrane raft localization	0.24454	0.00629924	23.3061	0.12662	6	18664	394	2	DOCK2|PTPRC
GO:0060022_hard palate development	0.24454	0.00629924	23.3061	0.12662	6	18664	394	2	FOXE1|SOX11
GO:0061304_retinal blood vessel morphogenesis	0.24454	0.00629924	23.3061	0.12662	6	18664	394	2	COL4A1|LAMA1
GO:2001187_positive regulation of CD8-positive, alpha-beta T cell activation	0.24454	0.00629924	23.3061	0.12662	6	18664	394	2	RUNX1|NCKAP1L
GO:0045935_positive regulation of nucleobase-containing compound metabolic process	0.244783	0.00632059	1.47728	40.0753	1899	16771	394	56	RHOG|RUNX1|EGFR|ELF1|ELF3|ERBB2|ETV6|FOXE1|GTF2B|GUCA2A|HCLS1|FOXA1|HOXA3|HOXA4|HOXC10|HOXC13|HOXD8|IRF5|IRF6|LMO7|EPCAM|OSM|PER1|PIK3R1|PKN1|PTPRC|RARA|RPS6KA1|SALL1|SKI|SOX11|SPI1|TACC1|HNF1A|TEAD1|TEAD3|TFAP2A|NR2F2|WAS|BRPF1|NCK2|RPS6KA5|PUM1|ZEB2|IKZF1|TADA3|BATF|GMEB1|WWTR1|RTEL1|BCAS3|CASZ1|HIVEP3|LPIN3|ELL3|ZC3H12D
GO:0120192_tight junction assembly	0.249294	0.00645241	4.59323	1.18179	56	18614	394	5	RUNX1|TJP1|PARD3|MARVELD3|MARVELD2
GO:0009719_response to endogenous stimulus	0.250193	0.00649783	1.50664	34.9894	1658	17012	394	50	RUNX1|COL4A1|COL4A2|NQO1|EFNA5|EGFR|ERBB2|GCNT2|GNAQ|RAPGEF1|HCLS1|FOXA1|ITGA4|JAK3|LTBP3|PER1|PIK3CG|PIK3R1|PPAT|PPP5C|PRKCZ|PTGFR|PTPRE|RARA|SKI|SOX11|NR2F2|WNT7B|RECQL5|NCOR2|RAPGEF2|TADA3|SPINT2|CORO1A|AKAP13|LDOC1|SH3BP4|FLRT2|DKK3|EEF2K|RAB8B|ERRFI1|ESRP1|PARD3|NPFFR1|LPIN3|TMEM108|ESRP2|SNX25|LEMD2
GO:1905475_regulation of protein localization to membrane	0.250193	0.00650653	2.66287	3.94633	187	18483	394	10	RHOG|CLTC|EGFR|ERBB2|SFN|PIK3R1|PRKCZ|CLIP3|ARHGEF16|WNK3
GO:0033043_regulation of organelle organization	0.25142	0.00655394	1.57831	26.6114	1261	17409	394	40	RHOG|ARHGDIB|RHOH|CLTC|EFNA5|EPHA1|SFN|HCLS1|NCKAP1L|JARID2|KDR|TACSTD2|PFN2|PIK3R1|SKI|SPI1|WAS|ZNF205|NCK2|RPS6KA5|NPEPPS|GMFG|ARHGEF10|ZEB2|TADA3|DSTN|CORO1A|AKAP13|CLIP3|EVL|DCDC2|RTEL1|RHOF|BCAS3|AFAP1|BAIAP2L2|ESPN|PARP10|SHANK3|TOM1L2
GO:0030183_B cell differentiation	0.255521	0.00667659	3.05876	2.76454	131	18539	394	8	NCKAP1L|INPP5D|ITGA4|JAK3|MFNG|PIK3R1|PTPN6|PTPRC
GO:0002684_positive regulation of immune system process	0.256785	0.00673629	1.59405	25.0075	1185	17485	394	38	B2M|RUNX1|DOCK1|ELF1|EVI2B|RAPGEF1|HCLS1|NCKAP1L|ICAM2|ICAM3|INPP5D|ITGA4|JAK3|PIK3R1|PRKCZ|PSMB8|PTPN6|PTPRC|RARA|SEC14L1|SPN|UBE2D2|VAV1|WAS|WIPF1|NCK2|RPS6KA5|LPXN|PUM1|ELMO1|CORO1A|DUSP10|MYO1G|RASAL3|KLHL6|PIK3AP1|CCDC88B|MIR142
GO:0072657_protein localization to membrane	0.256785	0.00674126	1.83268	13.1052	621	18049	394	23	RHOG|CLTC|EGFR|ERBB2|GLRB|SFN|ITGA4|ITGAL|ITGB7|PIK3R1|PRKCZ|RPL24|RAPGEF2|PKP3|CLSTN1|CLIP3|ARHGEF16|RAB8B|PARD3|WNK3|SHANK3|SYS1|STX1B
GO:0043408_regulation of MAPK cascade	0.261082	0.00687015	1.74095	16.2074	768	17902	394	27	EGFR|ERBB2|GCNT2|RAPGEF1|KDR|MST1R|NF1|OSM|PER1|PIK3CG|PKN1|PRKCZ|PTPN6|PTPRC|WNT7B|RAPGEF2|ZEB2|RGS14|MAP4K1|AKAP13|DUSP10|CBLC|TAOK3|ERRFI1|TRAF7|MARVELD3|LEMD2
GO:0002252_immune effector process	0.261567	0.00689905	1.57279	26.6958	1265	17405	394	40	RHOG|B2M|DOCK1|DOCK2|RAPGEF1|NCKAP1L|INPP5D|IRF5|ITGAL|JAK3|LRMP|MFNG|PIK3CG|PIK3R1|PKN1|PRKCZ|PTPN6|PTPRC|RARA|SEC14L1|SPN|VAV1|WAS|WIPF1|STBD1|GMFG|PUM1|ELMO1|BATF|CORO1A|DUSP10|TMC6|BIN2|TOLLIP|RHOF|SLC44A2|MYO1G|PLEKHO2|LOXL3|CANT1
GO:0042552_myelination	0.263465	0.00698051	3.03393	2.78565	132	18538	394	8	ERBB2|MBP|NF1|RARA|SKI|ARHGEF10|PARD3|MAL2
GO:0002819_regulation of adaptive immune response	0.263465	0.00699939	2.80597	3.37654	160	18510	394	9	B2M|JAK3|PKN1|PRKCZ|PTPN6|PTPRC|WAS|DUSP10|LOXL3
GO:0021915_neural tube development	0.263465	0.00699939	2.80597	3.37654	160	18510	394	9	FOXA1|ITPK1|NF1|RARA|SKI|SOX11|ZEB2|SPINT2|INTU
GO:0002363_alpha-beta T cell lineage commitment	0.263465	0.00703028	8.75639	0.400964	19	18651	394	3	SPN|BATF|LOXL3
GO:2000251_positive regulation of actin cytoskeleton reorganization	0.263465	0.00703028	8.75639	0.400964	19	18651	394	3	HCLS1|BCAS3|BAIAP2L2
GO:0002696_positive regulation of leukocyte activation	0.266801	0.00713574	2.08291	8.01928	380	18290	394	16	RUNX1|NCKAP1L|INPP5D|JAK3|PIK3R1|PRKCZ|PTPN6|PTPRC|RARA|VAV1|NCK2|CORO1A|DUSP10|RASAL3|CCDC88B|MIR142
GO:0002286_T cell activation involved in immune response	0.269117	0.00721426	3.32104	2.23696	106	18564	394	7	ITGAL|JAK3|PRKCZ|RARA|SPN|BATF|LOXL3
GO:0030900_forebrain development	0.272038	0.00730933	2.07709	8.04039	381	18289	394	16	B2M|EGFR|NF1|RARA|SALL1|SKI|TACC1|NR2F2|WNT7B|DCLK1|RAPGEF2|ZEB2|DMRTA2|TMEM108|SHANK3|PHACTR1
GO:0051058_negative regulation of small GTPase mediated signal transduction	0.277771	0.0074805	4.41941	1.224	58	18612	394	5	RAPGEF1|NF1|TNK1|RASA3|RASAL3
GO:2000146_negative regulation of cell motility	0.279735	0.00755103	2.12606	7.36508	349	18321	394	15	ARHGDIB|EPHA1|GPR18|TACSTD2|NF1|PFN2|NR2F2|WAS|SPINT2|DUSP10|LRCH1|EVL|EPPK1|FRMD5|MARVELD3
GO:0030833_regulation of actin filament polymerization	0.279735	0.00756957	2.76898	3.41875	162	18508	394	9	HCLS1|NCKAP1L|PFN2|WAS|NCK2|GMFG|CORO1A|EVL|BAIAP2L2
GO:0007272_ensheathment of neurons	0.279735	0.00761957	2.98544	2.82785	134	18536	394	8	ERBB2|MBP|NF1|RARA|SKI|ARHGEF10|PARD3|MAL2
GO:0008366_axon ensheathment	0.279735	0.00761957	2.98544	2.82785	134	18536	394	8	ERBB2|MBP|NF1|RARA|SKI|ARHGEF10|PARD3|MAL2
GO:0032273_positive regulation of protein polymerization	0.279735	0.00761957	2.98544	2.82785	134	18536	394	8	NCKAP1L|PFN2|WAS|NCK2|GMFG|CORO1A|EVL|BAIAP2L2
GO:0099565_chemical synaptic transmission, postsynaptic	0.291641	0.00796625	3.25492	2.27916	108	18562	394	7	GLRB|PRKCZ|SH3GL1|SHANK2|TMEM108|SHANK3|STX1B
GO:0051241_negative regulation of multicellular organismal process	0.291641	0.00797984	1.54872	27.772	1316	17354	394	41	ARHGDIB|B2M|RUNX1|COL4A2|EGFR|ERBB2|EFEMP1|GPR18|NCKAP1L|FOXA1|HOXC10|INPP5D|JAK3|JARID2|LTBP3|TACSTD2|NF1|PFN2|PIK3CG|PIK3R1|PTPN6|PTPRC|RARA|SKI|SOX11|TCTA|NR2F2|UBA7|RPS6KA5|RAPGEF2|MERTK|DUSP10|EVL|ERRFI1|OTUD5|WNK3|EPPK1|LOXL3|MARVELD3|STX1B|MIR200C
GO:0008356_asymmetric cell division	0.294954	0.00814317	8.24086	0.422067	20	18650	394	3	TEAD3|RGS14|PARD3
GO:0033630_positive regulation of cell adhesion mediated by integrin	0.294954	0.00814317	8.24086	0.422067	20	18650	394	3	NCKAP1L|PODXL|PTPN6
GO:0043369_CD4-positive or CD8-positive, alpha-beta T cell lineage commitment	0.294954	0.00814317	8.24086	0.422067	20	18650	394	3	SPN|BATF|LOXL3
GO:0043371_negative regulation of CD4-positive, alpha-beta T cell differentiation	0.294954	0.00814317	8.24086	0.422067	20	18650	394	3	RUNX1|JAK3|LOXL3
GO:0046329_negative regulation of JNK cascade	0.295767	0.00818525	5.50287	0.801928	38	18632	394	4	PER1|DUSP10|TAOK3|MARVELD3
GO:0045582_positive regulation of T cell differentiation	0.295767	0.00820207	3.65491	1.75158	83	18587	394	6	RUNX1|NCKAP1L|PRKCZ|PTPRC|RARA|DUSP10
GO:0120193_tight junction organization	0.306108	0.00861747	4.25824	1.2662	60	18610	394	5	RUNX1|TJP1|PARD3|MARVELD3|MARVELD2
GO:0048144_fibroblast proliferation	0.306108	0.0086803	3.60785	1.77268	84	18586	394	6	EGFR|NF1|DDR2|SKI|WNT7B|PARP10
GO:0032879_regulation of localization	0.306108	0.00869174	1.37881	60.2079	2853	15817	394	78	RHOG|ARHGDIB|B2M|CLTC|DOCK1|DOCK2|EFNA5|EGFR|EPHA1|ERBB2|GCNT2|SFN|CXCR3|GPR18|RAPGEF1|GRIA2|HCLS1|NCKAP1L|ITGA4|KDR|LAMA3|TACSTD2|EPCAM|MBP|NF1|DDR2|OSM|PER1|PFN2|PIK3CG|PIK3R1|FXYD3|PODXL|PKN1|PRKCZ|PTPN6|PTPRC|SH3GL1|SOX11|SPN|NR2F2|WAS|ZNF205|DCLK1|NPEPPS|RAPGEF2|MERTK|SPINT2|CORO1A|DUSP10|RASA3|SHANK2|LRCH1|PLEKHM2|FLRT2|CLIP3|ARHGEF16|EEF2K|TRPV2|EVL|RAB8B|RHOF|BCAS3|PARD3|MTUS1|RAB17|WNK3|…
GO:0009445_putrescine metabolic process	0.306108	0.00869635	18.6439	0.147724	7	18663	394	2	ODC1|PAOX
GO:0015871_choline transport	0.306108	0.00869635	18.6439	0.147724	7	18663	394	2	SEC14L1|SLC44A2
GO:0021957_corticospinal tract morphogenesis	0.306108	0.00869635	18.6439	0.147724	7	18663	394	2	CDH11|ZEB2
GO:0045630_positive regulation of T-helper 2 cell differentiation	0.306108	0.00869635	18.6439	0.147724	7	18663	394	2	PRKCZ|RARA
GO:0046643_regulation of gamma-delta T cell activation	0.306108	0.00869635	18.6439	0.147724	7	18663	394	2	NCKAP1L|PTPRC
GO:0051666_actin cortical patch localization	0.306108	0.00869635	18.6439	0.147724	7	18663	394	2	WAS|WIPF1
GO:0060369_positive regulation of Fc receptor mediated stimulatory signaling pathway	0.306108	0.00869635	18.6439	0.147724	7	18663	394	2	RAPGEF1|PTPRC
GO:1905449_regulation of Fc-gamma receptor signaling pathway involved in phagocytosis	0.306108	0.00869635	18.6439	0.147724	7	18663	394	2	RAPGEF1|PTPRC
GO:0038179_neurotrophin signaling pathway	0.314551	0.00897193	5.34535	0.823032	39	18631	394	4	RAPGEF1|RAPGEF2|CORO1A|TMEM108
GO:0051173_positive regulation of nitrogen compound metabolic process	0.314551	0.008975	1.35952	67.5308	3200	15470	394	86	RHOG|RUNX1|EFNA5|EGFR|ELF1|ELF3|ERBB2|ETV6|FOXE1|GCNT2|RAPGEF1|GTF2B|GUCA2A|HCLS1|NCKAP1L|FOXA1|HOXA3|HOXA4|HOXC10|HOXC13|HOXD8|IRF5|IRF6|JARID2|KDR|LMO7|EPCAM|MBP|MST1R|DDR2|OSM|PER1|PFN2|PIK3CG|PIK3R1|PKN1|PRKCZ|PTPRC|RARA|RPS6KA1|SALL1|SKI|SOX11|SPI1|SPN|TACC1|HNF1A|TEAD1|TEAD3|TFAP2A|NR2F2|WAS|WNT7B|BRPF1|NCK2|TNFRSF10A|RPS6KA5|RAPGEF2|PUM1|ZEB2|SH2D3C|IKZF1|TADA3|BATF|GMEB1|MAP4K1|AKAP13|SAM…
GO:0031325_positive regulation of cellular metabolic process	0.315015	0.00900763	1.35368	70.2742	3330	15340	394	89	RHOG|RUNX1|EFNA5|EGFR|ELF1|ELF3|ERBB2|ETV6|FOXE1|GCNT2|RAPGEF1|GTF2B|GUCA2A|HCLS1|NCKAP1L|FOXA1|HOXA3|HOXA4|HOXC10|HOXC13|HOXD8|IRF5|IRF6|JARID2|KDR|LMO7|EPCAM|MBP|MST1R|DDR2|OSM|PER1|PFN2|PIK3CG|PIK3R1|PKN1|PRKCZ|PTPRC|RARA|RPS6KA1|SALL1|SKI|SOX11|SPI1|SPN|TACC1|HNF1A|TEAD1|TEAD3|TFAP2A|NR2F2|WAS|WNT7B|ZNF205|BRPF1|NCK2|TNFRSF10A|RPS6KA5|RAPGEF2|PUM1|ZEB2|SH2D3C|IKZF1|TADA3|BATF|GMEB1|MAP4K1|AKA…
GO:0072676_lymphocyte migration	0.320666	0.0092005	3.1605	2.34247	111	18559	394	7	CXCR3|ITGA4|ITGB7|PIK3CG|SPN|LRCH1|MYO1G
GO:0045123_cellular extravasation	0.320666	0.00922846	4.18197	1.28731	61	18609	394	5	ITGA4|ITGB7|PIK3CG|SELPLG|SPN
GO:0002764_immune response-regulating signaling pathway	0.320666	0.00922852	1.75613	14.2448	675	17995	394	24	RUNX1|DOCK1|ELF1|RAPGEF1|NCKAP1L|ICAM2|ICAM3|INPP5D|PIK3R1|PSMB8|PTPN6|PTPRC|SEC14L1|UBE2D2|VAV1|WAS|WIPF1|RPS6KA5|LPXN|PUM1|ELMO1|MYO1G|KLHL6|PIK3AP1
GO:0001779_natural killer cell differentiation	0.324325	0.00935379	7.78261	0.443171	21	18649	394	3	PTPRC|HNF1A|MERTK
GO:0001667_ameboidal-type cell migration	0.327083	0.00945349	1.9271	9.72866	461	18209	394	18	ARHGDIB|DOCK1|ITGA4|ITGB7|KDR|LGALS8|TACSTD2|NF1|DDR2|PFN2|PKN1|NR2F2|ZEB2|DUSP10|EVL|BCAS3|EPPK1|MARVELD3
GO:0072659_protein localization to plasma membrane	0.327486	0.00948533	2.28357	5.48688	260	18410	394	12	RHOG|CLTC|EGFR|PIK3R1|PRKCZ|RAPGEF2|PKP3|CLIP3|ARHGEF16|RAB8B|WNK3|SYS1
GO:0048646_anatomical structure formation involved in morphogenesis	0.32987	0.00957472	1.56375	24.7543	1173	17497	394	37	RUNX1|COL4A1|COL4A2|EPHA1|ERBB2|CXCR3|FOXA1|HOXA3|ITGA4|KDR|KRT8|KRT19|LAMA3|MFNG|NF1|PIK3CG|PODXL|PKN1|PTGFRN|PTPN6|RARA|SALL1|SKI|SOX11|TCTA|TFAP2A|ADAM12|ZEB2|SPINT2|AKAP13|PPP1R16B|BCAS3|PARVA|KLHL6|IRX2|LEMD2|MIR200C
GO:0050868_negative regulation of T cell activation	0.331465	0.00964142	3.13023	2.36358	112	18558	394	7	RUNX1|ERBB2|JAK3|PTPN6|SPN|TNFAIP8L2|LOXL3
GO:0001942_hair follicle development	0.332641	0.00969614	3.51727	1.81489	86	18584	394	6	EGFR|FOXE1|HOXC13|NF1|INTU|FOXQ1
GO:0035023_regulation of Rho protein signal transduction	0.334301	0.00980202	2.8488	2.95447	140	18530	394	8	ARHGDIB|GPR18|VAV1|ARHGEF10|FARP2|AKAP13|PLEKHG3|ARHGEF16
GO:0002823_negative regulation of adaptive immune response based on somatic recombination of immune receptors built from immunoglobulin superfamily domains	0.334301	0.00980633	5.19658	0.844135	40	18630	394	4	JAK3|PTPN6|PTPRC|LOXL3
GO:0045124_regulation of bone resorption	0.334301	0.00980633	5.19658	0.844135	40	18630	394	4	EGFR|INPP5D|LTBP3|NF1
GO:0008544_epidermis development	0.342214	0.0100595	1.91382	9.79197	464	18206	394	18	BNC1|RUNX1|EGFR|ELF3|FOXE1|SFN|HOXC13|IRF6|KRT8|KRT19|LAMA3|NF1|WAS|PKP3|INTU|ERRFI1|ESRP1|FOXQ1
GO:0010033_response to organic substance	0.344417	0.0101455	1.34771	69.6833	3302	15368	394	88	B2M|RUNX1|COL4A1|COL4A2|NQO1|DOK1|EFNA5|EGFR|ELF1|ERBB2|GCNT2|GLRB|GNAQ|CXCR3|RAPGEF1|HCLS1|FOXA1|INPP5D|IRF5|IRF6|ITGA4|JAK3|JARID2|KDR|KRT8|LIFR|LTBP3|MST1R|OSM|PER1|PIK3CG|PIK3R1|PPAT|PPP5C|PRKCZ|PSMB8|PTGFR|PTPN6|PTPN7|PTPRC|PTPRE|RARA|SELPLG|SKI|SOX11|SPI1|NR2F2|VAV1|WAS|WNT7B|PXDN|NCK2|RPS6KA5|RECQL5|NCOR2|RAPGEF2|TADA3|BATF|SPINT2|CORO1A|MAP4K1|AKAP13|DUSP10|LRCH1|LDOC1|SH3BP4|FLRT2|CLIP3|…
GO:0006955_immune response	0.345449	0.0101972	1.40626	48.0946	2279	16391	394	64	RHOG|B2M|RUNX1|DOCK1|DOCK2|ELF1|CXCR3|RAPGEF1|NCKAP1L|ICAM2|ICAM3|INPP5D|IRF5|IRF6|ITGA4|ITGAL|ITGB7|JAK3|LRMP|MBP|MFNG|MST1R|OSM|PIK3CG|PIK3R1|PKN1|PRKCZ|PSMB8|PTPN6|PTPRC|RARA|SEC14L1|SPN|TAP1|UBE2D2|VAV1|WAS|WIPF1|PXDN|STBD1|RPS6KA5|LPXN|GMFG|PUM1|TRIM14|ELMO1|BATF|CORO1A|DUSP10|TMC6|BIN2|EVL|TOLLIP|RHOF|SLC44A2|MYO1G|RAB17|TNFAIP8L2|PLEKHO2|LOXL3|KLHL6|PIK3AP1|CANT1|KAAG1
GO:0001892_embryonic placenta development	0.345993	0.0102346	3.47365	1.83599	87	18583	394	6	EGFR|KRT8|KRT19|NR2F2|WNT7B|SPINT2
GO:0031344_regulation of cell projection organization	0.35013	0.0103836	1.73676	14.3925	682	17988	394	24	RHOG|B2M|EFNA5|RAPGEF1|TACSTD2|PFN2|PODXL|PTPRF|WAS|RAPGEF2|ZEB2|SHANK2|PPP1R16B|EEF2K|TRPV2|EVL|DCDC2|RAB8B|BCAS3|RAB17|ESPN|SHANK3|STX1B|MIR200C
GO:0051094_positive regulation of developmental process	0.35013	0.0104001	1.50581	29.9246	1418	17252	394	43	B2M|RUNX1|DOCK1|EFNA5|EPHA1|EVI2B|GCNT2|SFN|RAPGEF1|HCLS1|NCKAP1L|FOXA1|INPP5D|KDR|LTBP3|TACSTD2|DDR2|PRKCZ|PTPRC|RARA|RPS6KA1|SOX11|TFAP2A|WNT7B|ADAM12|RAPGEF2|ZEB2|RGS14|DUSP10|CLSTN1|SHANK2|FLRT2|WWTR1|PPP1R16B|EEF2K|TRPV2|PARD3|DMRTA2|ELL3|SHANK3|WDFY2|MIR142|MIR200C
GO:0001818_negative regulation of cytokine production	0.352634	0.0104962	2.16938	6.2466	296	18374	394	13	GPR18|NCKAP1L|INPP5D|JAK3|PTPN6|PTPRC|RARA|UBA7|RPS6KA5|MERTK|ERRFI1|OTUD5|MIR200C
GO:0031646_positive regulation of neurological system process	0.352897	0.0105387	4.03732	1.32951	63	18607	394	5	PRKCZ|SHANK2|PARD3|SHANK3|STX1B
GO:0010633_negative regulation of epithelial cell migration	0.352897	0.0105693	3.07139	2.40578	114	18556	394	7	TACSTD2|PFN2|NR2F2|DUSP10|EVL|EPPK1|MARVELD3
GO:0030218_erythrocyte differentiation	0.352897	0.0105693	3.07139	2.40578	114	18556	394	7	B2M|HCLS1|NCKAP1L|INPP5D|JAK3|SPI1|IKZF1
GO:0072006_nephron development	0.353868	0.0106237	2.80597	2.99668	142	18528	394	8	HOXD11|LAMB2|TACSTD2|PODXL|SALL1|WNT7B|WWTR1|IRX2
GO:0035584_calcium-mediated signaling using intracellular calcium source	0.353868	0.0106638	7.37259	0.464274	22	18648	394	3	KDR|PTGFR|PTPRC
GO:0097320_plasma membrane tubulation	0.353868	0.0106638	7.37259	0.464274	22	18648	394	3	FCHO1|PLEKHM2|BIN2
GO:0097178_ruffle assembly	0.353997	0.0106895	5.05586	0.865238	41	18629	394	4	RHOG|TACSTD2|PFN2|EVL
GO:0043506_regulation of JUN kinase activity	0.356002	0.0107939	3.4311	1.8571	88	18582	394	6	PKN1|WNT7B|ZEB2|MAP4K1|DUSP10|TAOK3
GO:0098773_skin epidermis development	0.356002	0.0107939	3.4311	1.8571	88	18582	394	6	EGFR|FOXE1|HOXC13|NF1|INTU|FOXQ1
GO:0030324_lung development	0.361031	0.0109687	2.59767	3.62978	172	18498	394	9	EGFR|FOXA1|LTBP3|SOX11|WNT7B|ERRFI1|ESRP2|LOXL3|LAMA1
GO:0043297_apical junction assembly	0.368873	0.0112392	3.96867	1.35062	64	18606	394	5	RUNX1|TJP1|PARD3|MARVELD3|MARVELD2
GO:0018105_peptidyl-serine phosphorylation	0.368873	0.0113473	2.14627	6.30991	299	18371	394	13	EGFR|HCLS1|OSM|PFN2|PKN1|PRKCZ|NCK2|DCLK1|RPS6KA5|SH2D3C|MAP4K1|LMTK2|TNKS1BP1
GO:0060021_roof of mouth development	0.368873	0.0113746	3.38958	1.8782	89	18581	394	6	FOXE1|IRF6|SKI|SOX11|TFAP2A|LOXL3
GO:0002072_optic cup morphogenesis involved in camera-type eye development	0.368873	0.0114342	15.5357	0.168827	8	18662	394	2	SOX11|TFAP2A
GO:0030853_negative regulation of granulocyte differentiation	0.368873	0.0114342	15.5357	0.168827	8	18662	394	2	INPP5D|RARA
GO:0051126_negative regulation of actin nucleation	0.368873	0.0114342	15.5357	0.168827	8	18662	394	2	GMFG|CORO1A
GO:0060430_lung saccule development	0.368873	0.0114342	15.5357	0.168827	8	18662	394	2	FOXA1|LTBP3
GO:0060534_trachea cartilage development	0.368873	0.0114342	15.5357	0.168827	8	18662	394	2	RARA|WNT7B
GO:0098597_observational learning	0.368873	0.0114342	15.5357	0.168827	8	18662	394	2	NF1|SHANK3
GO:2000322_regulation of glucocorticoid receptor signaling pathway	0.368873	0.0114342	15.5357	0.168827	8	18662	394	2	PER1|PPP5C
GO:0060041_retina development in camera-type eye	0.370105	0.0114952	2.7644	3.03889	144	18526	394	8	COL4A1|LAMB2|RPL24|SKI|TFAP2A|MERTK|TTLL5|LAMA1
GO:0070372_regulation of ERK1 and ERK2 cascade	0.374108	0.0116426	2.13867	6.33101	300	18370	394	13	EGFR|ERBB2|GCNT2|RAPGEF1|KDR|PRKCZ|PTPN6|PTPRC|RAPGEF2|RGS14|DUSP10|ERRFI1|TRAF7
GO:0071902_positive regulation of protein serine/threonine kinase activity	0.38003	0.0118503	2.0673	7.04853	334	18336	394	14	EGFR|ERBB2|RAPGEF1|MST1R|PIK3CG|PKN1|PTPRC|WNT7B|RAPGEF2|ZEB2|MAP4K1|AKAP13|TAOK3|TRAF7
GO:0002822_regulation of adaptive immune response based on somatic recombination of immune receptors built from immunoglobulin superfamily domains	0.381828	0.0119503	2.74407	3.05999	145	18525	394	8	B2M|JAK3|PKN1|PRKCZ|PTPN6|PTPRC|WAS|LOXL3
GO:0050854_regulation of antigen receptor-mediated signaling pathway	0.381828	0.0119708	3.90231	1.37172	65	18605	394	5	RUNX1|ELF1|PTPN6|PTPRC|LPXN
GO:0001656_metanephros development	0.381828	0.011977	3.34904	1.8993	90	18580	394	6	LAMB2|NF1|SALL1|WNT7B|WWTR1|IRX2
GO:0032268_regulation of cellular protein metabolic process	0.381973	0.0120622	1.36745	56.5359	2679	15991	394	73	EFNA5|EGFR|EPHA1|ERBB2|GCNT2|GNAQ|SFN|RAPGEF1|HCLS1|NCKAP1L|JARID2|KDR|MBP|MST1R|NF1|DDR2|OSM|PER1|PFN2|SERPINB5|PIK3CG|PPP5C|PKN1|PRKCZ|PTPN6|PTPRC|RARA|RPS6KA1|SKI|SPI1|NR2F2|WNT7B|NCK2|TNFRSF10A|RPS6KA5|GMFG|RAPGEF2|PUM1|ZEB2|SH2D3C|TADA3|RGS14|SPINT2|MAP4K1|AKAP13|DUSP10|LMTK2|SAMD4A|CBLC|TNFAIP8|WWTR1|CLIP3|PPP1R16B|EIF3K|EEF2K|POMT2|TAOK3|ERRFI1|TOLLIP|PARD3|WNK3|PRKRIP1|SNX25|TRAF7|PARP10|…
GO:0036037_CD8-positive, alpha-beta T cell activation	0.381973	0.0120746	7.00358	0.485378	23	18647	394	3	RUNX1|GPR18|NCKAP1L
GO:0072243_metanephric nephron epithelium development	0.381973	0.0120746	7.00358	0.485378	23	18647	394	3	LAMB2|WNT7B|WWTR1
GO:0051246_regulation of protein metabolic process	0.381973	0.0120757	1.35351	61.9595	2936	15734	394	79	EFNA5|EGFR|EPHA1|ERBB2|GCNT2|GNAQ|SFN|RAPGEF1|HCLS1|NCKAP1L|INPP5D|JAK3|JARID2|KDR|MBP|MST1R|NF1|DDR2|ODC1|OSM|PER1|PFN2|SERPINB5|PIK3CG|PPP5C|PKN1|PRKCZ|PSMB8|PTPN6|PTPRC|RARA|RPS6KA1|SKI|SPI1|SPN|NR2F2|WNT7B|NCK2|TNFRSF10A|RPS6KA5|GMFG|RAPGEF2|PUM1|ZEB2|SH2D3C|TADA3|RGS14|SPINT2|MAP4K1|AKAP13|DUSP10|LMTK2|SAMD4A|CBLC|TNFAIP8|WWTR1|CLIP3|PPP1R16B|EIF3K|EEF2K|POMT2|TAOK3|ERRFI1|TOLLIP|PARD3|WNK3|…
GO:0032535_regulation of cellular component size	0.392905	0.0124455	1.99796	7.80825	370	18300	394	15	EFNA5|HCLS1|NCKAP1L|PFN2|VAV1|WAS|WNT7B|NCK2|GMFG|DSTN|CORO1A|TRPV2|EVL|BAIAP2L2|SHANK3
GO:0043616_keratinocyte proliferation	0.396513	0.0126061	4.79606	0.907445	43	18627	394	4	SFN|IRF6|INTU|EPPK1
GO:0030323_respiratory tube development	0.396513	0.0126087	2.53489	3.71419	176	18494	394	9	EGFR|FOXA1|LTBP3|SOX11|WNT7B|ERRFI1|ESRP2|LOXL3|LAMA1
GO:0022607_cellular component assembly	0.402233	0.0128153	1.34127	65.7581	3116	15554	394	83	RHOG|B2M|RUNX1|CDH7|CDH11|CLTC|EFNA5|EPHA1|GLRB|RAPGEF1|GTF2B|HCLS1|NCKAP1L|KDR|KRT8|KRT19|LAMA3|LAMB2|TACSTD2|PFN2|PIK3R1|PODXL|PPAT|PPP5C|PRKCZ|RPL24|RTKN|SKI|SNRPE|HNF1A|TEAD1|TJP1|WAS|WIPF1|PXDN|NCK2|LPXN|GMFG|ARHGEF10|RAPGEF2|FARP2|IKZF1|CORO1A|PKP3|AKAP13|CLSTN1|SHANK2|FCHO1|FLRT2|WWTR1|CLIP3|PPP1R16B|CCDC69|INTU|GNMT|EIF3K|EEF2K|BIN2|EVL|DCDC2|RTEL1|RHOF|BCAS3|TAPBPL|PARVA|PCDHGA3|PARD3|RA…
GO:0002262_myeloid cell homeostasis	0.404105	0.0128999	2.70429	3.1022	147	18523	394	8	B2M|HCLS1|NCKAP1L|INPP5D|JAK3|SPI1|IKZF1|MERTK
GO:1905114_cell surface receptor signaling pathway involved in cell-cell signaling	0.409029	0.0130823	1.74226	13.1263	622	18048	394	22	RUNX1|CLTC|EGFR|GLRB|GNAQ|RAPGEF1|MST1R|PRKCZ|PSMB8|SALL1|SH3GL1|SKI|WNT7B|ZEB2|MERTK|SHANK2|WWTR1|DKK3|DCDC2|TMEM108|SHANK3|STX1B
GO:0035148_tube formation	0.417197	0.0133949	2.68483	3.1233	148	18522	394	8	PODXL|RARA|SKI|SOX11|ZEB2|SPINT2|BCAS3|IRX2
GO:0051494_negative regulation of cytoskeleton organization	0.417197	0.0133949	2.68483	3.1233	148	18522	394	8	TACSTD2|PFN2|WAS|GMFG|CORO1A|CLIP3|ESPN|SHANK3
GO:0046639_negative regulation of alpha-beta T cell differentiation	0.419242	0.0135873	6.66971	0.506481	24	18646	394	3	RUNX1|JAK3|LOXL3
GO:2000178_negative regulation of neural precursor cell proliferation	0.419242	0.0135873	6.66971	0.506481	24	18646	394	3	RAPGEF1|NF1|SPINT2
GO:0003416_endochondral bone growth	0.419242	0.0136414	4.6759	0.928548	44	18626	394	4	EVC|MATN2|DDR2|RARA
GO:0014002_astrocyte development	0.419242	0.0136414	4.6759	0.928548	44	18626	394	4	EGFR|LAMB2|NF1|MIR142
GO:0035850_epithelial cell differentiation involved in kidney development	0.419242	0.0136414	4.6759	0.928548	44	18626	394	4	LAMB2|PODXL|SALL1|WWTR1
GO:0044331_cell-cell adhesion mediated by cadherin	0.419242	0.0136414	4.6759	0.928548	44	18626	394	4	CDH7|CDH11|FOXA1|EPCAM
GO:0051489_regulation of filopodium assembly	0.419242	0.0136414	4.6759	0.928548	44	18626	394	4	PPP1R16B|BCAS3|RAB17|ESPN
GO:0038093_Fc receptor signaling pathway	0.420562	0.0137103	2.25345	5.08591	241	18429	394	11	DOCK1|RAPGEF1|NCKAP1L|PIK3R1|PSMB8|PTPRC|VAV1|WAS|WIPF1|ELMO1|MYO1G
GO:0022612_gland morphogenesis	0.42073	0.0137417	2.90734	2.5324	120	18550	394	7	EGFR|ELF3|FOXA1|SERPINB5|RPS6KA1|ESRP2|LAMA1
GO:0035249_synaptic transmission, glutamatergic	0.423224	0.0139184	3.23303	1.96261	93	18577	394	6	EGFR|GRIA2|NF1|SHANK2|SHANK3|MIR142
GO:0072080_nephron tubule development	0.423224	0.0139184	3.23303	1.96261	93	18577	394	6	HOXD11|TACSTD2|SALL1|WNT7B|WWTR1|IRX2
GO:1901184_regulation of ERBB signaling pathway	0.423224	0.0139184	3.23303	1.96261	93	18577	394	6	DOK1|EGFR|ERBB2|NCK2|CBLC|ERRFI1
GO:0048736_appendage development	0.423224	0.0139536	2.48975	3.7775	179	18491	394	9	HOXC10|HOXC13|RARA|SALL1|SKI|SOX11|TFAP2A|NR2F2|INTU
GO:0060173_limb development	0.423224	0.0139536	2.48975	3.7775	179	18491	394	9	HOXC10|HOXC13|RARA|SALL1|SKI|SOX11|TFAP2A|NR2F2|INTU
GO:0016331_morphogenesis of embryonic epithelium	0.43565	0.0144264	2.64672	3.16551	150	18520	394	8	RARA|SKI|SOX11|TFAP2A|WNT7B|ZEB2|SPINT2|IRX2
GO:0050789_regulation of biological process	0.43565	0.0144637	1.27845	255.203	12093	6577	394	276	RHOG|ARHGDIB|RHOH|B2M|BNC1|FMNL1|RUNX1|CDH11|CLTC|COL4A1|COL4A2|NQO1|DOCK1|DOCK2|DOK1|EFNA5|EGFR|ELF1|ELF3|EPHA1|ERBB2|ETV6|EVC|EVI2B|EFEMP1|FOXE1|GCNT2|GLRB|GNAQ|GNG7|SFN|CXCR3|GPR18|RAPGEF1|GRIA2|GTF2B|GUCA2A|HCLS1|NCKAP1L|FOXA1|HOXA3|HOXA4|HOXC10|HOXC13|HOXD8|HOXD11|ICAM2|ICAM3|INPP5D|IRF5|IRF6|ITGA4|ITGAL|ITGB7|ITPK1|JAK3|JARID2|KDR|KRT8|KRT19|LAMA3|LIFR|LMO7|LTBP3|TACSTD2|EPCAM|MAB21L1|MBP|M…
GO:0030223_neutrophil differentiation	0.43565	0.0144975	13.3156	0.18993	9	18661	394	2	EVI2B|INPP5D
GO:0061303_cornea development in camera-type eye	0.43565	0.0144975	13.3156	0.18993	9	18661	394	2	LIMK2|SOX11
GO:2000270_negative regulation of fibroblast apoptotic process	0.43565	0.0144975	13.3156	0.18993	9	18661	394	2	PIK3CG|CFDP1
GO:0006906_vesicle fusion	0.437456	0.0146115	3.19611	1.98372	94	18576	394	6	LRMP|TAP1|CORO1A|RAB8B|STX1B|VTI1A
GO:0060993_kidney morphogenesis	0.437456	0.0146115	3.19611	1.98372	94	18576	394	6	HOXD11|TACSTD2|SALL1|WNT7B|WWTR1|IRX2
GO:0002820_negative regulation of adaptive immune response	0.43775	0.0147293	4.5616	0.949652	45	18625	394	4	JAK3|PTPN6|PTPRC|LOXL3
GO:0010569_regulation of double-strand break repair via homologous recombination	0.43775	0.0147293	4.5616	0.949652	45	18625	394	4	WAS|RECQL5|RTEL1|FIGN
GO:0014014_negative regulation of gliogenesis	0.43775	0.0147293	4.5616	0.949652	45	18625	394	4	NF1|SKI|SOX11|DUSP10
GO:0045581_negative regulation of T cell differentiation	0.43775	0.0147293	4.5616	0.949652	45	18625	394	4	RUNX1|ERBB2|JAK3|LOXL3
GO:0022604_regulation of cell morphogenesis	0.442284	0.0149351	1.82963	10.214	484	18186	394	18	RHOG|RHOH|FMNL1|DOCK1|EFNA5|KDR|TACSTD2|RAPGEF2|ZEB2|CFDP1|CORO1A|EEF2K|TRPV2|RHOF|PARVA|ARHGAP15|SHANK3|FMNL2
GO:0034101_erythrocyte homeostasis	0.442284	0.0149363	2.85647	2.57461	122	18548	394	7	B2M|HCLS1|NCKAP1L|INPP5D|JAK3|SPI1|IKZF1
GO:0021952_central nervous system projection neuron axonogenesis	0.446918	0.015203	6.36619	0.527584	25	18645	394	3	CDH11|DCLK1|ZEB2
GO:0030325_adrenal gland development	0.446918	0.015203	6.36619	0.527584	25	18645	394	3	NF1|SALL1|DKK3
GO:0031069_hair follicle morphogenesis	0.446918	0.015203	6.36619	0.527584	25	18645	394	3	FOXE1|INTU|FOXQ1
GO:0072202_cell differentiation involved in metanephros development	0.446918	0.015203	6.36619	0.527584	25	18645	394	3	LAMB2|SALL1|WWTR1
GO:0030041_actin filament polymerization	0.451945	0.0154018	2.44617	3.84081	182	18488	394	9	HCLS1|NCKAP1L|PFN2|WAS|NCK2|GMFG|CORO1A|EVL|BAIAP2L2
GO:0030099_myeloid cell differentiation	0.464445	0.0158564	1.89164	8.779	416	18254	394	16	B2M|RUNX1|EVI2B|HCLS1|NCKAP1L|INPP5D|JAK3|NF1|PIK3R1|PTPN6|RARA|SPI1|TCTA|FARP2|IKZF1|BATF
GO:0050766_positive regulation of phagocytosis	0.470778	0.0161152	3.60115	1.47724	70	18600	394	5	DOCK2|RAPGEF1|NCKAP1L|PTPRC|MERTK
GO:0120035_regulation of plasma membrane bounded cell projection organization	0.470778	0.0161307	1.68379	14.1815	672	17998	394	23	RHOG|B2M|EFNA5|RAPGEF1|TACSTD2|PFN2|PODXL|PTPRF|WAS|RAPGEF2|ZEB2|SHANK2|PPP1R16B|EEF2K|TRPV2|EVL|DCDC2|BCAS3|RAB17|ESPN|SHANK3|STX1B|MIR200C
GO:0048284_organelle fusion	0.472042	0.0162031	2.80733	2.61682	124	18546	394	7	LRMP|TAP1|CORO1A|RAB8B|PCDHGA3|STX1B|VTI1A
GO:0043401_steroid hormone mediated signaling pathway	0.477705	0.0164269	2.41794	3.88302	184	18486	394	9	RUNX1|FOXA1|PER1|PPP5C|RARA|NR2F2|NCOR2|TADA3|AKAP13
GO:0048589_developmental growth	0.48316	0.0166443	1.67843	14.2237	674	17996	394	23	EFNA5|EVC|ITGA4|JARID2|LAMB2|MATN2|DDR2|PRKCZ|PTGFRN|RARA|SALL1|WNT7B|DCLK1|ZEB2|AKAP13|DUSP10|SHANK2|WWTR1|TRPV2|TMEM108|EPPK1|CCM2|SHANK3
GO:0051271_negative regulation of cellular component movement	0.488398	0.0168913	1.92065	8.1037	384	18286	394	15	ARHGDIB|EPHA1|GPR18|TACSTD2|NF1|PFN2|NR2F2|WAS|SPINT2|DUSP10|LRCH1|EVL|EPPK1|FRMD5|MARVELD3
GO:0002360_T cell lineage commitment	0.488398	0.0169223	6.08907	0.548688	26	18644	394	3	SPN|BATF|LOXL3
GO:0051125_regulation of actin nucleation	0.488398	0.0169223	6.08907	0.548688	26	18644	394	3	WAS|GMFG|CORO1A
GO:1903708_positive regulation of hemopoiesis	0.488398	0.0169578	2.40407	3.90412	185	18485	394	9	RUNX1|EVI2B|HCLS1|NCKAP1L|INPP5D|PRKCZ|PTPRC|RARA|DUSP10
GO:0031952_regulation of protein autophosphorylation	0.488398	0.0170655	4.34896	0.991859	47	18623	394	4	PTPRC|EEF2K|ERRFI1|TNKS1BP1
GO:0045646_regulation of erythrocyte differentiation	0.488398	0.0170655	4.34896	0.991859	47	18623	394	4	B2M|NCKAP1L|INPP5D|SPI1
GO:0046638_positive regulation of alpha-beta T cell differentiation	0.488398	0.0170655	4.34896	0.991859	47	18623	394	4	RUNX1|NCKAP1L|PRKCZ|RARA
GO:0098868_bone growth	0.488398	0.0170655	4.34896	0.991859	47	18623	394	4	EVC|MATN2|DDR2|RARA
GO:0003002_regionalization	0.496571	0.0175258	1.96116	7.40728	351	18319	394	14	FOXA1|HOXA3|HOXA4|HOXC10|HOXC13|HOXD8|HOXD11|SKI|NR2F2|WNT7B|ZEB2|INTU|DMRTA2|IRX2
GO:0010631_epithelial cell migration	0.496571	0.0175258	1.96116	7.40728	351	18319	394	14	DOCK1|KDR|LGALS8|TACSTD2|NF1|PFN2|PKN1|NR2F2|ZEB2|DUSP10|EVL|BCAS3|EPPK1|MARVELD3
GO:0071383_cellular response to steroid hormone stimulus	0.496571	0.0175424	2.16751	5.27584	250	18420	394	11	RUNX1|EGFR|FOXA1|PER1|PPP5C|RARA|NR2F2|NCOR2|TADA3|AKAP13|ERRFI1
GO:0051171_regulation of nitrogen compound metabolic process	0.496571	0.0175754	1.25726	127.95	6063	12607	394	148	RHOG|RHOH|BNC1|RUNX1|CLTC|NQO1|EFNA5|EGFR|ELF1|ELF3|EPHA1|ERBB2|ETV6|EFEMP1|FOXE1|GCNT2|GNAQ|SFN|RAPGEF1|GTF2B|GUCA2A|HCLS1|NCKAP1L|FOXA1|HOXA3|HOXA4|HOXC10|HOXC13|HOXD8|HOXD11|INPP5D|IRF5|IRF6|JAK3|JARID2|KDR|LMO7|EPCAM|MBP|AFF1|MST1R|NF1|DDR2|ODC1|OSM|PER1|PFN2|SERPINB5|PIK3CG|PIK3R1|PPP5C|PKN1|PRKCZ|PSMB8|PTPN6|PTPRC|RARA|RPS6KA1|SALL1|SKI|SOX11|SPI1|SPN|TACC1|HNF1A|TEAD1|TEAD3|TFAP2A|NR2F2|WA…
GO:0070371_ERK1 and ERK2 cascade	0.496571	0.0176312	2.01716	6.68977	317	18353	394	13	EGFR|ERBB2|GCNT2|RAPGEF1|KDR|PRKCZ|PTPN6|PTPRC|RAPGEF2|RGS14|DUSP10|ERRFI1|TRAF7
GO:0010001_glial cell differentiation	0.496571	0.0177295	2.26212	4.60054	218	18452	394	10	EGFR|ERBB2|LAMB2|NF1|SKI|SOX11|ARHGEF10|DUSP10|PARD3|MIR142
GO:0032271_regulation of protein polymerization	0.496571	0.0177295	2.26212	4.60054	218	18452	394	10	HCLS1|NCKAP1L|PFN2|WAS|NCK2|GMFG|CORO1A|CLIP3|EVL|BAIAP2L2
GO:0044351_macropinocytosis	0.496571	0.0178713	11.6505	0.211034	10	18660	394	2	DOCK2|STX1B
GO:0048021_regulation of melanin biosynthetic process	0.496571	0.0178713	11.6505	0.211034	10	18660	394	2	RAPGEF2|ZEB2
GO:0051124_synaptic growth at neuromuscular junction	0.496571	0.0178713	11.6505	0.211034	10	18660	394	2	SHANK2|SHANK3
GO:0061299_retina vasculature morphogenesis in camera-type eye	0.496571	0.0178713	11.6505	0.211034	10	18660	394	2	COL4A1|LAMA1
GO:0071281_cellular response to iron ion	0.496571	0.0178713	11.6505	0.211034	10	18660	394	2	B2M|TFAP2A
GO:0072015_glomerular visceral epithelial cell development	0.496571	0.0178713	11.6505	0.211034	10	18660	394	2	LAMB2|PODXL
GO:0090557_establishment of endothelial intestinal barrier	0.496571	0.0178713	11.6505	0.211034	10	18660	394	2	TJP1|RAPGEF2
GO:1900122_positive regulation of receptor binding	0.496571	0.0178713	11.6505	0.211034	10	18660	394	2	B2M|HOXA3
GO:1990416_cellular response to brain-derived neurotrophic factor stimulus	0.496571	0.0178713	11.6505	0.211034	10	18660	394	2	EEF2K|TMEM108
GO:2001214_positive regulation of vasculogenesis	0.496571	0.0178713	11.6505	0.211034	10	18660	394	2	KDR|RAPGEF2
GO:0021537_telencephalon development	0.4988	0.018013	2.15836	5.29695	251	18419	394	11	EGFR|NF1|RARA|SALL1|SKI|TACC1|ZEB2|DMRTA2|TMEM108|SHANK3|PHACTR1
GO:0045637_regulation of myeloid cell differentiation	0.4988	0.018013	2.15836	5.29695	251	18419	394	11	B2M|RUNX1|EVI2B|HCLS1|NCKAP1L|INPP5D|NF1|PIK3R1|RARA|SPI1|TCTA
GO:0016339_calcium-dependent cell-cell adhesion via plasma membrane cell adhesion molecules	0.505449	0.0183154	4.24988	1.01296	48	18622	394	4	CDH7|CDH11|PCDHGC3|PCDHGB4
GO:0046850_regulation of bone remodeling	0.505449	0.0183154	4.24988	1.01296	48	18622	394	4	EGFR|INPP5D|LTBP3|NF1
GO:0045860_positive regulation of protein kinase activity	0.508629	0.0184933	1.75437	11.227	532	18138	394	19	EFNA5|EGFR|ERBB2|RAPGEF1|NCKAP1L|MST1R|DDR2|PIK3CG|PKN1|PRKCZ|PTPRC|WNT7B|TNFRSF10A|RAPGEF2|ZEB2|MAP4K1|AKAP13|TAOK3|TRAF7
GO:0001764_neuron migration	0.508629	0.0184933	2.5214	3.31323	157	18513	394	8	MATN2|NR2F2|DCLK1|RAPGEF2|CHL1|FLRT2|DCDC2|PHACTR1
GO:0090132_epithelium migration	0.512967	0.0187123	1.94353	7.47059	354	18316	394	14	DOCK1|KDR|LGALS8|TACSTD2|NF1|PFN2|PKN1|NR2F2|ZEB2|DUSP10|EVL|BCAS3|EPPK1|MARVELD3
GO:0007176_regulation of epidermal growth factor-activated receptor activity	0.512967	0.0187459	5.83504	0.569791	27	18643	394	3	NCK2|CBLC|ERRFI1
GO:0072207_metanephric epithelium development	0.512967	0.0187459	5.83504	0.569791	27	18643	394	3	LAMB2|WNT7B|WWTR1
GO:0051403_stress-activated MAPK cascade	0.514181	0.018847	2.0639	6.03557	286	18384	394	12	EGFR|RAPGEF1|PER1|PKN1|WNT7B|ZEB2|SH2D3C|MAP4K1|DUSP10|TAOK3|CCM2|MARVELD3
GO:0043299_leukocyte degranulation	0.514181	0.019146	1.74736	11.2692	534	18136	394	19	RHOG|B2M|DOCK2|NCKAP1L|ITGAL|LRMP|PIK3CG|PTPN6|PTPRC|STBD1|GMFG|CORO1A|TMC6|BIN2|TOLLIP|RHOF|SLC44A2|PLEKHO2|CANT1
GO:0090174_organelle membrane fusion	0.514181	0.0192798	2.99112	2.11034	100	18570	394	6	LRMP|TAP1|CORO1A|RAB8B|STX1B|VTI1A
GO:0045010_actin nucleation	0.514181	0.0196207	4.15521	1.03407	49	18621	394	4	WAS|GMFG|CORO1A|EVL
GO:0050853_B cell receptor signaling pathway	0.514181	0.0196997	2.69153	2.72234	129	18541	394	7	RUNX1|ELF1|NCKAP1L|PTPN6|PTPRC|LPXN|KLHL6
GO:0018209_peptidyl-serine modification	0.514181	0.0197729	1.98397	6.79529	322	18348	394	13	EGFR|HCLS1|OSM|PFN2|PKN1|PRKCZ|NCK2|DCLK1|RPS6KA5|SH2D3C|MAP4K1|LMTK2|TNKS1BP1
GO:0033674_positive regulation of kinase activity	0.514181	0.0198412	1.71384	12.0922	573	18097	394	20	EFNA5|EGFR|ERBB2|RAPGEF1|NCKAP1L|MST1R|DDR2|PIK3CG|PKN1|PRKCZ|PTPRC|WNT7B|TNFRSF10A|RAPGEF2|ZEB2|MAP4K1|AKAP13|TAOK3|TRAF7|AGAP2
GO:0002253_activation of immune response	0.514181	0.0200022	1.62866	15.2788	724	17946	394	24	RUNX1|DOCK1|ELF1|RAPGEF1|NCKAP1L|ICAM2|ICAM3|INPP5D|PIK3R1|PSMB8|PTPN6|PTPRC|SEC14L1|UBE2D2|VAV1|WAS|WIPF1|RPS6KA5|LPXN|PUM1|ELMO1|MYO1G|KLHL6|PIK3AP1
GO:0043507_positive regulation of JUN kinase activity	0.514181	0.0200467	3.39164	1.56165	74	18596	394	5	PKN1|WNT7B|ZEB2|MAP4K1|TAOK3
GO:0070373_negative regulation of ERK1 and ERK2 cascade	0.514181	0.0200467	3.39164	1.56165	74	18596	394	5	RAPGEF1|PTPRC|RGS14|DUSP10|ERRFI1
GO:0050776_regulation of immune response	0.514181	0.0200762	1.50229	23.5303	1115	17555	394	34	B2M|RUNX1|DOCK1|ELF1|RAPGEF1|NCKAP1L|ICAM2|ICAM3|INPP5D|ITGA4|ITGAL|ITGB7|JAK3|PIK3R1|PKN1|PRKCZ|PSMB8|PTPN6|PTPRC|RARA|SEC14L1|UBE2D2|VAV1|WAS|WIPF1|RPS6KA5|LPXN|PUM1|ELMO1|DUSP10|MYO1G|LOXL3|KLHL6|PIK3AP1
GO:0051240_positive regulation of multicellular organismal process	0.514181	0.0203388	1.3953	38.2182	1811	16859	394	51	B2M|RUNX1|DOCK1|EFNA5|EGFR|EPHA1|EVI2B|GCNT2|RAPGEF1|HCLS1|NCKAP1L|FOXA1|INPP5D|IRF5|KDR|LTBP3|MBP|DDR2|OSM|PIK3R1|PRKCZ|PTPRC|RARA|SEC14L1|SOX11|SPN|TFAP2A|WNT7B|ADAM12|RAPGEF2|PUM1|ZEB2|RGS14|DUSP10|CLSTN1|SHANK2|FLRT2|WWTR1|PPP1R16B|EEF2K|TRPV2|RAB8B|BCAS3|PARD3|DMRTA2|ELL3|SHANK3|STX1B|CCDC88B|MIR142|MIR200C
GO:0050671_positive regulation of lymphocyte proliferation	0.514181	0.0204576	2.6695	2.74344	130	18540	394	7	NCKAP1L|JAK3|PTPRC|NCK2|CORO1A|RASAL3|CCDC88B
GO:0001773_myeloid dendritic cell activation	0.514181	0.020674	5.60133	0.590894	28	18642	394	3	DOCK2|SPI1|BATF
GO:0006972_hyperosmotic response	0.514181	0.020674	5.60133	0.590894	28	18642	394	3	PKN1|ERRFI1|RCSD1
GO:0045577_regulation of B cell differentiation	0.514181	0.020674	5.60133	0.590894	28	18642	394	3	NCKAP1L|INPP5D|PTPN6
GO:0050858_negative regulation of antigen receptor-mediated signaling pathway	0.514181	0.020674	5.60133	0.590894	28	18642	394	3	ELF1|PTPN6|LPXN
GO:0071345_cellular response to cytokine stimulus	0.514181	0.02079	1.49787	23.5936	1118	17552	394	34	B2M|RUNX1|DOK1|ELF1|CXCR3|RAPGEF1|HCLS1|INPP5D|IRF5|IRF6|ITGA4|JAK3|JARID2|KRT8|LIFR|MST1R|OSM|PIK3R1|PSMB8|PTPN6|PTPN7|PTPRC|SELPLG|SPI1|VAV1|WAS|PXDN|RPS6KA5|BATF|CORO1A|LRCH1|CLIP3|EVL|TOLLIP
GO:0002274_myeloid leukocyte activation	0.514181	0.0208727	1.6592	13.7383	651	18019	394	22	RHOG|RHOH|B2M|DOCK2|NCKAP1L|ITGAL|LRMP|PIK3CG|PTPN6|PTPRC|SPI1|STBD1|GMFG|BATF|TMC6|BIN2|TOLLIP|RHOF|SLC44A2|PLEKHO2|CANT1|MIR142
GO:0032873_negative regulation of stress-activated MAPK cascade	0.514181	0.020982	4.06466	1.05517	50	18620	394	4	PER1|DUSP10|TAOK3|MARVELD3
GO:0070303_negative regulation of stress-activated protein kinase signaling cascade	0.514181	0.020982	4.06466	1.05517	50	18620	394	4	PER1|DUSP10|TAOK3|MARVELD3
GO:0035335_peptidyl-tyrosine dephosphorylation	0.514181	0.0210383	2.92848	2.15254	102	18568	394	6	PTPN6|PTPN7|PTPRC|PTPRE|PTPRF|DUSP10
GO:0000732_strand displacement	0.514181	0.0211034	Inf	0.0211034	1	18669	394	1	RTEL1
GO:0001173_DNA-templated transcriptional start site selection	0.514181	0.0211034	Inf	0.0211034	1	18669	394	1	GTF2B
GO:0001174_transcriptional start site selection at RNA polymerase II promoter	0.514181	0.0211034	Inf	0.0211034	1	18669	394	1	GTF2B
GO:0002299_alpha-beta intraepithelial T cell differentiation	0.514181	0.0211034	Inf	0.0211034	1	18669	394	1	GPR18
GO:0002300_CD8-positive, alpha-beta intraepithelial T cell differentiation	0.514181	0.0211034	Inf	0.0211034	1	18669	394	1	GPR18
GO:0002481_antigen processing and presentation of exogenous protein antigen via MHC class Ib, TAP-dependent	0.514181	0.0211034	Inf	0.0211034	1	18669	394	1	B2M
GO:0003409_optic cup structural organization	0.514181	0.0211034	Inf	0.0211034	1	18669	394	1	TFAP2A
GO:0006049_UDP-N-acetylglucosamine catabolic process	0.514181	0.0211034	Inf	0.0211034	1	18669	394	1	MGAT1
GO:0009956_radial pattern formation	0.514181	0.0211034	Inf	0.0211034	1	18669	394	1	NR2F2
GO:0010070_zygote asymmetric cell division	0.514181	0.0211034	Inf	0.0211034	1	18669	394	1	RGS14
GO:0010967_regulation of polyamine biosynthetic process	0.514181	0.0211034	Inf	0.0211034	1	18669	394	1	PAOX
GO:0016332_establishment or maintenance of polarity of embryonic epithelium	0.514181	0.0211034	Inf	0.0211034	1	18669	394	1	WNT7B
GO:0031129_inductive cell-cell signaling	0.514181	0.0211034	Inf	0.0211034	1	18669	394	1	SALL1
GO:0035623_renal glucose absorption	0.514181	0.0211034	Inf	0.0211034	1	18669	394	1	HNF1A
GO:0036114_medium-chain fatty-acyl-CoA catabolic process	0.514181	0.0211034	Inf	0.0211034	1	18669	394	1	ACOT7
GO:0036116_long-chain fatty-acyl-CoA catabolic process	0.514181	0.0211034	Inf	0.0211034	1	18669	394	1	ACOT7
GO:0042669_regulation of inner ear auditory receptor cell fate specification	0.514181	0.0211034	Inf	0.0211034	1	18669	394	1	ESRP1
GO:0043990_histone H2A-S1 phosphorylation	0.514181	0.0211034	Inf	0.0211034	1	18669	394	1	RPS6KA5
GO:0044027_hypermethylation of CpG island	0.514181	0.0211034	Inf	0.0211034	1	18669	394	1	SPI1
GO:0045219_regulation of FasL biosynthetic process	0.514181	0.0211034	Inf	0.0211034	1	18669	394	1	JAK3
GO:0045221_negative regulation of FasL biosynthetic process	0.514181	0.0211034	Inf	0.0211034	1	18669	394	1	JAK3
GO:0045660_positive regulation of neutrophil differentiation	0.514181	0.0211034	Inf	0.0211034	1	18669	394	1	EVI2B
GO:0046203_spermidine catabolic process	0.514181	0.0211034	Inf	0.0211034	1	18669	394	1	PAOX
GO:0060010_Sertoli cell fate commitment	0.514181	0.0211034	Inf	0.0211034	1	18669	394	1	RARA
GO:0060989_lipid tube assembly involved in organelle fusion	0.514181	0.0211034	Inf	0.0211034	1	18669	394	1	PCDHGA3
GO:0061034_olfactory bulb mitral cell layer development	0.514181	0.0211034	Inf	0.0211034	1	18669	394	1	SALL1
GO:0061144_alveolar secondary septum development	0.514181	0.0211034	Inf	0.0211034	1	18669	394	1	FOXA1
GO:0061534_gamma-aminobutyric acid secretion, neurotransmission	0.514181	0.0211034	Inf	0.0211034	1	18669	394	1	NF1
GO:0071454_cellular response to anoxia	0.514181	0.0211034	Inf	0.0211034	1	18669	394	1	EEF2K
GO:0071976_cell gliding	0.514181	0.0211034	Inf	0.0211034	1	18669	394	1	MYO1G
GO:0072060_outer medullary collecting duct development	0.514181	0.0211034	Inf	0.0211034	1	18669	394	1	WNT7B
GO:0072274_metanephric glomerular basement membrane development	0.514181	0.0211034	Inf	0.0211034	1	18669	394	1	LAMB2
GO:0072365_regulation of cellular ketone metabolic process by negative regulation of transcription from RNA polymerase II promoter	0.514181	0.0211034	Inf	0.0211034	1	18669	394	1	NCOR2
GO:0097117_guanylate kinase-associated protein clustering	0.514181	0.0211034	Inf	0.0211034	1	18669	394	1	SHANK3
GO:0120117_T cell meandering migration	0.514181	0.0211034	Inf	0.0211034	1	18669	394	1	MYO1G
GO:1901304_regulation of spermidine biosynthetic process	0.514181	0.0211034	Inf	0.0211034	1	18669	394	1	PAOX
GO:1901307_positive regulation of spermidine biosynthetic process	0.514181	0.0211034	Inf	0.0211034	1	18669	394	1	PAOX
GO:1901350_cell-cell signaling involved in cell-cell junction organization	0.514181	0.0211034	Inf	0.0211034	1	18669	394	1	TJP1
GO:1902612_regulation of anti-Mullerian hormone signaling pathway	0.514181	0.0211034	Inf	0.0211034	1	18669	394	1	DKK3
GO:1902613_negative regulation of anti-Mullerian hormone signaling pathway	0.514181	0.0211034	Inf	0.0211034	1	18669	394	1	DKK3
GO:1902691_respiratory basal cell differentiation	0.514181	0.0211034	Inf	0.0211034	1	18669	394	1	FOXA1
GO:1902748_positive regulation of lens fiber cell differentiation	0.514181	0.0211034	Inf	0.0211034	1	18669	394	1	ZEB2
GO:1904050_positive regulation of spontaneous neurotransmitter secretion	0.514181	0.0211034	Inf	0.0211034	1	18669	394	1	STX1B
GO:1904535_positive regulation of telomeric loop disassembly	0.514181	0.0211034	Inf	0.0211034	1	18669	394	1	RTEL1
GO:1904550_response to arachidonic acid	0.514181	0.0211034	Inf	0.0211034	1	18669	394	1	PPP5C
GO:1904977_lymphatic endothelial cell migration	0.514181	0.0211034	Inf	0.0211034	1	18669	394	1	LGALS8
GO:1905042_negative regulation of epithelium regeneration	0.514181	0.0211034	Inf	0.0211034	1	18669	394	1	DUSP10
GO:1905302_negative regulation of macropinocytosis	0.514181	0.0211034	Inf	0.0211034	1	18669	394	1	STX1B
GO:1905590_fibronectin fibril organization	0.514181	0.0211034	Inf	0.0211034	1	18669	394	1	LOXL3
GO:1990114_RNA polymerase II core complex assembly	0.514181	0.0211034	Inf	0.0211034	1	18669	394	1	GTF2B
GO:1990771_clathrin-dependent extracellular exosome endocytosis	0.514181	0.0211034	Inf	0.0211034	1	18669	394	1	ITGA4
GO:0044089_positive regulation of cellular component biogenesis	0.515843	0.0212117	1.72665	11.3958	540	18130	394	19	EFNA5|EPHA1|GTF2B|NCKAP1L|KDR|PFN2|HNF1A|WAS|NCK2|GMFG|ARHGEF10|CORO1A|CLSTN1|FLRT2|EEF2K|EVL|BCAS3|BAIAP2L2|ESPN
GO:0032946_positive regulation of mononuclear cell proliferation	0.515843	0.0212356	2.64783	2.76454	131	18539	394	7	NCKAP1L|JAK3|PTPRC|NCK2|CORO1A|RASAL3|CCDC88B
GO:0090130_tissue migration	0.515843	0.021267	1.90919	7.59721	360	18310	394	14	DOCK1|KDR|LGALS8|TACSTD2|NF1|PFN2|PKN1|NR2F2|ZEB2|DUSP10|EVL|BCAS3|EPPK1|MARVELD3
GO:0000185_activation of MAPKKK activity	0.516856	0.0215412	10.3554	0.232137	11	18659	394	2	MAP4K1|TRAF7
GO:0002923_regulation of humoral immune response mediated by circulating immunoglobulin	0.516856	0.0215412	10.3554	0.232137	11	18659	394	2	PTPN6|PTPRC
GO:0033632_regulation of cell-cell adhesion mediated by integrin	0.516856	0.0215412	10.3554	0.232137	11	18659	394	2	PODXL|FERMT3
GO:0045060_negative thymic T cell selection	0.516856	0.0215412	10.3554	0.232137	11	18659	394	2	DOCK2|PTPRC
GO:0045628_regulation of T-helper 2 cell differentiation	0.516856	0.0215412	10.3554	0.232137	11	18659	394	2	PRKCZ|RARA
GO:0072070_loop of Henle development	0.516856	0.0215412	10.3554	0.232137	11	18659	394	2	WNT7B|IRX2
GO:0072310_glomerular epithelial cell development	0.516856	0.0215412	10.3554	0.232137	11	18659	394	2	LAMB2|PODXL
GO:0051962_positive regulation of nervous system development	0.516856	0.021572	1.72325	11.4169	541	18129	394	19	EFNA5|RAPGEF1|FOXA1|RARA|SOX11|RAPGEF2|ZEB2|RGS14|CLSTN1|SHANK2|FLRT2|EEF2K|TRPV2|PARD3|DMRTA2|ELL3|SHANK3|MIR142|MIR200C
GO:0040013_negative regulation of locomotion	0.516856	0.0215954	1.85891	8.35694	396	18274	394	15	ARHGDIB|EPHA1|GPR18|TACSTD2|NF1|PFN2|NR2F2|WAS|SPINT2|DUSP10|LRCH1|EVL|EPPK1|FRMD5|MARVELD3
GO:0072175_epithelial tube formation	0.526574	0.0220339	2.6265	2.78565	132	18538	394	7	PODXL|RARA|SKI|SOX11|ZEB2|SPINT2|IRX2
GO:0010604_positive regulation of macromolecule metabolic process	0.530418	0.0222274	1.29612	71.034	3366	15304	394	87	RHOG|RUNX1|EFNA5|EGFR|ELF1|ELF3|ERBB2|ETV6|FOXE1|GCNT2|RAPGEF1|GTF2B|HCLS1|NCKAP1L|FOXA1|HOXA3|HOXA4|HOXC10|HOXC13|HOXD8|IRF5|IRF6|JARID2|KDR|LMO7|EPCAM|MBP|MST1R|DDR2|OSM|PER1|PFN2|PIK3CG|PIK3R1|PKN1|PRKCZ|PTGFR|PTPRC|RARA|RPS6KA1|SALL1|SKI|SOX11|SPI1|SPN|TACC1|HNF1A|TEAD1|TEAD3|TFAP2A|NR2F2|WAS|WNT7B|BRPF1|NCK2|TNFRSF10A|RPS6KA5|NCOR2|RAPGEF2|PUM1|ZEB2|SH2D3C|IKZF1|TADA3|BATF|GMEB1|MAP4K1|PKP3|…
GO:0021545_cranial nerve development	0.532966	0.0223999	3.97796	1.07627	51	18619	394	4	HOXA3|RPL24|SALL1|TFAP2A
GO:0051496_positive regulation of stress fiber assembly	0.532966	0.0223999	3.97796	1.07627	51	18619	394	4	EPHA1|PFN2|ARHGEF10|EVL
GO:0032232_negative regulation of actin filament bundle assembly	0.534782	0.0227069	5.3856	0.611998	29	18641	394	3	TACSTD2|WAS|SHANK3
GO:0048730_epidermis morphogenesis	0.534782	0.0227069	5.3856	0.611998	29	18641	394	3	FOXE1|INTU|FOXQ1
GO:0050855_regulation of B cell receptor signaling pathway	0.534782	0.0227069	5.3856	0.611998	29	18641	394	3	RUNX1|ELF1|LPXN
GO:0060441_epithelial tube branching involved in lung morphogenesis	0.534782	0.0227069	5.3856	0.611998	29	18641	394	3	FOXA1|ESRP2|LAMA1
GO:0061099_negative regulation of protein tyrosine kinase activity	0.534782	0.0227069	5.3856	0.611998	29	18641	394	3	PTPRC|CBLC|ERRFI1
GO:0120033_negative regulation of plasma membrane bounded cell projection assembly	0.534782	0.0227069	5.3856	0.611998	29	18641	394	3	TACSTD2|PFN2|EVL
GO:2000515_negative regulation of CD4-positive, alpha-beta T cell activation	0.534782	0.0227069	5.3856	0.611998	29	18641	394	3	RUNX1|JAK3|LOXL3
GO:0032355_response to estradiol	0.557182	0.0236923	2.58485	2.82785	134	18536	394	7	NQO1|EGFR|FOXA1|PTGFR|RARA|NR2F2|NCOR2
GO:0033138_positive regulation of peptidyl-serine phosphorylation	0.559851	0.0238747	2.83927	2.21585	105	18565	394	6	EGFR|HCLS1|OSM|PFN2|SH2D3C|TNKS1BP1
GO:0031529_ruffle organization	0.559851	0.0238748	3.89487	1.09738	52	18618	394	4	RHOG|TACSTD2|PFN2|EVL
GO:0034097_response to cytokine	0.561082	0.0239619	1.46354	25.5562	1211	17459	394	36	B2M|RUNX1|DOK1|ELF1|CXCR3|RAPGEF1|HCLS1|INPP5D|IRF5|IRF6|ITGA4|JAK3|JARID2|KRT8|LIFR|MST1R|OSM|PIK3R1|PSMB8|PTPN6|PTPN7|PTPRC|RARA|SELPLG|SPI1|VAV1|WAS|PXDN|RPS6KA5|BATF|CORO1A|LRCH1|CLIP3|EVL|TOLLIP|MIR142
GO:0050680_negative regulation of epithelial cell proliferation	0.562589	0.0240777	2.39187	3.48206	165	18505	394	8	B2M|SFN|NF1|NR2F2|DUSP10|INTU|EPPK1|MARVELD3
GO:0009893_positive regulation of metabolic process	0.562589	0.0240956	1.28211	76.8585	3642	15028	394	93	RHOG|RUNX1|EFNA5|EGFR|ELF1|ELF3|ERBB2|ETV6|FOXE1|GCNT2|RAPGEF1|GTF2B|GUCA2A|HCLS1|NCKAP1L|FOXA1|HOXA3|HOXA4|HOXC10|HOXC13|HOXD8|IRF5|IRF6|JARID2|KDR|LMO7|EPCAM|MBP|MST1R|DDR2|OSM|PER1|PFN2|PIK3CG|PIK3R1|PKN1|PRKCZ|PTGFR|PTPRC|RARA|RPS6KA1|SALL1|SKI|SOX11|SPI1|SPN|TACC1|HNF1A|TEAD1|TEAD3|TFAP2A|NR2F2|WAS|WNT7B|ZNF205|BRPF1|NCK2|TNFRSF10A|RPS6KA5|NCOR2|RAPGEF2|PUM1|ZEB2|SH2D3C|IKZF1|TADA3|BATF|GMEB…
GO:0031323_regulation of cellular metabolic process	0.568024	0.0243634	1.23752	133.057	6305	12365	394	152	RHOG|RHOH|BNC1|RUNX1|CLTC|NQO1|EFNA5|EGFR|ELF1|ELF3|EPHA1|ERBB2|ETV6|EFEMP1|FOXE1|GCNT2|GNAQ|SFN|RAPGEF1|GTF2B|GUCA2A|HCLS1|NCKAP1L|FOXA1|HOXA3|HOXA4|HOXC10|HOXC13|HOXD8|HOXD11|INPP5D|IRF5|IRF6|JAK3|JARID2|KDR|LMO7|EPCAM|MBP|AFF1|MST1R|NF1|DDR2|ODC1|OSM|PER1|PFN2|SERPINB5|PIK3CG|PIK3R1|PPP5C|PKN1|PRKCZ|PSMB8|PTPN6|PTPRC|RARA|RPS6KA1|SALL1|SKI|SOX11|SPI1|SPN|TACC1|HNF1A|TEAD1|TEAD3|TFAP2A|NR2F2|WA…
GO:0048598_embryonic morphogenesis	0.5693	0.0244759	1.67325	12.3666	586	18084	394	20	COL4A2|EFEMP1|FOXE1|HOXA3|HOXA4|HOXC10|ITGA4|LAMA3|MBP|RARA|SALL1|SKI|SOX11|TFAP2A|WNT7B|ZEB2|SPINT2|INTU|IRX2|MIR200C
GO:0033143_regulation of intracellular steroid hormone receptor signaling pathway	0.5693	0.0245585	3.20509	1.64606	78	18592	394	5	RUNX1|FOXA1|PER1|PPP5C|NCOR2
GO:0043407_negative regulation of MAP kinase activity	0.5693	0.0245585	3.20509	1.64606	78	18592	394	5	NF1|PTPN6|RGS14|DUSP10|CBLC
GO:0061333_renal tubule morphogenesis	0.5693	0.0245585	3.20509	1.64606	78	18592	394	5	COL4A1|HOXD11|TACSTD2|SALL1|IRX2
GO:0043372_positive regulation of CD4-positive, alpha-beta T cell differentiation	0.57266	0.0248446	5.18585	0.633101	30	18640	394	3	NCKAP1L|PRKCZ|RARA
GO:0048147_negative regulation of fibroblast proliferation	0.57266	0.0248446	5.18585	0.633101	30	18640	394	3	NF1|SKI|PARP10
GO:0050690_regulation of defense response to virus by virus	0.57266	0.0248446	5.18585	0.633101	30	18640	394	3	B2M|DOCK2|ELMO1
GO:0061037_negative regulation of cartilage development	0.57266	0.0248446	5.18585	0.633101	30	18640	394	3	EFEMP1|LTBP3|RARA
GO:0032870_cellular response to hormone stimulus	0.573624	0.0249217	1.60912	14.7935	701	17969	394	23	RUNX1|EFNA5|EGFR|GNAQ|FOXA1|JAK3|PER1|PIK3R1|PPAT|PPP5C|PRKCZ|PTGFR|PTPRE|RARA|NR2F2|NCOR2|TADA3|AKAP13|EEF2K|RAB8B|ERRFI1|NPFFR1|LPIN3
GO:0021879_forebrain neuron differentiation	0.575354	0.0254073	3.81518	1.11848	53	18617	394	4	B2M|SALL1|RAPGEF2|SHANK3
GO:0071320_cellular response to cAMP	0.575354	0.0254073	3.81518	1.11848	53	18617	394	4	RAPGEF1|PIK3CG|RAPGEF2|EEF2K
GO:1901185_negative regulation of ERBB signaling pathway	0.575354	0.0254073	3.81518	1.11848	53	18617	394	4	EGFR|ERBB2|CBLC|ERRFI1
GO:0036005_response to macrophage colony-stimulating factor	0.575354	0.0254933	9.31939	0.25324	12	18658	394	2	DOK1|MST1R
GO:0036006_cellular response to macrophage colony-stimulating factor stimulus	0.575354	0.0254933	9.31939	0.25324	12	18658	394	2	DOK1|MST1R
GO:0043383_negative T cell selection	0.575354	0.0254933	9.31939	0.25324	12	18658	394	2	DOCK2|PTPRC
GO:0045579_positive regulation of B cell differentiation	0.575354	0.0254933	9.31939	0.25324	12	18658	394	2	NCKAP1L|INPP5D
GO:0060081_membrane hyperpolarization	0.575354	0.0254933	9.31939	0.25324	12	18658	394	2	PRKCZ|KCTD7
GO:0060368_regulation of Fc receptor mediated stimulatory signaling pathway	0.575354	0.0254933	9.31939	0.25324	12	18658	394	2	RAPGEF1|PTPRC
GO:0060900_embryonic camera-type eye formation	0.575354	0.0254933	9.31939	0.25324	12	18658	394	2	SOX11|TFAP2A
GO:0072540_T-helper 17 cell lineage commitment	0.575354	0.0254933	9.31939	0.25324	12	18658	394	2	BATF|LOXL3
GO:0072578_neurotransmitter-gated ion channel clustering	0.575354	0.0254933	9.31939	0.25324	12	18658	394	2	GLRB|SHANK3
GO:0097284_hepatocyte apoptotic process	0.575354	0.0254933	9.31939	0.25324	12	18658	394	2	KRT8|PIK3CG
GO:1900376_regulation of secondary metabolite biosynthetic process	0.575354	0.0254933	9.31939	0.25324	12	18658	394	2	RAPGEF2|ZEB2
GO:0043009_chordate embryonic development	0.579411	0.0257485	1.64163	13.2318	627	18043	394	21	EGFR|ELF3|FOXA1|HOXA3|HOXA4|ITPK1|KRT8|KRT19|MFNG|MGAT1|NF1|RARA|SKI|SOX11|TFAP2A|NR2F2|WNT7B|ZEB2|SPINT2|INTU|CCM2
GO:0042981_regulation of apoptotic process	0.579411	0.0257772	1.39927	33.4911	1587	17083	394	45	NQO1|EGFR|EVI2B|SFN|HCLS1|NCKAP1L|FOXA1|INPP5D|IRF5|ITGA4|JAK3|KDR|EPCAM|NF1|PIK3CG|PIK3R1|PRKCZ|PTGFR|PTPRC|RARA|RPS6KA1|RTKN|TFAP2A|VAV1|ZNF205|NCK2|TNFRSF10A|RAPGEF2|CFDP1|MERTK|CHL1|CORO1A|AKAP13|TNFAIP8|CLIP3|ARHGEF16|EEF2K|ZMAT3|WNK3|TNFAIP8L2|ELL3|TRAF7|FOXQ1|AGAP2|TMC8
GO:0021675_nerve development	0.579411	0.0257802	3.16161	1.66717	79	18591	394	5	HOXA3|ITGA4|RPL24|SALL1|TFAP2A
GO:0031644_regulation of neurological system process	0.591132	0.0263381	2.52479	2.89116	137	18533	394	7	PRKCZ|SH3GL1|SHANK2|PARD3|TMEM108|SHANK3|STX1B
GO:0050806_positive regulation of synaptic transmission	0.592772	0.0264477	2.34663	3.54537	168	18502	394	8	EGFR|NF1|PRKCZ|RGS14|CLSTN1|SHANK2|SHANK3|STX1B
GO:0016358_dendrite development	0.595361	0.0266203	2.10821	4.91709	233	18437	394	10	MATN2|NCK2|DCLK1|RAPGEF2|SHANK2|EEF2K|DCDC2|RAB17|SHANK3|PHACTR1
GO:0050767_regulation of neurogenesis	0.595361	0.0266366	1.55151	17.347	822	17848	394	26	B2M|EFNA5|RAPGEF1|FOXA1|NF1|PTPRF|RARA|SKI|SOX11|RAPGEF2|ZEB2|RGS14|DUSP10|SHANK2|FLRT2|EEF2K|TRPV2|ESRP1|DMRTA2|RAB17|ELL3|SHANK3|STX1B|PHACTR1|MIR142|MIR200C
GO:0071363_cellular response to growth factor stimulus	0.597147	0.0267533	1.59688	14.899	706	17964	394	23	COL4A2|EGFR|ERBB2|GCNT2|RAPGEF1|KDR|LTBP3|PRKCZ|SKI|SOX11|RAPGEF2|SPINT2|CORO1A|FLRT2|DKK3|EEF2K|ERRFI1|ESRP1|PARD3|TMEM108|ESRP2|SNX25|LEMD2
GO:0030199_collagen fibril organization	0.600947	0.0269976	3.73867	1.13958	54	18616	394	4	NF1|DDR2|PXDN|LOXL3
GO:0061005_cell differentiation involved in kidney development	0.600947	0.0269976	3.73867	1.13958	54	18616	394	4	LAMB2|PODXL|SALL1|WWTR1
GO:0097106_postsynaptic density organization	0.601582	0.0270869	5.00037	0.654205	31	18639	394	3	SHANK2|TMEM108|SHANK3
GO:0080090_regulation of primary metabolic process	0.601582	0.0271003	1.23224	131.537	6233	12437	394	150	RHOG|RHOH|BNC1|RUNX1|CLTC|NQO1|EFNA5|EGFR|ELF1|ELF3|EPHA1|ERBB2|ETV6|EFEMP1|FOXE1|GCNT2|GNAQ|SFN|RAPGEF1|GTF2B|GUCA2A|HCLS1|NCKAP1L|FOXA1|HOXA3|HOXA4|HOXC10|HOXC13|HOXD8|HOXD11|INPP5D|IRF5|IRF6|JAK3|JARID2|KDR|LMO7|EPCAM|MBP|AFF1|MST1R|NF1|DDR2|ODC1|OSM|PER1|PFN2|SERPINB5|PIK3CG|PIK3R1|PPP5C|PKN1|PRKCZ|PSMB8|PTPN6|PTPRC|RARA|RPS6KA1|SALL1|SKI|SOX11|SPI1|SPN|TACC1|HNF1A|TEAD1|TEAD3|TFAP2A|NR2F2|WA…
GO:0060560_developmental growth involved in morphogenesis	0.620927	0.02801	2.08924	4.95929	235	18435	394	10	EFNA5|ITGA4|LAMB2|PRKCZ|SALL1|WNT7B|DCLK1|ZEB2|TRPV2|TMEM108
GO:0033135_regulation of peptidyl-serine phosphorylation	0.623652	0.0282098	2.48626	2.93337	139	18531	394	7	EGFR|HCLS1|OSM|PFN2|NCK2|SH2D3C|TNKS1BP1
GO:0070665_positive regulation of leukocyte proliferation	0.623652	0.0282098	2.48626	2.93337	139	18531	394	7	NCKAP1L|JAK3|PTPRC|NCK2|CORO1A|RASAL3|CCDC88B
GO:0060326_cell chemotaxis	0.630132	0.0285418	1.93473	6.41543	304	18366	394	12	RHOG|CXCR3|GPR18|NCKAP1L|KDR|PIK3CG|VAV1|CORO1A|ARHGEF16|BIN2|PARVA|MTUS1
GO:0045620_negative regulation of lymphocyte differentiation	0.63158	0.0286463	3.66516	1.16069	55	18615	394	4	RUNX1|ERBB2|JAK3|LOXL3
GO:0016049_cell growth	0.631828	0.0286964	1.71961	10.214	484	18186	394	17	EFNA5|EGFR|ERBB2|SFN|ITGA4|LAMB2|PRKCZ|RPS6KA1|TNK1|DCLK1|ZEB2|AKAP13|CLSTN1|SH3BP4|TRPV2|TMEM108|TMC8
GO:0045165_cell fate commitment	0.634184	0.0288425	1.99791	5.69791	270	18400	394	11	FOXA1|HOXC10|RARA|SPN|TEAD3|NR2F2|WNT7B|BATF|ESRP1|DMRTA2|LOXL3
GO:0006464_cellular protein modification process	0.635756	0.0289924	1.25729	87.79	4160	14510	394	104	EFNA5|EGFR|EPHA1|ERBB2|EFEMP1|GCNT2|GNAQ|SFN|RAPGEF1|GTF2B|HCLS1|NCKAP1L|JAK3|JARID2|KDR|LAMB2|LIMK2|LMO7|MBP|MFNG|MGAT1|MST1R|NF1|DDR2|OSM|PER1|PFN2|PHKG1|PIK3CG|PIK3R1|PPP5C|PKN1|PRKCZ|PSMB8|PTPN6|PTPN7|PTPRC|PTPRE|PTPRF|RARA|RPS6KA1|ST3GAL3|SKI|SPI1|NR2F2|UBA7|UBE2D2|WNT7B|BRPF1|NCK2|TNK1|TNFRSF10A|DCLK1|RPS6KA5|NPEPPS|GMFG|RAPGEF2|ZEB2|SH2D3C|MERTK|TADA3|RGS14|MAP4K1|AKAP13|DUSP10|RASA3|LMTK2…
GO:0036211_protein modification process	0.635756	0.0289924	1.25729	87.79	4160	14510	394	104	EFNA5|EGFR|EPHA1|ERBB2|EFEMP1|GCNT2|GNAQ|SFN|RAPGEF1|GTF2B|HCLS1|NCKAP1L|JAK3|JARID2|KDR|LAMB2|LIMK2|LMO7|MBP|MFNG|MGAT1|MST1R|NF1|DDR2|OSM|PER1|PFN2|PHKG1|PIK3CG|PIK3R1|PPP5C|PKN1|PRKCZ|PSMB8|PTPN6|PTPN7|PTPRC|PTPRE|PTPRF|RARA|RPS6KA1|ST3GAL3|SKI|SPI1|NR2F2|UBA7|UBE2D2|WNT7B|BRPF1|NCK2|TNK1|TNFRSF10A|DCLK1|RPS6KA5|NPEPPS|GMFG|RAPGEF2|ZEB2|SH2D3C|MERTK|TADA3|RGS14|MAP4K1|AKAP13|DUSP10|RASA3|LMTK2…
GO:0060078_regulation of postsynaptic membrane potential	0.638276	0.0291786	2.46743	2.95447	140	18530	394	7	GLRB|PRKCZ|SH3GL1|SHANK2|TMEM108|SHANK3|STX1B
GO:0043312_neutrophil degranulation	0.638276	0.029186	1.71584	10.2351	485	18185	394	17	RHOG|B2M|DOCK2|NCKAP1L|ITGAL|LRMP|PTPN6|PTPRC|STBD1|GMFG|TMC6|BIN2|TOLLIP|RHOF|SLC44A2|PLEKHO2|CANT1
GO:0038128_ERBB2 signaling pathway	0.639484	0.0294336	4.82767	0.675308	32	18638	394	3	EGFR|ERBB2|PIK3R1
GO:0051968_positive regulation of synaptic transmission, glutamatergic	0.639484	0.0294336	4.82767	0.675308	32	18638	394	3	EGFR|SHANK2|SHANK3
GO:0032872_regulation of stress-activated MAPK cascade	0.639484	0.0294506	2.0706	5.0015	237	18433	394	10	EGFR|RAPGEF1|PER1|PKN1|WNT7B|ZEB2|MAP4K1|DUSP10|TAOK3|MARVELD3
GO:0002679_respiratory burst involved in defense response	0.639484	0.0297141	8.47171	0.274344	13	18657	394	2	PIK3CG|DUSP10
GO:0006596_polyamine biosynthetic process	0.639484	0.0297141	8.47171	0.274344	13	18657	394	2	ODC1|PAOX
GO:0015812_gamma-aminobutyric acid transport	0.639484	0.0297141	8.47171	0.274344	13	18657	394	2	NF1|SLC6A11
GO:0031953_negative regulation of protein autophosphorylation	0.639484	0.0297141	8.47171	0.274344	13	18657	394	2	PTPRC|ERRFI1
GO:0032754_positive regulation of interleukin-5 production	0.639484	0.0297141	8.47171	0.274344	13	18657	394	2	PRKCZ|RARA
GO:0045059_positive thymic T cell selection	0.639484	0.0297141	8.47171	0.274344	13	18657	394	2	DOCK2|PTPRC
GO:0048715_negative regulation of oligodendrocyte differentiation	0.639484	0.0297141	8.47171	0.274344	13	18657	394	2	NF1|DUSP10
GO:0070831_basement membrane assembly	0.639484	0.0297141	8.47171	0.274344	13	18657	394	2	LAMB2|PXDN
GO:1900025_negative regulation of substrate adhesion-dependent cell spreading	0.639484	0.0297141	8.47171	0.274344	13	18657	394	2	EFNA5|TACSTD2
GO:0021543_pallium development	0.641639	0.0298538	2.28889	3.62978	172	18498	394	8	EGFR|NF1|RARA|TACC1|ZEB2|DMRTA2|TMEM108|PHACTR1
GO:0035305_negative regulation of dephosphorylation	0.650177	0.0302911	2.67614	2.34247	111	18559	394	6	NCKAP1L|LMTK2|PPP1R16B|LMTK3|WDR81|PHACTR1
GO:0002283_neutrophil activation involved in immune response	0.65791	0.0306919	1.70462	10.2984	488	18182	394	17	RHOG|B2M|DOCK2|NCKAP1L|ITGAL|LRMP|PTPN6|PTPRC|STBD1|GMFG|TMC6|BIN2|TOLLIP|RHOF|SLC44A2|PLEKHO2|CANT1
GO:0010469_regulation of signaling receptor activity	0.658293	0.0307503	2.27489	3.65088	173	18497	394	8	GRIA2|NCK2|SHANK2|CBLC|LDOC1|DKK3|ERRFI1|SHANK3
GO:0070302_regulation of stress-activated protein kinase signaling cascade	0.661546	0.0309431	2.05229	5.04371	239	18431	394	10	EGFR|RAPGEF1|PER1|PKN1|WNT7B|ZEB2|MAP4K1|DUSP10|TAOK3|MARVELD3
GO:0006970_response to osmotic stress	0.662141	0.0310525	2.99881	1.75158	83	18587	394	5	EGFR|PKN1|ERRFI1|MARVELD3|RCSD1
GO:0048145_regulation of fibroblast proliferation	0.662141	0.0310525	2.99881	1.75158	83	18587	394	5	EGFR|NF1|DDR2|SKI|PARP10
GO:0060284_regulation of cell development	0.662211	0.0310966	1.49205	20.1115	953	17717	394	29	B2M|DOCK1|EFNA5|RAPGEF1|FOXA1|TACSTD2|NF1|PTPRF|RARA|SKI|SOX11|RAPGEF2|ZEB2|RGS14|AKAP13|DUSP10|SHANK2|FLRT2|EEF2K|TRPV2|ESRP1|DMRTA2|RAB17|ELL3|SHANK3|STX1B|PHACTR1|MIR142|MIR200C
GO:0034332_adherens junction organization	0.662317	0.0311832	2.43061	2.99668	142	18528	394	7	CDH7|CDH11|EFNA5|KDR|KIFC3|RAB8B|BCAS3
GO:1902904_negative regulation of supramolecular fiber organization	0.662317	0.0311832	2.43061	2.99668	142	18528	394	7	TACSTD2|PFN2|WAS|GMFG|CORO1A|CLIP3|SHANK3
GO:0006915_apoptotic process	0.669553	0.0315652	1.34203	41.9535	1988	16682	394	54	NQO1|DOCK1|EGFR|ETV6|EVI2B|SFN|CXCR3|HCLS1|NCKAP1L|FOXA1|INPP5D|IRF5|ITGA4|JAK3|KDR|KRT8|EPCAM|NF1|PIK3CG|PIK3R1|PKN1|PRKCZ|PTGFR|PTPN6|PTPRC|RARA|RPS6KA1|RTKN|SPI1|TFAP2A|VAV1|ZNF205|NCK2|TNFRSF10A|RAPGEF2|ELMO1|CFDP1|MERTK|CHL1|CORO1A|AKAP13|TNFAIP8|CLIP3|ARHGEF16|EEF2K|UACA|ZMAT3|WNK3|TNFAIP8L2|ELL3|TRAF7|FOXQ1|AGAP2|TMC8
GO:0010837_regulation of keratinocyte proliferation	0.672802	0.0318842	4.6665	0.696411	33	18637	394	3	SFN|INTU|EPPK1
GO:0046633_alpha-beta T cell proliferation	0.672802	0.0318842	4.6665	0.696411	33	18637	394	3	DOCK2|PTPRC|RASAL3
GO:0048854_brain morphogenesis	0.672802	0.0318842	4.6665	0.696411	33	18637	394	3	NF1|SHANK2|SHANK3
GO:0099084_postsynaptic specialization organization	0.672802	0.0318842	4.6665	0.696411	33	18637	394	3	SHANK2|TMEM108|SHANK3
GO:0010941_regulation of cell death	0.673174	0.0319433	1.36329	36.6355	1736	16934	394	48	NQO1|EGFR|EVI2B|SFN|HCLS1|NCKAP1L|FOXA1|INPP5D|IRF5|ITGA4|JAK3|KDR|EPCAM|NF1|PIK3CG|PIK3R1|PPP5C|PRKCZ|PTGFR|PTPRC|RARA|RPS6KA1|RTKN|SOX11|TFAP2A|VAV1|ZNF205|NCK2|TNFRSF10A|RAPGEF2|CFDP1|MERTK|CHL1|CORO1A|AKAP13|TNFAIP8|CLIP3|ARHGEF16|EEF2K|ZMAT3|WNK3|TNFAIP8L2|ELL3|TRAF7|FOXQ1|AGAP2|TMC8|MIR200C
GO:1902532_negative regulation of intracellular signal transduction	0.677232	0.0322015	1.64217	11.9445	566	18104	394	19	RHOH|RAPGEF1|NF1|PER1|PTPN6|PTPRC|SEC14L1|TNK1|RGS14|DUSP10|RASA3|CBLC|SH3BP4|TAOK3|ERRFI1|RASAL3|ELL3|MARVELD3|LEMD2
GO:0048813_dendrite morphogenesis	0.677232	0.0322193	2.4126	3.01778	143	18527	394	7	DCLK1|RAPGEF2|SHANK2|EEF2K|DCDC2|SHANK3|PHACTR1
GO:0019221_cytokine-mediated signaling pathway	0.679741	0.0323806	1.53408	16.8405	798	17872	394	25	B2M|RUNX1|DOK1|ELF1|CXCR3|RAPGEF1|INPP5D|IRF5|IRF6|JAK3|KRT8|LIFR|MST1R|OSM|PIK3R1|PSMB8|PTPN6|PTPRC|SPI1|VAV1|PXDN|RPS6KA5|BATF|CLIP3|TOLLIP
GO:0043067_regulation of programmed cell death	0.686015	0.0327217	1.37393	34.0397	1613	17057	394	45	NQO1|EGFR|EVI2B|SFN|HCLS1|NCKAP1L|FOXA1|INPP5D|IRF5|ITGA4|JAK3|KDR|EPCAM|NF1|PIK3CG|PIK3R1|PRKCZ|PTGFR|PTPRC|RARA|RPS6KA1|RTKN|TFAP2A|VAV1|ZNF205|NCK2|TNFRSF10A|RAPGEF2|CFDP1|MERTK|CHL1|CORO1A|AKAP13|TNFAIP8|CLIP3|ARHGEF16|EEF2K|ZMAT3|WNK3|TNFAIP8L2|ELL3|TRAF7|FOXQ1|AGAP2|TMC8
GO:0009792_embryo development ending in birth or egg hatching	0.691335	0.0330181	1.59529	13.5906	644	18026	394	21	EGFR|ELF3|FOXA1|HOXA3|HOXA4|ITPK1|KRT8|KRT19|MFNG|MGAT1|NF1|RARA|SKI|SOX11|TFAP2A|NR2F2|WNT7B|ZEB2|SPINT2|INTU|CCM2
GO:0001771_immunological synapse formation	0.709515	0.0341905	7.76531	0.295447	14	18656	394	2	DOCK2|NCK2
GO:0007175_negative regulation of epidermal growth factor-activated receptor activity	0.709515	0.0341905	7.76531	0.295447	14	18656	394	2	CBLC|ERRFI1
GO:0043455_regulation of secondary metabolic process	0.709515	0.0341905	7.76531	0.295447	14	18656	394	2	RAPGEF2|ZEB2
GO:0071391_cellular response to estrogen stimulus	0.709515	0.0341905	7.76531	0.295447	14	18656	394	2	RARA|BCAS3
GO:1900121_negative regulation of receptor binding	0.709515	0.0341905	7.76531	0.295447	14	18656	394	2	B2M|PTPRF
GO:2001212_regulation of vasculogenesis	0.709515	0.0341905	7.76531	0.295447	14	18656	394	2	KDR|RAPGEF2
GO:1902533_positive regulation of intracellular signal transduction	0.709515	0.0341924	1.45023	22.8339	1082	17588	394	32	RHOG|EGFR|ERBB2|GCNT2|GPR18|RAPGEF1|HCLS1|KDR|MST1R|OSM|PIK3CG|PIK3R1|PPP5C|PKN1|PRKCZ|PTPN6|PTPRC|SOX11|VAV1|WNT7B|NCK2|TNFRSF10A|RAPGEF2|PUM1|ZEB2|MAP4K1|AKAP13|TAOK3|SLC44A2|TRAF7|PIK3AP1|CANT1
GO:0071901_negative regulation of protein serine/threonine kinase activity	0.710977	0.0343601	2.37737	3.05999	145	18525	394	7	SFN|NF1|PTPN6|NR2F2|RGS14|DUSP10|CBLC
GO:0003382_epithelial cell morphogenesis	0.710977	0.0344382	4.51572	0.717515	34	18636	394	3	FAT1|SPINT2|FRMD6
GO:0007435_salivary gland morphogenesis	0.710977	0.0344382	4.51572	0.717515	34	18636	394	3	EGFR|ESRP2|LAMA1
GO:0048048_embryonic eye morphogenesis	0.710977	0.0344382	4.51572	0.717515	34	18636	394	3	EFEMP1|SOX11|TFAP2A
GO:0001776_leukocyte homeostasis	0.72846	0.0354197	2.88727	1.81489	86	18584	394	5	NCKAP1L|JAK3|PKN1|MERTK|CORO1A
GO:0042058_regulation of epidermal growth factor receptor signaling pathway	0.72846	0.0354197	2.88727	1.81489	86	18584	394	5	DOK1|EGFR|NCK2|CBLC|ERRFI1
GO:0060291_long-term synaptic potentiation	0.72846	0.0354197	2.88727	1.81489	86	18584	394	5	NF1|PRKCZ|RGS14|SHANK2|SHANK3
GO:0046847_filopodium assembly	0.735861	0.035829	3.39786	1.2451	59	18611	394	4	PPP1R16B|BCAS3|RAB17|ESPN
GO:0012501_programmed cell death	0.735861	0.0358702	1.32059	44.9924	2132	16538	394	57	NQO1|DOCK1|EGFR|ETV6|EVI2B|SFN|CXCR3|HCLS1|NCKAP1L|FOXA1|INPP5D|IRF5|ITGA4|ITPK1|JAK3|KDR|KRT8|KRT19|EPCAM|NF1|PIK3CG|PIK3R1|PKN1|PRKCZ|PTGFR|PTPN6|PTPRC|RARA|RPS6KA1|RTKN|SPI1|TFAP2A|VAV1|ZNF205|NCK2|TNFRSF10A|RAPGEF2|ELMO1|CFDP1|MERTK|CHL1|CORO1A|PKP3|AKAP13|TNFAIP8|CLIP3|ARHGEF16|EEF2K|UACA|ZMAT3|WNK3|TNFAIP8L2|ELL3|TRAF7|FOXQ1|AGAP2|TMC8
GO:0031098_stress-activated protein kinase signaling cascade	0.737768	0.0360086	1.86336	6.64756	315	18355	394	12	EGFR|RAPGEF1|PER1|PKN1|WNT7B|ZEB2|SH2D3C|MAP4K1|DUSP10|TAOK3|CCM2|MARVELD3
GO:0042119_neutrophil activation	0.739315	0.0361297	1.66825	10.5095	498	18172	394	17	RHOG|B2M|DOCK2|NCKAP1L|ITGAL|LRMP|PTPN6|PTPRC|STBD1|GMFG|TMC6|BIN2|TOLLIP|RHOF|SLC44A2|PLEKHO2|CANT1
GO:0051960_regulation of nervous system development	0.740162	0.0365712	1.47874	19.5628	927	17743	394	28	B2M|EFNA5|RAPGEF1|FOXA1|NF1|PTPRF|RARA|SKI|SOX11|RAPGEF2|ZEB2|RGS14|DUSP10|CLSTN1|SHANK2|FLRT2|EEF2K|TRPV2|ESRP1|PARD3|DMRTA2|RAB17|ELL3|SHANK3|STX1B|PHACTR1|MIR142|MIR200C
GO:0048872_homeostasis of number of cells	0.740162	0.0365863	1.99064	5.19143	246	18424	394	10	B2M|HCLS1|NCKAP1L|INPP5D|JAK3|PKN1|SPI1|IKZF1|MERTK|CORO1A
GO:0061351_neural precursor cell proliferation	0.740162	0.0365933	2.34315	3.1022	147	18523	394	7	RAPGEF1|NF1|TEAD3|ZEB2|SPINT2|DMRTA2|ELL3
GO:0002446_neutrophil mediated immunity	0.740162	0.0367099	1.66469	10.5306	499	18171	394	17	RHOG|B2M|DOCK2|NCKAP1L|ITGAL|LRMP|PTPN6|PTPRC|STBD1|GMFG|TMC6|BIN2|TOLLIP|RHOF|SLC44A2|PLEKHO2|CANT1
GO:0008219_cell death	0.740162	0.0367782	1.30998	47.778	2264	16406	394	60	NQO1|DOCK1|EGFR|ETV6|EVI2B|SFN|CXCR3|HCLS1|NCKAP1L|FOXA1|INPP5D|IRF5|ITGA4|ITPK1|JAK3|KDR|KRT8|KRT19|EPCAM|NF1|PIK3CG|PIK3R1|PPP5C|PKN1|PRKCZ|PTGFR|PTPN6|PTPRC|RARA|RPS6KA1|RTKN|SOX11|SPI1|TFAP2A|VAV1|ZNF205|NCK2|TNFRSF10A|RAPGEF2|ELMO1|CFDP1|MERTK|CHL1|CORO1A|PKP3|AKAP13|TNFAIP8|CLIP3|ARHGEF16|EEF2K|UACA|ZMAT3|WNK3|TNFAIP8L2|ELL3|TRAF7|FOXQ1|AGAP2|TMC8|MIR200C
GO:0030100_regulation of endocytosis	0.740162	0.0369177	1.91535	5.93005	281	18389	394	11	B2M|DOCK2|RAPGEF1|NCKAP1L|PTPRC|SH3GL1|MERTK|CLIP3|EEF2K|RAB17|STX1B
GO:0021955_central nervous system neuron axonogenesis	0.740162	0.0370948	4.37436	0.738618	35	18635	394	3	CDH11|DCLK1|ZEB2
GO:0042092_type 2 immune response	0.740162	0.0370948	4.37436	0.738618	35	18635	394	3	PRKCZ|RARA|BATF
GO:1903539_protein localization to postsynaptic membrane	0.740162	0.0370948	4.37436	0.738618	35	18635	394	3	PRKCZ|CLSTN1|STX1B
GO:0010648_negative regulation of cell communication	0.740162	0.0372956	1.38453	29.9457	1419	17251	394	40	RHOH|EGFR|ELF1|ERBB2|RAPGEF1|INPP5D|NF1|OSM|PER1|PRKCZ|PSMB8|PTPN6|PTPRC|PTPRE|RGS12|SEC14L1|SKI|PXDN|NCK2|TNK1|TNFRSF10A|LPXN|NCOR2|RGS14|DUSP10|RASA3|SHANK2|CBLC|SH3BP4|WWTR1|RGS17|DKK3|TAOK3|ERRFI1|RASAL3|ELL3|SNX25|SHANK3|MARVELD3|LEMD2
GO:0043966_histone H3 acetylation	0.740162	0.0377727	3.337	1.2662	60	18610	394	4	PER1|SPI1|BRPF1|TADA3
GO:2000177_regulation of neural precursor cell proliferation	0.740162	0.0385314	2.81739	1.8571	88	18582	394	5	RAPGEF1|NF1|SPINT2|DMRTA2|ELL3
GO:0023057_negative regulation of signaling	0.740162	0.0387006	1.3802	30.0301	1423	17247	394	40	RHOH|EGFR|ELF1|ERBB2|RAPGEF1|INPP5D|NF1|OSM|PER1|PRKCZ|PSMB8|PTPN6|PTPRC|PTPRE|RGS12|SEC14L1|SKI|PXDN|NCK2|TNK1|TNFRSF10A|LPXN|NCOR2|RGS14|DUSP10|RASA3|SHANK2|CBLC|SH3BP4|WWTR1|RGS17|DKK3|TAOK3|ERRFI1|RASAL3|ELL3|SNX25|SHANK3|MARVELD3|LEMD2
GO:0061024_membrane organization	0.740162	0.038748	1.48083	18.8242	892	17778	394	27	CLTC|DOCK1|DOCK2|EGFR|GLRB|SFN|NCKAP1L|LRMP|MBP|PTPRC|TAP1|ZNF205|TRIP10|ELMO1|ATP9A|CORO1A|CLSTN1|FNBP1|FCHO1|PLEKHM2|BIN2|RAB8B|BAIAP2L2|SHANK3|STX1B|VTI1A|LEMD2
GO:0002467_germinal center formation	0.740162	0.0389101	7.16758	0.316551	15	18655	394	2	PKN1|KLHL6
GO:0002483_antigen processing and presentation of endogenous peptide antigen	0.740162	0.0389101	7.16758	0.316551	15	18655	394	2	B2M|TAP1
GO:0019885_antigen processing and presentation of endogenous peptide antigen via MHC class I	0.740162	0.0389101	7.16758	0.316551	15	18655	394	2	B2M|TAP1
GO:0032486_Rap protein signal transduction	0.740162	0.0389101	7.16758	0.316551	15	18655	394	2	RAPGEF1|RAPGEF2
GO:0032736_positive regulation of interleukin-13 production	0.740162	0.0389101	7.16758	0.316551	15	18655	394	2	PRKCZ|RARA
GO:0042921_glucocorticoid receptor signaling pathway	0.740162	0.0389101	7.16758	0.316551	15	18655	394	2	PER1|PPP5C
GO:0060253_negative regulation of glial cell proliferation	0.740162	0.0389101	7.16758	0.316551	15	18655	394	2	SKI|SOX11
GO:0071474_cellular hyperosmotic response	0.740162	0.0389101	7.16758	0.316551	15	18655	394	2	ERRFI1|RCSD1
GO:2001185_regulation of CD8-positive, alpha-beta T cell activation	0.740162	0.0389101	7.16758	0.316551	15	18655	394	2	RUNX1|NCKAP1L
GO:0048568_embryonic organ development	0.740162	0.0389415	1.71181	9.03224	428	18242	394	15	EGFR|EFEMP1|FOXE1|HOXA3|HOXA4|KDR|KRT8|KRT19|RARA|SALL1|SOX11|TFAP2A|NR2F2|WNT7B|SPINT2
GO:0051346_negative regulation of hydrolase activity	0.740162	0.0394538	1.67675	9.83417	466	18204	394	16	RHOH|SFN|NCKAP1L|SERPINB5|PRKCZ|RPS6KA1|RTKN|SPINT2|LMTK2|LRCH1|SH3BP4|TNFAIP8|BCAS3|LMTK3|WDR81|PHACTR1
GO:0061138_morphogenesis of a branching epithelium	0.740162	0.0396599	2.15616	3.84081	182	18488	394	8	COL4A1|FOXA1|HOXD11|TACSTD2|SALL1|SPINT2|ESRP2|LAMA1
GO:0036230_granulocyte activation	0.740162	0.0397135	1.64714	10.6361	504	18166	394	17	RHOG|B2M|DOCK2|NCKAP1L|ITGAL|LRMP|PTPN6|PTPRC|STBD1|GMFG|TMC6|BIN2|TOLLIP|RHOF|SLC44A2|PLEKHO2|CANT1
GO:0030888_regulation of B cell proliferation	0.740162	0.0397758	3.27827	1.28731	61	18609	394	4	NCKAP1L|INPP5D|PKN1|PTPRC
GO:0032233_positive regulation of actin filament bundle assembly	0.740162	0.0397758	3.27827	1.28731	61	18609	394	4	EPHA1|PFN2|ARHGEF10|EVL
GO:0045604_regulation of epidermal cell differentiation	0.740162	0.0397758	3.27827	1.28731	61	18609	394	4	RUNX1|SFN|ERRFI1|ESRP1
GO:0060428_lung epithelium development	0.740162	0.0398534	4.24157	0.759721	36	18634	394	3	FOXA1|WNT7B|ERRFI1
GO:2000516_positive regulation of CD4-positive, alpha-beta T cell activation	0.740162	0.0398534	4.24157	0.759721	36	18634	394	3	NCKAP1L|PRKCZ|RARA
GO:0065007_biological regulation	0.740162	0.0398755	1.22645	269.638	12777	5893	394	286	RHOG|ARHGDIB|RHOH|B2M|BNC1|FMNL1|RUNX1|CDH11|CKB|CLTC|COL4A1|COL4A2|NQO1|DOCK1|DOCK2|DOK1|EFNA5|EGFR|ELF1|ELF3|EPHA1|ERBB2|ETV6|EVC|EVI2B|EFEMP1|FOXE1|GCNT2|GLRB|GNAQ|GNG7|SFN|CXCR3|GPR18|RAPGEF1|GRIA2|GTF2B|GUCA2A|HCLS1|NCKAP1L|FOXA1|HOXA3|HOXA4|HOXC10|HOXC13|HOXD8|HOXD11|ICAM2|ICAM3|INPP5D|IRF5|IRF6|ITGA4|ITGAL|ITGB7|ITPK1|JAK3|JARID2|KDR|KRT8|KRT19|LAMA3|LIFR|LMO7|LTBP3|TACSTD2|EPCAM|MAB21L1|M…
GO:0070848_response to growth factor	0.740162	0.0399871	1.52708	15.5321	736	17934	394	23	COL4A2|EGFR|ERBB2|GCNT2|RAPGEF1|KDR|LTBP3|PRKCZ|SKI|SOX11|RAPGEF2|SPINT2|CORO1A|FLRT2|DKK3|EEF2K|ERRFI1|ESRP1|PARD3|TMEM108|ESRP2|SNX25|LEMD2
GO:0043254_regulation of protein complex assembly	0.740162	0.0400985	1.67294	9.85528	467	18203	394	16	GTF2B|HCLS1|NCKAP1L|PFN2|PRKCZ|HNF1A|WAS|NCK2|GMFG|FARP2|CORO1A|CLIP3|EVL|BAIAP2L2|STX1B|TMC8
GO:0048754_branching morphogenesis of an epithelial tube	0.740162	0.0401193	2.29362	3.16551	150	18520	394	7	COL4A1|FOXA1|HOXD11|TACSTD2|SALL1|ESRP2|LAMA1
GO:0097306_cellular response to alcohol	0.740162	0.0401478	2.78369	1.8782	89	18581	394	5	EFNA5|PTGFR|SPI1|RECQL5|MAP4K1
GO:0001934_positive regulation of protein phosphorylation	0.740162	0.0406322	1.44369	21.4621	1017	17653	394	30	EFNA5|EGFR|ERBB2|GCNT2|RAPGEF1|HCLS1|NCKAP1L|KDR|MST1R|DDR2|OSM|PFN2|PIK3CG|PKN1|PRKCZ|PTPRC|WNT7B|TNFRSF10A|RPS6KA5|RAPGEF2|ZEB2|SH2D3C|MAP4K1|AKAP13|CLIP3|TAOK3|WNK3|TRAF7|TNKS1BP1|WDFY2
GO:0021953_central nervous system neuron differentiation	0.740162	0.0407457	2.14372	3.86192	183	18487	394	8	B2M|CDH11|HOXC10|SALL1|DCLK1|RAPGEF2|ZEB2|SHANK3
GO:0002275_myeloid cell activation involved in immune response	0.740162	0.0409688	1.61546	11.4802	544	18126	394	18	RHOG|B2M|DOCK2|NCKAP1L|ITGAL|LRMP|PIK3CG|PTPN6|PTPRC|STBD1|GMFG|TMC6|BIN2|TOLLIP|RHOF|SLC44A2|PLEKHO2|CANT1
GO:0010562_positive regulation of phosphorus metabolic process	0.740162	0.0413979	1.4164	24.079	1141	17529	394	33	EFNA5|EGFR|ERBB2|GCNT2|RAPGEF1|GUCA2A|HCLS1|NCKAP1L|KDR|MST1R|DDR2|OSM|PFN2|PIK3CG|PKN1|PRKCZ|PTPRC|WNT7B|TNFRSF10A|RPS6KA5|RAPGEF2|ZEB2|SH2D3C|MAP4K1|AKAP13|CLIP3|PPP1R16B|TAOK3|WNK3|TRAF7|TNKS1BP1|WDFY2|AGAP2
GO:0045937_positive regulation of phosphate metabolic process	0.740162	0.0413979	1.4164	24.079	1141	17529	394	33	EFNA5|EGFR|ERBB2|GCNT2|RAPGEF1|GUCA2A|HCLS1|NCKAP1L|KDR|MST1R|DDR2|OSM|PFN2|PIK3CG|PKN1|PRKCZ|PTPRC|WNT7B|TNFRSF10A|RPS6KA5|RAPGEF2|ZEB2|SH2D3C|MAP4K1|AKAP13|CLIP3|PPP1R16B|TAOK3|WNK3|TRAF7|TNKS1BP1|WDFY2|AGAP2
GO:0002304_gamma-delta intraepithelial T cell differentiation	0.740162	0.0417625	46.5013	0.0422067	2	18668	394	1	GPR18
GO:0002305_CD8-positive, gamma-delta intraepithelial T cell differentiation	0.740162	0.0417625	46.5013	0.0422067	2	18668	394	1	GPR18
GO:0002397_MHC class I protein complex assembly	0.740162	0.0417625	46.5013	0.0422067	2	18668	394	1	TAPBPL
GO:0002415_immunoglobulin transcytosis in epithelial cells mediated by polymeric immunoglobulin receptor	0.740162	0.0417625	46.5013	0.0422067	2	18668	394	1	RAB17
GO:0002502_peptide antigen assembly with MHC class I protein complex	0.740162	0.0417625	46.5013	0.0422067	2	18668	394	1	TAPBPL
GO:0002589_regulation of antigen processing and presentation of peptide antigen via MHC class I	0.740162	0.0417625	46.5013	0.0422067	2	18668	394	1	TAPBPL
GO:0002590_negative regulation of antigen processing and presentation of peptide antigen via MHC class I	0.740162	0.0417625	46.5013	0.0422067	2	18668	394	1	TAPBPL
GO:0002625_regulation of T cell antigen processing and presentation	0.740162	0.0417625	46.5013	0.0422067	2	18668	394	1	WAS
GO:0002731_negative regulation of dendritic cell cytokine production	0.740162	0.0417625	46.5013	0.0422067	2	18668	394	1	JAK3
GO:0003404_optic vesicle morphogenesis	0.740162	0.0417625	46.5013	0.0422067	2	18668	394	1	TFAP2A
GO:0015787_UDP-glucuronic acid transmembrane transport	0.740162	0.0417625	46.5013	0.0422067	2	18668	394	1	SLC35D2
GO:0015789_UDP-N-acetylgalactosamine transmembrane transport	0.740162	0.0417625	46.5013	0.0422067	2	18668	394	1	SLC35D2
GO:0019303_D-ribose catabolic process	0.740162	0.0417625	46.5013	0.0422067	2	18668	394	1	RBKS
GO:0021622_oculomotor nerve morphogenesis	0.740162	0.0417625	46.5013	0.0422067	2	18668	394	1	TFAP2A
GO:0021623_oculomotor nerve formation	0.740162	0.0417625	46.5013	0.0422067	2	18668	394	1	TFAP2A
GO:0021767_mammillary body development	0.740162	0.0417625	46.5013	0.0422067	2	18668	394	1	ZEB2
GO:0021896_forebrain astrocyte differentiation	0.740162	0.0417625	46.5013	0.0422067	2	18668	394	1	NF1
GO:0021897_forebrain astrocyte development	0.740162	0.0417625	46.5013	0.0422067	2	18668	394	1	NF1
GO:0031104_dendrite regeneration	0.740162	0.0417625	46.5013	0.0422067	2	18668	394	1	MATN2
GO:0031106_septin ring organization	0.740162	0.0417625	46.5013	0.0422067	2	18668	394	1	RTKN
GO:0032796_uropod organization	0.740162	0.0417625	46.5013	0.0422067	2	18668	394	1	CORO1A
GO:0033277_abortive mitotic cell cycle	0.740162	0.0417625	46.5013	0.0422067	2	18668	394	1	PTPN6
GO:0035332_positive regulation of hippo signaling	0.740162	0.0417625	46.5013	0.0422067	2	18668	394	1	SOX11
GO:0035407_histone H3-T11 phosphorylation	0.740162	0.0417625	46.5013	0.0422067	2	18668	394	1	PKN1
GO:0036115_fatty-acyl-CoA catabolic process	0.740162	0.0417625	46.5013	0.0422067	2	18668	394	1	ACOT7
GO:0042667_auditory receptor cell fate specification	0.740162	0.0417625	46.5013	0.0422067	2	18668	394	1	ESRP1
GO:0043006_activation of phospholipase A2 activity by calcium-mediated signaling	0.740162	0.0417625	46.5013	0.0422067	2	18668	394	1	EGFR
GO:0043972_histone H3-K23 acetylation	0.740162	0.0417625	46.5013	0.0422067	2	18668	394	1	BRPF1
GO:0044026_DNA hypermethylation	0.740162	0.0417625	46.5013	0.0422067	2	18668	394	1	SPI1
GO:0044855_plasma membrane raft distribution	0.740162	0.0417625	46.5013	0.0422067	2	18668	394	1	PTPRC
GO:0044856_plasma membrane raft localization	0.740162	0.0417625	46.5013	0.0422067	2	18668	394	1	PTPRC
GO:0045210_FasL biosynthetic process	0.740162	0.0417625	46.5013	0.0422067	2	18668	394	1	JAK3
GO:0045659_negative regulation of neutrophil differentiation	0.740162	0.0417625	46.5013	0.0422067	2	18668	394	1	INPP5D
GO:0046208_spermine catabolic process	0.740162	0.0417625	46.5013	0.0422067	2	18668	394	1	PAOX
GO:0046967_cytosol to ER transport	0.740162	0.0417625	46.5013	0.0422067	2	18668	394	1	TAP1
GO:0050902_leukocyte adhesive activation	0.740162	0.0417625	46.5013	0.0422067	2	18668	394	1	SELPLG
GO:0051548_negative regulation of keratinocyte migration	0.740162	0.0417625	46.5013	0.0422067	2	18668	394	1	EPPK1
GO:0052746_inositol phosphorylation	0.740162	0.0417625	46.5013	0.0422067	2	18668	394	1	ITPK1
GO:0060738_epithelial-mesenchymal signaling involved in prostate gland development	0.740162	0.0417625	46.5013	0.0422067	2	18668	394	1	FOXA1
GO:0060849_regulation of transcription involved in lymphatic endothelial cell fate commitment	0.740162	0.0417625	46.5013	0.0422067	2	18668	394	1	NR2F2
GO:0061373_mammillary axonal complex development	0.740162	0.0417625	46.5013	0.0422067	2	18668	394	1	ZEB2
GO:0061386_closure of optic fissure	0.740162	0.0417625	46.5013	0.0422067	2	18668	394	1	SOX11
GO:0061723_glycophagy	0.740162	0.0417625	46.5013	0.0422067	2	18668	394	1	STBD1
GO:0061890_positive regulation of astrocyte activation	0.740162	0.0417625	46.5013	0.0422067	2	18668	394	1	MIR142
GO:0061901_regulation of 1-phosphatidylinositol-3-kinase activity	0.740162	0.0417625	46.5013	0.0422067	2	18668	394	1	AGAP2
GO:0061903_positive regulation of 1-phosphatidylinositol-3-kinase activity	0.740162	0.0417625	46.5013	0.0422067	2	18668	394	1	AGAP2
GO:0071283_cellular response to iron(III) ion	0.740162	0.0417625	46.5013	0.0422067	2	18668	394	1	B2M
GO:0071846_actin filament debranching	0.740162	0.0417625	46.5013	0.0422067	2	18668	394	1	GMFG
GO:0072053_renal inner medulla development	0.740162	0.0417625	46.5013	0.0422067	2	18668	394	1	WNT7B
GO:0072054_renal outer medulla development	0.740162	0.0417625	46.5013	0.0422067	2	18668	394	1	WNT7B
GO:0072272_proximal/distal pattern formation involved in metanephric nephron development	0.740162	0.0417625	46.5013	0.0422067	2	18668	394	1	IRX2
GO:0072364_regulation of cellular ketone metabolic process by regulation of transcription from RNA polymerase II promoter	0.740162	0.0417625	46.5013	0.0422067	2	18668	394	1	NCOR2
GO:0072741_protein localization to cell division site	0.740162	0.0417625	46.5013	0.0422067	2	18668	394	1	RTKN
GO:0090191_negative regulation of branching involved in ureteric bud morphogenesis	0.740162	0.0417625	46.5013	0.0422067	2	18668	394	1	TACSTD2
GO:0097166_lens epithelial cell proliferation	0.740162	0.0417625	46.5013	0.0422067	2	18668	394	1	SOX11
GO:0097324_melanocyte migration	0.740162	0.0417625	46.5013	0.0422067	2	18668	394	1	ZEB2
GO:0140039_cell-cell adhesion in response to extracellular stimulus	0.740162	0.0417625	46.5013	0.0422067	2	18668	394	1	ITGA4
GO:1900169_regulation of glucocorticoid mediated signaling pathway	0.740162	0.0417625	46.5013	0.0422067	2	18668	394	1	AKAP13
GO:1901052_sarcosine metabolic process	0.740162	0.0417625	46.5013	0.0422067	2	18668	394	1	GNMT
GO:1902462_positive regulation of mesenchymal stem cell proliferation	0.740162	0.0417625	46.5013	0.0422067	2	18668	394	1	LTBP3
GO:1903056_regulation of melanosome organization	0.740162	0.0417625	46.5013	0.0422067	2	18668	394	1	ZEB2
GO:1903119_protein localization to actin cytoskeleton	0.740162	0.0417625	46.5013	0.0422067	2	18668	394	1	RTKN
GO:1903547_regulation of growth hormone activity	0.740162	0.0417625	46.5013	0.0422067	2	18668	394	1	LDOC1
GO:1904155_DN2 thymocyte differentiation	0.740162	0.0417625	46.5013	0.0422067	2	18668	394	1	PTPRC
GO:1904432_regulation of ferrous iron binding	0.740162	0.0417625	46.5013	0.0422067	2	18668	394	1	B2M
GO:1904434_positive regulation of ferrous iron binding	0.740162	0.0417625	46.5013	0.0422067	2	18668	394	1	B2M
GO:1904435_regulation of transferrin receptor binding	0.740162	0.0417625	46.5013	0.0422067	2	18668	394	1	B2M
GO:1904437_positive regulation of transferrin receptor binding	0.740162	0.0417625	46.5013	0.0422067	2	18668	394	1	B2M
GO:1904498_protein localization to mitotic actomyosin contractile ring	0.740162	0.0417625	46.5013	0.0422067	2	18668	394	1	RTKN
GO:1904881_cellular response to hydrogen sulfide	0.740162	0.0417625	46.5013	0.0422067	2	18668	394	1	KDR
GO:1905078_positive regulation of interleukin-17 secretion	0.740162	0.0417625	46.5013	0.0422067	2	18668	394	1	OSM
GO:1990179_protein localization to actomyosin contractile ring	0.740162	0.0417625	46.5013	0.0422067	2	18668	394	1	RTKN
GO:1990262_anti-Mullerian hormone signaling pathway	0.740162	0.0417625	46.5013	0.0422067	2	18668	394	1	DKK3
GO:2000324_positive regulation of glucocorticoid receptor signaling pathway	0.740162	0.0417625	46.5013	0.0422067	2	18668	394	1	PPP5C
GO:2000329_negative regulation of T-helper 17 cell lineage commitment	0.740162	0.0417625	46.5013	0.0422067	2	18668	394	1	LOXL3
GO:2000471_regulation of hematopoietic stem cell migration	0.740162	0.0417625	46.5013	0.0422067	2	18668	394	1	PTPRC
GO:2000473_positive regulation of hematopoietic stem cell migration	0.740162	0.0417625	46.5013	0.0422067	2	18668	394	1	PTPRC
GO:2001109_regulation of lens epithelial cell proliferation	0.740162	0.0417625	46.5013	0.0422067	2	18668	394	1	SOX11
GO:2001111_positive regulation of lens epithelial cell proliferation	0.740162	0.0417625	46.5013	0.0422067	2	18668	394	1	SOX11
GO:0045778_positive regulation of ossification	0.740162	0.0418049	2.75079	1.8993	90	18580	394	5	DDR2|SOX11|TFAP2A|WNT7B|MIR200C
GO:0002260_lymphocyte homeostasis	0.740162	0.0418384	3.22157	1.30841	62	18608	394	4	NCKAP1L|JAK3|PKN1|CORO1A
GO:0045453_bone resorption	0.740162	0.0418384	3.22157	1.30841	62	18608	394	4	EGFR|INPP5D|LTBP3|NF1
GO:0002698_negative regulation of immune effector process	0.740162	0.0418727	2.46365	2.5324	120	18550	394	6	JAK3|PTPN6|PTPRC|SEC14L1|DUSP10|LOXL3
GO:0043410_positive regulation of MAPK cascade	0.744564	0.0421987	1.60916	11.5224	546	18124	394	18	EGFR|ERBB2|GCNT2|RAPGEF1|KDR|MST1R|OSM|PIK3CG|PKN1|PRKCZ|PTPRC|WNT7B|RAPGEF2|ZEB2|MAP4K1|AKAP13|TAOK3|TRAF7
GO:0010638_positive regulation of organelle organization	0.744564	0.0422136	1.5673	13.1474	623	18047	394	20	EPHA1|SFN|HCLS1|NCKAP1L|JARID2|KDR|PFN2|WAS|ZNF205|NCK2|RPS6KA5|NPEPPS|GMFG|ARHGEF10|DSTN|CORO1A|EVL|RTEL1|BCAS3|BAIAP2L2
GO:0001890_placenta development	0.749301	0.042589	2.26173	3.20771	152	18518	394	7	EGFR|KRT8|KRT19|NR2F2|WNT7B|SPINT2|LDOC1
GO:0007431_salivary gland development	0.749301	0.042713	4.11659	0.780825	37	18633	394	3	EGFR|ESRP2|LAMA1
GO:0031076_embryonic camera-type eye development	0.749301	0.042713	4.11659	0.780825	37	18633	394	3	RARA|SOX11|TFAP2A
GO:0038083_peptidyl-tyrosine autophosphorylation	0.749301	0.042713	4.11659	0.780825	37	18633	394	3	EGFR|KDR|TNK1
GO:0043029_T cell homeostasis	0.749301	0.042713	4.11659	0.780825	37	18633	394	3	NCKAP1L|JAK3|CORO1A
GO:0060548_negative regulation of cell death	0.757958	0.0433222	1.43446	21.5888	1023	17647	394	30	NQO1|EGFR|EVI2B|SFN|HCLS1|NCKAP1L|JAK3|KDR|EPCAM|PIK3CG|PIK3R1|PPP5C|PRKCZ|PTGFR|RARA|RPS6KA1|SOX11|TFAP2A|TNFRSF10A|CFDP1|MERTK|CHL1|CORO1A|TNFAIP8|EEF2K|WNK3|ELL3|FOXQ1|AGAP2|MIR200C
GO:0050778_positive regulation of immune response	0.757958	0.0434505	1.46307	19.0352	902	17768	394	27	B2M|RUNX1|DOCK1|ELF1|RAPGEF1|NCKAP1L|ICAM2|ICAM3|INPP5D|PIK3R1|PRKCZ|PSMB8|PTPN6|PTPRC|RARA|SEC14L1|UBE2D2|VAV1|WAS|WIPF1|RPS6KA5|LPXN|PUM1|ELMO1|MYO1G|KLHL6|PIK3AP1
GO:0045638_negative regulation of myeloid cell differentiation	0.757958	0.0435028	2.71866	1.92041	91	18579	394	5	INPP5D|NF1|PIK3R1|RARA|TCTA
GO:0045639_positive regulation of myeloid cell differentiation	0.757958	0.0435028	2.71866	1.92041	91	18579	394	5	RUNX1|EVI2B|HCLS1|NCKAP1L|INPP5D
GO:0002460_adaptive immune response based on somatic recombination of immune receptors built from immunoglobulin superfamily domains	0.757958	0.0436896	1.75781	7.61832	361	18309	394	13	B2M|INPP5D|JAK3|PKN1|PRKCZ|PTPN6|PTPRC|SPN|WAS|BATF|MYO1G|LOXL3|KLHL6
GO:0030168_platelet activation	0.757958	0.04386	2.24612	3.22882	153	18517	394	7	GNAQ|PIK3CG|PIK3R1|PTPN6|VAV1|MERTK|FERMT3
GO:0002830_positive regulation of type 2 immune response	0.757958	0.0438604	6.65525	0.337654	16	18654	394	2	PRKCZ|RARA
GO:0007567_parturition	0.757958	0.0438604	6.65525	0.337654	16	18654	394	2	PTGFR|LDOC1
GO:0030033_microvillus assembly	0.757958	0.0438604	6.65525	0.337654	16	18654	394	2	PODXL|RAPGEF2
GO:0030889_negative regulation of B cell proliferation	0.757958	0.0438604	6.65525	0.337654	16	18654	394	2	INPP5D|PKN1
GO:0031958_corticosteroid receptor signaling pathway	0.757958	0.0438604	6.65525	0.337654	16	18654	394	2	PER1|PPP5C
GO:0034315_regulation of Arp2/3 complex-mediated actin nucleation	0.757958	0.0438604	6.65525	0.337654	16	18654	394	2	WAS|GMFG
GO:0035970_peptidyl-threonine dephosphorylation	0.757958	0.0438604	6.65525	0.337654	16	18654	394	2	PPP5C|DUSP10
GO:0045623_negative regulation of T-helper cell differentiation	0.757958	0.0438604	6.65525	0.337654	16	18654	394	2	JAK3|LOXL3
GO:0009968_negative regulation of signal transduction	0.765241	0.044329	1.3808	27.7087	1313	17357	394	37	RHOH|EGFR|ELF1|ERBB2|RAPGEF1|INPP5D|NF1|PER1|PRKCZ|PSMB8|PTPN6|PTPRC|PTPRE|RGS12|SEC14L1|SKI|PXDN|NCK2|TNK1|TNFRSF10A|LPXN|NCOR2|RGS14|DUSP10|RASA3|CBLC|SH3BP4|WWTR1|RGS17|DKK3|TAOK3|ERRFI1|RASAL3|ELL3|SNX25|MARVELD3|LEMD2
GO:0050804_modulation of chemical synaptic transmission	0.767653	0.044516	1.67853	9.20107	436	18234	394	15	CDH11|EGFR|NF1|PFN2|PRKCZ|RARA|SH3GL1|RAPGEF2|RGS14|CLSTN1|SHANK2|TMEM108|SHANK3|STX1B|MIR142
GO:0042063_gliogenesis	0.768482	0.0446114	1.85263	6.11998	290	18380	394	11	EGFR|ERBB2|LAMB2|MATN2|NF1|SKI|SOX11|ARHGEF10|DUSP10|PARD3|MIR142
GO:0050769_positive regulation of neurogenesis	0.771348	0.0448254	1.64673	10.003	474	18196	394	16	EFNA5|RAPGEF1|FOXA1|RARA|SOX11|RAPGEF2|ZEB2|RGS14|SHANK2|EEF2K|TRPV2|DMRTA2|ELL3|SHANK3|MIR142|MIR200C
GO:0099177_regulation of trans-synaptic signaling	0.776833	0.0452506	1.67446	9.22217	437	18233	394	15	CDH11|EGFR|NF1|PFN2|PRKCZ|RARA|SH3GL1|RAPGEF2|RGS14|CLSTN1|SHANK2|TMEM108|SHANK3|STX1B|MIR142
GO:0048585_negative regulation of response to stimulus	0.776833	0.045283	1.3346	35.728	1693	16977	394	46	RHOH|EGFR|ELF1|ERBB2|GPR18|RAPGEF1|INPP5D|JAK3|NF1|PER1|PRKCZ|PSMB8|PTPN6|PTPRC|PTPRE|RGS12|SEC14L1|SKI|PXDN|NCK2|TNK1|TNFRSF10A|RECQL5|LPXN|NCOR2|RGS14|DUSP10|RASA3|CBLC|SH3BP4|WWTR1|RGS17|DKK3|TAOK3|RTEL1|ERRFI1|RASAL3|TNFAIP8L2|ELL3|EPPK1|SNX25|LOXL3|MARVELD3|LEMD2|UBAC2|MIR141
GO:0042327_positive regulation of phosphorylation	0.776833	0.0452877	1.41967	22.5384	1068	17602	394	31	EFNA5|EGFR|ERBB2|GCNT2|RAPGEF1|HCLS1|NCKAP1L|KDR|MST1R|DDR2|OSM|PFN2|PIK3CG|PKN1|PRKCZ|PTPRC|WNT7B|TNFRSF10A|RPS6KA5|RAPGEF2|ZEB2|SH2D3C|MAP4K1|AKAP13|CLIP3|TAOK3|WNK3|TRAF7|TNKS1BP1|WDFY2|AGAP2
GO:0002444_myeloid leukocyte mediated immunity	0.777767	0.0453901	1.59362	11.628	551	18119	394	18	RHOG|B2M|DOCK2|NCKAP1L|ITGAL|LRMP|PIK3CG|PTPN6|PTPRC|STBD1|GMFG|TMC6|BIN2|TOLLIP|RHOF|SLC44A2|PLEKHO2|CANT1
GO:0010632_regulation of epithelial cell migration	0.77933	0.0455293	1.84592	6.14108	291	18379	394	11	DOCK1|KDR|TACSTD2|NF1|PFN2|NR2F2|DUSP10|EVL|BCAS3|EPPK1|MARVELD3
GO:0006656_phosphatidylcholine biosynthetic process	0.780134	0.0456725	3.99876	0.801928	38	18632	394	3	SLC44A2|LPIN3|SLC44A3
GO:0046636_negative regulation of alpha-beta T cell activation	0.780134	0.0456725	3.99876	0.801928	38	18632	394	3	RUNX1|JAK3|LOXL3
GO:0050730_regulation of peptidyl-tyrosine phosphorylation	0.782024	0.0458313	1.90866	5.40246	256	18414	394	10	EFNA5|EGFR|HCLS1|OSM|PRKCZ|PTPN6|PTPRC|NCK2|CBLC|ERRFI1
GO:0045669_positive regulation of osteoblast differentiation	0.784846	0.0461418	3.11385	1.35062	64	18606	394	4	DDR2|SOX11|WNT7B|MIR200C
GO:0045670_regulation of osteoclast differentiation	0.784846	0.0461418	3.11385	1.35062	64	18606	394	4	INPP5D|NF1|PIK3R1|TCTA
GO:0046579_positive regulation of Ras protein signal transduction	0.784846	0.0461418	3.11385	1.35062	64	18606	394	4	GPR18|RAPGEF1|VAV1|AKAP13
GO:1901655_cellular response to ketone	0.798968	0.0470213	2.65658	1.96261	93	18577	394	5	EFNA5|EGFR|PTGFR|MAP4K1|ERRFI1
GO:0001838_embryonic epithelial tube formation	0.810818	0.0478048	2.37961	2.61682	124	18546	394	6	RARA|SKI|SOX11|ZEB2|SPINT2|IRX2
GO:0030856_regulation of epithelial cell differentiation	0.810818	0.0478187	2.20053	3.29213	156	18514	394	7	RUNX1|SFN|ZEB2|WWTR1|ERRFI1|ESRP1|MIR200C
GO:0043066_negative regulation of apoptotic process	0.813612	0.0480335	1.44742	19.2252	911	17759	394	27	NQO1|EGFR|EVI2B|SFN|HCLS1|NCKAP1L|JAK3|KDR|EPCAM|PIK3CG|PIK3R1|PRKCZ|PTGFR|RARA|RPS6KA1|TFAP2A|TNFRSF10A|CFDP1|MERTK|CHL1|CORO1A|TNFAIP8|EEF2K|WNK3|ELL3|FOXQ1|AGAP2
GO:0035308_negative regulation of protein dephosphorylation	0.817815	0.0483825	3.06263	1.37172	65	18605	394	4	NCKAP1L|LMTK2|PPP1R16B|PHACTR1
GO:0048663_neuron fate commitment	0.817815	0.0483825	3.06263	1.37172	65	18605	394	4	FOXA1|HOXC10|ESRP1|DMRTA2
GO:0009605_response to external stimulus	0.821302	0.0486394	1.27321	53.1805	2520	16150	394	65	RHOG|B2M|NQO1|DOCK2|DOK1|EFNA5|EGFR|EPHA1|ERBB2|GLRB|GNAQ|CXCR3|GPR18|NCKAP1L|IRF5|ITGA4|KDR|KRT8|LAMB2|LGALS8|MATN2|MST1R|ODC1|OSM|PER1|PIK3CG|PIK3R1|PTGFR|PTPRC|PTPRF|RARA|RPL24|SEC14L1|SPN|VAV1|WIPF1|CUBN|TNFRSF10A|DCLK1|RPS6KA5|PUM1|BATF|CHL1|CORO1A|DUSP10|LDOC1|FLRT2|ARHGEF16|BIN2|EVL|BCAS3|OTUD5|PARVA|MTUS1|TNFAIP8L2|EPPK1|SHANK3|KLHL6|PIK3AP1|DOK6|CCDC88B|LAMA1|MIR141|MIR142|MAP1LC3B2
GO:0007257_activation of JUN kinase activity	0.821663	0.0487309	3.88747	0.823032	39	18631	394	3	PKN1|WNT7B|MAP4K1
GO:0006595_polyamine metabolic process	0.821663	0.0490298	6.21122	0.358757	17	18653	394	2	ODC1|PAOX
GO:0033145_positive regulation of intracellular steroid hormone receptor signaling pathway	0.821663	0.0490298	6.21122	0.358757	17	18653	394	2	FOXA1|PPP5C
GO:0061298_retina vasculature development in camera-type eye	0.821663	0.0490298	6.21122	0.358757	17	18653	394	2	COL4A1|LAMA1
GO:0061318_renal filtration cell differentiation	0.821663	0.0490298	6.21122	0.358757	17	18653	394	2	LAMB2|PODXL
GO:0072112_glomerular visceral epithelial cell differentiation	0.821663	0.0490298	6.21122	0.358757	17	18653	394	2	LAMB2|PODXL
GO:0097107_postsynaptic density assembly	0.821663	0.0490298	6.21122	0.358757	17	18653	394	2	SHANK2|SHANK3
GO:0001501_skeletal system development	0.821663	0.0490659	1.59985	10.9315	518	18152	394	17	CDH11|EVC|EFEMP1|HOXA3|HOXA4|HOXC10|HOXD8|LTBP3|MATN2|PTPN6|PTPRC|RARA|SKI|SOX11|TFAP2A|WNT7B|AKAP13
GO:0002443_leukocyte mediated immunity	0.833992	0.0498534	1.45204	18.4443	874	17796	394	26	RHOG|B2M|DOCK2|NCKAP1L|INPP5D|ITGAL|JAK3|LRMP|PIK3CG|PRKCZ|PTPN6|PTPRC|VAV1|WAS|STBD1|GMFG|BATF|CORO1A|TMC6|BIN2|TOLLIP|RHOF|SLC44A2|MYO1G|PLEKHO2|CANT1
GO:0035690_cellular response to drug	0.842104	0.0503903	1.71754	7.78715	369	18301	394	13	B2M|NQO1|EFNA5|EGFR|GNAQ|KDR|PPAT|PPP5C|SPI1|RECQL5|MAP4K1|LDOC1|ERRFI1
GO:0021872_forebrain generation of neurons	0.846114	0.0506824	3.01307	1.39282	66	18604	394	4	B2M|SALL1|RAPGEF2|SHANK3
GO:0018107_peptidyl-threonine phosphorylation	0.849805	0.0509558	2.33969	2.65903	126	18544	394	6	PKN1|LMTK2|CDC42BPG|PARD3|WNK3|TNKS1BP1
GO:0032147_activation of protein kinase activity	0.850548	0.0510528	1.75711	7.02742	333	18337	394	12	EFNA5|EGFR|RAPGEF1|NCKAP1L|PKN1|PRKCZ|PTPRC|WNT7B|TNFRSF10A|MAP4K1|TAOK3|TRAF7
GO:0042036_negative regulation of cytokine biosynthetic process	0.86179	0.0518869	3.78219	0.844135	40	18630	394	3	INPP5D|PTPRC|ERRFI1
GO:0072210_metanephric nephron development	0.86179	0.0518869	3.78219	0.844135	40	18630	394	3	LAMB2|SALL1|IRX2
GO:0072583_clathrin-dependent endocytosis	0.86179	0.0518869	3.78219	0.844135	40	18630	394	3	CLTC|ITGA4|FCHO1
GO:0030336_negative regulation of cell migration	0.862742	0.0519974	1.75155	7.04853	334	18336	394	12	ARHGDIB|EPHA1|GPR18|TACSTD2|NF1|PFN2|NR2F2|DUSP10|LRCH1|EVL|EPPK1|MARVELD3
GO:0001894_tissue homeostasis	0.86518	0.0522156	1.9364	4.79047	227	18443	394	9	B2M|EGFR|GCNT2|INPP5D|LTBP3|NF1|CUBN|CORO1A|WWTR1
GO:0007389_pattern specification process	0.86518	0.052251	1.63867	9.4121	446	18224	394	15	FOXA1|HOXA3|HOXA4|HOXC10|HOXC13|HOXD8|HOXD11|MFNG|SKI|NR2F2|WNT7B|ZEB2|INTU|DMRTA2|IRX2
GO:0051641_cellular localization	0.871559	0.0526899	1.25011	61.7696	2927	15743	394	74	RHOG|CLTC|DOCK2|EFNA5|EGFR|ERBB2|GLRB|SFN|HCLS1|ITGA4|ITGAL|ITGB7|LRMP|NF1|PFN2|PIK3CG|PIK3R1|PRKCZ|PTPN6|PTPRC|RPL24|RTKN|SH3GL1|SLC6A11|SNRPE|TAP1|UBE2D2|WAS|WIPF1|STBD1|DCLK1|NPEPPS|RAPGEF2|RGS14|CORO1A|PKP3|AKAP13|RASA3|LMTK2|CLSTN1|TBC1D2B|PLEKHM2|SYNE1|SH3BP4|CLIP3|ARHGEF16|RAB8B|TOLLIP|BCAS3|PCDHGA3|PARD3|ERGIC1|RAB17|RANBP17|WNK3|TMEM108|DENND1C|SHANK3|WDR34|SYS1|YIF1B|COG7|SYTL3|STX1B|FR…
GO:0010628_positive regulation of gene expression	0.873849	0.0528822	1.29458	42.46	2012	16658	394	53	RHOG|RUNX1|EGFR|ELF1|ELF3|ERBB2|ETV6|FOXE1|GTF2B|HCLS1|FOXA1|HOXA3|HOXA4|HOXC10|HOXC13|HOXD8|IRF5|IRF6|LMO7|EPCAM|OSM|PER1|PIK3R1|PTGFR|RARA|RPS6KA1|SALL1|SKI|SOX11|SPI1|HNF1A|TEAD1|TEAD3|TFAP2A|NR2F2|WAS|BRPF1|NCK2|RPS6KA5|NCOR2|ZEB2|IKZF1|TADA3|BATF|GMEB1|PKP3|SAMD4A|WWTR1|BCAS3|CASZ1|HIVEP3|LPIN3|ELL3
GO:0007519_skeletal muscle tissue development	0.881285	0.0534409	2.14252	3.37654	160	18510	394	7	NF1|SKI|SOX11|NR2F2|HIVEP3|DMRTA2|LEMD2
GO:0032680_regulation of tumor necrosis factor production	0.881285	0.0534409	2.14252	3.37654	160	18510	394	7	GPR18|PIK3R1|PTPN6|PTPRC|RARA|SPN|ERRFI1
GO:0039535_regulation of RIG-I signaling pathway	0.886975	0.0544069	5.8227	0.379861	18	18652	394	2	SEC14L1|PUM1
GO:0043011_myeloid dendritic cell differentiation	0.886975	0.0544069	5.8227	0.379861	18	18652	394	2	SPI1|BATF
GO:0043555_regulation of translation in response to stress	0.886975	0.0544069	5.8227	0.379861	18	18652	394	2	RPS6KA1|NCK2
GO:0045780_positive regulation of bone resorption	0.886975	0.0544069	5.8227	0.379861	18	18652	394	2	EGFR|LTBP3
GO:0046852_positive regulation of bone remodeling	0.886975	0.0544069	5.8227	0.379861	18	18652	394	2	EGFR|LTBP3
GO:0048268_clathrin coat assembly	0.886975	0.0544069	5.8227	0.379861	18	18652	394	2	CLTC|FCHO1
GO:0071625_vocalization behavior	0.886975	0.0544069	5.8227	0.379861	18	18652	394	2	SHANK2|SHANK3
GO:0072311_glomerular epithelial cell differentiation	0.886975	0.0544069	5.8227	0.379861	18	18652	394	2	LAMB2|PODXL
GO:0098877_neurotransmitter receptor transport to plasma membrane	0.886975	0.0544069	5.8227	0.379861	18	18652	394	2	CLSTN1|STX1B
GO:0098969_neurotransmitter receptor transport to postsynaptic membrane	0.886975	0.0544069	5.8227	0.379861	18	18652	394	2	CLSTN1|STX1B
GO:2000047_regulation of cell-cell adhesion mediated by cadherin	0.886975	0.0544069	5.8227	0.379861	18	18652	394	2	FOXA1|EPCAM
GO:0001657_ureteric bud development	0.886975	0.0545511	2.54052	2.04703	97	18573	394	5	HOXD11|TACSTD2|EPCAM|RARA|SALL1
GO:0030316_osteoclast differentiation	0.886975	0.0545511	2.54052	2.04703	97	18573	394	5	INPP5D|NF1|PIK3R1|TCTA|FARP2
GO:0051591_response to cAMP	0.886975	0.0545511	2.54052	2.04703	97	18573	394	5	RAPGEF1|PER1|PIK3CG|RAPGEF2|EEF2K
GO:0048286_lung alveolus development	0.894746	0.0551393	3.68246	0.865238	41	18629	394	3	FOXA1|LTBP3|ERRFI1
GO:0098927_vesicle-mediated transport between endosomal compartments	0.894746	0.0551393	3.68246	0.865238	41	18629	394	3	CORO1A|LMTK2|WDR81
GO:0035914_skeletal muscle cell differentiation	0.898137	0.055459	2.91859	1.43503	68	18602	394	4	SOX11|HIVEP3|DMRTA2|LEMD2
GO:0051965_positive regulation of synapse assembly	0.898137	0.055459	2.91859	1.43503	68	18602	394	4	EFNA5|CLSTN1|FLRT2|EEF2K
GO:0050764_regulation of phagocytosis	0.91193	0.0565364	2.51306	2.06813	98	18572	394	5	DOCK2|RAPGEF1|NCKAP1L|PTPRC|MERTK
GO:0072163_mesonephric epithelium development	0.91193	0.0565364	2.51306	2.06813	98	18572	394	5	HOXD11|TACSTD2|EPCAM|RARA|SALL1
GO:0072164_mesonephric tubule development	0.91193	0.0565364	2.51306	2.06813	98	18572	394	5	HOXD11|TACSTD2|EPCAM|RARA|SALL1
GO:0001763_morphogenesis of a branching structure	0.91193	0.0566815	1.99405	4.13626	196	18474	394	8	COL4A1|FOXA1|HOXD11|TACSTD2|SALL1|SPINT2|ESRP2|LAMA1
GO:0030031_cell projection assembly	0.91193	0.0567624	1.54578	11.9656	567	18103	394	18	RHOG|NCKAP1L|TACSTD2|PFN2|PODXL|WAS|NCK2|RAPGEF2|WWTR1|PPP1R16B|INTU|EVL|DCDC2|BCAS3|PARVA|RAB17|ESPN|WDR34
GO:2000147_positive regulation of cell motility	0.91193	0.0575336	1.54288	11.9867	568	18102	394	18	DOCK1|EGFR|EPHA1|GCNT2|NCKAP1L|ITGA4|KDR|EPCAM|DDR2|PIK3R1|PODXL|PTPRC|SPN|RAPGEF2|CORO1A|BCAS3|FERMT3|FAM83H
GO:0032640_tumor necrosis factor production	0.91193	0.0579183	2.10097	3.43985	163	18507	394	7	GPR18|PIK3R1|PTPN6|PTPRC|RARA|SPN|ERRFI1
GO:1903555_regulation of tumor necrosis factor superfamily cytokine production	0.91193	0.0579183	2.10097	3.43985	163	18507	394	7	GPR18|PIK3R1|PTPN6|PTPRC|RARA|SPN|ERRFI1
GO:0017145_stem cell division	0.91193	0.0584868	3.58784	0.886342	42	18628	394	3	EVI2B|TEAD3|WWTR1
GO:0031057_negative regulation of histone modification	0.91193	0.0584868	3.58784	0.886342	42	18628	394	3	JARID2|SKI|SPI1
GO:2001222_regulation of neuron migration	0.91193	0.0584868	3.58784	0.886342	42	18628	394	3	RAPGEF2|FLRT2|PHACTR1
GO:0031334_positive regulation of protein complex assembly	0.91193	0.0588645	1.81868	5.6557	268	18402	394	10	GTF2B|NCKAP1L|PFN2|HNF1A|WAS|NCK2|GMFG|CORO1A|EVL|BAIAP2L2
GO:0051347_positive regulation of transferase activity	0.91193	0.0593439	1.5003	13.6961	649	18021	394	20	EFNA5|EGFR|ERBB2|RAPGEF1|NCKAP1L|MST1R|DDR2|PIK3CG|PKN1|PRKCZ|PTPRC|WNT7B|TNFRSF10A|RAPGEF2|ZEB2|MAP4K1|AKAP13|TAOK3|TRAF7|AGAP2
GO:0031099_regeneration	0.91193	0.05944	1.97284	4.17847	198	18472	394	8	EGFR|LAMB2|MATN2|PPAT|PTGFRN|PTPRF|DUSP10|EPPK1
GO:0006357_regulation of transcription by RNA polymerase II	0.91193	0.0597235	1.24922	56.6204	2683	15987	394	68	BNC1|RUNX1|EGFR|ELF1|ELF3|ERBB2|ETV6|FOXE1|GTF2B|HCLS1|FOXA1|HOXA3|HOXA4|HOXC10|HOXC13|HOXD8|HOXD11|IRF5|IRF6|JARID2|LMO7|EPCAM|OSM|PER1|PIK3R1|PKN1|PSMB8|RARA|RPS6KA1|SALL1|SKI|SOX11|SPI1|HNF1A|TEAD1|TEAD3|TFAP2A|NR2F2|WAS|ZNF132|ZNF205|MAFK|NCK2|RPS6KA5|RECQL5|NCOR2|ZEB2|IKZF1|TADA3|BATF|GMEB1|WWTR1|BCAS3|CASZ1|ZNF529|HIVEP3|ZNF667|DMRTA2|LPIN3|ELL3|ZNF382|FOXQ1|ZFP28|IRX2|ZNF791|LEMD2|ZIK1|ZNF…
GO:0002726_positive regulation of T cell cytokine production	0.91193	0.0599806	5.47989	0.400964	19	18651	394	2	B2M|PRKCZ
GO:0045063_T-helper 1 cell differentiation	0.91193	0.0599806	5.47989	0.400964	19	18651	394	2	JAK3|SPN
GO:0046641_positive regulation of alpha-beta T cell proliferation	0.91193	0.0599806	5.47989	0.400964	19	18651	394	2	PTPRC|RASAL3
GO:0060438_trachea development	0.91193	0.0599806	5.47989	0.400964	19	18651	394	2	RARA|WNT7B
GO:0071800_podosome assembly	0.91193	0.0599806	5.47989	0.400964	19	18651	394	2	FARP2|BIN2
GO:1903540_establishment of protein localization to postsynaptic membrane	0.91193	0.0599806	5.47989	0.400964	19	18651	394	2	CLSTN1|STX1B
GO:1903798_regulation of production of miRNAs involved in gene silencing by miRNA	0.91193	0.0599806	5.47989	0.400964	19	18651	394	2	EGFR|NCOR2
GO:0043069_negative regulation of programmed cell death	0.91193	0.0600905	1.41213	19.6683	932	17738	394	27	NQO1|EGFR|EVI2B|SFN|HCLS1|NCKAP1L|JAK3|KDR|EPCAM|PIK3CG|PIK3R1|PRKCZ|PTGFR|RARA|RPS6KA1|TFAP2A|TNFRSF10A|CFDP1|MERTK|CHL1|CORO1A|TNFAIP8|EEF2K|WNK3|ELL3|FOXQ1|AGAP2
GO:0002709_regulation of T cell mediated immunity	0.91193	0.0604698	2.82984	1.47724	70	18600	394	4	B2M|PRKCZ|PTPRC|WAS
GO:0032720_negative regulation of tumor necrosis factor production	0.91193	0.0604698	2.82984	1.47724	70	18600	394	4	GPR18|PTPN6|RARA|ERRFI1
GO:0033077_T cell differentiation in thymus	0.91193	0.0604698	2.82984	1.47724	70	18600	394	4	B2M|DOCK2|ERBB2|PTPRC
GO:0051966_regulation of synaptic transmission, glutamatergic	0.91193	0.0604698	2.82984	1.47724	70	18600	394	4	EGFR|SHANK2|SHANK3|MIR142
GO:0007179_transforming growth factor beta receptor signaling pathway	0.91193	0.0608505	1.9624	4.19957	199	18471	394	8	GCNT2|LTBP3|PRKCZ|SKI|SOX11|DKK3|PARD3|SNX25
GO:0048588_developmental cell growth	0.91193	0.0608844	1.87543	4.93819	234	18436	394	9	EFNA5|ITGA4|LAMB2|PRKCZ|DCLK1|ZEB2|AKAP13|TRPV2|TMEM108
GO:0030518_intracellular steroid hormone receptor signaling pathway	0.91193	0.0611567	2.22754	2.78565	132	18538	394	6	RUNX1|FOXA1|PER1|PPP5C|NCOR2|TADA3
GO:0001953_negative regulation of cell-matrix adhesion	0.91193	0.0619278	3.49795	0.907445	43	18627	394	3	NF1|PIK3R1|BCAS3
GO:0021762_substantia nigra development	0.91193	0.0619278	3.49795	0.907445	43	18627	394	3	CKB|MBP|GNB4
GO:0045197_establishment or maintenance of epithelial cell apical/basal polarity	0.91193	0.0619278	3.49795	0.907445	43	18627	394	3	FAT1|PARD3|LAMA1
GO:0071364_cellular response to epidermal growth factor stimulus	0.91193	0.0619278	3.49795	0.907445	43	18627	394	3	EGFR|ERBB2|ERRFI1
GO:0002277_myeloid dendritic cell activation involved in immune response	0.91193	0.0619867	23.2494	0.0633101	3	18667	394	1	DOCK2
GO:0002296_T-helper 1 cell lineage commitment	0.91193	0.0619867	23.2494	0.0633101	3	18667	394	1	SPN
GO:0002386_immune response in mucosal-associated lymphoid tissue	0.91193	0.0619867	23.2494	0.0633101	3	18667	394	1	RAB17
GO:0002414_immunoglobulin transcytosis in epithelial cells	0.91193	0.0619867	23.2494	0.0633101	3	18667	394	1	RAB17
GO:0002477_antigen processing and presentation of exogenous peptide antigen via MHC class Ib	0.91193	0.0619867	23.2494	0.0633101	3	18667	394	1	B2M
GO:0003383_apical constriction	0.91193	0.0619867	23.2494	0.0633101	3	18667	394	1	FRMD6
GO:0006014_D-ribose metabolic process	0.91193	0.0619867	23.2494	0.0633101	3	18667	394	1	RBKS
GO:0006543_glutamine catabolic process	0.91193	0.0619867	23.2494	0.0633101	3	18667	394	1	PPAT
GO:0009227_nucleotide-sugar catabolic process	0.91193	0.0619867	23.2494	0.0633101	3	18667	394	1	MGAT1
GO:0009447_putrescine catabolic process	0.91193	0.0619867	23.2494	0.0633101	3	18667	394	1	PAOX
GO:0010159_specification of animal organ position	0.91193	0.0619867	23.2494	0.0633101	3	18667	394	1	HOXA3
GO:0010481_epidermal cell division	0.91193	0.0619867	23.2494	0.0633101	3	18667	394	1	SFN
GO:0010482_regulation of epidermal cell division	0.91193	0.0619867	23.2494	0.0633101	3	18667	394	1	SFN
GO:0015742_alpha-ketoglutarate transport	0.91193	0.0619867	23.2494	0.0633101	3	18667	394	1	SLC25A21
GO:0021553_olfactory nerve development	0.91193	0.0619867	23.2494	0.0633101	3	18667	394	1	SALL1
GO:0032185_septin cytoskeleton organization	0.91193	0.0619867	23.2494	0.0633101	3	18667	394	1	RTKN
GO:0033387_putrescine biosynthetic process from ornithine	0.91193	0.0619867	23.2494	0.0633101	3	18667	394	1	ODC1
GO:0033590_response to cobalamin	0.91193	0.0619867	23.2494	0.0633101	3	18667	394	1	EGFR
GO:0034059_response to anoxia	0.91193	0.0619867	23.2494	0.0633101	3	18667	394	1	EEF2K
GO:0035021_negative regulation of Rac protein signal transduction	0.91193	0.0619867	23.2494	0.0633101	3	18667	394	1	NF1
GO:0035633_maintenance of permeability of blood-brain barrier	0.91193	0.0619867	23.2494	0.0633101	3	18667	394	1	MBP
GO:0036112_medium-chain fatty-acyl-CoA metabolic process	0.91193	0.0619867	23.2494	0.0633101	3	18667	394	1	ACOT7
GO:0036493_positive regulation of translation in response to endoplasmic reticulum stress	0.91193	0.0619867	23.2494	0.0633101	3	18667	394	1	NCK2
GO:0043402_glucocorticoid mediated signaling pathway	0.91193	0.0619867	23.2494	0.0633101	3	18667	394	1	AKAP13
GO:0043578_nuclear matrix organization	0.91193	0.0619867	23.2494	0.0633101	3	18667	394	1	SYNE1
GO:0043585_nose morphogenesis	0.91193	0.0619867	23.2494	0.0633101	3	18667	394	1	SKI
GO:0043988_histone H3-S28 phosphorylation	0.91193	0.0619867	23.2494	0.0633101	3	18667	394	1	RPS6KA5
GO:0045218_zonula adherens maintenance	0.91193	0.0619867	23.2494	0.0633101	3	18667	394	1	KIFC3
GO:0045626_negative regulation of T-helper 1 cell differentiation	0.91193	0.0619867	23.2494	0.0633101	3	18667	394	1	JAK3
GO:0048022_negative regulation of melanin biosynthetic process	0.91193	0.0619867	23.2494	0.0633101	3	18667	394	1	RAPGEF2
GO:0048210_Golgi vesicle fusion to target membrane	0.91193	0.0619867	23.2494	0.0633101	3	18667	394	1	RAB8B
GO:0051835_positive regulation of synapse structural plasticity	0.91193	0.0619867	23.2494	0.0633101	3	18667	394	1	SHANK3
GO:0060025_regulation of synaptic activity	0.91193	0.0619867	23.2494	0.0633101	3	18667	394	1	STX1B
GO:0060465_pharynx development	0.91193	0.0619867	23.2494	0.0633101	3	18667	394	1	FOXE1
GO:0060671_epithelial cell differentiation involved in embryonic placenta development	0.91193	0.0619867	23.2494	0.0633101	3	18667	394	1	SPINT2
GO:0060672_epithelial cell morphogenesis involved in placental branching	0.91193	0.0619867	23.2494	0.0633101	3	18667	394	1	SPINT2
GO:0060741_prostate gland stromal morphogenesis	0.91193	0.0619867	23.2494	0.0633101	3	18667	394	1	FOXA1
GO:0060743_epithelial cell maturation involved in prostate gland development	0.91193	0.0619867	23.2494	0.0633101	3	18667	394	1	FOXA1
GO:0060838_lymphatic endothelial cell fate commitment	0.91193	0.0619867	23.2494	0.0633101	3	18667	394	1	NR2F2
GO:0071461_cellular response to redox state	0.91193	0.0619867	23.2494	0.0633101	3	18667	394	1	ARHGDIB
GO:0072061_inner medullary collecting duct development	0.91193	0.0619867	23.2494	0.0633101	3	18667	394	1	WNT7B
GO:0072092_ureteric bud invasion	0.91193	0.0619867	23.2494	0.0633101	3	18667	394	1	SALL1
GO:0072244_metanephric glomerular epithelium development	0.91193	0.0619867	23.2494	0.0633101	3	18667	394	1	LAMB2
GO:0072248_metanephric glomerular visceral epithelial cell differentiation	0.91193	0.0619867	23.2494	0.0633101	3	18667	394	1	LAMB2
GO:0072249_metanephric glomerular visceral epithelial cell development	0.91193	0.0619867	23.2494	0.0633101	3	18667	394	1	LAMB2
GO:0072312_metanephric glomerular epithelial cell differentiation	0.91193	0.0619867	23.2494	0.0633101	3	18667	394	1	LAMB2
GO:0072313_metanephric glomerular epithelial cell development	0.91193	0.0619867	23.2494	0.0633101	3	18667	394	1	LAMB2
GO:0090292_nuclear matrix anchoring at nuclear membrane	0.91193	0.0619867	23.2494	0.0633101	3	18667	394	1	SYNE1
GO:0090461_glutamate homeostasis	0.91193	0.0619867	23.2494	0.0633101	3	18667	394	1	KCTD7
GO:0097112_gamma-aminobutyric acid receptor clustering	0.91193	0.0619867	23.2494	0.0633101	3	18667	394	1	GLRB
GO:1902309_negative regulation of peptidyl-serine dephosphorylation	0.91193	0.0619867	23.2494	0.0633101	3	18667	394	1	PPP1R16B
GO:1902626_assembly of large subunit precursor of preribosome	0.91193	0.0619867	23.2494	0.0633101	3	18667	394	1	RPL24
GO:1902722_positive regulation of prolactin secretion	0.91193	0.0619867	23.2494	0.0633101	3	18667	394	1	EGFR
GO:1902990_mitotic telomere maintenance via semi-conservative replication	0.91193	0.0619867	23.2494	0.0633101	3	18667	394	1	RTEL1
GO:1903422_negative regulation of synaptic vesicle recycling	0.91193	0.0619867	23.2494	0.0633101	3	18667	394	1	STX1B
GO:1903615_positive regulation of protein tyrosine phosphatase activity	0.91193	0.0619867	23.2494	0.0633101	3	18667	394	1	PTPRC
GO:1904048_regulation of spontaneous neurotransmitter secretion	0.91193	0.0619867	23.2494	0.0633101	3	18667	394	1	STX1B
GO:1904098_regulation of protein O-linked glycosylation	0.91193	0.0619867	23.2494	0.0633101	3	18667	394	1	POMT2
GO:1904100_positive regulation of protein O-linked glycosylation	0.91193	0.0619867	23.2494	0.0633101	3	18667	394	1	POMT2
GO:1904430_negative regulation of t-circle formation	0.91193	0.0619867	23.2494	0.0633101	3	18667	394	1	RTEL1
GO:1904533_regulation of telomeric loop disassembly	0.91193	0.0619867	23.2494	0.0633101	3	18667	394	1	RTEL1
GO:1905301_regulation of macropinocytosis	0.91193	0.0619867	23.2494	0.0633101	3	18667	394	1	STX1B
GO:1905772_positive regulation of mesodermal cell differentiation	0.91193	0.0619867	23.2494	0.0633101	3	18667	394	1	MIR200C
GO:1990637_response to prolactin	0.91193	0.0619867	23.2494	0.0633101	3	18667	394	1	EEF2K
GO:2000327_positive regulation of nuclear receptor transcription coactivator activity	0.91193	0.0619867	23.2494	0.0633101	3	18667	394	1	TACC1
GO:2000670_positive regulation of dendritic cell apoptotic process	0.91193	0.0619867	23.2494	0.0633101	3	18667	394	1	RAPGEF2
GO:2000978_negative regulation of forebrain neuron differentiation	0.91193	0.0619867	23.2494	0.0633101	3	18667	394	1	B2M
GO:0009755_hormone-mediated signaling pathway	0.914144	0.0621936	1.86703	4.95929	235	18435	394	9	RUNX1|FOXA1|PER1|PPP5C|RARA|NR2F2|NCOR2|TADA3|AKAP13
GO:0007420_brain development	0.916964	0.0624778	1.46103	15.4688	733	17937	394	22	B2M|CKB|COL4A1|EGFR|MBP|NF1|RARA|SALL1|SKI|SLC6A11|TACC1|NR2F2|WNT7B|DCLK1|RAPGEF2|ZEB2|SHANK2|GNB4|DMRTA2|TMEM108|SHANK3|PHACTR1
GO:0044085_cellular component biogenesis	0.916964	0.0624984	1.2238	70.8018	3355	15315	394	83	RHOG|B2M|RUNX1|CDH7|CDH11|CLTC|EFNA5|EPHA1|GLRB|RAPGEF1|GTF2B|HCLS1|NCKAP1L|KDR|KRT8|KRT19|LAMA3|LAMB2|TACSTD2|PFN2|PIK3R1|PODXL|PPAT|PPP5C|PRKCZ|RPL24|RTKN|SKI|SNRPE|HNF1A|TEAD1|TJP1|WAS|WIPF1|PXDN|NCK2|LPXN|GMFG|ARHGEF10|RAPGEF2|FARP2|IKZF1|CORO1A|PKP3|AKAP13|CLSTN1|SHANK2|FCHO1|FLRT2|WWTR1|CLIP3|PPP1R16B|CCDC69|INTU|GNMT|EIF3K|EEF2K|BIN2|EVL|DCDC2|RTEL1|RHOF|BCAS3|TAPBPL|PARVA|PCDHGA3|PARD3|RA…
GO:0002244_hematopoietic progenitor cell differentiation	0.917935	0.0626212	2.06099	3.50316	166	18504	394	7	RUNX1|OSM|PSMB8|PTPN6|PTPRC|SPI1|BATF
GO:0000018_regulation of DNA recombination	0.918831	0.0627389	2.43413	2.13144	101	18569	394	5	PTPRC|WAS|RECQL5|RTEL1|FIGN
GO:0051057_positive regulation of small GTPase mediated signal transduction	0.922735	0.0630623	2.78745	1.49834	71	18599	394	4	GPR18|RAPGEF1|VAV1|AKAP13
GO:0060322_head development	0.942305	0.0644579	1.44267	16.3762	776	17894	394	23	B2M|CKB|COL4A1|EGFR|LIMK2|MBP|NF1|RARA|SALL1|SKI|SLC6A11|TACC1|NR2F2|WNT7B|DCLK1|RAPGEF2|ZEB2|SHANK2|GNB4|DMRTA2|TMEM108|SHANK3|PHACTR1
GO:0018210_peptidyl-threonine modification	0.945717	0.0648073	2.19249	2.82785	134	18536	394	6	PKN1|LMTK2|CDC42BPG|PARD3|WNK3|TNKS1BP1
GO:0001823_mesonephros development	0.945717	0.0648885	2.4089	2.15254	102	18568	394	5	HOXD11|TACSTD2|EPCAM|RARA|SALL1
GO:0060999_positive regulation of dendritic spine development	0.945717	0.065461	3.41245	0.928548	44	18626	394	3	SHANK2|EEF2K|SHANK3
GO:2000404_regulation of T cell migration	0.945717	0.065461	3.41245	0.928548	44	18626	394	3	ITGA4|SPN|LRCH1
GO:0035019_somatic stem cell population maintenance	0.945717	0.0657125	2.7463	1.51944	72	18598	394	4	EPHA1|SALL1|SKI|SPI1
GO:1903556_negative regulation of tumor necrosis factor superfamily cytokine production	0.945717	0.0657125	2.7463	1.51944	72	18598	394	4	GPR18|PTPN6|RARA|ERRFI1
GO:0002320_lymphoid progenitor cell differentiation	0.945717	0.0657403	5.17517	0.422067	20	18650	394	2	SPI1|BATF
GO:0002577_regulation of antigen processing and presentation	0.945717	0.0657403	5.17517	0.422067	20	18650	394	2	WAS|TAPBPL
GO:0032495_response to muramyl dipeptide	0.945717	0.0657403	5.17517	0.422067	20	18650	394	2	IRF5|LDOC1
GO:0039529_RIG-I signaling pathway	0.945717	0.0657403	5.17517	0.422067	20	18650	394	2	SEC14L1|PUM1
GO:0043586_tongue development	0.945717	0.0657403	5.17517	0.422067	20	18650	394	2	EGFR|HOXC13
GO:0050860_negative regulation of T cell receptor signaling pathway	0.945717	0.0657403	5.17517	0.422067	20	18650	394	2	ELF1|PTPN6
GO:0060261_positive regulation of transcription initiation from RNA polymerase II promoter	0.945717	0.0657403	5.17517	0.422067	20	18650	394	2	GTF2B|HNF1A
GO:0070262_peptidyl-serine dephosphorylation	0.945717	0.0657403	5.17517	0.422067	20	18650	394	2	PPP5C|PPP1R16B
GO:0072234_metanephric nephron tubule development	0.945717	0.0657403	5.17517	0.422067	20	18650	394	2	WNT7B|WWTR1
GO:0097503_sialylation	0.945717	0.0657403	5.17517	0.422067	20	18650	394	2	ST3GAL3|ST6GALNAC5
GO:0098698_postsynaptic specialization assembly	0.945717	0.0657403	5.17517	0.422067	20	18650	394	2	SHANK2|SHANK3
GO:1903978_regulation of microglial cell activation	0.945717	0.0657403	5.17517	0.422067	20	18650	394	2	PTPRC|MIR142
GO:0071706_tumor necrosis factor superfamily cytokine production	0.946918	0.0658822	2.03516	3.54537	168	18502	394	7	GPR18|PIK3R1|PTPN6|PTPRC|RARA|SPN|ERRFI1
GO:0001889_liver development	0.956998	0.0666795	2.17538	2.84896	135	18535	394	6	EGFR|JARID2|NF1|RARA|RPS6KA1|HNF1A
GO:0030278_regulation of ossification	0.956998	0.0667015	1.92172	4.28399	203	18467	394	8	LTBP3|DDR2|SKI|SOX11|TFAP2A|WNT7B|INTU|MIR200C
GO:0050878_regulation of body fluid levels	0.957031	0.0667628	1.5527	10.5728	501	18169	394	16	DOCK1|GNAQ|SFN|ITPK1|PIK3CG|PIK3R1|PPAT|PTPN6|SCNN1A|VAV1|WAS|MAFK|NCOR2|MERTK|WNK3|FERMT3
GO:0060538_skeletal muscle organ development	0.967451	0.0675505	2.02249	3.56647	169	18501	394	7	NF1|SKI|SOX11|NR2F2|HIVEP3|DMRTA2|LEMD2
GO:0048705_skeletal system morphogenesis	0.967451	0.0676089	1.83415	5.04371	239	18431	394	9	HOXA3|HOXA4|HOXD8|LTBP3|MATN2|RARA|SKI|SOX11|TFAP2A
GO:0006887_exocytosis	0.971087	0.0679228	1.40168	19.0563	903	17767	394	26	RHOG|B2M|DOCK2|NCKAP1L|ITGAL|LRMP|PCDH7|PFN2|PIK3CG|PTPN6|PTPRC|STBD1|GMFG|CORO1A|TMC6|BIN2|RAB8B|TOLLIP|RHOF|SLC44A2|MYO1G|PLEKHO2|FERMT3|SYTL3|STX1B|CANT1
GO:0071407_cellular response to organic cyclic compound	0.979151	0.0685472	1.52465	11.438	542	18128	394	17	RUNX1|EFNA5|EGFR|RAPGEF1|FOXA1|PER1|PIK3CG|PPP5C|RARA|NR2F2|RECQL5|NCOR2|RAPGEF2|TADA3|AKAP13|EEF2K|ERRFI1
GO:0031401_positive regulation of protein modification process	0.982504	0.0690682	1.34036	26.1049	1237	17433	394	34	EFNA5|EGFR|ERBB2|GCNT2|RAPGEF1|HCLS1|NCKAP1L|JARID2|KDR|MST1R|DDR2|OSM|PFN2|PIK3CG|PKN1|PRKCZ|PTPRC|WNT7B|TNFRSF10A|RPS6KA5|RAPGEF2|ZEB2|SH2D3C|MAP4K1|AKAP13|CLIP3|PPP1R16B|POMT2|TAOK3|TOLLIP|WNK3|TRAF7|TNKS1BP1|WDFY2
GO:0032456_endocytic recycling	0.982504	0.0690847	3.33102	0.949652	45	18625	394	3	LMTK2|RAB17|DENND1C
GO:0035987_endodermal cell differentiation	0.982504	0.0690847	3.33102	0.949652	45	18625	394	3	COL4A2|ITGA4|LAMA3
GO:0048483_autonomic nervous system development	0.982504	0.0690847	3.33102	0.949652	45	18625	394	3	NF1|SOX11|TFAP2A
GO:0048538_thymus development	0.982504	0.0690847	3.33102	0.949652	45	18625	394	3	FOXE1|HOXA3|JARID2
GO:0010923_negative regulation of phosphatase activity	0.983983	0.06931	2.35998	2.19475	104	18566	394	5	NCKAP1L|LMTK2|LMTK3|WDR81|PHACTR1
GO:0071887_leukocyte apoptotic process	0.983983	0.06931	2.35998	2.19475	104	18566	394	5	HCLS1|JAK3|PKN1|RAPGEF2|MERTK
GO:0022603_regulation of anatomical structure morphogenesis	0.995573	0.0701877	1.35021	24.3744	1155	17515	394	32	RHOG|RHOH|FMNL1|RUNX1|CLTC|COL4A2|DOCK1|EFNA5|EPHA1|ERBB2|KDR|TACSTD2|MBP|NF1|PKN1|PSMB8|TFAP2A|ADAM12|RAPGEF2|ZEB2|CFDP1|CORO1A|AKAP13|PPP1R16B|EEF2K|TRPV2|RHOF|PARVA|ARHGAP15|SHANK3|FMNL2|MIR200C
GO:0030335_positive regulation of cell migration	0.997388	0.0703771	1.5187	11.4802	544	18126	394	17	DOCK1|EGFR|EPHA1|GCNT2|NCKAP1L|ITGA4|KDR|DDR2|PIK3R1|PODXL|PTPRC|SPN|RAPGEF2|CORO1A|BCAS3|FERMT3|FAM83H
GO:0072078_nephron tubule morphogenesis	0.999788	0.071184	2.66755	1.56165	74	18596	394	4	HOXD11|TACSTD2|SALL1|IRX2
GO:0050679_positive regulation of epithelial cell proliferation	0.999788	0.0713103	1.89229	4.3473	206	18464	394	8	EGFR|ERBB2|ITGA4|KDR|NF1|SOX11|PPP1R16B|ESRP2
GO:0090066_regulation of anatomical structure size	0.999788	0.0715038	1.53642	10.6783	506	18164	394	16	EFNA5|EGFR|HCLS1|NCKAP1L|PFN2|VAV1|WAS|WNT7B|NCK2|GMFG|DSTN|CORO1A|TRPV2|EVL|BAIAP2L2|SHANK3
GO:0001841_neural tube formation	0.999788	0.0715817	2.33625	2.21585	105	18565	394	5	RARA|SKI|SOX11|ZEB2|SPINT2
GO:0007009_plasma membrane organization	0.999788	0.0715817	2.33625	2.21585	105	18565	394	5	PTPRC|FCHO1|PLEKHM2|BIN2|BAIAP2L2
GO:0006907_pinocytosis	0.999788	0.0716758	4.90252	0.443171	21	18649	394	2	DOCK2|STX1B
GO:0031290_retinal ganglion cell axon guidance	0.999788	0.0716758	4.90252	0.443171	21	18649	394	2	EFNA5|RPL24
GO:0032674_regulation of interleukin-5 production	0.999788	0.0716758	4.90252	0.443171	21	18649	394	2	PRKCZ|RARA
GO:0039531_regulation of viral-induced cytoplasmic pattern recognition receptor signaling pathway	0.999788	0.0716758	4.90252	0.443171	21	18649	394	2	SEC14L1|PUM1
GO:0042438_melanin biosynthetic process	0.999788	0.0716758	4.90252	0.443171	21	18649	394	2	RAPGEF2|ZEB2
GO:0045061_thymic T cell selection	0.999788	0.0716758	4.90252	0.443171	21	18649	394	2	DOCK2|PTPRC
GO:0048485_sympathetic nervous system development	0.999788	0.0716758	4.90252	0.443171	21	18649	394	2	NF1|SOX11
GO:0060713_labyrinthine layer morphogenesis	0.999788	0.0716758	4.90252	0.443171	21	18649	394	2	WNT7B|SPINT2
GO:0070920_regulation of production of small RNA involved in gene silencing by RNA	0.999788	0.0716758	4.90252	0.443171	21	18649	394	2	EGFR|NCOR2
GO:0072010_glomerular epithelium development	0.999788	0.0716758	4.90252	0.443171	21	18649	394	2	LAMB2|PODXL
GO:2000269_regulation of fibroblast apoptotic process	0.999788	0.0716758	4.90252	0.443171	21	18649	394	2	PIK3CG|CFDP1
GO:2000738_positive regulation of stem cell differentiation	0.999788	0.0716758	4.90252	0.443171	21	18649	394	2	LTBP3|TACSTD2
GO:2000810_regulation of bicellular tight junction assembly	0.999788	0.0716758	4.90252	0.443171	21	18649	394	2	RUNX1|TJP1
GO:0051272_positive regulation of cellular component movement	0.999788	0.0717787	1.49519	12.3455	585	18085	394	18	DOCK1|EGFR|EPHA1|GCNT2|NCKAP1L|ITGA4|KDR|EPCAM|DDR2|PIK3R1|PODXL|PTPRC|SPN|RAPGEF2|CORO1A|BCAS3|FERMT3|FAM83H
GO:0071417_cellular response to organonitrogen compound	0.999788	0.0717787	1.49519	12.3455	585	18085	394	18	COL4A1|EGFR|RAPGEF1|ITGA4|JAK3|PIK3CG|PIK3R1|PPAT|PRKCZ|PTPRE|RECQL5|RAPGEF2|LDOC1|SH3BP4|EEF2K|RAB8B|ERRFI1|LPIN3
GO:0061008_hepaticobiliary system development	1	0.0724842	2.12559	2.91227	138	18532	394	6	EGFR|JARID2|NF1|RARA|RPS6KA1|HNF1A
GO:0035088_establishment or maintenance of apical/basal cell polarity	1	0.0727973	3.25338	0.970755	46	18624	394	3	FAT1|PARD3|LAMA1
GO:0035196_production of miRNAs involved in gene silencing by miRNA	1	0.0727973	3.25338	0.970755	46	18624	394	3	EGFR|NCOR2|PUM1
GO:0061245_establishment or maintenance of bipolar cell polarity	1	0.0727973	3.25338	0.970755	46	18624	394	3	FAT1|PARD3|LAMA1
GO:0050851_antigen receptor-mediated signaling pathway	1	0.0727977	1.69226	6.66867	316	18354	394	11	RUNX1|ELF1|NCKAP1L|INPP5D|PIK3R1|PSMB8|PTPN6|PTPRC|WAS|LPXN|KLHL6
GO:0002456_T cell mediated immunity	1	0.073894	2.31299	2.23696	106	18564	394	5	B2M|PRKCZ|PTPRC|WAS|MYO1G
GO:0021510_spinal cord development	1	0.073894	2.31299	2.23696	106	18564	394	5	HOXC10|NF1|SOX11|INTU|LOXL3
GO:0051963_regulation of synapse assembly	1	0.073894	2.31299	2.23696	106	18564	394	5	EFNA5|CLSTN1|FLRT2|EEF2K|RAB17
GO:0030522_intracellular receptor signaling pathway	1	0.0741095	1.73669	5.90894	280	18390	394	10	RUNX1|FOXA1|PER1|PPP5C|RARA|SEC14L1|NR2F2|NCOR2|PUM1|TADA3
GO:0001909_leukocyte mediated cytotoxicity	1	0.0762466	2.29019	2.25806	107	18563	394	5	B2M|PTPN6|PTPRC|VAV1|CORO1A
GO:0010799_regulation of peptidyl-threonine phosphorylation	1	0.0765972	3.17926	0.991859	47	18623	394	3	PARD3|WNK3|TNKS1BP1
GO:0070849_response to epidermal growth factor	1	0.0765972	3.17926	0.991859	47	18623	394	3	EGFR|ERBB2|ERRFI1
GO:2000107_negative regulation of leukocyte apoptotic process	1	0.0765972	3.17926	0.991859	47	18623	394	3	HCLS1|JAK3|MERTK
GO:0001944_vasculature development	1	0.0766952	1.41136	16.7139	792	17878	394	23	RUNX1|COL4A1|COL4A2|EPHA1|ERBB2|CXCR3|RAPGEF1|HOXA3|KDR|LGALS8|NF1|PIK3CG|SPI1|NR2F2|WNT7B|ADAM12|RAPGEF2|PPP1R16B|ERRFI1|BCAS3|PARVA|CCM2|LAMA1
GO:0072088_nephron epithelium morphogenesis	1	0.076881	2.59316	1.60386	76	18594	394	4	HOXD11|TACSTD2|SALL1|IRX2
GO:0010639_negative regulation of organelle organization	1	0.0769424	1.59832	8.33583	395	18275	394	13	JARID2|TACSTD2|PFN2|SKI|SPI1|WAS|GMFG|CORO1A|CLIP3|RTEL1|ESPN|SHANK3|TOM1L2
GO:0002089_lens morphogenesis in camera-type eye	1	0.0777769	4.65714	0.464274	22	18648	394	2	SKI|SOX11
GO:0005980_glycogen catabolic process	1	0.0777769	4.65714	0.464274	22	18648	394	2	PHKG1|STBD1
GO:0006582_melanin metabolic process	1	0.0777769	4.65714	0.464274	22	18648	394	2	RAPGEF2|ZEB2
GO:0019883_antigen processing and presentation of endogenous antigen	1	0.0777769	4.65714	0.464274	22	18648	394	2	B2M|TAP1
GO:0030878_thyroid gland development	1	0.0777769	4.65714	0.464274	22	18648	394	2	FOXE1|HOXA3
GO:0031281_positive regulation of cyclase activity	1	0.0777769	4.65714	0.464274	22	18648	394	2	GUCA2A|NF1
GO:0032634_interleukin-5 production	1	0.0777769	4.65714	0.464274	22	18648	394	2	PRKCZ|RARA
GO:0032656_regulation of interleukin-13 production	1	0.0777769	4.65714	0.464274	22	18648	394	2	PRKCZ|RARA
GO:0033622_integrin activation	1	0.0777769	4.65714	0.464274	22	18648	394	2	FARP2|FERMT3
GO:0045624_positive regulation of T-helper cell differentiation	1	0.0777769	4.65714	0.464274	22	18648	394	2	PRKCZ|RARA
GO:0010921_regulation of phosphatase activity	1	0.0780903	1.94961	3.69309	175	18495	394	7	NCKAP1L|PTPRC|LMTK2|PPP1R16B|LMTK3|WDR81|PHACTR1
GO:0043065_positive regulation of apoptotic process	1	0.0781233	1.44549	14.1815	672	17998	394	20	NQO1|SFN|FOXA1|INPP5D|IRF5|ITGA4|NF1|PTPRC|TFAP2A|VAV1|ZNF205|NCK2|TNFRSF10A|RAPGEF2|AKAP13|TNFAIP8|CLIP3|ARHGEF16|ZMAT3|TRAF7
GO:0051258_protein polymerization	1	0.0782741	1.71732	5.97225	283	18387	394	10	HCLS1|NCKAP1L|PFN2|WAS|NCK2|GMFG|CORO1A|CLIP3|EVL|BAIAP2L2
GO:0045055_regulated exocytosis	1	0.0783289	1.40754	16.7561	794	17876	394	23	RHOG|B2M|DOCK2|NCKAP1L|ITGAL|LRMP|PCDH7|PFN2|PIK3CG|PTPN6|PTPRC|STBD1|GMFG|CORO1A|TMC6|BIN2|TOLLIP|RHOF|SLC44A2|PLEKHO2|FERMT3|STX1B|CANT1
GO:0010720_positive regulation of cell development	1	0.0790174	1.49244	11.6702	553	18117	394	17	DOCK1|EFNA5|RAPGEF1|FOXA1|RARA|SOX11|RAPGEF2|ZEB2|RGS14|SHANK2|EEF2K|TRPV2|DMRTA2|ELL3|SHANK3|MIR142|MIR200C
GO:0006470_protein dephosphorylation	1	0.0792817	1.6645	6.77418	321	18349	394	11	NCKAP1L|PPP5C|PTPN6|PTPN7|PTPRC|PTPRE|PTPRF|DUSP10|LMTK2|PPP1R16B|PHACTR1
GO:0072359_circulatory system development	1	0.0793747	1.3325	24.6698	1169	17501	394	32	RUNX1|COL4A1|COL4A2|EGFR|EPHA1|ERBB2|CXCR3|RAPGEF1|HOXA3|JARID2|KDR|LGALS8|NF1|PIK3CG|RARA|SALL1|SOX11|SPI1|NR2F2|WNT7B|ADAM12|RAPGEF2|AKAP13|FLRT2|PPP1R16B|PDLIM3|ERRFI1|BCAS3|PARVA|CCM2|LEMD2|LAMA1
GO:2000779_regulation of double-strand break repair	1	0.0798129	2.5575	1.62496	77	18593	394	4	WAS|RECQL5|RTEL1|FIGN
GO:0045596_negative regulation of cell differentiation	1	0.0798362	1.4154	15.933	755	17915	394	22	B2M|RUNX1|EFNA5|EGFR|ERBB2|EFEMP1|FOXA1|INPP5D|JAK3|LTBP3|TACSTD2|NF1|PIK3R1|RARA|SKI|SOX11|TCTA|RAPGEF2|DUSP10|WWTR1|LOXL3|STX1B
GO:0002711_positive regulation of T cell mediated immunity	1	0.0804827	3.10844	1.01296	48	18622	394	3	B2M|PRKCZ|PTPRC
GO:0030850_prostate gland development	1	0.0804827	3.10844	1.01296	48	18622	394	3	FOXA1|SERPINB5|RARA
GO:0035272_exocrine system development	1	0.0804827	3.10844	1.01296	48	18622	394	3	EGFR|ESRP2|LAMA1
GO:0042059_negative regulation of epidermal growth factor receptor signaling pathway	1	0.0804827	3.10844	1.01296	48	18622	394	3	EGFR|CBLC|ERRFI1
GO:0001503_ossification	1	0.0804942	1.58559	8.39914	398	18272	394	13	CDH11|CLTC|EGFR|LTBP3|NF1|DDR2|SKI|SOX11|TFAP2A|WNT7B|WWTR1|INTU|MIR200C
GO:0007030_Golgi organization	1	0.0806601	2.06261	2.99668	142	18528	394	6	KIFC3|PLEKHM2|SYNE1|BCAS3|COG7|VTI1A
GO:0120031_plasma membrane bounded cell projection assembly	1	0.0810284	1.48672	11.7124	555	18115	394	17	RHOG|TACSTD2|PFN2|PODXL|WAS|NCK2|RAPGEF2|WWTR1|PPP1R16B|INTU|EVL|DCDC2|BCAS3|PARVA|RAB17|ESPN|WDR34
GO:0000122_negative regulation of transcription by RNA polymerase II	1	0.0816318	1.3897	17.7057	839	17831	394	24	RUNX1|ETV6|FOXE1|HCLS1|FOXA1|HOXD8|JARID2|PER1|RARA|SALL1|SKI|SOX11|SPI1|TFAP2A|NR2F2|ZNF205|MAFK|NCK2|RECQL5|NCOR2|ZEB2|WWTR1|FOXQ1|IRX2
GO:0001766_membrane raft polarization	1	0.0817851	15.4987	0.0844135	4	18666	394	1	DOCK2
GO:0002159_desmosome assembly	1	0.0817851	15.4987	0.0844135	4	18666	394	1	PKP3
GO:0002378_immunoglobulin biosynthetic process	1	0.0817851	15.4987	0.0844135	4	18666	394	1	PTPRC
GO:0002584_negative regulation of antigen processing and presentation of peptide antigen	1	0.0817851	15.4987	0.0844135	4	18666	394	1	TAPBPL
GO:0006598_polyamine catabolic process	1	0.0817851	15.4987	0.0844135	4	18666	394	1	PAOX
GO:0006933_negative regulation of cell adhesion involved in substrate-bound cell migration	1	0.0817851	15.4987	0.0844135	4	18666	394	1	PTPRC
GO:0007296_vitellogenesis	1	0.0817851	15.4987	0.0844135	4	18666	394	1	ETV6
GO:0008295_spermidine biosynthetic process	1	0.0817851	15.4987	0.0844135	4	18666	394	1	PAOX
GO:0010847_regulation of chromatin assembly	1	0.0817851	15.4987	0.0844135	4	18666	394	1	PARP10
GO:0014045_establishment of endothelial blood-brain barrier	1	0.0817851	15.4987	0.0844135	4	18666	394	1	WNT7B
GO:0021557_oculomotor nerve development	1	0.0817851	15.4987	0.0844135	4	18666	394	1	TFAP2A
GO:0021615_glossopharyngeal nerve morphogenesis	1	0.0817851	15.4987	0.0844135	4	18666	394	1	HOXA3
GO:0021764_amygdala development	1	0.0817851	15.4987	0.0844135	4	18666	394	1	NF1
GO:0021773_striatal medium spiny neuron differentiation	1	0.0817851	15.4987	0.0844135	4	18666	394	1	SHANK3
GO:0022009_central nervous system vasculogenesis	1	0.0817851	15.4987	0.0844135	4	18666	394	1	WNT7B
GO:0030043_actin filament fragmentation	1	0.0817851	15.4987	0.0844135	4	18666	394	1	DSTN
GO:0030644_cellular chloride ion homeostasis	1	0.0817851	15.4987	0.0844135	4	18666	394	1	CKB
GO:0032345_negative regulation of aldosterone metabolic process	1	0.0817851	15.4987	0.0844135	4	18666	394	1	DKK3
GO:0032348_negative regulation of aldosterone biosynthetic process	1	0.0817851	15.4987	0.0844135	4	18666	394	1	DKK3
GO:0032431_activation of phospholipase A2 activity	1	0.0817851	15.4987	0.0844135	4	18666	394	1	EGFR
GO:0033088_negative regulation of immature T cell proliferation in thymus	1	0.0817851	15.4987	0.0844135	4	18666	394	1	ERBB2
GO:0033594_response to hydroxyisoflavone	1	0.0817851	15.4987	0.0844135	4	18666	394	1	EGFR
GO:0036438_maintenance of lens transparency	1	0.0817851	15.4987	0.0844135	4	18666	394	1	GCNT2
GO:0048677_axon extension involved in regeneration	1	0.0817851	15.4987	0.0844135	4	18666	394	1	LAMB2
GO:0048682_sprouting of injured axon	1	0.0817851	15.4987	0.0844135	4	18666	394	1	LAMB2
GO:0048861_leukemia inhibitory factor signaling pathway	1	0.0817851	15.4987	0.0844135	4	18666	394	1	LIFR
GO:0051142_positive regulation of NK T cell proliferation	1	0.0817851	15.4987	0.0844135	4	18666	394	1	RASAL3
GO:0060528_secretory columnal luminar epithelial cell differentiation involved in prostate glandular acinus development	1	0.0817851	15.4987	0.0844135	4	18666	394	1	FOXA1
GO:0060535_trachea cartilage morphogenesis	1	0.0817851	15.4987	0.0844135	4	18666	394	1	WNT7B
GO:0060988_lipid tube assembly	1	0.0817851	15.4987	0.0844135	4	18666	394	1	PCDHGA3
GO:0061218_negative regulation of mesonephros development	1	0.0817851	15.4987	0.0844135	4	18666	394	1	TACSTD2
GO:0061502_early endosome to recycling endosome transport	1	0.0817851	15.4987	0.0844135	4	18666	394	1	CORO1A
GO:0061535_glutamate secretion, neurotransmission	1	0.0817851	15.4987	0.0844135	4	18666	394	1	NF1
GO:0072086_specification of loop of Henle identity	1	0.0817851	15.4987	0.0844135	4	18666	394	1	IRX2
GO:0072093_metanephric renal vesicle formation	1	0.0817851	15.4987	0.0844135	4	18666	394	1	SALL1
GO:0072268_pattern specification involved in metanephros development	1	0.0817851	15.4987	0.0844135	4	18666	394	1	IRX2
GO:0072757_cellular response to camptothecin	1	0.0817851	15.4987	0.0844135	4	18666	394	1	RECQL5
GO:0080144_amino acid homeostasis	1	0.0817851	15.4987	0.0844135	4	18666	394	1	KCTD7
GO:0090074_negative regulation of protein homodimerization activity	1	0.0817851	15.4987	0.0844135	4	18666	394	1	ITGA4
GO:0097114_NMDA glutamate receptor clustering	1	0.0817851	15.4987	0.0844135	4	18666	394	1	SHANK3
GO:0097167_circadian regulation of translation	1	0.0817851	15.4987	0.0844135	4	18666	394	1	PER1
GO:1900126_negative regulation of hyaluronan biosynthetic process	1	0.0817851	15.4987	0.0844135	4	18666	394	1	CLTC
GO:1900377_negative regulation of secondary metabolite biosynthetic process	1	0.0817851	15.4987	0.0844135	4	18666	394	1	RAPGEF2
GO:1900533_palmitic acid metabolic process	1	0.0817851	15.4987	0.0844135	4	18666	394	1	ACOT7
GO:1900535_palmitic acid biosynthetic process	1	0.0817851	15.4987	0.0844135	4	18666	394	1	ACOT7
GO:1902262_apoptotic process involved in blood vessel morphogenesis	1	0.0817851	15.4987	0.0844135	4	18666	394	1	SPI1
GO:1902460_regulation of mesenchymal stem cell proliferation	1	0.0817851	15.4987	0.0844135	4	18666	394	1	LTBP3
GO:1902746_regulation of lens fiber cell differentiation	1	0.0817851	15.4987	0.0844135	4	18666	394	1	ZEB2
GO:1903238_positive regulation of leukocyte tethering or rolling	1	0.0817851	15.4987	0.0844135	4	18666	394	1	ITGA4
GO:1903527_positive regulation of membrane tubulation	1	0.0817851	15.4987	0.0844135	4	18666	394	1	PLEKHM2
GO:1903912_negative regulation of endoplasmic reticulum stress-induced eIF2 alpha phosphorylation	1	0.0817851	15.4987	0.0844135	4	18666	394	1	NCK2
GO:1904209_positive regulation of chemokine (C-C motif) ligand 2 secretion	1	0.0817851	15.4987	0.0844135	4	18666	394	1	MBP
GO:1904505_regulation of telomere maintenance in response to DNA damage	1	0.0817851	15.4987	0.0844135	4	18666	394	1	RTEL1
GO:1904506_negative regulation of telomere maintenance in response to DNA damage	1	0.0817851	15.4987	0.0844135	4	18666	394	1	RTEL1
GO:1990164_histone H2A phosphorylation	1	0.0817851	15.4987	0.0844135	4	18666	394	1	RPS6KA5
GO:1990414_replication-born double-strand break repair via sister chromatid exchange	1	0.0817851	15.4987	0.0844135	4	18666	394	1	RECQL5
GO:1990441_negative regulation of transcription from RNA polymerase II promoter in response to endoplasmic reticulum stress	1	0.0817851	15.4987	0.0844135	4	18666	394	1	NCK2
GO:1990569_UDP-N-acetylglucosamine transmembrane transport	1	0.0817851	15.4987	0.0844135	4	18666	394	1	SLC35D2
GO:2000065_negative regulation of cortisol biosynthetic process	1	0.0817851	15.4987	0.0844135	4	18666	394	1	DKK3
GO:2000325_regulation of nuclear receptor transcription coactivator activity	1	0.0817851	15.4987	0.0844135	4	18666	394	1	TACC1
GO:2000491_positive regulation of hepatic stellate cell activation	1	0.0817851	15.4987	0.0844135	4	18666	394	1	RPS6KA1
GO:2000741_positive regulation of mesenchymal stem cell differentiation	1	0.0817851	15.4987	0.0844135	4	18666	394	1	LTBP3
GO:0001959_regulation of cytokine-mediated signaling pathway	1	0.0818051	1.92646	3.7353	177	18493	394	7	RUNX1|ELF1|LIFR|PTPN6|PTPRC|PXDN|CLIP3
GO:0007416_synapse assembly	1	0.0818051	1.92646	3.7353	177	18493	394	7	EFNA5|CLSTN1|SHANK2|FLRT2|EEF2K|RAB17|SHANK3
GO:0071560_cellular response to transforming growth factor beta stimulus	1	0.0824084	1.75675	5.25474	249	18421	394	9	COL4A2|GCNT2|LTBP3|PRKCZ|SKI|SOX11|DKK3|PARD3|SNX25
GO:0008589_regulation of smoothened signaling pathway	1	0.0827996	2.5228	1.64606	78	18592	394	4	EVC|FOXA1|INTU|DCDC2
GO:0021954_central nervous system neuron development	1	0.0827996	2.5228	1.64606	78	18592	394	4	CDH11|DCLK1|RAPGEF2|ZEB2
GO:0072028_nephron morphogenesis	1	0.0827996	2.5228	1.64606	78	18592	394	4	HOXD11|TACSTD2|SALL1|IRX2
GO:0016311_dephosphorylation	1	0.083125	1.52268	10.0874	478	18192	394	15	NCKAP1L|INPP5D|PPP5C|PTPN6|PTPN7|PTPRC|PTPRE|PTPRF|DUSP10|LMTK2|PPP1R16B|LPIN3|LMTK3|WDR81|PHACTR1
GO:1903829_positive regulation of cellular protein localization	1	0.0833406	1.64827	6.83749	324	18346	394	11	RHOG|EGFR|ERBB2|SFN|HCLS1|PIK3R1|NPEPPS|CLIP3|ARHGEF16|BCAS3|WNK3
GO:0006024_glycosaminoglycan biosynthetic process	1	0.0835444	2.22438	2.32137	110	18560	394	5	CLTC|GCNT2|ST3GAL3|SLC35D2|CHST12
GO:0009611_response to wounding	1	0.0836123	1.43182	14.3081	678	17992	394	20	DOCK1|EGFR|ERBB2|GNAQ|ITPK1|LAMB2|MATN2|NF1|PIK3CG|PIK3R1|PTGFRN|PTPN6|PTPRF|VAV1|WAS|MAFK|MERTK|DUSP10|EPPK1|FERMT3
GO:0009251_glucan catabolic process	1	0.0840343	4.43513	0.485378	23	18647	394	2	PHKG1|STBD1
GO:0032331_negative regulation of chondrocyte differentiation	1	0.0840343	4.43513	0.485378	23	18647	394	2	EFEMP1|LTBP3
GO:0032753_positive regulation of interleukin-4 production	1	0.0840343	4.43513	0.485378	23	18647	394	2	PRKCZ|RARA
GO:0042401_cellular biogenic amine biosynthetic process	1	0.0840343	4.43513	0.485378	23	18647	394	2	ODC1|PAOX
GO:0051349_positive regulation of lyase activity	1	0.0840343	4.43513	0.485378	23	18647	394	2	GUCA2A|NF1
GO:0060445_branching involved in salivary gland morphogenesis	1	0.0840343	4.43513	0.485378	23	18647	394	2	ESRP2|LAMA1
GO:0071425_hematopoietic stem cell proliferation	1	0.0840343	4.43513	0.485378	23	18647	394	2	RUNX1|ETV6
GO:0072170_metanephric tubule development	1	0.0840343	4.43513	0.485378	23	18647	394	2	WNT7B|WWTR1
GO:2000637_positive regulation of gene silencing by miRNA	1	0.0840343	4.43513	0.485378	23	18647	394	2	EGFR|PUM1
GO:0040017_positive regulation of locomotion	1	0.0841572	1.4606	12.6198	598	18072	394	18	DOCK1|EGFR|EPHA1|GCNT2|NCKAP1L|ITGA4|KDR|EPCAM|DDR2|PIK3R1|PODXL|PTPRC|SPN|RAPGEF2|CORO1A|BCAS3|FERMT3|FAM83H
GO:0072358_cardiovascular system development	1	0.0842321	1.39432	16.9038	801	17869	394	23	RUNX1|COL4A1|COL4A2|EPHA1|ERBB2|CXCR3|RAPGEF1|HOXA3|KDR|LGALS8|NF1|PIK3CG|SPI1|NR2F2|WNT7B|ADAM12|RAPGEF2|PPP1R16B|ERRFI1|BCAS3|PARVA|CCM2|LAMA1
GO:0002704_negative regulation of leukocyte mediated immunity	1	0.0844519	3.0407	1.03407	49	18621	394	3	JAK3|PTPN6|PTPRC
GO:0061912_selective autophagy	1	0.0844519	3.0407	1.03407	49	18621	394	3	LGALS8|STBD1|WDR81
GO:0043068_positive regulation of programmed cell death	1	0.0854974	1.42732	14.3503	680	17990	394	20	NQO1|SFN|FOXA1|INPP5D|IRF5|ITGA4|NF1|PTPRC|TFAP2A|VAV1|ZNF205|NCK2|TNFRSF10A|RAPGEF2|AKAP13|TNFAIP8|CLIP3|ARHGEF16|ZMAT3|TRAF7
GO:0048771_tissue remodeling	1	0.0856204	1.90385	3.7775	179	18491	394	7	EGFR|ELF3|HOXA3|INPP5D|LTBP3|NF1|MERTK
GO:0051099_positive regulation of binding	1	0.0856204	1.90385	3.7775	179	18491	394	7	B2M|GTF2B|HOXA3|MFNG|RARA|SKI|RAPGEF2
GO:0001570_vasculogenesis	1	0.0858406	2.48903	1.66717	79	18591	394	4	KDR|WNT7B|RAPGEF2|CCM2
GO:0048514_blood vessel morphogenesis	1	0.0864503	1.42508	14.3714	681	17989	394	20	RUNX1|COL4A1|COL4A2|EPHA1|ERBB2|CXCR3|HOXA3|KDR|NF1|PIK3CG|SPI1|NR2F2|WNT7B|ADAM12|RAPGEF2|PPP1R16B|BCAS3|PARVA|CCM2|LAMA1
GO:0032869_cellular response to insulin stimulus	1	0.0880432	1.80032	4.55833	216	18454	394	8	PIK3R1|PPAT|PRKCZ|PTPRE|EEF2K|RAB8B|ERRFI1|LPIN3
GO:0001706_endoderm formation	1	0.0885032	2.97584	1.05517	50	18620	394	3	COL4A2|ITGA4|LAMA3
GO:0048593_camera-type eye morphogenesis	1	0.0886076	2.18257	2.36358	112	18558	394	5	FAT1|NF1|SKI|SOX11|TFAP2A
GO:0002088_lens development in camera-type eye	1	0.0889354	2.45614	1.68827	80	18590	394	4	SKI|SOX11|WNT7B|ZEB2
GO:0043393_regulation of protein binding	1	0.0898323	1.79161	4.57943	217	18453	394	8	B2M|HOXA3|ITGA4|MFNG|PTPRF|RAPGEF2|LDOC1|TMC8
GO:0046474_glycerophospholipid biosynthetic process	1	0.0898323	1.79161	4.57943	217	18453	394	8	INPP5D|PIK3CG|PIK3R1|VAC14|SLC44A2|LPIN3|AGAP2|SLC44A3
GO:0060348_bone development	1	0.0898323	1.79161	4.57943	217	18453	394	8	LTBP3|MATN2|PTPN6|PTPRC|RARA|SKI|TFAP2A|AKAP13
GO:0043412_macromolecule modification	1	0.0900048	1.17667	92.2851	4373	14297	394	104	EFNA5|EGFR|EPHA1|ERBB2|EFEMP1|GCNT2|GNAQ|SFN|RAPGEF1|GTF2B|HCLS1|NCKAP1L|JAK3|JARID2|KDR|LAMB2|LIMK2|LMO7|MBP|MFNG|MGAT1|MST1R|NF1|DDR2|OSM|PER1|PFN2|PHKG1|PIK3CG|PIK3R1|PPP5C|PKN1|PRKCZ|PSMB8|PTPN6|PTPN7|PTPRC|PTPRE|PTPRF|RARA|RPS6KA1|ST3GAL3|SKI|SPI1|NR2F2|UBA7|UBE2D2|WNT7B|BRPF1|NCK2|TNK1|TNFRSF10A|DCLK1|RPS6KA5|NPEPPS|GMFG|RAPGEF2|ZEB2|SH2D3C|MERTK|TADA3|RGS14|MAP4K1|AKAP13|DUSP10|RASA3|LMTK2…
GO:1903827_regulation of cellular protein localization	1	0.0904061	1.48048	11.0582	524	18146	394	16	RHOG|CLTC|EGFR|ERBB2|SFN|HCLS1|NF1|PIK3R1|PRKCZ|DCLK1|NPEPPS|CLIP3|ARHGEF16|BCAS3|WNK3|UBAC2
GO:0009309_amine biosynthetic process	1	0.0904386	4.2333	0.506481	24	18646	394	2	ODC1|PAOX
GO:0021871_forebrain regionalization	1	0.0904386	4.2333	0.506481	24	18646	394	2	WNT7B|DMRTA2
GO:0031579_membrane raft organization	1	0.0904386	4.2333	0.506481	24	18646	394	2	DOCK2|PTPRC
GO:0032528_microvillus organization	1	0.0904386	4.2333	0.506481	24	18646	394	2	PODXL|RAPGEF2
GO:0042832_defense response to protozoan	1	0.0904386	4.2333	0.506481	24	18646	394	2	BATF|CCDC88B
GO:0044346_fibroblast apoptotic process	1	0.0904386	4.2333	0.506481	24	18646	394	2	PIK3CG|CFDP1
GO:0046835_carbohydrate phosphorylation	1	0.0904386	4.2333	0.506481	24	18646	394	2	ITPK1|RBKS
GO:0060148_positive regulation of posttranscriptional gene silencing	1	0.0904386	4.2333	0.506481	24	18646	394	2	EGFR|PUM1
GO:0060396_growth hormone receptor signaling pathway	1	0.0904386	4.2333	0.506481	24	18646	394	2	JAK3|PIK3R1
GO:0062009_secondary palate development	1	0.0904386	4.2333	0.506481	24	18646	394	2	FOXE1|SOX11
GO:1903421_regulation of synaptic vesicle recycling	1	0.0904386	4.2333	0.506481	24	18646	394	2	SH3GL1|STX1B
GO:0042060_wound healing	1	0.0904921	1.46152	11.9023	564	18106	394	17	DOCK1|EGFR|ERBB2|GNAQ|ITPK1|NF1|PIK3CG|PIK3R1|PTGFRN|PTPN6|VAV1|WAS|MAFK|MERTK|DUSP10|EPPK1|FERMT3
GO:0033238_regulation of cellular amine metabolic process	1	0.0920833	2.42411	1.70937	81	18589	394	4	NQO1|ODC1|PSMB8|PAOX
GO:0048708_astrocyte differentiation	1	0.0920833	2.42411	1.70937	81	18589	394	4	EGFR|LAMB2|NF1|MIR142
GO:0071559_response to transforming growth factor beta	1	0.0921568	1.71334	5.38136	255	18415	394	9	COL4A2|GCNT2|LTBP3|PRKCZ|SKI|SOX11|DKK3|PARD3|SNX25
GO:0001954_positive regulation of cell-matrix adhesion	1	0.0926347	2.91368	1.07627	51	18619	394	3	EPHA1|KDR|PRKCZ
GO:0031050_dsRNA processing	1	0.0926347	2.91368	1.07627	51	18619	394	3	EGFR|NCOR2|PUM1
GO:0070918_production of small RNA involved in gene silencing by RNA	1	0.0926347	2.91368	1.07627	51	18619	394	3	EGFR|NCOR2|PUM1
GO:0009952_anterior/posterior pattern specification	1	0.0934734	1.77443	4.62164	219	18451	394	8	HOXA3|HOXA4|HOXC10|HOXC13|HOXD8|SKI|NR2F2|ZEB2
GO:0060349_bone morphogenesis	1	0.0938269	2.14228	2.40578	114	18556	394	5	LTBP3|MATN2|RARA|SKI|TFAP2A
GO:0035107_appendage morphogenesis	1	0.0938493	1.97481	3.1233	148	18522	394	6	HOXC10|SALL1|SKI|SOX11|TFAP2A|INTU
GO:0035108_limb morphogenesis	1	0.0938493	1.97481	3.1233	148	18522	394	6	HOXC10|SALL1|SKI|SOX11|TFAP2A|INTU
GO:1901699_cellular response to nitrogen compound	1	0.0940325	1.42149	13.675	648	18022	394	19	COL4A1|EGFR|GNAQ|RAPGEF1|ITGA4|JAK3|PIK3CG|PIK3R1|PPAT|PRKCZ|PTPRE|RECQL5|RAPGEF2|LDOC1|SH3BP4|EEF2K|RAB8B|ERRFI1|LPIN3
GO:0045666_positive regulation of neuron differentiation	1	0.0955672	1.56779	7.82935	371	18299	394	12	EFNA5|RAPGEF1|FOXA1|RARA|SOX11|RAPGEF2|ZEB2|SHANK2|EEF2K|TRPV2|SHANK3|MIR200C
GO:0002706_regulation of lymphocyte mediated immunity	1	0.096154	1.96089	3.1444	149	18521	394	6	B2M|PRKCZ|PTPN6|PTPRC|VAV1|WAS
GO:0048592_eye morphogenesis	1	0.096154	1.96089	3.1444	149	18521	394	6	FAT1|EFEMP1|NF1|SKI|SOX11|TFAP2A
GO:0006023_aminoglycan biosynthetic process	1	0.0964944	2.12269	2.42689	115	18555	394	5	CLTC|GCNT2|ST3GAL3|SLC35D2|CHST12
GO:1900024_regulation of substrate adhesion-dependent cell spreading	1	0.0968444	2.85406	1.09738	52	18618	394	3	DOCK1|EFNA5|TACSTD2
GO:0001562_response to protozoan	1	0.0969808	4.04902	0.527584	25	18645	394	2	BATF|CCDC88B
GO:0001945_lymph vessel development	1	0.0969808	4.04902	0.527584	25	18645	394	2	LGALS8|NR2F2
GO:0032616_interleukin-13 production	1	0.0969808	4.04902	0.527584	25	18645	394	2	PRKCZ|RARA
GO:0044247_cellular polysaccharide catabolic process	1	0.0969808	4.04902	0.527584	25	18645	394	2	PHKG1|STBD1
GO:0071378_cellular response to growth hormone stimulus	1	0.0969808	4.04902	0.527584	25	18645	394	2	JAK3|PIK3R1
GO:1900101_regulation of endoplasmic reticulum unfolded protein response	1	0.0969808	4.04902	0.527584	25	18645	394	2	PIK3R1|NCK2
GO:1904861_excitatory synapse assembly	1	0.0969808	4.04902	0.527584	25	18645	394	2	SHANK2|SHANK3
GO:2000311_regulation of AMPA receptor activity	1	0.0969808	4.04902	0.527584	25	18645	394	2	SHANK2|SHANK3
GO:0051050_positive regulation of transport	1	0.0971379	1.33434	20.7235	982	17688	394	27	B2M|DOCK2|EGFR|ERBB2|SFN|RAPGEF1|HCLS1|NCKAP1L|MBP|OSM|PIK3R1|PRKCZ|PTPRC|SH3GL1|SOX11|ZNF205|NPEPPS|MERTK|CLIP3|EEF2K|TRPV2|RAB8B|BCAS3|WNK3|SHANK3|STX1B|KCTD7
GO:0051098_regulation of binding	1	0.0984127	1.55893	7.87156	373	18297	394	12	B2M|GTF2B|HOXA3|ITGA4|MFNG|PTPRF|RARA|SKI|SOX11|RAPGEF2|LDOC1|TMC8
GO:0050777_negative regulation of immune response	1	0.0984888	1.94716	3.16551	150	18520	394	6	INPP5D|JAK3|PTPN6|PTPRC|DUSP10|LOXL3
GO:0060218_hematopoietic stem cell differentiation	1	0.0985359	2.36248	1.75158	83	18587	394	4	RUNX1|OSM|PSMB8|BATF
GO:2000106_regulation of leukocyte apoptotic process	1	0.0985359	2.36248	1.75158	83	18587	394	4	HCLS1|JAK3|RAPGEF2|MERTK
GO:0006661_phosphatidylinositol biosynthetic process	1	0.0992001	2.10345	2.44799	116	18554	394	5	INPP5D|PIK3CG|PIK3R1|VAC14|AGAP2
GO:0021987_cerebral cortex development	1	0.0992001	2.10345	2.44799	116	18554	394	5	EGFR|NF1|TACC1|DMRTA2|PHACTR1
GO:2000736_regulation of stem cell differentiation	1	0.0992001	2.10345	2.44799	116	18554	394	5	RUNX1|LTBP3|TACSTD2|OSM|PSMB8
GO:0007596_blood coagulation	1	0.100845	1.58635	7.09073	336	18334	394	11	DOCK1|GNAQ|ITPK1|PIK3CG|PIK3R1|PTPN6|VAV1|WAS|MAFK|MERTK|FERMT3
GO:0006366_transcription by RNA polymerase II	1	0.101098	1.19916	59.4693	2818	15852	394	69	BNC1|RUNX1|EGFR|ELF1|ELF3|ERBB2|ETV6|FOXE1|GTF2B|HCLS1|FOXA1|HOXA3|HOXA4|HOXC10|HOXC13|HOXD8|HOXD11|IRF5|IRF6|JARID2|LMO7|EPCAM|OSM|PER1|PIK3R1|PKN1|PSMB8|RARA|RPS6KA1|SALL1|SKI|SNRPE|SOX11|SPI1|HNF1A|TEAD1|TEAD3|TFAP2A|NR2F2|WAS|ZNF132|ZNF205|MAFK|NCK2|RPS6KA5|RECQL5|NCOR2|ZEB2|IKZF1|TADA3|BATF|GMEB1|WWTR1|BCAS3|CASZ1|ZNF529|HIVEP3|ZNF667|DMRTA2|LPIN3|ELL3|ZNF382|FOXQ1|ZFP28|IRX2|ZNF791|LEMD2|ZI…
GO:0000186_activation of MAPKK activity	1	0.101131	2.79683	1.11848	53	18617	394	3	EGFR|RAPGEF1|TAOK3
GO:0032715_negative regulation of interleukin-6 production	1	0.101131	2.79683	1.11848	53	18617	394	3	NCKAP1L|INPP5D|PTPN6
GO:0045214_sarcomere organization	1	0.101131	2.79683	1.11848	53	18617	394	3	KRT8|KRT19|AKAP13
GO:0002457_T cell antigen processing and presentation	1	0.101167	11.6234	0.105517	5	18665	394	1	WAS
GO:0002501_peptide antigen assembly with MHC protein complex	1	0.101167	11.6234	0.105517	5	18665	394	1	TAPBPL
GO:0002925_positive regulation of humoral immune response mediated by circulating immunoglobulin	1	0.101167	11.6234	0.105517	5	18665	394	1	PTPRC
GO:0006572_tyrosine catabolic process	1	0.101167	11.6234	0.105517	5	18665	394	1	HPD
GO:0006599_phosphagen metabolic process	1	0.101167	11.6234	0.105517	5	18665	394	1	CKB
GO:0006603_phosphocreatine metabolic process	1	0.101167	11.6234	0.105517	5	18665	394	1	CKB
GO:0008215_spermine metabolic process	1	0.101167	11.6234	0.105517	5	18665	394	1	PAOX
GO:0009912_auditory receptor cell fate commitment	1	0.101167	11.6234	0.105517	5	18665	394	1	ESRP1
GO:0010041_response to iron(III) ion	1	0.101167	11.6234	0.105517	5	18665	394	1	B2M
GO:0010729_positive regulation of hydrogen peroxide biosynthetic process	1	0.101167	11.6234	0.105517	5	18665	394	1	ZNF205
GO:0010750_positive regulation of nitric oxide mediated signal transduction	1	0.101167	11.6234	0.105517	5	18665	394	1	EGFR
GO:0010897_negative regulation of triglyceride catabolic process	1	0.101167	11.6234	0.105517	5	18665	394	1	PIK3CG
GO:0014905_myoblast fusion involved in skeletal muscle regeneration	1	0.101167	11.6234	0.105517	5	18665	394	1	PTGFRN
GO:0016191_synaptic vesicle uncoating	1	0.101167	11.6234	0.105517	5	18665	394	1	SH3GL1
GO:0018057_peptidyl-lysine oxidation	1	0.101167	11.6234	0.105517	5	18665	394	1	LOXL3
GO:0019418_sulfide oxidation	1	0.101167	11.6234	0.105517	5	18665	394	1	TSTD1
GO:0021563_glossopharyngeal nerve development	1	0.101167	11.6234	0.105517	5	18665	394	1	HOXA3
GO:0031914_negative regulation of synaptic plasticity	1	0.101167	11.6234	0.105517	5	18665	394	1	RGS14
GO:0031944_negative regulation of glucocorticoid metabolic process	1	0.101167	11.6234	0.105517	5	18665	394	1	DKK3
GO:0031947_negative regulation of glucocorticoid biosynthetic process	1	0.101167	11.6234	0.105517	5	18665	394	1	DKK3
GO:0033087_negative regulation of immature T cell proliferation	1	0.101167	11.6234	0.105517	5	18665	394	1	ERBB2
GO:0034721_histone H3-K4 demethylation, trimethyl-H3-K4-specific	1	0.101167	11.6234	0.105517	5	18665	394	1	JARID2
GO:0035509_negative regulation of myosin-light-chain-phosphatase activity	1	0.101167	11.6234	0.105517	5	18665	394	1	NCKAP1L
GO:0038033_positive regulation of endothelial cell chemotaxis by VEGF-activated vascular endothelial growth factor receptor signaling pathway	1	0.101167	11.6234	0.105517	5	18665	394	1	KDR
GO:0042396_phosphagen biosynthetic process	1	0.101167	11.6234	0.105517	5	18665	394	1	CKB
GO:0043987_histone H3-S10 phosphorylation	1	0.101167	11.6234	0.105517	5	18665	394	1	RPS6KA5
GO:0045085_negative regulation of interleukin-2 biosynthetic process	1	0.101167	11.6234	0.105517	5	18665	394	1	PTPRC
GO:0045347_negative regulation of MHC class II biosynthetic process	1	0.101167	11.6234	0.105517	5	18665	394	1	SPI1
GO:0045636_positive regulation of melanocyte differentiation	1	0.101167	11.6234	0.105517	5	18665	394	1	ZEB2
GO:0045794_negative regulation of cell volume	1	0.101167	11.6234	0.105517	5	18665	394	1	SHANK3
GO:0046314_phosphocreatine biosynthetic process	1	0.101167	11.6234	0.105517	5	18665	394	1	CKB
GO:0048170_positive regulation of long-term neuronal synaptic plasticity	1	0.101167	11.6234	0.105517	5	18665	394	1	SHANK3
GO:0048550_negative regulation of pinocytosis	1	0.101167	11.6234	0.105517	5	18665	394	1	STX1B
GO:0051140_regulation of NK T cell proliferation	1	0.101167	11.6234	0.105517	5	18665	394	1	RASAL3
GO:0051461_positive regulation of corticotropin secretion	1	0.101167	11.6234	0.105517	5	18665	394	1	RAB8B
GO:0051599_response to hydrostatic pressure	1	0.101167	11.6234	0.105517	5	18665	394	1	KRT8
GO:0051725_protein de-ADP-ribosylation	1	0.101167	11.6234	0.105517	5	18665	394	1	ADPRHL1
GO:0060120_inner ear receptor cell fate commitment	1	0.101167	11.6234	0.105517	5	18665	394	1	ESRP1
GO:0060266_negative regulation of respiratory burst involved in inflammatory response	1	0.101167	11.6234	0.105517	5	18665	394	1	DUSP10
GO:0060591_chondroblast differentiation	1	0.101167	11.6234	0.105517	5	18665	394	1	RARA
GO:0061343_cell adhesion involved in heart morphogenesis	1	0.101167	11.6234	0.105517	5	18665	394	1	FLRT2
GO:0070221_sulfide oxidation, using sulfide:quinone oxidoreductase	1	0.101167	11.6234	0.105517	5	18665	394	1	TSTD1
GO:0071798_response to prostaglandin D	1	0.101167	11.6234	0.105517	5	18665	394	1	PTGFR
GO:0071799_cellular response to prostaglandin D stimulus	1	0.101167	11.6234	0.105517	5	18665	394	1	PTGFR
GO:0072047_proximal/distal pattern formation involved in nephron development	1	0.101167	11.6234	0.105517	5	18665	394	1	IRX2
GO:0072081_specification of nephron tubule identity	1	0.101167	11.6234	0.105517	5	18665	394	1	IRX2
GO:0072236_metanephric loop of Henle development	1	0.101167	11.6234	0.105517	5	18665	394	1	WNT7B
GO:0080184_response to phenylpropanoid	1	0.101167	11.6234	0.105517	5	18665	394	1	EGFR
GO:0090032_negative regulation of steroid hormone biosynthetic process	1	0.101167	11.6234	0.105517	5	18665	394	1	DKK3
GO:0090188_negative regulation of pancreatic juice secretion	1	0.101167	11.6234	0.105517	5	18665	394	1	WNK3
GO:0090241_negative regulation of histone H4 acetylation	1	0.101167	11.6234	0.105517	5	18665	394	1	SPI1
GO:0097168_mesenchymal stem cell proliferation	1	0.101167	11.6234	0.105517	5	18665	394	1	LTBP3
GO:0097350_neutrophil clearance	1	0.101167	11.6234	0.105517	5	18665	394	1	MERTK
GO:0098881_exocytic insertion of neurotransmitter receptor to plasma membrane	1	0.101167	11.6234	0.105517	5	18665	394	1	STX1B
GO:0098967_exocytic insertion of neurotransmitter receptor to postsynaptic membrane	1	0.101167	11.6234	0.105517	5	18665	394	1	STX1B
GO:0150003_regulation of spontaneous synaptic transmission	1	0.101167	11.6234	0.105517	5	18665	394	1	STX1B
GO:1900019_regulation of protein kinase C activity	1	0.101167	11.6234	0.105517	5	18665	394	1	EGFR
GO:1900020_positive regulation of protein kinase C activity	1	0.101167	11.6234	0.105517	5	18665	394	1	EGFR
GO:1901563_response to camptothecin	1	0.101167	11.6234	0.105517	5	18665	394	1	RECQL5
GO:1902308_regulation of peptidyl-serine dephosphorylation	1	0.101167	11.6234	0.105517	5	18665	394	1	PPP1R16B
GO:1903898_negative regulation of PERK-mediated unfolded protein response	1	0.101167	11.6234	0.105517	5	18665	394	1	NCK2
GO:1904207_regulation of chemokine (C-C motif) ligand 2 secretion	1	0.101167	11.6234	0.105517	5	18665	394	1	MBP
GO:1905076_regulation of interleukin-17 secretion	1	0.101167	11.6234	0.105517	5	18665	394	1	OSM
GO:1905904_positive regulation of mesoderm formation	1	0.101167	11.6234	0.105517	5	18665	394	1	MIR200C
GO:1990264_peptidyl-tyrosine dephosphorylation involved in inactivation of protein kinase activity	1	0.101167	11.6234	0.105517	5	18665	394	1	DUSP10
GO:2000481_positive regulation of cAMP-dependent protein kinase activity	1	0.101167	11.6234	0.105517	5	18665	394	1	RAPGEF2
GO:2000977_regulation of forebrain neuron differentiation	1	0.101167	11.6234	0.105517	5	18665	394	1	B2M
GO:0048167_regulation of synaptic plasticity	1	0.101877	1.81843	3.94633	187	18483	394	7	NF1|PRKCZ|RARA|RAPGEF2|RGS14|SHANK2|SHANK3
GO:0043666_regulation of phosphoprotein phosphatase activity	1	0.101944	2.08456	2.46909	117	18553	394	5	NCKAP1L|PTPRC|LMTK2|PPP1R16B|PHACTR1
GO:0001916_positive regulation of T cell mediated cytotoxicity	1	0.103652	3.8801	0.548688	26	18644	394	2	B2M|PTPRC
GO:0034114_regulation of heterotypic cell-cell adhesion	1	0.103652	3.8801	0.548688	26	18644	394	2	GCNT2|MBP
GO:0048169_regulation of long-term neuronal synaptic plasticity	1	0.103652	3.8801	0.548688	26	18644	394	2	NF1|SHANK3
GO:0048596_embryonic camera-type eye morphogenesis	1	0.103652	3.8801	0.548688	26	18644	394	2	SOX11|TFAP2A
GO:0051497_negative regulation of stress fiber assembly	1	0.103652	3.8801	0.548688	26	18644	394	2	TACSTD2|WAS
GO:0060669_embryonic placenta morphogenesis	1	0.103652	3.8801	0.548688	26	18644	394	2	WNT7B|SPINT2
GO:0072539_T-helper 17 cell differentiation	1	0.103652	3.8801	0.548688	26	18644	394	2	BATF|LOXL3
GO:0099560_synaptic membrane adhesion	1	0.103652	3.8801	0.548688	26	18644	394	2	EFNA5|PTPRF
GO:0099632_protein transport within plasma membrane	1	0.103652	3.8801	0.548688	26	18644	394	2	CLSTN1|STX1B
GO:0099637_neurotransmitter receptor transport	1	0.103652	3.8801	0.548688	26	18644	394	2	CLSTN1|STX1B
GO:0001649_osteoblast differentiation	1	0.104896	1.72479	4.74826	225	18445	394	8	CLTC|NF1|DDR2|SKI|SOX11|WNT7B|WWTR1|MIR200C
GO:0033157_regulation of intracellular protein transport	1	0.104896	1.72479	4.74826	225	18445	394	8	ERBB2|SFN|HCLS1|NF1|PIK3R1|NPEPPS|BCAS3|UBAC2
GO:0045682_regulation of epidermis development	1	0.105193	2.30389	1.79379	85	18585	394	4	RUNX1|SFN|ERRFI1|ESRP1
GO:0002763_positive regulation of myeloid leukocyte differentiation	1	0.105491	2.74184	1.13958	54	18616	394	3	RUNX1|EVI2B|HCLS1
GO:0051129_negative regulation of cellular component organization	1	0.10564	1.37279	15.6376	741	17929	394	21	B2M|EFNA5|JARID2|TACSTD2|PFN2|PRKCZ|SKI|SPI1|WAS|GMFG|RAPGEF2|CORO1A|CLIP3|EVL|RTEL1|BCAS3|ESPN|SHANK3|STX1B|TOM1L2|TMC8
GO:0090316_positive regulation of intracellular protein transport	1	0.105672	1.90711	3.22882	153	18517	394	6	ERBB2|SFN|HCLS1|PIK3R1|NPEPPS|BCAS3
GO:0002697_regulation of immune effector process	1	0.107331	1.47966	9.66535	458	18212	394	14	B2M|RAPGEF1|JAK3|PKN1|PRKCZ|PTPN6|PTPRC|RARA|SEC14L1|VAV1|WAS|PUM1|DUSP10|LOXL3
GO:0009892_negative regulation of metabolic process	1	0.107496	1.17624	74.8959	3549	15121	394	85	RHOH|RUNX1|CLTC|EGFR|ELF3|EPHA1|ETV6|FOXE1|GNAQ|SFN|RAPGEF1|HCLS1|NCKAP1L|FOXA1|HOXC10|HOXD8|INPP5D|JAK3|JARID2|KDR|NF1|PER1|SERPINB5|PIK3CG|PPP5C|PKN1|PRKCZ|PSMB8|PTPN6|PTPRC|RARA|RPL24|RPS6KA1|SALL1|SKI|SOX11|SPI1|TFAP2A|NR2F2|ZNF205|MAFK|NCK2|RPS6KA5|RECQL5|GMFG|NCOR2|VGLL4|RAPGEF2|PUM1|ZEB2|IKZF1|RGS14|SPINT2|PKP3|DUSP10|LMTK2|SAMD4A|CBLC|TNFAIP8|WWTR1|PPP1R16B|DKK3|TAOK3|RTEL1|ERRFI1|PARD3|P…
GO:0061025_membrane fusion	1	0.108125	1.89412	3.24992	154	18516	394	6	LRMP|TAP1|CORO1A|RAB8B|STX1B|VTI1A
GO:0043588_skin development	1	0.108256	1.50182	8.84231	419	18251	394	13	RUNX1|EGFR|FOXE1|SFN|HOXC13|IRF6|KRT8|KRT19|NF1|PKP3|INTU|ERRFI1|FOXQ1
GO:0060759_regulation of response to cytokine stimulus	1	0.108378	1.78833	4.00964	190	18480	394	7	RUNX1|ELF1|LIFR|PTPN6|PTPRC|PXDN|CLIP3
GO:0008625_extrinsic apoptotic signaling pathway via death domain receptors	1	0.108597	2.27567	1.81489	86	18584	394	4	NF1|PIK3R1|TNFRSF10A|TMC8
GO:0030101_natural killer cell activation	1	0.108597	2.27567	1.81489	86	18584	394	4	PTPRC|HNF1A|MERTK|CORO1A
GO:0007599_hemostasis	1	0.108736	1.56188	7.19625	341	18329	394	11	DOCK1|GNAQ|ITPK1|PIK3CG|PIK3R1|PTPN6|VAV1|WAS|MAFK|MERTK|FERMT3
GO:0042306_regulation of protein import into nucleus	1	0.109925	2.68896	1.16069	55	18615	394	3	HCLS1|NF1|PIK3R1
GO:0043551_regulation of phosphatidylinositol 3-kinase activity	1	0.109925	2.68896	1.16069	55	18615	394	3	PIK3R1|AGAP2|WDR81
GO:0097120_receptor localization to synapse	1	0.109925	2.68896	1.16069	55	18615	394	3	PRKCZ|CLSTN1|STX1B
GO:0050817_coagulation	1	0.110356	1.55707	7.21735	342	18328	394	11	DOCK1|GNAQ|ITPK1|PIK3CG|PIK3R1|PTPN6|VAV1|WAS|MAFK|MERTK|FERMT3
GO:0000272_polysaccharide catabolic process	1	0.110445	3.72469	0.569791	27	18643	394	2	PHKG1|STBD1
GO:0003148_outflow tract septum morphogenesis	1	0.110445	3.72469	0.569791	27	18643	394	2	RARA|PARVA
GO:0009649_entrainment of circadian clock	1	0.110445	3.72469	0.569791	27	18643	394	2	GNAQ|PER1
GO:0032673_regulation of interleukin-4 production	1	0.110445	3.72469	0.569791	27	18643	394	2	PRKCZ|RARA
GO:0034067_protein localization to Golgi apparatus	1	0.110445	3.72469	0.569791	27	18643	394	2	SYS1|COG7
GO:0039528_cytoplasmic pattern recognition receptor signaling pathway in response to virus	1	0.110445	3.72469	0.569791	27	18643	394	2	SEC14L1|PUM1
GO:0048143_astrocyte activation	1	0.110445	3.72469	0.569791	27	18643	394	2	EGFR|MIR142
GO:0048668_collateral sprouting	1	0.110445	3.72469	0.569791	27	18643	394	2	EFNA5|ZEB2
GO:2000144_positive regulation of DNA-templated transcription, initiation	1	0.110445	3.72469	0.569791	27	18643	394	2	GTF2B|HNF1A
GO:0010243_response to organonitrogen compound	1	0.111625	1.31114	21.0612	998	17672	394	27	COL4A1|EGFR|GLRB|RAPGEF1|IRF5|ITGA4|JAK3|PER1|PIK3CG|PIK3R1|PPAT|PPP5C|PRKCZ|PTPRE|RECQL5|NCOR2|RAPGEF2|LDOC1|SH3BP4|RGS17|EEF2K|POMT2|RAB8B|ERRFI1|LPIN3|UBAC2|MIR200C
GO:0001101_response to acid chemical	1	0.11199	1.5523	7.23846	343	18327	394	11	COL4A1|NQO1|EGFR|GLRB|KDR|KRT8|PPP5C|PTGFR|RARA|WNT7B|SH3BP4
GO:0016573_histone acetylation	1	0.113119	1.86866	3.29213	156	18514	394	6	GTF2B|PER1|SPI1|BRPF1|RPS6KA5|TADA3
GO:0031346_positive regulation of cell projection organization	1	0.113399	1.51607	8.08259	383	18287	394	12	EFNA5|RAPGEF1|RAPGEF2|ZEB2|SHANK2|EEF2K|TRPV2|RAB8B|BCAS3|ESPN|SHANK3|MIR200C
GO:0000768_syncytium formation by plasma membrane fusion	1	0.114429	2.63808	1.18179	56	18614	394	3	PTGFRN|TCTA|ADAM12
GO:0001912_positive regulation of leukocyte mediated cytotoxicity	1	0.114429	2.63808	1.18179	56	18614	394	3	B2M|PTPRC|VAV1
GO:0031295_T cell costimulation	1	0.114429	2.63808	1.18179	56	18614	394	3	PIK3R1|PTPN6|VAV1
GO:0046148_pigment biosynthetic process	1	0.114429	2.63808	1.18179	56	18614	394	3	PPAT|RAPGEF2|ZEB2
GO:0098586_cellular response to virus	1	0.114429	2.63808	1.18179	56	18614	394	3	LGALS8|SEC14L1|PUM1
GO:0140253_cell-cell fusion	1	0.114429	2.63808	1.18179	56	18614	394	3	PTGFRN|TCTA|ADAM12
GO:0034103_regulation of tissue remodeling	1	0.11555	2.22125	1.8571	88	18582	394	4	EGFR|INPP5D|LTBP3|NF1
GO:0061097_regulation of protein tyrosine kinase activity	1	0.11555	2.22125	1.8571	88	18582	394	4	PTPRC|NCK2|CBLC|ERRFI1
GO:0006282_regulation of DNA repair	1	0.116218	1.99492	2.57461	122	18548	394	5	EGFR|WAS|RECQL5|RTEL1|FIGN
GO:0048545_response to steroid hormone	1	0.116547	1.50777	8.1248	385	18285	394	12	RUNX1|EGFR|FOXA1|PER1|PPP5C|RARA|NR2F2|WNT7B|NCOR2|TADA3|AKAP13|ERRFI1
GO:0007267_cell-cell signaling	1	0.117083	1.23681	34.8206	1650	17020	394	42	RUNX1|CDH11|CLTC|NQO1|EFNA5|EGFR|FAT1|GLRB|GNAQ|RAPGEF1|GRIA2|FOXA1|MBP|MST1R|NF1|OSM|PFN2|PRKCZ|PSMB8|RARA|SALL1|SH3GL1|SKI|SOX11|HNF1A|TJP1|WNT7B|RAPGEF2|ZEB2|MERTK|RGS14|CLSTN1|SHANK2|WWTR1|DKK3|DCDC2|RAB8B|TOLLIP|TMEM108|SHANK3|STX1B|MIR142
GO:1901698_response to nitrogen compound	1	0.117346	1.29042	22.9816	1089	17581	394	29	COL4A1|NQO1|EGFR|GLRB|GNAQ|RAPGEF1|IRF5|ITGA4|JAK3|PER1|PIK3CG|PIK3R1|PPAT|PPP5C|PRKCZ|PTPRE|RECQL5|NCOR2|RAPGEF2|LDOC1|SH3BP4|RGS17|EEF2K|POMT2|RAB8B|ERRFI1|LPIN3|UBAC2|MIR200C
GO:0010818_T cell chemotaxis	1	0.11735	3.58124	0.590894	28	18642	394	2	CXCR3|PIK3CG
GO:0018146_keratan sulfate biosynthetic process	1	0.11735	3.58124	0.590894	28	18642	394	2	ST3GAL3|SLC35D2
GO:0045686_negative regulation of glial cell differentiation	1	0.11735	3.58124	0.590894	28	18642	394	2	NF1|DUSP10
GO:0060260_regulation of transcription initiation from RNA polymerase II promoter	1	0.11735	3.58124	0.590894	28	18642	394	2	GTF2B|HNF1A
GO:0060512_prostate gland morphogenesis	1	0.11735	3.58124	0.590894	28	18642	394	2	FOXA1|SERPINB5
GO:0070076_histone lysine demethylation	1	0.11735	3.58124	0.590894	28	18642	394	2	JARID2|KDM4B
GO:1904994_regulation of leukocyte adhesion to vascular endothelial cell	1	0.11735	3.58124	0.590894	28	18642	394	2	ITGA4|MIR141
GO:0016482_cytosolic transport	1	0.118229	1.84387	3.33433	158	18512	394	6	CLTC|CORO1A|LMTK2|SYS1|WDR81|VTI1A
GO:0031294_lymphocyte costimulation	1	0.119002	2.58909	1.20289	57	18613	394	3	PIK3R1|PTPN6|VAV1
GO:0042743_hydrogen peroxide metabolic process	1	0.119002	2.58909	1.20289	57	18613	394	3	EGFR|ZNF205|PXDN
GO:0043525_positive regulation of neuron apoptotic process	1	0.119002	2.58909	1.20289	57	18613	394	3	NQO1|NF1|TFAP2A
GO:2000272_negative regulation of signaling receptor activity	1	0.119002	2.58909	1.20289	57	18613	394	3	CBLC|DKK3|ERRFI1
GO:0000912_assembly of actomyosin apparatus involved in cytokinesis	1	0.12014	9.29822	0.12662	6	18664	394	1	RTKN
GO:0000915_actomyosin contractile ring assembly	1	0.12014	9.29822	0.12662	6	18664	394	1	RTKN
GO:0002396_MHC protein complex assembly	1	0.12014	9.29822	0.12662	6	18664	394	1	TAPBPL
GO:0002583_regulation of antigen processing and presentation of peptide antigen	1	0.12014	9.29822	0.12662	6	18664	394	1	TAPBPL
GO:0002924_negative regulation of humoral immune response mediated by circulating immunoglobulin	1	0.12014	9.29822	0.12662	6	18664	394	1	PTPN6
GO:0006189_'de novo' IMP biosynthetic process	1	0.12014	9.29822	0.12662	6	18664	394	1	PPAT
GO:0007185_transmembrane receptor protein tyrosine phosphatase signaling pathway	1	0.12014	9.29822	0.12662	6	18664	394	1	PTPRF
GO:0010513_positive regulation of phosphatidylinositol biosynthetic process	1	0.12014	9.29822	0.12662	6	18664	394	1	AGAP2
GO:0010626_negative regulation of Schwann cell proliferation	1	0.12014	9.29822	0.12662	6	18664	394	1	SKI
GO:0016576_histone dephosphorylation	1	0.12014	9.29822	0.12662	6	18664	394	1	PPP5C
GO:0019323_pentose catabolic process	1	0.12014	9.29822	0.12662	6	18664	394	1	RBKS
GO:0021540_corpus callosum morphogenesis	1	0.12014	9.29822	0.12662	6	18664	394	1	ZEB2
GO:0031339_negative regulation of vesicle fusion	1	0.12014	9.29822	0.12662	6	18664	394	1	CORO1A
GO:0031547_brain-derived neurotrophic factor receptor signaling pathway	1	0.12014	9.29822	0.12662	6	18664	394	1	RAPGEF2
GO:0031584_activation of phospholipase D activity	1	0.12014	9.29822	0.12662	6	18664	394	1	PRKCZ
GO:0032020_ISG15-protein conjugation	1	0.12014	9.29822	0.12662	6	18664	394	1	UBA7
GO:0032056_positive regulation of translation in response to stress	1	0.12014	9.29822	0.12662	6	18664	394	1	NCK2
GO:0032430_positive regulation of phospholipase A2 activity	1	0.12014	9.29822	0.12662	6	18664	394	1	EGFR
GO:0032534_regulation of microvillus assembly	1	0.12014	9.29822	0.12662	6	18664	394	1	PODXL
GO:0033084_regulation of immature T cell proliferation in thymus	1	0.12014	9.29822	0.12662	6	18664	394	1	ERBB2
GO:0033634_positive regulation of cell-cell adhesion mediated by integrin	1	0.12014	9.29822	0.12662	6	18664	394	1	PODXL
GO:0033869_nucleoside bisphosphate catabolic process	1	0.12014	9.29822	0.12662	6	18664	394	1	ACOT7
GO:0034031_ribonucleoside bisphosphate catabolic process	1	0.12014	9.29822	0.12662	6	18664	394	1	ACOT7
GO:0034034_purine nucleoside bisphosphate catabolic process	1	0.12014	9.29822	0.12662	6	18664	394	1	ACOT7
GO:0034316_negative regulation of Arp2/3 complex-mediated actin nucleation	1	0.12014	9.29822	0.12662	6	18664	394	1	GMFG
GO:0034334_adherens junction maintenance	1	0.12014	9.29822	0.12662	6	18664	394	1	KIFC3
GO:0035701_hematopoietic stem cell migration	1	0.12014	9.29822	0.12662	6	18664	394	1	PTPRC
GO:0036492_eiF2alpha phosphorylation in response to endoplasmic reticulum stress	1	0.12014	9.29822	0.12662	6	18664	394	1	NCK2
GO:0042791_5S class rRNA transcription by RNA polymerase III	1	0.12014	9.29822	0.12662	6	18664	394	1	GTF3C1
GO:0045046_protein import into peroxisome membrane	1	0.12014	9.29822	0.12662	6	18664	394	1	RAB8B
GO:0045634_regulation of melanocyte differentiation	1	0.12014	9.29822	0.12662	6	18664	394	1	ZEB2
GO:0048023_positive regulation of melanin biosynthetic process	1	0.12014	9.29822	0.12662	6	18664	394	1	ZEB2
GO:0048050_post-embryonic eye morphogenesis	1	0.12014	9.29822	0.12662	6	18664	394	1	EFEMP1
GO:0050904_diapedesis	1	0.12014	9.29822	0.12662	6	18664	394	1	ITGA4
GO:0051459_regulation of corticotropin secretion	1	0.12014	9.29822	0.12662	6	18664	394	1	RAB8B
GO:0051792_medium-chain fatty acid biosynthetic process	1	0.12014	9.29822	0.12662	6	18664	394	1	ACOT7
GO:0055059_asymmetric neuroblast division	1	0.12014	9.29822	0.12662	6	18664	394	1	TEAD3
GO:0060264_regulation of respiratory burst involved in inflammatory response	1	0.12014	9.29822	0.12662	6	18664	394	1	DUSP10
GO:0060268_negative regulation of respiratory burst	1	0.12014	9.29822	0.12662	6	18664	394	1	DUSP10
GO:0060385_axonogenesis involved in innervation	1	0.12014	9.29822	0.12662	6	18664	394	1	ITGA4
GO:0060426_lung vasculature development	1	0.12014	9.29822	0.12662	6	18664	394	1	ERRFI1
GO:0060482_lobar bronchus development	1	0.12014	9.29822	0.12662	6	18664	394	1	WNT7B
GO:0060684_epithelial-mesenchymal cell signaling	1	0.12014	9.29822	0.12662	6	18664	394	1	FOXA1
GO:0070120_ciliary neurotrophic factor-mediated signaling pathway	1	0.12014	9.29822	0.12662	6	18664	394	1	LIFR
GO:0070141_response to UV-A	1	0.12014	9.29822	0.12662	6	18664	394	1	EGFR
GO:0070172_positive regulation of tooth mineralization	1	0.12014	9.29822	0.12662	6	18664	394	1	TFAP2A
GO:0071321_cellular response to cGMP	1	0.12014	9.29822	0.12662	6	18664	394	1	RAPGEF2
GO:0072318_clathrin coat disassembly	1	0.12014	9.29822	0.12662	6	18664	394	1	SH3GL1
GO:0072592_oxygen metabolic process	1	0.12014	9.29822	0.12662	6	18664	394	1	ME3
GO:0072675_osteoclast fusion	1	0.12014	9.29822	0.12662	6	18664	394	1	TCTA
GO:0090186_regulation of pancreatic juice secretion	1	0.12014	9.29822	0.12662	6	18664	394	1	WNK3
GO:1901164_negative regulation of trophoblast cell migration	1	0.12014	9.29822	0.12662	6	18664	394	1	ARHGDIB
GO:1903525_regulation of membrane tubulation	1	0.12014	9.29822	0.12662	6	18664	394	1	PLEKHM2
GO:1903613_regulation of protein tyrosine phosphatase activity	1	0.12014	9.29822	0.12662	6	18664	394	1	PTPRC
GO:1904627_response to phorbol 13-acetate 12-myristate	1	0.12014	9.29822	0.12662	6	18664	394	1	MAP4K1
GO:1904628_cellular response to phorbol 13-acetate 12-myristate	1	0.12014	9.29822	0.12662	6	18664	394	1	MAP4K1
GO:1990668_vesicle fusion with endoplasmic reticulum-Golgi intermediate compartment (ERGIC) membrane	1	0.12014	9.29822	0.12662	6	18664	394	1	TAP1
GO:2000064_regulation of cortisol biosynthetic process	1	0.12014	9.29822	0.12662	6	18664	394	1	DKK3
GO:2000323_negative regulation of glucocorticoid receptor signaling pathway	1	0.12014	9.29822	0.12662	6	18664	394	1	PER1
GO:2000328_regulation of T-helper 17 cell lineage commitment	1	0.12014	9.29822	0.12662	6	18664	394	1	LOXL3
GO:2000405_negative regulation of T cell migration	1	0.12014	9.29822	0.12662	6	18664	394	1	LRCH1
GO:2000489_regulation of hepatic stellate cell activation	1	0.12014	9.29822	0.12662	6	18664	394	1	RPS6KA1
GO:2000664_positive regulation of interleukin-5 secretion	1	0.12014	9.29822	0.12662	6	18664	394	1	PRKCZ
GO:2000667_positive regulation of interleukin-13 secretion	1	0.12014	9.29822	0.12662	6	18664	394	1	PRKCZ
GO:2000739_regulation of mesenchymal stem cell differentiation	1	0.12014	9.29822	0.12662	6	18664	394	1	LTBP3
GO:0002685_regulation of leukocyte migration	1	0.122026	1.73098	4.13626	196	18474	394	7	CXCR3|GPR18|NCKAP1L|ITGA4|SPN|LRCH1|MTUS1
GO:0042113_B cell activation	1	0.122153	1.56042	6.54205	310	18360	394	10	NCKAP1L|INPP5D|ITGA4|JAK3|MFNG|PIK3R1|PKN1|PTPN6|PTPRC|BATF
GO:0014013_regulation of gliogenesis	1	0.122181	1.96118	2.61682	124	18546	394	5	NF1|SKI|SOX11|DUSP10|MIR142
GO:0001843_neural tube closure	1	0.122694	2.16935	1.8993	90	18580	394	4	RARA|SKI|ZEB2|SPINT2
GO:0010717_regulation of epithelial to mesenchymal transition	1	0.122694	2.16935	1.8993	90	18580	394	4	GCNT2|FOXA1|WWTR1|ELL3
GO:0046849_bone remodeling	1	0.122694	2.16935	1.8993	90	18580	394	4	EGFR|INPP5D|LTBP3|NF1
GO:0006949_syncytium formation	1	0.123641	2.54187	1.224	58	18612	394	3	PTGFRN|TCTA|ADAM12
GO:0030520_intracellular estrogen receptor signaling pathway	1	0.123641	2.54187	1.224	58	18612	394	3	RUNX1|FOXA1|TADA3
GO:0060997_dendritic spine morphogenesis	1	0.123641	2.54187	1.224	58	18612	394	3	SHANK2|EEF2K|SHANK3
GO:0061900_glial cell activation	1	0.123641	2.54187	1.224	58	18612	394	3	EGFR|PTPRC|MIR142
GO:0071385_cellular response to glucocorticoid stimulus	1	0.123641	2.54187	1.224	58	18612	394	3	EGFR|AKAP13|ERRFI1
GO:1904589_regulation of protein import	1	0.123641	2.54187	1.224	58	18612	394	3	HCLS1|NF1|PIK3R1
GO:0006929_substrate-dependent cell migration	1	0.124361	3.44841	0.611998	29	18641	394	2	FMNL1|PTPRC
GO:0010800_positive regulation of peptidyl-threonine phosphorylation	1	0.124361	3.44841	0.611998	29	18641	394	2	WNK3|TNKS1BP1
GO:0016577_histone demethylation	1	0.124361	3.44841	0.611998	29	18641	394	2	JARID2|KDM4B
GO:0021602_cranial nerve morphogenesis	1	0.124361	3.44841	0.611998	29	18641	394	2	HOXA3|TFAP2A
GO:0031063_regulation of histone deacetylation	1	0.124361	3.44841	0.611998	29	18641	394	2	SKI|TADA3
GO:0035025_positive regulation of Rho protein signal transduction	1	0.124361	3.44841	0.611998	29	18641	394	2	GPR18|AKAP13
GO:0044550_secondary metabolite biosynthetic process	1	0.124361	3.44841	0.611998	29	18641	394	2	RAPGEF2|ZEB2
GO:0060536_cartilage morphogenesis	1	0.124361	3.44841	0.611998	29	18641	394	2	MATN2|WNT7B
GO:0072538_T-helper 17 type immune response	1	0.124361	3.44841	0.611998	29	18641	394	2	BATF|LOXL3
GO:0090162_establishment of epithelial cell polarity	1	0.124361	3.44841	0.611998	29	18641	394	2	PARD3|LAMA1
GO:1900181_negative regulation of protein localization to nucleus	1	0.124361	3.44841	0.611998	29	18641	394	2	NF1|DCLK1
GO:0030326_embryonic limb morphogenesis	1	0.125215	1.94473	2.63792	125	18545	394	5	HOXC10|SALL1|SKI|TFAP2A|INTU
GO:0035113_embryonic appendage morphogenesis	1	0.125215	1.94473	2.63792	125	18545	394	5	HOXC10|SALL1|SKI|TFAP2A|INTU
GO:0018393_internal peptidyl-lysine acetylation	1	0.126105	1.80788	3.39764	161	18509	394	6	GTF2B|PER1|SPI1|BRPF1|RPS6KA5|TADA3
GO:0060606_tube closure	1	0.126334	2.1443	1.92041	91	18579	394	4	RARA|SKI|ZEB2|SPINT2
GO:0010605_negative regulation of macromolecule metabolic process	1	0.127647	1.16605	69.9366	3314	15356	394	79	RUNX1|CLTC|EGFR|ELF3|EPHA1|ETV6|FOXE1|GNAQ|SFN|RAPGEF1|HCLS1|NCKAP1L|FOXA1|HOXD8|INPP5D|JAK3|JARID2|KDR|NF1|PER1|SERPINB5|PPP5C|PKN1|PRKCZ|PSMB8|PTPN6|PTPRC|RARA|RPL24|RPS6KA1|SALL1|SKI|SOX11|SPI1|TFAP2A|NR2F2|ZNF205|MAFK|NCK2|RPS6KA5|RECQL5|GMFG|NCOR2|VGLL4|PUM1|ZEB2|IKZF1|RGS14|SPINT2|PKP3|DUSP10|LMTK2|SAMD4A|CBLC|TNFAIP8|WWTR1|PPP1R16B|DKK3|TAOK3|RTEL1|ERRFI1|PARD3|PRKRIP1|SNX25|LOXL3|PARP10|T…
GO:0001568_blood vessel development	1	0.128125	1.33416	16.0597	761	17909	394	21	RUNX1|COL4A1|COL4A2|EPHA1|ERBB2|CXCR3|RAPGEF1|HOXA3|KDR|NF1|PIK3CG|SPI1|NR2F2|WNT7B|ADAM12|RAPGEF2|PPP1R16B|BCAS3|PARVA|CCM2|LAMA1
GO:0045667_regulation of osteoblast differentiation	1	0.128283	1.92855	2.65903	126	18544	394	5	DDR2|SKI|SOX11|WNT7B|MIR200C
GO:0001658_branching involved in ureteric bud morphogenesis	1	0.128345	2.49635	1.2451	59	18611	394	3	HOXD11|TACSTD2|SALL1
GO:0010518_positive regulation of phospholipase activity	1	0.128345	2.49635	1.2451	59	18611	394	3	EGFR|GNAQ|PRKCZ
GO:0031102_neuron projection regeneration	1	0.128345	2.49635	1.2451	59	18611	394	3	LAMB2|MATN2|PTPRF
GO:0042130_negative regulation of T cell proliferation	1	0.128345	2.49635	1.2451	59	18611	394	3	ERBB2|PTPN6|SPN
GO:0070527_platelet aggregation	1	0.128345	2.49635	1.2451	59	18611	394	3	PIK3CG|PTPN6|FERMT3
GO:0035270_endocrine system development	1	0.131386	1.91264	2.68013	127	18543	394	5	FOXE1|HOXA3|NF1|SALL1|DKK3
GO:0000027_ribosomal large subunit assembly	1	0.131469	3.32507	0.633101	30	18640	394	2	RPL24|TRAF7
GO:0001782_B cell homeostasis	1	0.131469	3.32507	0.633101	30	18640	394	2	NCKAP1L|PKN1
GO:0002828_regulation of type 2 immune response	1	0.131469	3.32507	0.633101	30	18640	394	2	PRKCZ|RARA
GO:0021772_olfactory bulb development	1	0.131469	3.32507	0.633101	30	18640	394	2	SALL1|SKI
GO:0032743_positive regulation of interleukin-2 production	1	0.131469	3.32507	0.633101	30	18640	394	2	RUNX1|PTPRC
GO:0046640_regulation of alpha-beta T cell proliferation	1	0.131469	3.32507	0.633101	30	18640	394	2	PTPRC|RASAL3
GO:0050869_negative regulation of B cell activation	1	0.131469	3.32507	0.633101	30	18640	394	2	INPP5D|PKN1
GO:0051491_positive regulation of filopodium assembly	1	0.131469	3.32507	0.633101	30	18640	394	2	BCAS3|ESPN
GO:0061157_mRNA destabilization	1	0.131469	3.32507	0.633101	30	18640	394	2	PUM1|ZC3H12D
GO:0071549_cellular response to dexamethasone stimulus	1	0.131469	3.32507	0.633101	30	18640	394	2	EGFR|ERRFI1
GO:0099068_postsynapse assembly	1	0.131469	3.32507	0.633101	30	18640	394	2	SHANK2|SHANK3
GO:0032515_negative regulation of phosphoprotein phosphatase activity	1	0.133112	2.45242	1.2662	60	18610	394	3	NCKAP1L|LMTK2|PHACTR1
GO:0042267_natural killer cell mediated cytotoxicity	1	0.133112	2.45242	1.2662	60	18610	394	3	PTPN6|VAV1|CORO1A
GO:0051893_regulation of focal adhesion assembly	1	0.133112	2.45242	1.2662	60	18610	394	3	EFNA5|KDR|BCAS3
GO:0090109_regulation of cell-substrate junction assembly	1	0.133112	2.45242	1.2662	60	18610	394	3	EFNA5|KDR|BCAS3
GO:0032092_positive regulation of protein binding	1	0.133751	2.09588	1.96261	93	18577	394	4	B2M|HOXA3|MFNG|RAPGEF2
GO:0048704_embryonic skeletal system morphogenesis	1	0.133751	2.09588	1.96261	93	18577	394	4	HOXA3|HOXA4|SOX11|TFAP2A
GO:0002703_regulation of leukocyte mediated immunity	1	0.134041	1.6859	4.24178	201	18469	394	7	B2M|JAK3|PRKCZ|PTPN6|PTPRC|VAV1|WAS
GO:0050852_T cell receptor signaling pathway	1	0.136512	1.67716	4.26288	202	18468	394	7	ELF1|INPP5D|PIK3R1|PSMB8|PTPN6|PTPRC|WAS
GO:0065008_regulation of biological quality	1	0.136781	1.14789	85.6164	4057	14613	394	95	RHOG|RHOH|B2M|FMNL1|CKB|NQO1|DOCK1|EFNA5|EGFR|FOXE1|GCNT2|GLRB|GNAQ|SFN|CXCR3|GPR18|HCLS1|NCKAP1L|FOXA1|HOXC10|INPP5D|ITPK1|JAK3|KDR|LTBP3|MBP|NF1|OSM|PFN2|PIK3CG|PIK3R1|PPAT|PKN1|PRKCZ|PSMB8|PTGFR|PTPN6|PTPRC|RARA|SCNN1A|SH3GL1|SLC6A11|SOX11|SPI1|HNF1A|NR2F2|VAV1|WAS|WNT7B|ZNF205|MAFK|CUBN|NCK2|GMFG|NCOR2|RAPGEF2|PUM1|ATP9A|IKZF1|CFDP1|MERTK|TADA3|RGS14|DSTN|CORO1A|RASA3|CLSTN1|SHANK2|SAMD4A|SYN…
GO:0016055_Wnt signaling pathway	1	0.137082	1.39559	10.9527	519	18151	394	15	RUNX1|CLTC|EGFR|GNAQ|RAPGEF1|MST1R|PSMB8|SALL1|SKI|WNT7B|ZEB2|MERTK|WWTR1|DKK3|DCDC2
GO:0051289_protein homotetramerization	1	0.137525	2.07248	1.98372	94	18576	394	4	B2M|PPAT|GNMT|EVL
GO:0007405_neuroblast proliferation	1	0.13794	2.41	1.28731	61	18609	394	3	NF1|TEAD3|DMRTA2
GO:0071384_cellular response to corticosteroid stimulus	1	0.13794	2.41	1.28731	61	18609	394	3	EGFR|AKAP13|ERRFI1
GO:0002675_positive regulation of acute inflammatory response	1	0.138668	3.21024	0.654205	31	18639	394	2	OSM|PIK3CG
GO:0002724_regulation of T cell cytokine production	1	0.138668	3.21024	0.654205	31	18639	394	2	B2M|PRKCZ
GO:0006482_protein demethylation	1	0.138668	3.21024	0.654205	31	18639	394	2	JARID2|KDM4B
GO:0007202_activation of phospholipase C activity	1	0.138668	3.21024	0.654205	31	18639	394	2	EGFR|GNAQ
GO:0008214_protein dealkylation	1	0.138668	3.21024	0.654205	31	18639	394	2	JARID2|KDM4B
GO:0009954_proximal/distal pattern formation	1	0.138668	3.21024	0.654205	31	18639	394	2	HOXC10|IRX2
GO:0021988_olfactory lobe development	1	0.138668	3.21024	0.654205	31	18639	394	2	SALL1|SKI
GO:0045648_positive regulation of erythrocyte differentiation	1	0.138668	3.21024	0.654205	31	18639	394	2	NCKAP1L|INPP5D
GO:0048710_regulation of astrocyte differentiation	1	0.138668	3.21024	0.654205	31	18639	394	2	NF1|MIR142
GO:0060292_long-term synaptic depression	1	0.138668	3.21024	0.654205	31	18639	394	2	SHANK2|SHANK3
GO:0070306_lens fiber cell differentiation	1	0.138668	3.21024	0.654205	31	18639	394	2	WNT7B|ZEB2
GO:0071880_adenylate cyclase-activating adrenergic receptor signaling pathway	1	0.138668	3.21024	0.654205	31	18639	394	2	RAPGEF2|AKAP13
GO:1902895_positive regulation of pri-miRNA transcription by RNA polymerase II	1	0.138668	3.21024	0.654205	31	18639	394	2	SPI1|TEAD1
GO:2000406_positive regulation of T cell migration	1	0.138668	3.21024	0.654205	31	18639	394	2	ITGA4|SPN
GO:0001866_NK T cell proliferation	1	0.138714	7.74809	0.147724	7	18663	394	1	RASAL3
GO:0001915_negative regulation of T cell mediated cytotoxicity	1	0.138714	7.74809	0.147724	7	18663	394	1	PTPRC
GO:0002536_respiratory burst involved in inflammatory response	1	0.138714	7.74809	0.147724	7	18663	394	1	DUSP10
GO:0002826_negative regulation of T-helper 1 type immune response	1	0.138714	7.74809	0.147724	7	18663	394	1	JAK3
GO:0003357_noradrenergic neuron differentiation	1	0.138714	7.74809	0.147724	7	18663	394	1	SOX11
GO:0010726_positive regulation of hydrogen peroxide metabolic process	1	0.138714	7.74809	0.147724	7	18663	394	1	ZNF205
GO:0010807_regulation of synaptic vesicle priming	1	0.138714	7.74809	0.147724	7	18663	394	1	STX1B
GO:0021796_cerebral cortex regionalization	1	0.138714	7.74809	0.147724	7	18663	394	1	DMRTA2
GO:0030046_parallel actin filament bundle assembly	1	0.138714	7.74809	0.147724	7	18663	394	1	ESPN
GO:0031064_negative regulation of histone deacetylation	1	0.138714	7.74809	0.147724	7	18663	394	1	SKI
GO:0031946_regulation of glucocorticoid biosynthetic process	1	0.138714	7.74809	0.147724	7	18663	394	1	DKK3
GO:0032344_regulation of aldosterone metabolic process	1	0.138714	7.74809	0.147724	7	18663	394	1	DKK3
GO:0032347_regulation of aldosterone biosynthetic process	1	0.138714	7.74809	0.147724	7	18663	394	1	DKK3
GO:0032364_oxygen homeostasis	1	0.138714	7.74809	0.147724	7	18663	394	1	WNT7B
GO:0033080_immature T cell proliferation in thymus	1	0.138714	7.74809	0.147724	7	18663	394	1	ERBB2
GO:0034154_toll-like receptor 7 signaling pathway	1	0.138714	7.74809	0.147724	7	18663	394	1	PIK3AP1
GO:0035405_histone-threonine phosphorylation	1	0.138714	7.74809	0.147724	7	18663	394	1	PKN1
GO:0035507_regulation of myosin-light-chain-phosphatase activity	1	0.138714	7.74809	0.147724	7	18663	394	1	NCKAP1L
GO:0035771_interleukin-4-mediated signaling pathway	1	0.138714	7.74809	0.147724	7	18663	394	1	JAK3
GO:0036491_regulation of translation initiation in response to endoplasmic reticulum stress	1	0.138714	7.74809	0.147724	7	18663	394	1	NCK2
GO:0038089_positive regulation of cell migration by vascular endothelial growth factor signaling pathway	1	0.138714	7.74809	0.147724	7	18663	394	1	KDR
GO:0042297_vocal learning	1	0.138714	7.74809	0.147724	7	18663	394	1	SHANK3
GO:0042797_tRNA transcription by RNA polymerase III	1	0.138714	7.74809	0.147724	7	18663	394	1	GTF3C1
GO:0044837_actomyosin contractile ring organization	1	0.138714	7.74809	0.147724	7	18663	394	1	RTKN
GO:0045110_intermediate filament bundle assembly	1	0.138714	7.74809	0.147724	7	18663	394	1	EPPK1
GO:0050882_voluntary musculoskeletal movement	1	0.138714	7.74809	0.147724	7	18663	394	1	VTI1A
GO:0050942_positive regulation of pigment cell differentiation	1	0.138714	7.74809	0.147724	7	18663	394	1	ZEB2
GO:0051388_positive regulation of neurotrophin TRK receptor signaling pathway	1	0.138714	7.74809	0.147724	7	18663	394	1	TMEM108
GO:0051458_corticotropin secretion	1	0.138714	7.74809	0.147724	7	18663	394	1	RAB8B
GO:0051823_regulation of synapse structural plasticity	1	0.138714	7.74809	0.147724	7	18663	394	1	SHANK3
GO:0060012_synaptic transmission, glycinergic	1	0.138714	7.74809	0.147724	7	18663	394	1	GLRB
GO:0060013_righting reflex	1	0.138714	7.74809	0.147724	7	18663	394	1	GLRB
GO:0060017_parathyroid gland development	1	0.138714	7.74809	0.147724	7	18663	394	1	HOXA3
GO:0060710_chorio-allantoic fusion	1	0.138714	7.74809	0.147724	7	18663	394	1	WNT7B
GO:0060839_endothelial cell fate commitment	1	0.138714	7.74809	0.147724	7	18663	394	1	NR2F2
GO:0070212_protein poly-ADP-ribosylation	1	0.138714	7.74809	0.147724	7	18663	394	1	PARP10
GO:0070244_negative regulation of thymocyte apoptotic process	1	0.138714	7.74809	0.147724	7	18663	394	1	JAK3
GO:0070305_response to cGMP	1	0.138714	7.74809	0.147724	7	18663	394	1	RAPGEF2
GO:0070358_actin polymerization-dependent cell motility	1	0.138714	7.74809	0.147724	7	18663	394	1	NCKAP1L
GO:0072257_metanephric nephron tubule epithelial cell differentiation	1	0.138714	7.74809	0.147724	7	18663	394	1	WWTR1
GO:0072307_regulation of metanephric nephron tubule epithelial cell differentiation	1	0.138714	7.74809	0.147724	7	18663	394	1	WWTR1
GO:0072319_vesicle uncoating	1	0.138714	7.74809	0.147724	7	18663	394	1	SH3GL1
GO:0072615_interleukin-17 secretion	1	0.138714	7.74809	0.147724	7	18663	394	1	OSM
GO:0098596_imitative learning	1	0.138714	7.74809	0.147724	7	18663	394	1	SHANK3
GO:0140059_dendrite arborization	1	0.138714	7.74809	0.147724	7	18663	394	1	PHACTR1
GO:0150093_amyloid-beta clearance by transcytosis	1	0.138714	7.74809	0.147724	7	18663	394	1	CLTC
GO:1900244_positive regulation of synaptic vesicle endocytosis	1	0.138714	7.74809	0.147724	7	18663	394	1	SH3GL1
GO:1900378_positive regulation of secondary metabolite biosynthetic process	1	0.138714	7.74809	0.147724	7	18663	394	1	ZEB2
GO:1903288_positive regulation of potassium ion import	1	0.138714	7.74809	0.147724	7	18663	394	1	WNK3
GO:1903979_negative regulation of microglial cell activation	1	0.138714	7.74809	0.147724	7	18663	394	1	PTPRC
GO:1904429_regulation of t-circle formation	1	0.138714	7.74809	0.147724	7	18663	394	1	RTEL1
GO:1904798_positive regulation of core promoter binding	1	0.138714	7.74809	0.147724	7	18663	394	1	GTF2B
GO:2000553_positive regulation of T-helper 2 cell cytokine production	1	0.138714	7.74809	0.147724	7	18663	394	1	PRKCZ
GO:2001046_positive regulation of integrin-mediated signaling pathway	1	0.138714	7.74809	0.147724	7	18663	394	1	LOXL3
GO:2001181_positive regulation of interleukin-10 secretion	1	0.138714	7.74809	0.147724	7	18663	394	1	PRKCZ
GO:0006475_internal protein amino acid acetylation	1	0.139781	1.7509	3.50316	166	18504	394	6	GTF2B|PER1|SPI1|BRPF1|RPS6KA5|TADA3
GO:0198738_cell-cell signaling by wnt	1	0.140128	1.38992	10.9949	521	18149	394	15	RUNX1|CLTC|EGFR|GNAQ|RAPGEF1|MST1R|PSMB8|SALL1|SKI|WNT7B|ZEB2|MERTK|WWTR1|DKK3|DCDC2
GO:0042221_response to chemical	1	0.140373	1.13751	101.233	4797	13873	394	111	RHOG|B2M|RUNX1|COL4A1|COL4A2|NQO1|DOCK2|DOK1|EFNA5|EGFR|ELF1|EPHA1|ERBB2|GCNT2|GLRB|GNAQ|CXCR3|GPR18|RAPGEF1|HCLS1|NCKAP1L|FOXA1|INPP5D|IRF5|IRF6|ITGA4|JAK3|JARID2|KDR|KRT8|LAMB2|LIFR|LTBP3|MATN2|MBP|MST1R|OSM|PER1|PIK3CG|PIK3R1|PPAT|PPP5C|PRKCZ|PSMB8|PTGFR|PTPN6|PTPN7|PTPRC|PTPRE|RARA|RPL24|SELPLG|SKI|SLC6A11|SOX11|SPI1|SPN|TFAP2A|NR2F2|VAV1|WAS|WNT7B|PXDN|CUBN|NCK2|RPS6KA5|RECQL5|NPEPPS|NCOR2|R…
GO:0042100_B cell proliferation	1	0.141341	2.04959	2.00482	95	18575	394	4	NCKAP1L|INPP5D|PKN1|PTPRC
GO:0060337_type I interferon signaling pathway	1	0.141341	2.04959	2.00482	95	18575	394	4	IRF5|IRF6|PSMB8|PTPN6
GO:0071357_cellular response to type I interferon	1	0.141341	2.04959	2.00482	95	18575	394	4	IRF5|IRF6|PSMB8|PTPN6
GO:0010942_positive regulation of cell death	1	0.141763	1.32304	15.4055	730	17940	394	20	NQO1|SFN|FOXA1|INPP5D|IRF5|ITGA4|NF1|PTPRC|TFAP2A|VAV1|ZNF205|NCK2|TNFRSF10A|RAPGEF2|AKAP13|TNFAIP8|CLIP3|ARHGEF16|ZMAT3|TRAF7
GO:0010976_positive regulation of neuron projection development	1	0.141787	1.54733	5.93005	281	18389	394	9	EFNA5|RAPGEF1|RAPGEF2|ZEB2|SHANK2|EEF2K|TRPV2|SHANK3|MIR200C
GO:0006521_regulation of cellular amino acid metabolic process	1	0.142827	2.36902	1.30841	62	18608	394	3	NQO1|ODC1|PSMB8
GO:0032835_glomerulus development	1	0.142827	2.36902	1.30841	62	18608	394	3	LAMB2|PODXL|WWTR1
GO:0046824_positive regulation of nucleocytoplasmic transport	1	0.142827	2.36902	1.30841	62	18608	394	3	SFN|HCLS1|PIK3R1
GO:0048857_neural nucleus development	1	0.142827	2.36902	1.30841	62	18608	394	3	CKB|MBP|GNB4
GO:1905268_negative regulation of chromatin organization	1	0.142827	2.36902	1.30841	62	18608	394	3	JARID2|SKI|SPI1
GO:0009725_response to hormone	1	0.14442	1.27299	20.829	987	17683	394	26	RUNX1|NQO1|EFNA5|EGFR|GNAQ|HCLS1|FOXA1|JAK3|PER1|PIK3R1|PPAT|PPP5C|PRKCZ|PTGFR|PTPRE|RARA|NR2F2|WNT7B|NCOR2|TADA3|AKAP13|EEF2K|RAB8B|ERRFI1|NPFFR1|LPIN3
GO:0002474_antigen processing and presentation of peptide antigen via MHC class I	1	0.145199	2.0272	2.02592	96	18574	394	4	B2M|PSMB8|TAP1|TAPBPL
GO:0097327_response to antineoplastic agent	1	0.145199	2.0272	2.02592	96	18574	394	4	EGFR|RECQL5|MAP4K1|ERRFI1
GO:1990138_neuron projection extension	1	0.145437	1.7291	3.54537	168	18502	394	6	ITGA4|LAMB2|PRKCZ|DCLK1|TRPV2|TMEM108
GO:0003338_metanephros morphogenesis	1	0.14595	3.10306	0.675308	32	18638	394	2	SALL1|WNT7B
GO:0007616_long-term memory	1	0.14595	3.10306	0.675308	32	18638	394	2	PRKCZ|RGS14
GO:0045589_regulation of regulatory T cell differentiation	1	0.14595	3.10306	0.675308	32	18638	394	2	RUNX1|DUSP10
GO:0050779_RNA destabilization	1	0.14595	3.10306	0.675308	32	18638	394	2	PUM1|ZC3H12D
GO:0071353_cellular response to interleukin-4	1	0.14595	3.10306	0.675308	32	18638	394	2	JAK3|CORO1A
GO:0030111_regulation of Wnt signaling pathway	1	0.147541	1.46247	7.66052	363	18307	394	11	RUNX1|EGFR|GNAQ|RAPGEF1|PSMB8|SALL1|SKI|ZEB2|WWTR1|DKK3|DCDC2
GO:0035418_protein localization to synapse	1	0.14777	2.32941	1.32951	63	18607	394	3	PRKCZ|CLSTN1|STX1B
GO:0046686_response to cadmium ion	1	0.14777	2.32941	1.32951	63	18607	394	3	B2M|EGFR|PPP5C
GO:2000401_regulation of lymphocyte migration	1	0.14777	2.32941	1.32951	63	18607	394	3	ITGA4|SPN|LRCH1
GO:0018394_peptidyl-lysine acetylation	1	0.148304	1.71839	3.56647	169	18501	394	6	GTF2B|PER1|SPI1|BRPF1|RPS6KA5|TADA3
GO:0030307_positive regulation of cell growth	1	0.148304	1.71839	3.56647	169	18501	394	6	EFNA5|EGFR|ERBB2|SFN|RPS6KA1|TRPV2
GO:0007044_cell-substrate junction assembly	1	0.149098	2.00529	2.04703	97	18573	394	4	EFNA5|KDR|LAMA3|BCAS3
GO:0014020_primary neural tube formation	1	0.149098	2.00529	2.04703	97	18573	394	4	RARA|SKI|ZEB2|SPINT2
GO:0048709_oligodendrocyte differentiation	1	0.149098	2.00529	2.04703	97	18573	394	4	ERBB2|NF1|SOX11|DUSP10
GO:0060996_dendritic spine development	1	0.149098	2.00529	2.04703	97	18573	394	4	NCK2|SHANK2|EEF2K|SHANK3
GO:0097659_nucleic acid-templated transcription	1	0.15152	1.14378	78.4201	3716	14954	394	87	RHOG|RHOH|BNC1|RUNX1|COL4A2|EGFR|ELF1|ELF3|ERBB2|ETV6|EFEMP1|FOXE1|GTF2B|GTF3C1|HCLS1|FOXA1|HOXA3|HOXA4|HOXC10|HOXC13|HOXD8|HOXD11|IRF5|IRF6|JARID2|LMO7|EPCAM|AFF1|DDR2|OSM|PER1|PIK3R1|PPP5C|PKN1|PRKCZ|PSMB8|RARA|RPS6KA1|SALL1|SKI|SNRPE|SOX11|SPI1|TACC1|HNF1A|TEAD1|TEAD3|TFAP2A|NR2F2|WAS|ZNF132|ZNF205|BRPF1|MAFK|NCK2|RPS6KA5|RECQL5|LPXN|NCOR2|VGLL4|TRIM14|ZEB2|IKZF1|TADA3|BATF|RGS14|GMEB1|WWTR1|D…
GO:0002228_natural killer cell mediated immunity	1	0.152768	2.2911	1.35062	64	18606	394	3	PTPN6|VAV1|CORO1A
GO:0006826_iron ion transport	1	0.152768	2.2911	1.35062	64	18606	394	3	B2M|CLTC|LMTK2
GO:0043550_regulation of lipid kinase activity	1	0.152768	2.2911	1.35062	64	18606	394	3	PIK3R1|AGAP2|WDR81
GO:0060135_maternal process involved in female pregnancy	1	0.152768	2.2911	1.35062	64	18606	394	3	PPAT|NR2F2|LDOC1
GO:1900449_regulation of glutamate receptor signaling pathway	1	0.152768	2.2911	1.35062	64	18606	394	3	GRIA2|SHANK2|SHANK3
GO:0001914_regulation of T cell mediated cytotoxicity	1	0.153309	3.0028	0.696411	33	18637	394	2	B2M|PTPRC
GO:0010039_response to iron ion	1	0.153309	3.0028	0.696411	33	18637	394	2	B2M|TFAP2A
GO:0032633_interleukin-4 production	1	0.153309	3.0028	0.696411	33	18637	394	2	PRKCZ|RARA
GO:0042339_keratan sulfate metabolic process	1	0.153309	3.0028	0.696411	33	18637	394	2	ST3GAL3|SLC35D2
GO:0048536_spleen development	1	0.153309	3.0028	0.696411	33	18637	394	2	JARID2|PKN1
GO:1902692_regulation of neuroblast proliferation	1	0.153309	3.0028	0.696411	33	18637	394	2	NF1|DMRTA2
GO:0006810_transport	1	0.153936	1.12683	109.527	5190	13480	394	119	RHOG|B2M|CLTC|DOCK1|DOCK2|EFNA5|EGFR|ERBB2|GLRB|SFN|RAPGEF1|GRIA2|HCLS1|NCKAP1L|ICAM3|ITGA4|ITGAL|LRMP|MBP|NF1|OSM|PCDH7|PER1|PFN2|PIK3CG|PIK3R1|FXYD3|PPAT|PRKCZ|PSMB8|PTPN6|PTPRC|RARA|RPL24|SCNN1A|SEC14L1|SH3GL1|SLC6A11|SNRPE|SOX11|TAP1|HNF1A|UBE2D2|VAV1|WAS|WIPF1|ZNF205|CUBN|STBD1|DCLK1|TRIP10|NPEPPS|GMFG|NCOR2|ACAP1|ELMO1|ATP9A|MERTK|RGS14|SLC35D2|CORO1A|AKAP13|TMC6|RASA3|LMTK2|CLSTN1|SHANK2|F…
GO:0046683_response to organophosphorus	1	0.154023	1.80815	2.82785	134	18536	394	5	RAPGEF1|PER1|PIK3CG|RAPGEF2|EEF2K
GO:0035303_regulation of dephosphorylation	1	0.154422	1.61842	4.41061	209	18461	394	7	NCKAP1L|PTPRC|LMTK2|PPP1R16B|LMTK3|WDR81|PHACTR1
GO:0051216_cartilage development	1	0.154422	1.61842	4.41061	209	18461	394	7	EVC|EFEMP1|HOXA3|LTBP3|MATN2|RARA|WNT7B
GO:0071229_cellular response to acid chemical	1	0.154422	1.61842	4.41061	209	18461	394	7	COL4A1|EGFR|KDR|PTGFR|RARA|WNT7B|SH3BP4
GO:0034613_cellular protein localization	1	0.154747	1.19081	39.5055	1872	16798	394	46	RHOG|CLTC|EGFR|ERBB2|GLRB|SFN|HCLS1|ITGA4|ITGAL|ITGB7|NF1|PIK3R1|PRKCZ|RPL24|RTKN|UBE2D2|DCLK1|NPEPPS|RAPGEF2|PKP3|CLSTN1|TBC1D2B|SYNE1|SH3BP4|CLIP3|ARHGEF16|RAB8B|TOLLIP|BCAS3|PARD3|RAB17|RANBP17|WNK3|SHANK3|SYS1|COG7|SYTL3|STX1B|FRMD6|VTI1A|TOM1L2|PAOX|U2AF1L4|LEMD2|FAM83H|UBAC2
GO:0006108_malate metabolic process	1	0.156897	6.64086	0.168827	8	18662	394	1	ME3
GO:0006600_creatine metabolic process	1	0.156897	6.64086	0.168827	8	18662	394	1	CKB
GO:0007172_signal complex assembly	1	0.156897	6.64086	0.168827	8	18662	394	1	NCK2
GO:0007406_negative regulation of neuroblast proliferation	1	0.156897	6.64086	0.168827	8	18662	394	1	NF1
GO:0009304_tRNA transcription	1	0.156897	6.64086	0.168827	8	18662	394	1	GTF3C1
GO:0010511_regulation of phosphatidylinositol biosynthetic process	1	0.156897	6.64086	0.168827	8	18662	394	1	AGAP2
GO:0010616_negative regulation of cardiac muscle adaptation	1	0.156897	6.64086	0.168827	8	18662	394	1	ERRFI1
GO:0010624_regulation of Schwann cell proliferation	1	0.156897	6.64086	0.168827	8	18662	394	1	SKI
GO:0014908_myotube differentiation involved in skeletal muscle regeneration	1	0.156897	6.64086	0.168827	8	18662	394	1	PTGFRN
GO:0015889_cobalamin transport	1	0.156897	6.64086	0.168827	8	18662	394	1	CUBN
GO:0033083_regulation of immature T cell proliferation	1	0.156897	6.64086	0.168827	8	18662	394	1	ERBB2
GO:0033085_negative regulation of T cell differentiation in thymus	1	0.156897	6.64086	0.168827	8	18662	394	1	ERBB2
GO:0033129_positive regulation of histone phosphorylation	1	0.156897	6.64086	0.168827	8	18662	394	1	RPS6KA5
GO:0034720_histone H3-K4 demethylation	1	0.156897	6.64086	0.168827	8	18662	394	1	JARID2
GO:0034756_regulation of iron ion transport	1	0.156897	6.64086	0.168827	8	18662	394	1	B2M
GO:0035733_hepatic stellate cell activation	1	0.156897	6.64086	0.168827	8	18662	394	1	RPS6KA1
GO:0035926_chemokine (C-C motif) ligand 2 secretion	1	0.156897	6.64086	0.168827	8	18662	394	1	MBP
GO:0036066_protein O-linked fucosylation	1	0.156897	6.64086	0.168827	8	18662	394	1	MFNG
GO:0036490_regulation of translation in response to endoplasmic reticulum stress	1	0.156897	6.64086	0.168827	8	18662	394	1	NCK2
GO:0038114_interleukin-21-mediated signaling pathway	1	0.156897	6.64086	0.168827	8	18662	394	1	JAK3
GO:0039536_negative regulation of RIG-I signaling pathway	1	0.156897	6.64086	0.168827	8	18662	394	1	SEC14L1
GO:0043320_natural killer cell degranulation	1	0.156897	6.64086	0.168827	8	18662	394	1	CORO1A
GO:0043587_tongue morphogenesis	1	0.156897	6.64086	0.168827	8	18662	394	1	HOXC13
GO:0044387_negative regulation of protein kinase activity by regulation of protein phosphorylation	1	0.156897	6.64086	0.168827	8	18662	394	1	DUSP10
GO:0045607_regulation of inner ear auditory receptor cell differentiation	1	0.156897	6.64086	0.168827	8	18662	394	1	ESRP1
GO:0045631_regulation of mechanoreceptor differentiation	1	0.156897	6.64086	0.168827	8	18662	394	1	ESRP1
GO:0045656_negative regulation of monocyte differentiation	1	0.156897	6.64086	0.168827	8	18662	394	1	INPP5D
GO:0048280_vesicle fusion with Golgi apparatus	1	0.156897	6.64086	0.168827	8	18662	394	1	VTI1A
GO:0048539_bone marrow development	1	0.156897	6.64086	0.168827	8	18662	394	1	PTPRC
GO:0048563_post-embryonic animal organ morphogenesis	1	0.156897	6.64086	0.168827	8	18662	394	1	EFEMP1
GO:0050859_negative regulation of B cell receptor signaling pathway	1	0.156897	6.64086	0.168827	8	18662	394	1	LPXN
GO:0050932_regulation of pigment cell differentiation	1	0.156897	6.64086	0.168827	8	18662	394	1	ZEB2
GO:0051135_positive regulation of NK T cell activation	1	0.156897	6.64086	0.168827	8	18662	394	1	RASAL3
GO:0055118_negative regulation of cardiac muscle contraction	1	0.156897	6.64086	0.168827	8	18662	394	1	PIK3CG
GO:0060056_mammary gland involution	1	0.156897	6.64086	0.168827	8	18662	394	1	ELF3
GO:0060137_maternal process involved in parturition	1	0.156897	6.64086	0.168827	8	18662	394	1	LDOC1
GO:0060836_lymphatic endothelial cell differentiation	1	0.156897	6.64086	0.168827	8	18662	394	1	NR2F2
GO:0061669_spontaneous neurotransmitter secretion	1	0.156897	6.64086	0.168827	8	18662	394	1	STX1B
GO:0061888_regulation of astrocyte activation	1	0.156897	6.64086	0.168827	8	18662	394	1	MIR142
GO:0070459_prolactin secretion	1	0.156897	6.64086	0.168827	8	18662	394	1	EGFR
GO:0072033_renal vesicle formation	1	0.156897	6.64086	0.168827	8	18662	394	1	SALL1
GO:0072497_mesenchymal stem cell differentiation	1	0.156897	6.64086	0.168827	8	18662	394	1	LTBP3
GO:0072603_interleukin-5 secretion	1	0.156897	6.64086	0.168827	8	18662	394	1	PRKCZ
GO:0072674_multinuclear osteoclast differentiation	1	0.156897	6.64086	0.168827	8	18662	394	1	TCTA
GO:0090091_positive regulation of extracellular matrix disassembly	1	0.156897	6.64086	0.168827	8	18662	394	1	DDR2
GO:0097113_AMPA glutamate receptor clustering	1	0.156897	6.64086	0.168827	8	18662	394	1	SHANK3
GO:0097688_glutamate receptor clustering	1	0.156897	6.64086	0.168827	8	18662	394	1	SHANK3
GO:0098756_response to interleukin-21	1	0.156897	6.64086	0.168827	8	18662	394	1	JAK3
GO:0098757_cellular response to interleukin-21	1	0.156897	6.64086	0.168827	8	18662	394	1	JAK3
GO:1900045_negative regulation of protein K63-linked ubiquitination	1	0.156897	6.64086	0.168827	8	18662	394	1	PARP10
GO:1900125_regulation of hyaluronan biosynthetic process	1	0.156897	6.64086	0.168827	8	18662	394	1	CLTC
GO:1900246_positive regulation of RIG-I signaling pathway	1	0.156897	6.64086	0.168827	8	18662	394	1	PUM1
GO:1903236_regulation of leukocyte tethering or rolling	1	0.156897	6.64086	0.168827	8	18662	394	1	ITGA4
GO:1903243_negative regulation of cardiac muscle hypertrophy in response to stress	1	0.156897	6.64086	0.168827	8	18662	394	1	ERRFI1
GO:1903286_regulation of potassium ion import	1	0.156897	6.64086	0.168827	8	18662	394	1	WNK3
GO:1904796_regulation of core promoter binding	1	0.156897	6.64086	0.168827	8	18662	394	1	GTF2B
GO:2000048_negative regulation of cell-cell adhesion mediated by cadherin	1	0.156897	6.64086	0.168827	8	18662	394	1	EPCAM
GO:2000601_positive regulation of Arp2/3 complex-mediated actin nucleation	1	0.156897	6.64086	0.168827	8	18662	394	1	WAS
GO:2000662_regulation of interleukin-5 secretion	1	0.156897	6.64086	0.168827	8	18662	394	1	PRKCZ
GO:2000969_positive regulation of AMPA receptor activity	1	0.156897	6.64086	0.168827	8	18662	394	1	SHANK3
GO:2000980_regulation of inner ear receptor cell differentiation	1	0.156897	6.64086	0.168827	8	18662	394	1	ESRP1
GO:0001708_cell fate specification	1	0.157014	1.96286	2.08923	99	18571	394	4	FOXA1|HOXC10|ESRP1|DMRTA2
GO:0034340_response to type I interferon	1	0.157014	1.96286	2.08923	99	18571	394	4	IRF5|IRF6|PSMB8|PTPN6
GO:0043523_regulation of neuron apoptotic process	1	0.157066	1.61035	4.43171	210	18460	394	7	NQO1|NF1|TFAP2A|CHL1|CORO1A|FOXQ1|AGAP2
GO:0030010_establishment of cell polarity	1	0.157382	1.79415	2.84896	135	18535	394	5	DOCK2|PRKCZ|BCAS3|PARD3|LAMA1
GO:0060675_ureteric bud morphogenesis	1	0.157819	2.25402	1.37172	65	18605	394	3	HOXD11|TACSTD2|SALL1
GO:0010556_regulation of macromolecule biosynthetic process	1	0.158111	1.13445	87.3258	4138	14532	394	96	RHOG|RHOH|BNC1|RUNX1|CLTC|EGFR|ELF1|ELF3|ERBB2|ETV6|EFEMP1|FOXE1|GTF2B|HCLS1|FOXA1|HOXA3|HOXA4|HOXC10|HOXC13|HOXD8|HOXD11|INPP5D|IRF5|IRF6|JAK3|JARID2|KDR|LMO7|EPCAM|AFF1|DDR2|OSM|PER1|PIK3R1|PKN1|PRKCZ|PSMB8|PTPRC|RARA|RPS6KA1|SALL1|SKI|SOX11|SPI1|SPN|TACC1|HNF1A|TEAD1|TEAD3|TFAP2A|NR2F2|WAS|ZNF132|ZNF205|BRPF1|MAFK|NCK2|RPS6KA5|RECQL5|LPXN|NCOR2|VGLL4|PUM1|TRIM14|ZEB2|IKZF1|TADA3|BATF|RGS14|GME…
GO:0032594_protein transport within lipid bilayer	1	0.160739	2.9088	0.717515	34	18636	394	2	CLSTN1|STX1B
GO:0032660_regulation of interleukin-17 production	1	0.160739	2.9088	0.717515	34	18636	394	2	NCKAP1L|OSM
GO:0042533_tumor necrosis factor biosynthetic process	1	0.160739	2.9088	0.717515	34	18636	394	2	SPN|ERRFI1
GO:0042534_regulation of tumor necrosis factor biosynthetic process	1	0.160739	2.9088	0.717515	34	18636	394	2	SPN|ERRFI1
GO:0045066_regulatory T cell differentiation	1	0.160739	2.9088	0.717515	34	18636	394	2	RUNX1|DUSP10
GO:0048566_embryonic digestive tract development	1	0.160739	2.9088	0.717515	34	18636	394	2	SALL1|SOX11
GO:0070670_response to interleukin-4	1	0.160739	2.9088	0.717515	34	18636	394	2	JAK3|CORO1A
GO:0071875_adrenergic receptor signaling pathway	1	0.160739	2.9088	0.717515	34	18636	394	2	RAPGEF2|AKAP13
GO:0007215_glutamate receptor signaling pathway	1	0.16103	1.94231	2.11034	100	18570	394	4	GNAQ|GRIA2|SHANK2|SHANK3
GO:0051252_regulation of RNA metabolic process	1	0.16104	1.13681	80.6571	3822	14848	394	89	RHOG|RHOH|BNC1|RUNX1|EGFR|ELF1|ELF3|ERBB2|ETV6|EFEMP1|FOXE1|GTF2B|HCLS1|FOXA1|HOXA3|HOXA4|HOXC10|HOXC13|HOXD8|HOXD11|IRF5|IRF6|JARID2|LMO7|EPCAM|AFF1|DDR2|OSM|PER1|PIK3R1|PKN1|PRKCZ|PSMB8|RARA|RPS6KA1|SALL1|SKI|SOX11|SPI1|TACC1|HNF1A|TEAD1|TEAD3|TFAP2A|NR2F2|WAS|ZNF132|ZNF205|BRPF1|MAFK|NCK2|RPS6KA5|RECQL5|LPXN|NCOR2|VGLL4|PUM1|TRIM14|ZEB2|IKZF1|TADA3|BATF|RGS14|GMEB1|PKP3|SAMD4A|WWTR1|DKK3|BCAS3…
GO:0007268_chemical synaptic transmission	1	0.162605	1.30311	14.8357	703	17967	394	19	CDH11|NQO1|EGFR|GLRB|GRIA2|MBP|NF1|PFN2|PRKCZ|RARA|SH3GL1|RAPGEF2|RGS14|CLSTN1|SHANK2|TMEM108|SHANK3|STX1B|MIR142
GO:0098916_anterograde trans-synaptic signaling	1	0.162605	1.30311	14.8357	703	17967	394	19	CDH11|NQO1|EGFR|GLRB|GRIA2|MBP|NF1|PFN2|PRKCZ|RARA|SH3GL1|RAPGEF2|RGS14|CLSTN1|SHANK2|TMEM108|SHANK3|STX1B|MIR142
GO:0032774_RNA biosynthetic process	1	0.162656	1.13713	78.7789	3733	14937	394	87	RHOG|RHOH|BNC1|RUNX1|COL4A2|EGFR|ELF1|ELF3|ERBB2|ETV6|EFEMP1|FOXE1|GTF2B|GTF3C1|HCLS1|FOXA1|HOXA3|HOXA4|HOXC10|HOXC13|HOXD8|HOXD11|IRF5|IRF6|JARID2|LMO7|EPCAM|AFF1|DDR2|OSM|PER1|PIK3R1|PPP5C|PKN1|PRKCZ|PSMB8|RARA|RPS6KA1|SALL1|SKI|SNRPE|SOX11|SPI1|TACC1|HNF1A|TEAD1|TEAD3|TFAP2A|NR2F2|WAS|ZNF132|ZNF205|BRPF1|MAFK|NCK2|RPS6KA5|RECQL5|LPXN|NCOR2|VGLL4|TRIM14|ZEB2|IKZF1|TADA3|BATF|RGS14|GMEB1|WWTR1|D…
GO:0045017_glycerolipid biosynthetic process	1	0.162683	1.53803	5.29695	251	18419	394	8	INPP5D|PIK3CG|PIK3R1|VAC14|SLC44A2|LPIN3|AGAP2|SLC44A3
GO:0046626_regulation of insulin receptor signaling pathway	1	0.162921	2.21812	1.39282	66	18604	394	3	PIK3R1|PRKCZ|PTPRE
GO:0072171_mesonephric tubule morphogenesis	1	0.162921	2.21812	1.39282	66	18604	394	3	HOXD11|TACSTD2|SALL1
GO:0099072_regulation of postsynaptic membrane neurotransmitter receptor levels	1	0.162921	2.21812	1.39282	66	18604	394	3	PRKCZ|CLSTN1|STX1B
GO:0080135_regulation of cellular response to stress	1	0.163447	1.2927	15.7431	746	17924	394	20	B2M|EGFR|RAPGEF1|PER1|PIK3R1|PKN1|PTPRF|WAS|WNT7B|NCK2|RECQL5|ZEB2|MAP4K1|DUSP10|TAOK3|RTEL1|FIGN|ELL3|MARVELD3|UBAC2
GO:0070727_cellular macromolecule localization	1	0.164519	1.18289	39.7377	1883	16787	394	46	RHOG|CLTC|EGFR|ERBB2|GLRB|SFN|HCLS1|ITGA4|ITGAL|ITGB7|NF1|PIK3R1|PRKCZ|RPL24|RTKN|UBE2D2|DCLK1|NPEPPS|RAPGEF2|PKP3|CLSTN1|TBC1D2B|SYNE1|SH3BP4|CLIP3|ARHGEF16|RAB8B|TOLLIP|BCAS3|PARD3|RAB17|RANBP17|WNK3|SHANK3|SYS1|COG7|SYTL3|STX1B|FRMD6|VTI1A|TOM1L2|PAOX|U2AF1L4|LEMD2|FAM83H|UBAC2
GO:0030858_positive regulation of epithelial cell differentiation	1	0.168071	2.18334	1.41393	67	18603	394	3	SFN|ZEB2|MIR200C
GO:0043967_histone H4 acetylation	1	0.168071	2.18334	1.41393	67	18603	394	3	PER1|SPI1|TADA3
GO:1903391_regulation of adherens junction organization	1	0.168071	2.18334	1.41393	67	18603	394	3	EFNA5|KDR|BCAS3
GO:0001893_maternal placenta development	1	0.168232	2.8205	0.738618	35	18635	394	2	NR2F2|LDOC1
GO:0015695_organic cation transport	1	0.168232	2.8205	0.738618	35	18635	394	2	SEC14L1|SLC44A2
GO:0032801_receptor catabolic process	1	0.168232	2.8205	0.738618	35	18635	394	2	CLTC|SNX25
GO:0033144_negative regulation of intracellular steroid hormone receptor signaling pathway	1	0.168232	2.8205	0.738618	35	18635	394	2	PER1|NCOR2
GO:0060251_regulation of glial cell proliferation	1	0.168232	2.8205	0.738618	35	18635	394	2	SKI|SOX11
GO:1901030_positive regulation of mitochondrial outer membrane permeabilization involved in apoptotic signaling pathway	1	0.168232	2.8205	0.738618	35	18635	394	2	SFN|ZNF205
GO:0070374_positive regulation of ERK1 and ERK2 cascade	1	0.170591	1.57121	4.53723	215	18455	394	7	EGFR|GCNT2|RAPGEF1|KDR|PRKCZ|PTPRC|RAPGEF2
GO:0002700_regulation of production of molecular mediator of immune response	1	0.171114	1.74021	2.93337	139	18531	394	5	B2M|JAK3|PKN1|PRKCZ|PTPRC
GO:0035304_regulation of protein dephosphorylation	1	0.171114	1.74021	2.93337	139	18531	394	5	NCKAP1L|PTPRC|LMTK2|PPP1R16B|PHACTR1
GO:0010558_negative regulation of macromolecule biosynthetic process	1	0.171886	1.19305	33.3433	1580	17090	394	39	RUNX1|CLTC|ELF3|ETV6|FOXE1|HCLS1|FOXA1|HOXD8|INPP5D|JAK3|JARID2|PER1|PTPRC|RARA|SALL1|SKI|SOX11|SPI1|TFAP2A|NR2F2|ZNF205|MAFK|NCK2|RPS6KA5|RECQL5|NCOR2|VGLL4|PUM1|ZEB2|IKZF1|SAMD4A|WWTR1|DKK3|ERRFI1|LOXL3|FOXQ1|IRX2|ZC3H12D|MIR200C
GO:0046907_intracellular transport	1	0.172388	1.17878	38.9779	1847	16823	394	45	CLTC|ERBB2|SFN|HCLS1|NF1|PFN2|PIK3CG|PIK3R1|PRKCZ|RPL24|SNRPE|TAP1|UBE2D2|WAS|STBD1|DCLK1|NPEPPS|RGS14|CORO1A|AKAP13|LMTK2|CLSTN1|TBC1D2B|RAB8B|BCAS3|PCDHGA3|PARD3|ERGIC1|RAB17|RANBP17|TMEM108|DENND1C|WDR34|SYS1|YIF1B|COG7|SYTL3|STX1B|WDR81|VTI1A|TOM1L2|PAOX|U2AF1L4|CCDC88B|UBAC2
GO:0006625_protein targeting to peroxisome	1	0.173269	2.14964	1.43503	68	18602	394	3	UBE2D2|RAB8B|PAOX
GO:0031343_positive regulation of cell killing	1	0.173269	2.14964	1.43503	68	18602	394	3	B2M|PTPRC|VAV1
GO:0071230_cellular response to amino acid stimulus	1	0.173269	2.14964	1.43503	68	18602	394	3	COL4A1|EGFR|SH3BP4
GO:0072662_protein localization to peroxisome	1	0.173269	2.14964	1.43503	68	18602	394	3	UBE2D2|RAB8B|PAOX
GO:0072663_establishment of protein localization to peroxisome	1	0.173269	2.14964	1.43503	68	18602	394	3	UBE2D2|RAB8B|PAOX
GO:0032091_negative regulation of protein binding	1	0.173298	1.88314	2.17365	103	18567	394	4	B2M|ITGA4|PTPRF|TMC8
GO:0002699_positive regulation of immune effector process	1	0.173356	1.5636	4.55833	216	18454	394	7	B2M|RAPGEF1|PRKCZ|PTPRC|RARA|VAV1|PUM1
GO:1903506_regulation of nucleic acid-templated transcription	1	0.174261	1.1331	75.2757	3567	15103	394	83	RHOG|RHOH|BNC1|RUNX1|EGFR|ELF1|ELF3|ERBB2|ETV6|EFEMP1|FOXE1|GTF2B|HCLS1|FOXA1|HOXA3|HOXA4|HOXC10|HOXC13|HOXD8|HOXD11|IRF5|IRF6|JARID2|LMO7|EPCAM|AFF1|DDR2|OSM|PER1|PIK3R1|PKN1|PRKCZ|PSMB8|RARA|RPS6KA1|SALL1|SKI|SOX11|SPI1|TACC1|HNF1A|TEAD1|TEAD3|TFAP2A|NR2F2|WAS|ZNF132|ZNF205|BRPF1|MAFK|NCK2|RPS6KA5|RECQL5|LPXN|NCOR2|VGLL4|TRIM14|ZEB2|IKZF1|TADA3|BATF|RGS14|GMEB1|WWTR1|DKK3|BCAS3|CASZ1|ZNF529|HIV…
GO:0099537_trans-synaptic signaling	1	0.174404	1.28746	15.0045	711	17959	394	19	CDH11|NQO1|EGFR|GLRB|GRIA2|MBP|NF1|PFN2|PRKCZ|RARA|SH3GL1|RAPGEF2|RGS14|CLSTN1|SHANK2|TMEM108|SHANK3|STX1B|MIR142
GO:0001837_epithelial to mesenchymal transition	1	0.174617	1.72722	2.95447	140	18530	394	5	GCNT2|FOXA1|WWTR1|ELL3|LOXL3
GO:0046330_positive regulation of JNK cascade	1	0.174617	1.72722	2.95447	140	18530	394	5	PKN1|WNT7B|ZEB2|MAP4K1|TAOK3
GO:0001672_regulation of chromatin assembly or disassembly	1	0.174697	5.81043	0.18993	9	18661	394	1	PARP10
GO:0002315_marginal zone B cell differentiation	1	0.174697	5.81043	0.18993	9	18661	394	1	MFNG
GO:0002428_antigen processing and presentation of peptide antigen via MHC class Ib	1	0.174697	5.81043	0.18993	9	18661	394	1	B2M
GO:0002480_antigen processing and presentation of exogenous peptide antigen via MHC class I, TAP-independent	1	0.174697	5.81043	0.18993	9	18661	394	1	B2M
GO:0002578_negative regulation of antigen processing and presentation	1	0.174697	5.81043	0.18993	9	18661	394	1	TAPBPL
GO:0002634_regulation of germinal center formation	1	0.174697	5.81043	0.18993	9	18661	394	1	PKN1
GO:0006591_ornithine metabolic process	1	0.174697	5.81043	0.18993	9	18661	394	1	ODC1
GO:0008216_spermidine metabolic process	1	0.174697	5.81043	0.18993	9	18661	394	1	PAOX
GO:0010728_regulation of hydrogen peroxide biosynthetic process	1	0.174697	5.81043	0.18993	9	18661	394	1	ZNF205
GO:0014010_Schwann cell proliferation	1	0.174697	5.81043	0.18993	9	18661	394	1	SKI
GO:0014051_gamma-aminobutyric acid secretion	1	0.174697	5.81043	0.18993	9	18661	394	1	NF1
GO:0021603_cranial nerve formation	1	0.174697	5.81043	0.18993	9	18661	394	1	TFAP2A
GO:0031943_regulation of glucocorticoid metabolic process	1	0.174697	5.81043	0.18993	9	18661	394	1	DKK3
GO:0033079_immature T cell proliferation	1	0.174697	5.81043	0.18993	9	18661	394	1	ERBB2
GO:0033240_positive regulation of cellular amine metabolic process	1	0.174697	5.81043	0.18993	9	18661	394	1	PAOX
GO:0034651_cortisol biosynthetic process	1	0.174697	5.81043	0.18993	9	18661	394	1	DKK3
GO:0035973_aggrephagy	1	0.174697	5.81043	0.18993	9	18661	394	1	WDR81
GO:0036363_transforming growth factor beta activation	1	0.174697	5.81043	0.18993	9	18661	394	1	LTBP3
GO:0038113_interleukin-9-mediated signaling pathway	1	0.174697	5.81043	0.18993	9	18661	394	1	JAK3
GO:0042473_outer ear morphogenesis	1	0.174697	5.81043	0.18993	9	18661	394	1	SALL1
GO:0043589_skin morphogenesis	1	0.174697	5.81043	0.18993	9	18661	394	1	ERRFI1
GO:0045409_negative regulation of interleukin-6 biosynthetic process	1	0.174697	5.81043	0.18993	9	18661	394	1	INPP5D
GO:0045762_positive regulation of adenylate cyclase activity	1	0.174697	5.81043	0.18993	9	18661	394	1	NF1
GO:0048087_positive regulation of developmental pigmentation	1	0.174697	5.81043	0.18993	9	18661	394	1	ZEB2
GO:0048845_venous blood vessel morphogenesis	1	0.174697	5.81043	0.18993	9	18661	394	1	CCM2
GO:0051660_establishment of centrosome localization	1	0.174697	5.81043	0.18993	9	18661	394	1	PARD3
GO:0051764_actin crosslink formation	1	0.174697	5.81043	0.18993	9	18661	394	1	BAIAP2L2
GO:0060050_positive regulation of protein glycosylation	1	0.174697	5.81043	0.18993	9	18661	394	1	POMT2
GO:0060297_regulation of sarcomere organization	1	0.174697	5.81043	0.18993	9	18661	394	1	AKAP13
GO:0060677_ureteric bud elongation	1	0.174697	5.81043	0.18993	9	18661	394	1	SALL1
GO:0061004_pattern specification involved in kidney development	1	0.174697	5.81043	0.18993	9	18661	394	1	IRX2
GO:0070544_histone H3-K36 demethylation	1	0.174697	5.81043	0.18993	9	18661	394	1	KDM4B
GO:0071225_cellular response to muramyl dipeptide	1	0.174697	5.81043	0.18993	9	18661	394	1	LDOC1
GO:0071316_cellular response to nicotine	1	0.174697	5.81043	0.18993	9	18661	394	1	B2M
GO:0071355_cellular response to interleukin-9	1	0.174697	5.81043	0.18993	9	18661	394	1	JAK3
GO:0072048_renal system pattern specification	1	0.174697	5.81043	0.18993	9	18661	394	1	IRX2
GO:0072205_metanephric collecting duct development	1	0.174697	5.81043	0.18993	9	18661	394	1	WNT7B
GO:0090043_regulation of tubulin deacetylation	1	0.174697	5.81043	0.18993	9	18661	394	1	TADA3
GO:0090286_cytoskeletal anchoring at nuclear membrane	1	0.174697	5.81043	0.18993	9	18661	394	1	SYNE1
GO:0090647_modulation of age-related behavioral decline	1	0.174697	5.81043	0.18993	9	18661	394	1	B2M
GO:0098696_regulation of neurotransmitter receptor localization to postsynaptic specialization membrane	1	0.174697	5.81043	0.18993	9	18661	394	1	PRKCZ
GO:0098792_xenophagy	1	0.174697	5.81043	0.18993	9	18661	394	1	LGALS8
GO:1902645_tertiary alcohol biosynthetic process	1	0.174697	5.81043	0.18993	9	18661	394	1	DKK3
GO:1903423_positive regulation of synaptic vesicle recycling	1	0.174697	5.81043	0.18993	9	18661	394	1	SH3GL1
GO:1903753_negative regulation of p38MAPK cascade	1	0.174697	5.81043	0.18993	9	18661	394	1	DUSP10
GO:1904153_negative regulation of retrograde protein transport, ER to cytosol	1	0.174697	5.81043	0.18993	9	18661	394	1	UBAC2
GO:1904685_positive regulation of metalloendopeptidase activity	1	0.174697	5.81043	0.18993	9	18661	394	1	MBP
GO:1905168_positive regulation of double-strand break repair via homologous recombination	1	0.174697	5.81043	0.18993	9	18661	394	1	WAS
GO:1905770_regulation of mesodermal cell differentiation	1	0.174697	5.81043	0.18993	9	18661	394	1	MIR200C
GO:2000320_negative regulation of T-helper 17 cell differentiation	1	0.174697	5.81043	0.18993	9	18661	394	1	LOXL3
GO:2000343_positive regulation of chemokine (C-X-C motif) ligand 2 production	1	0.174697	5.81043	0.18993	9	18661	394	1	MBP
GO:2000382_positive regulation of mesoderm development	1	0.174697	5.81043	0.18993	9	18661	394	1	MIR200C
GO:2001179_regulation of interleukin-10 secretion	1	0.174697	5.81043	0.18993	9	18661	394	1	PRKCZ
GO:0090596_sensory organ morphogenesis	1	0.175229	1.5066	5.40246	256	18414	394	8	FAT1|EFEMP1|HOXC13|NF1|SALL1|SKI|SOX11|TFAP2A
GO:0003417_growth plate cartilage development	1	0.175784	2.73739	0.759721	36	18634	394	2	MATN2|RARA
GO:0010453_regulation of cell fate commitment	1	0.175784	2.73739	0.759721	36	18634	394	2	ESRP1|LOXL3
GO:0033572_transferrin transport	1	0.175784	2.73739	0.759721	36	18634	394	2	CLTC|LMTK2
GO:0034314_Arp2/3 complex-mediated actin nucleation	1	0.175784	2.73739	0.759721	36	18634	394	2	WAS|GMFG
GO:0046627_negative regulation of insulin receptor signaling pathway	1	0.175784	2.73739	0.759721	36	18634	394	2	PRKCZ|PTPRE
GO:0046822_regulation of nucleocytoplasmic transport	1	0.177458	1.86421	2.19475	104	18566	394	4	SFN|HCLS1|NF1|PIK3R1
GO:0001738_morphogenesis of a polarized epithelium	1	0.178149	1.71443	2.97558	141	18529	394	5	CLTC|LAMA3|PSMB8|INTU|LAMA1
GO:2001235_positive regulation of apoptotic signaling pathway	1	0.178322	1.61817	3.7775	179	18491	394	6	SFN|NF1|PTPRC|ZNF205|NCK2|TRAF7
GO:0043574_peroxisomal transport	1	0.178511	2.11695	1.45613	69	18601	394	3	UBE2D2|RAB8B|PAOX
GO:2001141_regulation of RNA biosynthetic process	1	0.18074	1.12949	75.4657	3576	15094	394	83	RHOG|RHOH|BNC1|RUNX1|EGFR|ELF1|ELF3|ERBB2|ETV6|EFEMP1|FOXE1|GTF2B|HCLS1|FOXA1|HOXA3|HOXA4|HOXC10|HOXC13|HOXD8|HOXD11|IRF5|IRF6|JARID2|LMO7|EPCAM|AFF1|DDR2|OSM|PER1|PIK3R1|PKN1|PRKCZ|PSMB8|RARA|RPS6KA1|SALL1|SKI|SOX11|SPI1|TACC1|HNF1A|TEAD1|TEAD3|TFAP2A|NR2F2|WAS|ZNF132|ZNF205|BRPF1|MAFK|NCK2|RPS6KA5|RECQL5|LPXN|NCOR2|VGLL4|TRIM14|ZEB2|IKZF1|TADA3|BATF|RGS14|GMEB1|WWTR1|DKK3|BCAS3|CASZ1|ZNF529|HIV…
GO:0006351_transcription, DNA-templated	1	0.181076	1.12804	77.4072	3668	15002	394	85	RHOG|RHOH|BNC1|RUNX1|COL4A2|EGFR|ELF1|ELF3|ERBB2|ETV6|EFEMP1|FOXE1|GTF2B|GTF3C1|HCLS1|FOXA1|HOXA3|HOXA4|HOXC10|HOXC13|HOXD8|HOXD11|IRF5|IRF6|JARID2|LMO7|EPCAM|AFF1|DDR2|OSM|PER1|PIK3R1|PPP5C|PKN1|PRKCZ|PSMB8|RARA|RPS6KA1|SALL1|SKI|SNRPE|SOX11|SPI1|HNF1A|TEAD1|TEAD3|TFAP2A|NR2F2|WAS|ZNF132|ZNF205|BRPF1|MAFK|NCK2|RPS6KA5|RECQL5|NCOR2|VGLL4|TRIM14|ZEB2|IKZF1|TADA3|BATF|RGS14|GMEB1|WWTR1|DKK3|BCAS3|C…
GO:0002708_positive regulation of lymphocyte mediated immunity	1	0.181651	1.84565	2.21585	105	18565	394	4	B2M|PRKCZ|PTPRC|VAV1
GO:0009889_regulation of biosynthetic process	1	0.181759	1.11937	92.9393	4404	14266	394	101	RHOG|RHOH|BNC1|RUNX1|CLTC|EGFR|ELF1|ELF3|ERBB2|ETV6|EFEMP1|FOXE1|GTF2B|GUCA2A|HCLS1|FOXA1|HOXA3|HOXA4|HOXC10|HOXC13|HOXD8|HOXD11|INPP5D|IRF5|IRF6|JAK3|JARID2|KDR|LMO7|EPCAM|AFF1|DDR2|OSM|PER1|PIK3R1|PKN1|PRKCZ|PSMB8|PTPRC|RARA|RPS6KA1|SALL1|SKI|SOX11|SPI1|SPN|TACC1|HNF1A|TEAD1|TEAD3|TFAP2A|NR2F2|WAS|ZNF132|ZNF205|BRPF1|MAFK|NCK2|RPS6KA5|RECQL5|LPXN|NCOR2|VGLL4|RAPGEF2|PUM1|TRIM14|ZEB2|IKZF1|TADA3…
GO:0048762_mesenchymal cell differentiation	1	0.181765	1.54122	4.62164	219	18451	394	7	GCNT2|FOXA1|SOX11|ZEB2|WWTR1|ELL3|LOXL3
GO:0000289_nuclear-transcribed mRNA poly(A) tail shortening	1	0.183388	2.65904	0.780825	37	18633	394	2	SAMD4A|TNKS1BP1
GO:0010614_negative regulation of cardiac muscle hypertrophy	1	0.183388	2.65904	0.780825	37	18633	394	2	JARID2|ERRFI1
GO:0042307_positive regulation of protein import into nucleus	1	0.183388	2.65904	0.780825	37	18633	394	2	HCLS1|PIK3R1
GO:0045730_respiratory burst	1	0.183388	2.65904	0.780825	37	18633	394	2	PIK3CG|DUSP10
GO:0071276_cellular response to cadmium ion	1	0.183388	2.65904	0.780825	37	18633	394	2	EGFR|PPP5C
GO:0071542_dopaminergic neuron differentiation	1	0.183388	2.65904	0.780825	37	18633	394	2	FOXA1|DMRTA2
GO:2000142_regulation of DNA-templated transcription, initiation	1	0.183388	2.65904	0.780825	37	18633	394	2	GTF2B|HNF1A
GO:2000403_positive regulation of lymphocyte migration	1	0.183388	2.65904	0.780825	37	18633	394	2	ITGA4|SPN
GO:0099536_synaptic signaling	1	0.183541	1.27596	15.1311	717	17953	394	19	CDH11|NQO1|EGFR|GLRB|GRIA2|MBP|NF1|PFN2|PRKCZ|RARA|SH3GL1|RAPGEF2|RGS14|CLSTN1|SHANK2|TMEM108|SHANK3|STX1B|MIR142
GO:0010517_regulation of phospholipase activity	1	0.183796	2.08524	1.47724	70	18600	394	3	EGFR|GNAQ|PRKCZ
GO:0061515_myeloid cell development	1	0.183796	2.08524	1.47724	70	18600	394	3	EVI2B|NCKAP1L|PTPN6
GO:0001819_positive regulation of cytokine production	1	0.184436	1.34856	9.79197	464	18206	394	13	B2M|RUNX1|IRF5|MBP|OSM|PIK3R1|PRKCZ|PTPRC|RARA|SEC14L1|SPN|PUM1|CCDC88B
GO:0030879_mammary gland development	1	0.185291	1.68939	3.01778	143	18527	394	5	ELF3|IRF6|PPAT|WNT7B|NCOR2
GO:0031056_regulation of histone modification	1	0.185291	1.68939	3.01778	143	18527	394	5	JARID2|SKI|SPI1|RPS6KA5|TADA3
GO:0008654_phospholipid biosynthetic process	1	0.185567	1.48236	5.48688	260	18410	394	8	INPP5D|PIK3CG|PIK3R1|VAC14|SLC44A2|LPIN3|AGAP2|SLC44A3
GO:0030534_adult behavior	1	0.188901	1.67715	3.03889	144	18526	394	5	GLRB|PUM1|CHL1|SHANK2|SHANK3
GO:0042440_pigment metabolic process	1	0.189123	2.05446	1.49834	71	18599	394	3	PPAT|RAPGEF2|ZEB2
GO:0044706_multi-multicellular organism process	1	0.190342	1.51946	4.68495	222	18448	394	7	ARHGDIB|PPAT|PTGFR|RARA|TEAD3|NR2F2|LDOC1
GO:0031326_regulation of cellular biosynthetic process	1	0.190819	1.11573	91.2721	4325	14345	394	99	RHOG|RHOH|BNC1|RUNX1|CLTC|EGFR|ELF1|ELF3|ERBB2|ETV6|EFEMP1|FOXE1|GTF2B|GUCA2A|HCLS1|FOXA1|HOXA3|HOXA4|HOXC10|HOXC13|HOXD8|HOXD11|INPP5D|IRF5|IRF6|JAK3|JARID2|LMO7|EPCAM|AFF1|DDR2|OSM|PER1|PIK3R1|PKN1|PRKCZ|PSMB8|PTPRC|RARA|RPS6KA1|SALL1|SKI|SOX11|SPI1|SPN|TACC1|HNF1A|TEAD1|TEAD3|TFAP2A|NR2F2|WAS|ZNF132|ZNF205|BRPF1|MAFK|NCK2|RPS6KA5|RECQL5|LPXN|NCOR2|VGLL4|RAPGEF2|PUM1|TRIM14|ZEB2|IKZF1|TADA3|BAT…
GO:0002707_negative regulation of lymphocyte mediated immunity	1	0.191039	2.58503	0.801928	38	18632	394	2	PTPN6|PTPRC
GO:0015682_ferric iron transport	1	0.191039	2.58503	0.801928	38	18632	394	2	CLTC|LMTK2
GO:0016572_histone phosphorylation	1	0.191039	2.58503	0.801928	38	18632	394	2	PKN1|RPS6KA5
GO:0032620_interleukin-17 production	1	0.191039	2.58503	0.801928	38	18632	394	2	NCKAP1L|OSM
GO:0045022_early endosome to late endosome transport	1	0.191039	2.58503	0.801928	38	18632	394	2	LMTK2|WDR81
GO:0060416_response to growth hormone	1	0.191039	2.58503	0.801928	38	18632	394	2	JAK3|PIK3R1
GO:0072512_trivalent inorganic cation transport	1	0.191039	2.58503	0.801928	38	18632	394	2	CLTC|LMTK2
GO:1900077_negative regulation of cellular response to insulin stimulus	1	0.191039	2.58503	0.801928	38	18632	394	2	PRKCZ|PTPRE
GO:1905898_positive regulation of response to endoplasmic reticulum stress	1	0.191039	2.58503	0.801928	38	18632	394	2	PIK3R1|NCK2
GO:0001768_establishment of T cell polarity	1	0.192122	5.16455	0.211034	10	18660	394	1	DOCK2
GO:0002291_T cell activation via T cell receptor contact with antigen bound to MHC molecule on antigen presenting cell	1	0.192122	5.16455	0.211034	10	18660	394	1	ITGAL
GO:0002713_negative regulation of B cell mediated immunity	1	0.192122	5.16455	0.211034	10	18660	394	1	PTPN6
GO:0002890_negative regulation of immunoglobulin mediated immune response	1	0.192122	5.16455	0.211034	10	18660	394	1	PTPN6
GO:0002934_desmosome organization	1	0.192122	5.16455	0.211034	10	18660	394	1	PKP3
GO:0003211_cardiac ventricle formation	1	0.192122	5.16455	0.211034	10	18660	394	1	SOX11
GO:0006188_IMP biosynthetic process	1	0.192122	5.16455	0.211034	10	18660	394	1	PPAT
GO:0006570_tyrosine metabolic process	1	0.192122	5.16455	0.211034	10	18660	394	1	HPD
GO:0007028_cytoplasm organization	1	0.192122	5.16455	0.211034	10	18660	394	1	ETV6
GO:0009157_deoxyribonucleoside monophosphate biosynthetic process	1	0.192122	5.16455	0.211034	10	18660	394	1	DCK
GO:0010749_regulation of nitric oxide mediated signal transduction	1	0.192122	5.16455	0.211034	10	18660	394	1	EGFR
GO:0010944_negative regulation of transcription by competitive promoter binding	1	0.192122	5.16455	0.211034	10	18660	394	1	TFAP2A
GO:0010998_regulation of translational initiation by eIF2 alpha phosphorylation	1	0.192122	5.16455	0.211034	10	18660	394	1	NCK2
GO:0015937_coenzyme A biosynthetic process	1	0.192122	5.16455	0.211034	10	18660	394	1	ACOT7
GO:0031284_positive regulation of guanylate cyclase activity	1	0.192122	5.16455	0.211034	10	18660	394	1	GUCA2A
GO:0032341_aldosterone metabolic process	1	0.192122	5.16455	0.211034	10	18660	394	1	DKK3
GO:0032342_aldosterone biosynthetic process	1	0.192122	5.16455	0.211034	10	18660	394	1	DKK3
GO:0032353_negative regulation of hormone biosynthetic process	1	0.192122	5.16455	0.211034	10	18660	394	1	DKK3
GO:0032836_glomerular basement membrane development	1	0.192122	5.16455	0.211034	10	18660	394	1	LAMB2
GO:0032926_negative regulation of activin receptor signaling pathway	1	0.192122	5.16455	0.211034	10	18660	394	1	SKI
GO:0033483_gas homeostasis	1	0.192122	5.16455	0.211034	10	18660	394	1	WNT7B
GO:0034454_microtubule anchoring at centrosome	1	0.192122	5.16455	0.211034	10	18660	394	1	CCDC68
GO:0034650_cortisol metabolic process	1	0.192122	5.16455	0.211034	10	18660	394	1	DKK3
GO:0035878_nail development	1	0.192122	5.16455	0.211034	10	18660	394	1	HOXC13
GO:0042536_negative regulation of tumor necrosis factor biosynthetic process	1	0.192122	5.16455	0.211034	10	18660	394	1	ERRFI1
GO:0045625_regulation of T-helper 1 cell differentiation	1	0.192122	5.16455	0.211034	10	18660	394	1	JAK3
GO:0045988_negative regulation of striated muscle contraction	1	0.192122	5.16455	0.211034	10	18660	394	1	PIK3CG
GO:0046498_S-adenosylhomocysteine metabolic process	1	0.192122	5.16455	0.211034	10	18660	394	1	GNMT
GO:0048304_positive regulation of isotype switching to IgG isotypes	1	0.192122	5.16455	0.211034	10	18660	394	1	PTPRC
GO:0051133_regulation of NK T cell activation	1	0.192122	5.16455	0.211034	10	18660	394	1	RASAL3
GO:0051255_spindle midzone assembly	1	0.192122	5.16455	0.211034	10	18660	394	1	CCDC69
GO:0051901_positive regulation of mitochondrial depolarization	1	0.192122	5.16455	0.211034	10	18660	394	1	KDR
GO:0060033_anatomical structure regression	1	0.192122	5.16455	0.211034	10	18660	394	1	SPI1
GO:0060068_vagina development	1	0.192122	5.16455	0.211034	10	18660	394	1	MERTK
GO:0070170_regulation of tooth mineralization	1	0.192122	5.16455	0.211034	10	18660	394	1	TFAP2A
GO:0070862_negative regulation of protein exit from endoplasmic reticulum	1	0.192122	5.16455	0.211034	10	18660	394	1	UBAC2
GO:0071104_response to interleukin-9	1	0.192122	5.16455	0.211034	10	18660	394	1	JAK3
GO:0071670_smooth muscle cell chemotaxis	1	0.192122	5.16455	0.211034	10	18660	394	1	PARVA
GO:0090030_regulation of steroid hormone biosynthetic process	1	0.192122	5.16455	0.211034	10	18660	394	1	DKK3
GO:0097048_dendritic cell apoptotic process	1	0.192122	5.16455	0.211034	10	18660	394	1	RAPGEF2
GO:0098598_learned vocalization behavior or vocal learning	1	0.192122	5.16455	0.211034	10	18660	394	1	SHANK3
GO:0098722_asymmetric stem cell division	1	0.192122	5.16455	0.211034	10	18660	394	1	TEAD3
GO:1902237_positive regulation of endoplasmic reticulum stress-induced intrinsic apoptotic signaling pathway	1	0.192122	5.16455	0.211034	10	18660	394	1	NCK2
GO:1902915_negative regulation of protein polyubiquitination	1	0.192122	5.16455	0.211034	10	18660	394	1	PARP10
GO:1903799_negative regulation of production of miRNAs involved in gene silencing by miRNA	1	0.192122	5.16455	0.211034	10	18660	394	1	NCOR2
GO:1903800_positive regulation of production of miRNAs involved in gene silencing by miRNA	1	0.192122	5.16455	0.211034	10	18660	394	1	EGFR
GO:1903897_regulation of PERK-mediated unfolded protein response	1	0.192122	5.16455	0.211034	10	18660	394	1	NCK2
GO:2000035_regulation of stem cell division	1	0.192122	5.16455	0.211034	10	18660	394	1	EVI2B
GO:2000049_positive regulation of cell-cell adhesion mediated by cadherin	1	0.192122	5.16455	0.211034	10	18660	394	1	FOXA1
GO:2000317_negative regulation of T-helper 17 type immune response	1	0.192122	5.16455	0.211034	10	18660	394	1	LOXL3
GO:2000665_regulation of interleukin-13 secretion	1	0.192122	5.16455	0.211034	10	18660	394	1	PRKCZ
GO:2000668_regulation of dendritic cell apoptotic process	1	0.192122	5.16455	0.211034	10	18660	394	1	RAPGEF2
GO:0007605_sensory perception of sound	1	0.192536	1.66508	3.05999	145	18525	394	5	MBP|TFAP2A|DCDC2|ESPN|MARVELD2
GO:1901653_cellular response to peptide	1	0.192596	1.37475	8.1248	385	18285	394	11	ITGA4|JAK3|PIK3R1|PPAT|PRKCZ|PTPRE|LDOC1|EEF2K|RAB8B|ERRFI1|LPIN3
GO:0050805_negative regulation of synaptic transmission	1	0.194489	2.02457	1.51944	72	18598	394	3	NF1|SHANK2|SHANK3
GO:0060193_positive regulation of lipase activity	1	0.194489	2.02457	1.51944	72	18598	394	3	EGFR|GNAQ|PRKCZ
GO:0061035_regulation of cartilage development	1	0.194489	2.02457	1.51944	72	18598	394	3	EFEMP1|LTBP3|RARA
GO:1902036_regulation of hematopoietic stem cell differentiation	1	0.194489	2.02457	1.51944	72	18598	394	3	RUNX1|OSM|PSMB8
[truncated: 14,228 more rows]

## Sheet: enrich.GO.CC
gene.set	fdr	p	odds	expected	numW	numB	numDrawn	numWdrawn	Wdrawn
GO:0044459_plasma membrane part	1.24847e-11	6.15616e-15	2.49474	61.0111	2985	16732	403	122	RHOH|B2M|CDH7|CDH11|CLTC|EFNA5|EGFR|EPHA1|ERBB2|EVC|EVI2B|FAT1|GLRB|GNAQ|GNG7|CXCR3|GPR18|GRIA2|NCKAP1L|ICAM2|ICAM3|ITGA4|ITGAL|ITGB7|ITPK1|KDR|KRT8|KRT19|LIFR|LMO7|LRMP|TACSTD2|EPCAM|MST1R|DDR2|PCDHGC3|PCDH7|FXYD3|PODXL|PKN1|PRKCZ|PTGFR|PTPN6|PTPN7|PTPRC|PTPRF|SCNN1A|SELPLG|SLC6A11|SPN|TJP1|CUBN|NIPSNAP1|PCDHGB4|STBD1|DCLK1|TRIP10|RAPGEF2|PCDHGA8|PCDHA9|MERTK|RGS14|CORO1A|TMC6|RASA3|LMTK2|CLSTN1…
GO:0031226_intrinsic component of plasma membrane	7.40433e-11	7.3021e-14	2.81398	35.0124	1713	18004	403	83	EFNA5|EGFR|EPHA1|ERBB2|EVI2B|FAT1|GLRB|CXCR3|GPR18|GRIA2|NCKAP1L|ICAM2|ICAM3|ITGA4|ITGAL|ITGB7|KDR|LIFR|LRMP|MST1R|DDR2|PCDHGC3|PCDH7|FXYD3|PODXL|PTGFR|PTPRC|PTPRF|SCNN1A|SELPLG|SLC6A11|SPN|PCDHGB4|STBD1|DCLK1|RAPGEF2|PCDHGA8|PCDHA9|MERTK|TMC6|RASA3|LMTK2|CLSTN1|SHANK2|FLRT2|PCDHGA12|LYPD3|TRPV2|TOLLIP|PCDHGC5|PCDHGC4|PCDHGB7|PCDHGB6|PCDHGB5|PCDHGB3|PCDHGB2|PCDHGB1|PCDHGA11|PCDHGA10|PCDHGA9|PCDHG…
GO:0005887_integral component of plasma membrane	8.98489e-11	1.32913e-13	2.83061	33.3977	1634	18083	403	80	EGFR|EPHA1|ERBB2|EVI2B|FAT1|GLRB|CXCR3|GPR18|GRIA2|NCKAP1L|ICAM2|ICAM3|ITGA4|ITGAL|ITGB7|KDR|LIFR|LRMP|MST1R|DDR2|PCDHGC3|PCDH7|FXYD3|PODXL|PTGFR|PTPRC|PTPRF|SCNN1A|SELPLG|SLC6A11|SPN|PCDHGB4|STBD1|DCLK1|RAPGEF2|PCDHGA8|PCDHA9|MERTK|TMC6|LMTK2|CLSTN1|SHANK2|FLRT2|PCDHGA12|TRPV2|TOLLIP|PCDHGC5|PCDHGC4|PCDHGB7|PCDHGB6|PCDHGB5|PCDHGB3|PCDHGB2|PCDHGB1|PCDHGA11|PCDHGA10|PCDHGA9|PCDHGA7|PCDHGA6|PCDHGA5…
GO:0071944_cell periphery	5.32437e-09	1.05017e-11	2.00926	117.648	5756	13961	403	181	RHOG|RHOH|B2M|FMNL1|CDH7|CDH11|CLTC|EFNA5|EGFR|EPHA1|ERBB2|EVC|EVI2B|FAT1|GLRB|GNAQ|GNG7|CXCR3|GPR18|GRIA2|HCLS1|NCKAP1L|ICAM2|ICAM3|INPP5D|ITGA4|ITGAL|ITGB7|ITPK1|JAK3|KDR|KRT8|KRT19|LIFR|LMO7|LRMP|TACSTD2|EPCAM|MBP|MST1R|DDR2|PCDHGC3|PCDH7|PIK3CG|PIK3R1|FXYD3|PODXL|PPP5C|PKN1|PRKCZ|PTGFR|PTPN6|PTPN7|PTPRC|PTPRCAP|PTPRE|PTPRF|RGS12|RTKN|SCNN1A|SELPLG|SLC6A11|SPN|TJP1|VAV1|WAS|WIPF1|WNT7B|BRPF1|C…
GO:0030054_cell junction	1.32711e-07	3.27197e-10	2.65931	26.5301	1298	18419	403	62	RHOG|B2M|CDH7|CDH11|CLTC|EFNA5|EGFR|FAT1|GLRB|GRIA2|IRF6|ITGA4|ITGB7|KDR|KIFC3|KRT8|LMO7|TACSTD2|EPCAM|DDR2|PIK3R1|PODXL|PRKCZ|PTPN6|PTPRC|RGS12|SH3GL1|TJP1|VAV1|WAS|LPXN|RAPGEF2|RGS14|CORO1A|PKP3|CLSTN1|SHANK2|PDZRN3|SAMD4A|FLRT2|CLDN15|PCDHGA12|RGS17|PDLIM3|BIN2|EVL|PARVA|PARD3|AFAP1|WNK3|TMEM108|BAIAP2L2|EPPK1|FERMT3|FRMD5|SHANK3|TNKS1BP1|MARVELD3|FRMD6|MARVELD2|PHACTR1|LAMA1
GO:0005886_plasma membrane	2.50976e-07	7.42533e-10	1.88688	115.216	5637	14080	403	172	RHOG|RHOH|B2M|FMNL1|CDH7|CDH11|CLTC|EFNA5|EGFR|EPHA1|ERBB2|EVC|EVI2B|FAT1|GLRB|GNAQ|GNG7|CXCR3|GPR18|GRIA2|HCLS1|NCKAP1L|ICAM2|ICAM3|INPP5D|ITGA4|ITGAL|ITGB7|ITPK1|JAK3|KDR|KRT8|KRT19|LIFR|LMO7|LRMP|TACSTD2|EPCAM|MBP|MST1R|DDR2|PCDHGC3|PCDH7|PIK3CG|PIK3R1|FXYD3|PODXL|PPP5C|PKN1|PRKCZ|PTGFR|PTPN6|PTPN7|PTPRC|PTPRCAP|PTPRE|PTPRF|RGS12|SCNN1A|SELPLG|SLC6A11|SPN|TJP1|VAV1|WNT7B|BRPF1|CUBN|ADAM12|NIPS…
GO:0005911_cell-cell junction	7.04488e-06	2.43167e-08	3.54056	9.3816	459	19258	403	30	CDH7|CDH11|FAT1|KIFC3|KRT8|TACSTD2|EPCAM|PIK3R1|PODXL|PRKCZ|PTPN6|TJP1|VAV1|WAS|RAPGEF2|CORO1A|PKP3|FLRT2|CLDN15|PCDHGA12|PDLIM3|PARD3|WNK3|BAIAP2L2|EPPK1|TNKS1BP1|MARVELD3|FRMD6|MARVELD2|LAMA1
GO:0031982_vesicle	1.55053e-05	6.11649e-08	1.83853	79.3859	3884	15833	403	124	RHOG|ARHGDIB|B2M|FMNL1|CDH11|RCBTB2|CKB|CLTC|COL4A2|DOCK2|EGFR|ERBB2|FAT1|EFEMP1|GNAQ|GNG7|SFN|GPR18|RAPGEF1|GRIA2|NCKAP1L|HPD|ICAM3|IRF6|ITGA4|ITGAL|ITGB7|JAK3|KDR|KIFC3|KRT8|KRT19|LAMA3|LAMB2|LGALS8|LIFR|LRMP|LTBP3|TACSTD2|EPCAM|MGAT1|PCDH7|PFN2|FXYD3|PODXL|PKN1|PRKCZ|PSMB8|PTPN6|PTPRC|PTPRF|RPL24|SCNN1A|SH3GL1|SPN|TAP1|UBE2D2|WAS|WIPF1|WNT7B|PXDN|CUBN|NCK2|STBD1|TRIP10|NPEPPS|GMFG|RAPGEF2|ACAP…
GO:0005856_cytoskeleton	0.000327016	1.45125e-06	1.91564	44.905	2197	17520	403	77	ARHGDIB|CLTC|DOCK2|EVC|HCLS1|INPP5D|JAK3|KIFC3|KRT8|KRT19|LRMP|MST1R|MYO1F|DDR2|PFN2|PODXL|PRKCZ|PTPN7|RARA|RTKN|SH3GL1|SKI|TACC1|TAP1|TFAP2A|TJP1|WAS|WIPF1|TRIP10|LPXN|GMFG|ARHGEF10|FARP2|TADA3|RGS14|DSTN|CORO1A|AKAP13|SHANK2|FNBP1|TTLL5|FCHO1|SYNE1|IFFO1|CCDC69|INTU|PDLIM3|DEF6|BIN2|EVL|DCDC2|RHOF|BCAS3|UACA|FIGN|CDC42BPG|PARVA|PARD3|MTUS1|AFAP1|MYO1G|BAIAP2L2|CCDC68|EPPK1|FAM110A|FERMT3|ESPN|F…
GO:0070062_extracellular exosome	0.000618801	3.05128e-06	1.88643	44.21	2163	17554	403	75	RHOG|ARHGDIB|B2M|FMNL1|CDH11|CKB|CLTC|COL4A2|DOCK2|FAT1|EFEMP1|GNAQ|GNG7|SFN|NCKAP1L|HPD|ICAM3|IRF6|ITGA4|ITGAL|ITGB7|KIFC3|KRT8|KRT19|LAMA3|LAMB2|LIFR|LTBP3|TACSTD2|EPCAM|MGAT1|PFN2|FXYD3|PODXL|PRKCZ|PSMB8|PTPN6|PTPRC|PTPRF|RPL24|SCNN1A|SPN|UBE2D2|WAS|WNT7B|PXDN|CUBN|TRIP10|NPEPPS|CHL1|DSTN|CORO1A|TMC6|ACOT7|SH3BP4|FLRT2|RAB8B|TOLLIP|RHOF|UACA|PCDHGB5|SLC44A2|ARHGAP23|GNB4|MYO1G|RAB17|RASAL3|PRK…
GO:0016020_membrane	0.000684636	3.71351e-06	1.58359	194.07	9495	10222	403	239	RHOG|ARHGDIB|RHOH|B2M|FMNL1|CDH7|CDH11|CLTC|DOCK1|DOCK2|EFNA5|EGFR|EPHA1|ERBB2|EVC|EVI2B|FAT1|GCNT2|GLRB|GNAQ|GNG7|CXCR3|GPR18|RAPGEF1|GRIA2|GTF3C1|HCLS1|NCKAP1L|HPD|ICAM2|ICAM3|INPP5D|ITGA4|ITGAL|ITGB7|ITPK1|JAK3|KDR|KIFC3|KRT8|KRT19|LGALS8|LIFR|LMO7|LRMP|TACSTD2|EPCAM|MBP|MFNG|MGAT1|MST1R|NF1|DDR2|PCDHGC3|PCDH7|PIK3CG|PIK3R1|FXYD3|PODXL|PPP5C|PREP|PKN1|PRKCZ|PTGFR|PTGFRN|PTPN6|PTPN7|PTPRC|PTPRC…
GO:1903561_extracellular vesicle	0.000758421	4.4877e-06	1.86339	44.6801	2186	17531	403	75	RHOG|ARHGDIB|B2M|FMNL1|CDH11|CKB|CLTC|COL4A2|DOCK2|FAT1|EFEMP1|GNAQ|GNG7|SFN|NCKAP1L|HPD|ICAM3|IRF6|ITGA4|ITGAL|ITGB7|KIFC3|KRT8|KRT19|LAMA3|LAMB2|LIFR|LTBP3|TACSTD2|EPCAM|MGAT1|PFN2|FXYD3|PODXL|PRKCZ|PSMB8|PTPN6|PTPRC|PTPRF|RPL24|SCNN1A|SPN|UBE2D2|WAS|WNT7B|PXDN|CUBN|TRIP10|NPEPPS|CHL1|DSTN|CORO1A|TMC6|ACOT7|SH3BP4|FLRT2|RAB8B|TOLLIP|RHOF|UACA|PCDHGB5|SLC44A2|ARHGAP23|GNB4|MYO1G|RAB17|RASAL3|PRK…
GO:0043230_extracellular organelle	0.000760415	4.87445e-06	1.85844	44.7823	2191	17526	403	75	RHOG|ARHGDIB|B2M|FMNL1|CDH11|CKB|CLTC|COL4A2|DOCK2|FAT1|EFEMP1|GNAQ|GNG7|SFN|NCKAP1L|HPD|ICAM3|IRF6|ITGA4|ITGAL|ITGB7|KIFC3|KRT8|KRT19|LAMA3|LAMB2|LIFR|LTBP3|TACSTD2|EPCAM|MGAT1|PFN2|FXYD3|PODXL|PRKCZ|PSMB8|PTPN6|PTPRC|PTPRF|RPL24|SCNN1A|SPN|UBE2D2|WAS|WNT7B|PXDN|CUBN|TRIP10|NPEPPS|CHL1|DSTN|CORO1A|TMC6|ACOT7|SH3BP4|FLRT2|RAB8B|TOLLIP|RHOF|UACA|PCDHGB5|SLC44A2|ARHGAP23|GNB4|MYO1G|RAB17|RASAL3|PRK…
GO:0005938_cell cortex	0.000860707	6.01877e-06	3.44974	6.29528	308	19409	403	20	RHOG|RHOH|FMNL1|HCLS1|KRT19|PRKCZ|RTKN|WAS|WIPF1|TRIP10|GMFG|DSTN|CORO1A|AKAP13|FNBP1|BIN2|DCDC2|RHOF|PARD3|RASAL3
GO:0015629_actin cytoskeleton	0.000860707	6.36618e-06	2.81759	10.3627	507	19210	403	27	HCLS1|KRT19|MST1R|MYO1F|DDR2|PRKCZ|RARA|RTKN|SH3GL1|TJP1|WAS|WIPF1|LPXN|GMFG|DSTN|CORO1A|AKAP13|PDLIM3|BIN2|DCDC2|PARVA|AFAP1|MYO1G|BAIAP2L2|FERMT3|ESPN|RCSD1
GO:0043296_apical junction complex	0.000985112	7.77209e-06	4.91897	2.92281	143	19574	403	13	KIFC3|TACSTD2|EPCAM|PRKCZ|TJP1|RAPGEF2|CLDN15|PARD3|WNK3|EPPK1|MARVELD3|FRMD6|MARVELD2
GO:0044464_cell part	0.00103683	9.08247e-06	2.43146	358.115	17521	2196	403	383	RHOG|ARHGDIB|RHOH|B2M|BNC1|FMNL1|RUNX1|CDH7|CDH11|RCBTB2|CKB|CLTC|COL4A1|COL4A2|DCK|NQO1|DOCK1|DOCK2|DOK1|EFNA5|EGFR|ELF1|ELF3|EPHA1|ERBB2|ETV6|EVC|EVI2B|FAT1|FOXE1|GCNT2|GLRB|GNAQ|GNG7|SFN|CXCR3|GPR18|RAPGEF1|GRIA2|GTF2B|GTF3C1|HCLS1|NCKAP1L|FOXA1|HOXA3|HOXA4|HOXC10|HOXC13|HOXD8|HOXD11|HPD|ICAM2|ICAM3|INPP5D|IRF5|IRF6|ITGA4|ITGAL|ITGB7|ITPK1|JAK3|JARID2|KDR|KIFC3|KRT8|KRT19|LAMA3|LAMB2|LGALS8|LI…
GO:0005623_cell	0.00103683	9.20264e-06	2.4761	359.526	17590	2127	403	384	RHOG|ARHGDIB|RHOH|B2M|BNC1|FMNL1|RUNX1|CDH7|CDH11|RCBTB2|CKB|CLTC|COL4A1|COL4A2|DCK|NQO1|DOCK1|DOCK2|DOK1|EFNA5|EGFR|ELF1|ELF3|EPHA1|ERBB2|ETV6|EVC|EVI2B|FAT1|FOXE1|GCNT2|GLRB|GNAQ|GNG7|SFN|CXCR3|GPR18|RAPGEF1|GRIA2|GTF2B|GTF3C1|HCLS1|NCKAP1L|FOXA1|HOXA3|HOXA4|HOXC10|HOXC13|HOXD8|HOXD11|HPD|ICAM2|ICAM3|INPP5D|IRF5|IRF6|ITGA4|ITGAL|ITGB7|ITPK1|JAK3|JARID2|KDR|KIFC3|KRT8|KRT19|LAMA3|LAMB2|LGALS8|LI…
GO:0030864_cortical actin cytoskeleton	0.00162137	1.51904e-05	6.11768	1.83953	90	19627	403	10	HCLS1|KRT19|RTKN|WAS|WIPF1|GMFG|DSTN|CORO1A|AKAP13|DCDC2
GO:0005829_cytosol	0.003581	3.53156e-05	1.54679	103.933	5085	14632	403	140	RHOG|ARHGDIB|RHOH|B2M|FMNL1|RUNX1|CKB|CLTC|DCK|NQO1|DOCK1|DOCK2|DOK1|ELF3|ERBB2|ETV6|SFN|RAPGEF1|HCLS1|NCKAP1L|HPD|INPP5D|IRF5|IRF6|ITPK1|JAK3|KRT8|KRT19|LGALS8|LMO7|TACSTD2|NF1|ODC1|PER1|PHKG1|PIK3CG|PIK3R1|PPAT|PPP5C|PREP|PKN1|PRKCZ|PSMB8|PTPN6|PTPN7|RARA|RGS12|RPL24|RPS6KA1|RTKN|SEC14L1|SH3GL1|SNRPE|TFAP2A|NR2F2|TJP1|UBA7|UBE2D2|VAV1|WAS|WIPF1|BRPF1|CUBN|NCK2|PPFIBP2|TNK1|STBD1|TRIP10|RECQL5|L…
GO:0005923_bicellular tight junction	0.0043543	4.50889e-05	4.811	2.51402	123	19594	403	11	TACSTD2|EPCAM|PRKCZ|TJP1|RAPGEF2|CLDN15|PARD3|WNK3|EPPK1|MARVELD3|MARVELD2
GO:0031410_cytoplasmic vesicle	0.00527363	5.80822e-05	1.71444	47.2963	2314	17403	403	74	RHOG|ARHGDIB|B2M|FMNL1|RCBTB2|CLTC|DOCK2|EGFR|ERBB2|GPR18|RAPGEF1|GRIA2|NCKAP1L|ITGAL|JAK3|KDR|KIFC3|LGALS8|LRMP|PCDH7|PKN1|PRKCZ|PTPN6|PTPRC|SCNN1A|SH3GL1|TAP1|WAS|WIPF1|WNT7B|CUBN|STBD1|GMFG|RAPGEF2|ACAP1|ATP9A|CORO1A|TMC6|LMTK2|CLSTN1|FNBP1|FCHO1|PLEKHM2|SH3BP4|CLIP3|TRPV2|BIN2|EVL|RAB8B|TOLLIP|RHOF|VAC14|SLC44A2|RAB17|TMEM108|DENND1C|BAIAP2L2|PLEKHO2|VOPP1|FERMT3|SNX25|TRAF7|YIF1B|MARVELD3|SY…
GO:0097708_intracellular vesicle	0.00527363	6.05761e-05	1.71185	47.3577	2317	17400	403	74	RHOG|ARHGDIB|B2M|FMNL1|RCBTB2|CLTC|DOCK2|EGFR|ERBB2|GPR18|RAPGEF1|GRIA2|NCKAP1L|ITGAL|JAK3|KDR|KIFC3|LGALS8|LRMP|PCDH7|PKN1|PRKCZ|PTPN6|PTPRC|SCNN1A|SH3GL1|TAP1|WAS|WIPF1|WNT7B|CUBN|STBD1|GMFG|RAPGEF2|ACAP1|ATP9A|CORO1A|TMC6|LMTK2|CLSTN1|FNBP1|FCHO1|PLEKHM2|SH3BP4|CLIP3|TRPV2|BIN2|EVL|RAB8B|TOLLIP|RHOF|VAC14|SLC44A2|RAB17|TMEM108|DENND1C|BAIAP2L2|PLEKHO2|VOPP1|FERMT3|SNX25|TRAF7|YIF1B|MARVELD3|SY…
GO:0005912_adherens junction	0.00527363	6.32675e-05	2.49257	11.1598	546	19171	403	26	RHOG|B2M|CDH7|CDH11|CLTC|EFNA5|EGFR|FAT1|ITGA4|ITGB7|KIFC3|LMO7|DDR2|PTPRC|TJP1|LPXN|PKP3|FLRT2|PDLIM3|EVL|PARVA|PARD3|AFAP1|WNK3|FRMD5|TNKS1BP1
GO:0070160_tight junction	0.00527363	6.50102e-05	4.6042	2.61622	128	19589	403	11	TACSTD2|EPCAM|PRKCZ|TJP1|RAPGEF2|CLDN15|PARD3|WNK3|EPPK1|MARVELD3|MARVELD2
GO:0042995_cell projection	0.00640731	8.2145e-05	1.71579	44.5166	2178	17539	403	70	RHOG|RHOH|FMNL1|CKB|NQO1|EPHA1|EVC|FAT1|GLRB|GNAQ|GRIA2|FOXA1|ICAM2|ITGA4|MBP|NF1|PODXL|PPP5C|PRKCZ|PTPRC|PTPRF|RARA|RGS12|SCNN1A|SELPLG|SH3GL1|SLC6A11|SPN|TJP1|WIPF1|CUBN|TRIP10|LPXN|RAPGEF2|MERTK|RGS14|CHL1|CORO1A|LMTK2|CLSTN1|SHANK2|SAMD4A|TTLL5|PSD4|FLRT2|PPP1R16B|RGS17|INTU|EEF2K|DEF6|TRPV2|BIN2|EVL|DCDC2|PARVA|PCDHGB1|PARD3|MYO1G|NPFFR1|RAB17|TMEM108|CCDC68|EPPK1|FERMT3|ESPN|SHANK3|WDR34|ST…
GO:0005737_cytoplasm	0.00732631	9.95367e-05	1.49006	237.606	11625	8092	403	274	RHOG|ARHGDIB|RHOH|B2M|BNC1|FMNL1|RUNX1|CDH11|RCBTB2|CKB|CLTC|COL4A1|COL4A2|DCK|NQO1|DOCK1|DOCK2|DOK1|EGFR|ELF3|ERBB2|ETV6|EVC|FAT1|GCNT2|GLRB|GNAQ|GNG7|SFN|CXCR3|GPR18|RAPGEF1|GRIA2|HCLS1|NCKAP1L|HPD|INPP5D|IRF5|IRF6|ITGAL|ITPK1|JAK3|JARID2|KDR|KIFC3|KRT8|KRT19|LAMA3|LAMB2|LGALS8|LIMK2|LMO7|LRMP|TACSTD2|MFNG|MGAT1|MST1R|NF1|ODC1|PCDH7|PER1|PFN2|PHKG1|SERPINB5|PIK3CG|PIK3R1|PODXL|PPAT|PPP5C|PREP|P…
GO:0070161_anchoring junction	0.00732631	0.000101152	2.41611	11.4868	562	19155	403	26	RHOG|B2M|CDH7|CDH11|CLTC|EFNA5|EGFR|FAT1|ITGA4|ITGB7|KIFC3|LMO7|DDR2|PTPRC|TJP1|LPXN|PKP3|FLRT2|PDLIM3|EVL|PARVA|PARD3|AFAP1|WNK3|FRMD5|TNKS1BP1
GO:0030863_cortical cytoskeleton	0.00946765	0.000135386	4.61088	2.37095	116	19601	403	10	HCLS1|KRT19|RTKN|WAS|WIPF1|GMFG|DSTN|CORO1A|AKAP13|DCDC2
GO:0016324_apical plasma membrane	0.0212839	0.000316785	2.78193	6.49967	318	19399	403	17	EGFR|ERBB2|FAT1|ITPK1|LMO7|EPCAM|DDR2|PODXL|PRKCZ|SCNN1A|CUBN|RAPGEF2|SHANK2|PARD3|RAB17|MAL2|MARVELD2
GO:0002102_podosome	0.0212839	0.000325346	9.69296	0.613176	30	19687	403	5	SH3GL1|TJP1|LPXN|BIN2|FERMT3
GO:0044425_membrane part	0.0214929	0.000339139	1.42411	141.828	6939	12778	403	175	RHOG|RHOH|B2M|CDH7|CDH11|CLTC|EFNA5|EGFR|EPHA1|ERBB2|EVC|EVI2B|FAT1|GCNT2|GLRB|GNAQ|GNG7|CXCR3|GPR18|GRIA2|NCKAP1L|HPD|ICAM2|ICAM3|INPP5D|ITGA4|ITGAL|ITGB7|ITPK1|KDR|KRT8|KRT19|LIFR|LMO7|LRMP|TACSTD2|EPCAM|MFNG|MGAT1|MST1R|DDR2|PCDHGC3|PCDH7|PIK3CG|PIK3R1|FXYD3|PODXL|PKN1|PRKCZ|PTGFR|PTGFRN|PTPN6|PTPN7|PTPRC|PTPRCAP|PTPRE|PTPRF|SCNN1A|SELPLG|ST3GAL3|SLC6A11|SPN|TAP1|TCTA|TJP1|CUBN|ADAM12|NIPSNAP1…
GO:0045177_apical part of cell	0.0233358	0.000379724	2.56871	7.84866	384	19333	403	19	EGFR|ERBB2|FAT1|ITPK1|LMO7|EPCAM|DDR2|PODXL|PRKCZ|SCNN1A|TJP1|CUBN|RAPGEF2|CHL1|SHANK2|PARD3|RAB17|MAL2|MARVELD2
GO:0005608_laminin-3 complex	0.0241475	0.000416746	Inf	0.0408784	2	19715	403	2	LAMB2|LAMA1
GO:0034669_integrin alpha4-beta7 complex	0.0241475	0.000416746	Inf	0.0408784	2	19715	403	2	ITGA4|ITGB7
GO:0030139_endocytic vesicle	0.0303719	0.000539146	2.74093	6.19308	303	19414	403	16	B2M|FMNL1|CLTC|EGFR|RAPGEF1|GRIA2|TAP1|WAS|WNT7B|CUBN|RAPGEF2|CORO1A|FCHO1|EVL|RAB8B|RAB17
GO:0099568_cytoplasmic region	0.041927	0.00076494	2.25125	10.3218	505	19212	403	22	RHOG|RHOH|FMNL1|HCLS1|KRT19|PRKCZ|RTKN|WAS|WIPF1|TRIP10|GMFG|DSTN|CORO1A|AKAP13|FNBP1|BIN2|DCDC2|RHOF|PARD3|RASAL3|TMEM108|WDR34
GO:0043256_laminin complex	0.0487761	0.00091395	20.6861	0.204392	10	19707	403	3	LAMA3|LAMB2|LAMA1
GO:0044448_cell cortex part	0.0762091	0.00146556	3.10474	3.76082	184	19533	403	11	HCLS1|KRT19|PRKCZ|RTKN|WAS|WIPF1|GMFG|DSTN|CORO1A|AKAP13|DCDC2
GO:0044430_cytoskeletal part	0.0937875	0.00190022	1.60083	34.5014	1688	18029	403	52	CLTC|EVC|HCLS1|KIFC3|KRT8|KRT19|LRMP|MST1R|MYO1F|PODXL|PRKCZ|RTKN|SH3GL1|SKI|TACC1|TAP1|TFAP2A|TJP1|WAS|WIPF1|LPXN|GMFG|ARHGEF10|TADA3|RGS14|DSTN|CORO1A|AKAP13|SHANK2|TTLL5|IFFO1|CCDC69|INTU|PDLIM3|BIN2|DCDC2|BCAS3|FIGN|CDC42BPG|MTUS1|MYO1G|CCDC68|EPPK1|FAM110A|FERMT3|ESPN|WDR34|RCSD1|STX1B|CCDC88B|FAM83H|MAP1LC3B2
GO:0005884_actin filament	0.0937875	0.002011	3.77751	2.26875	111	19606	403	8	HCLS1|WAS|WIPF1|CORO1A|AKAP13|PDLIM3|ESPN|RCSD1
GO:0044444_cytoplasmic part	0.0937875	0.00202532	1.34397	198.976	9735	9982	403	228	RHOG|ARHGDIB|RHOH|B2M|FMNL1|RUNX1|RCBTB2|CKB|CLTC|COL4A1|COL4A2|DCK|NQO1|DOCK1|DOCK2|DOK1|EGFR|ELF3|ERBB2|ETV6|FAT1|GCNT2|GNAQ|GNG7|SFN|GPR18|RAPGEF1|GRIA2|HCLS1|NCKAP1L|HPD|INPP5D|IRF5|IRF6|ITGAL|ITPK1|JAK3|JARID2|KDR|KIFC3|KRT8|KRT19|LAMA3|LAMB2|LGALS8|LIMK2|LMO7|LRMP|TACSTD2|MFNG|MGAT1|MST1R|NF1|ODC1|PCDH7|PER1|PHKG1|PIK3CG|PIK3R1|PPAT|PPP5C|PREP|PKN1|PRKCZ|PSMB8|PTGFRN|PTPN6|PTPN7|PTPRC|RARA|…
GO:0001891_phagocytic cup	0.0937875	0.00207928	8.40841	0.551859	27	19690	403	4	TRIP10|CORO1A|BIN2|MYO1G
GO:0001931_uropod	0.0937875	0.00208108	14.478	0.26571	13	19704	403	3	ICAM2|SELPLG|SPN
GO:0031254_cell trailing edge	0.0937875	0.00208108	14.478	0.26571	13	19704	403	3	ICAM2|SELPLG|SPN
GO:0033269_internode region of axon	0.107271	0.00243318	48.1596	0.0817569	4	19713	403	2	MBP|PARD3
GO:0005913_cell-cell adherens junction	0.120624	0.00279552	3.56846	2.39139	117	19600	403	8	CDH7|CDH11|KIFC3|TJP1|PKP3|PDLIM3|PARD3|TNKS1BP1
GO:0005604_basement membrane	0.141343	0.0033454	3.86197	1.94173	95	19622	403	7	COL4A1|COL4A2|EFNA5|LAMA3|LAMB2|MATN2|LAMA1
GO:0012506_vesicle membrane	0.150241	0.00375353	1.80799	16.2287	794	18923	403	28	RHOG|B2M|CLTC|EGFR|GPR18|RAPGEF1|GRIA2|NCKAP1L|ITGAL|KIFC3|LRMP|PCDH7|PTPRC|TAP1|WAS|WNT7B|NCK2|STBD1|CORO1A|TMC6|FCHO1|RAB8B|RHOF|SLC44A2|BAIAP2L2|VOPP1|VTI1A|TMEM184A
GO:0044420_extracellular matrix component	0.150241	0.00377797	5.26218	1.0424	51	19666	403	5	COL4A1|COL4A2|LAMA3|LAMB2|LAMA1
GO:0030479_actin cortical patch	0.150241	0.00389364	11.1352	0.327027	16	19701	403	3	WAS|WIPF1|GMFG
GO:0061645_endocytic patch	0.150241	0.00389364	11.1352	0.327027	16	19701	403	3	WAS|WIPF1|GMFG
GO:0044433_cytoplasmic vesicle part	0.150241	0.00397794	1.57803	30.7406	1504	18213	403	46	RHOG|B2M|CLTC|DOCK2|EGFR|ERBB2|GPR18|RAPGEF1|GRIA2|NCKAP1L|ITGAL|KIFC3|LRMP|PCDH7|PTPN6|PTPRC|SH3GL1|TAP1|WNT7B|CUBN|STBD1|GMFG|ACAP1|ATP9A|CORO1A|TMC6|FCHO1|PLEKHM2|CLIP3|BIN2|RAB8B|TOLLIP|RHOF|VAC14|SLC44A2|RAB17|TMEM108|BAIAP2L2|PLEKHO2|VOPP1|FERMT3|SNX25|CANT1|WDR81|VTI1A|TMEM184A
GO:0097651_phosphatidylinositol 3-kinase complex, class I	0.150241	0.0040005	32.1047	0.102196	5	19712	403	2	PIK3CG|PIK3R1
GO:0098590_plasma membrane region	0.176838	0.00485843	1.62932	24.4862	1198	18519	403	38	EFNA5|EGFR|ERBB2|EVC|FAT1|GLRB|GRIA2|ICAM2|ITPK1|KRT8|KRT19|LMO7|TACSTD2|EPCAM|DDR2|PODXL|PKN1|PRKCZ|SCNN1A|SELPLG|SLC6A11|TJP1|CUBN|NIPSNAP1|RAPGEF2|RGS14|CLSTN1|SHANK2|SYNE1|PSD4|PARD3|RAB17|TMEM108|EPPK1|SHANK3|STX1B|MAL2|MARVELD2
GO:0120025_plasma membrane bounded cell projection	0.176838	0.00488309	1.47879	42.9837	2103	17614	403	60	FMNL1|CKB|NQO1|EPHA1|EVC|FAT1|GLRB|GNAQ|GRIA2|FOXA1|ICAM2|ITGA4|MBP|NF1|PODXL|PPP5C|PRKCZ|PTPRC|PTPRF|RARA|RGS12|SCNN1A|SELPLG|SLC6A11|SPN|WIPF1|CUBN|RAPGEF2|MERTK|RGS14|CHL1|CORO1A|LMTK2|CLSTN1|SHANK2|SAMD4A|TTLL5|PSD4|FLRT2|RGS17|INTU|EEF2K|DEF6|TRPV2|EVL|DCDC2|PARVA|PCDHGB1|PARD3|MYO1G|NPFFR1|RAB17|TMEM108|CCDC68|ESPN|SHANK3|WDR34|STX1B|LMTK3|VTI1A
GO:0016327_apicolateral plasma membrane	0.195846	0.00550455	9.6495	0.367906	18	19699	403	3	KRT8|KRT19|EPPK1
GO:0045335_phagocytic vesicle	0.196052	0.00580623	3.13434	2.69798	132	19585	403	8	B2M|FMNL1|RAPGEF1|TAP1|WAS|CORO1A|EVL|RAB8B
GO:0005769_early endosome	0.196052	0.00586454	2.19022	7.15373	350	19367	403	15	B2M|EGFR|RAPGEF1|KDR|SH3GL1|ATP9A|CORO1A|LMTK2|CLIP3|VAC14|RAB17|TMEM108|WDFY2|WDR81|TMEM184A
GO:0005587_collagen type IV trimer	0.196052	0.00591978	24.0773	0.122635	6	19711	403	2	COL4A1|COL4A2
GO:0042824_MHC class I peptide loading complex	0.196052	0.00591978	24.0773	0.122635	6	19711	403	2	B2M|TAP1
GO:0098588_bounding membrane of organelle	0.196052	0.00599369	1.46676	42.534	2081	17636	403	59	RHOG|B2M|CLTC|EGFR|ERBB2|EVC|GCNT2|GNAQ|RAPGEF1|GRIA2|NCKAP1L|HPD|ITGAL|LRMP|MFNG|MGAT1|PCDH7|PTPRC|SCNN1A|SH3GL1|ST3GAL3|TAP1|WNT7B|CUBN|STBD1|ACAP1|TRIM14|ATP9A|SLC35D2|CORO1A|TMC6|CLSTN1|SHANK2|FCHO1|PLEKHM2|SYNE1|CLIP3|RAB8B|RHOF|TAPBPL|CHST12|VAC14|SLC44A2|ERGIC1|GNB4|RAB17|TMEM108|ST6GALNAC5|SNX25|SHANK3|SYS1|YIF1B|COG7|LMTK3|CANT1|WDR81|VTI1A|TMEM184A|MAP1LC3B2
GO:0005902_microvillus	0.227531	0.00706828	3.77579	1.69645	83	19634	403	6	FOXA1|ICAM2|PODXL|SPN|MYO1G|ESPN
GO:0030666_endocytic vesicle membrane	0.238374	0.00752265	2.76945	3.41335	167	19550	403	9	B2M|CLTC|RAPGEF1|GRIA2|TAP1|WNT7B|CORO1A|FCHO1|RAB8B
GO:0016021_integral component of membrane	0.247479	0.00805994	1.30757	108.941	5330	14387	403	131	B2M|CDH7|CDH11|EGFR|EPHA1|ERBB2|EVC|EVI2B|FAT1|GCNT2|GLRB|CXCR3|GPR18|GRIA2|NCKAP1L|ICAM2|ICAM3|ITGA4|ITGAL|ITGB7|KDR|LIFR|LRMP|TACSTD2|EPCAM|MFNG|MGAT1|MST1R|DDR2|PCDHGC3|PCDH7|FXYD3|PODXL|PTGFR|PTGFRN|PTPRC|PTPRCAP|PTPRE|PTPRF|SCNN1A|SELPLG|ST3GAL3|SLC6A11|SPN|TAP1|TCTA|ADAM12|PCDHGB4|TNFRSF10A|STBD1|DCLK1|RAPGEF2|PCDHGA8|PCDHA9|ATP9A|MERTK|SPINT2|CHL1|SLC35D2|TMC6|LMTK2|CLSTN1|SHANK2|SYNE1|FLR…
GO:0098642_network-forming collagen trimer	0.247479	0.00817608	19.2608	0.143075	7	19710	403	2	COL4A1|COL4A2
GO:0098645_collagen network	0.247479	0.00817608	19.2608	0.143075	7	19710	403	2	COL4A1|COL4A2
GO:0035580_specific granule lumen	0.258752	0.00867609	4.24425	1.26723	62	19655	403	5	B2M|DOCK2|PTPN6|TOLLIP|CANT1
GO:0030659_cytoplasmic vesicle membrane	0.271508	0.0092377	1.71417	15.7995	773	18944	403	26	RHOG|B2M|CLTC|EGFR|GPR18|RAPGEF1|GRIA2|NCKAP1L|ITGAL|KIFC3|LRMP|PCDH7|PTPRC|TAP1|WNT7B|STBD1|CORO1A|TMC6|FCHO1|RAB8B|RHOF|SLC44A2|BAIAP2L2|VOPP1|VTI1A|TMEM184A
GO:0031224_intrinsic component of membrane	0.275494	0.00950915	1.29651	112.313	5495	14222	403	134	B2M|CDH7|CDH11|EFNA5|EGFR|EPHA1|ERBB2|EVC|EVI2B|FAT1|GCNT2|GLRB|CXCR3|GPR18|GRIA2|NCKAP1L|ICAM2|ICAM3|ITGA4|ITGAL|ITGB7|KDR|LIFR|LRMP|TACSTD2|EPCAM|MFNG|MGAT1|MST1R|DDR2|PCDHGC3|PCDH7|FXYD3|PODXL|PTGFR|PTGFRN|PTPRC|PTPRCAP|PTPRE|PTPRF|SCNN1A|SELPLG|ST3GAL3|SLC6A11|SPN|TAP1|TCTA|ADAM12|PCDHGB4|TNFRSF10A|STBD1|DCLK1|RAPGEF2|PCDHGA8|PCDHA9|ATP9A|MERTK|SPINT2|CHL1|SLC35D2|TMC6|RASA3|LMTK2|CLSTN1|SHAN…
GO:0098805_whole membrane	0.28016	0.00980835	1.4788	34.0517	1666	18051	403	48	RHOG|B2M|CLTC|EFNA5|EGFR|ERBB2|GNAQ|RAPGEF1|GRIA2|NCKAP1L|INPP5D|ITGAL|KDR|LRMP|PCDH7|PODXL|PRKCZ|PTPRC|SELPLG|SH3GL1|TAP1|WNT7B|CUBN|STBD1|ACAP1|TRIM14|ATP9A|CORO1A|TMC6|CLSTN1|FCHO1|PLEKHM2|SYNE1|CBLC|CLIP3|RAB8B|RHOF|VAC14|SLC44A2|GNB4|RAB17|TMEM108|SNX25|MAL2|WDR81|VTI1A|TMEM184A|MAP1LC3B2
GO:0010008_endosome membrane	0.28416	0.0100885	1.91202	9.79038	479	19238	403	18	B2M|CLTC|EGFR|ERBB2|SH3GL1|CUBN|ACAP1|ATP9A|PLEKHM2|CLIP3|RAB8B|VAC14|RAB17|TMEM108|SNX25|WDR81|VTI1A|TMEM184A
GO:0071439_clathrin complex	0.294741	0.0107549	16.0499	0.163514	8	19709	403	2	CLTC|BAIAP2L2
GO:0098651_basement membrane collagen trimer	0.294741	0.0107549	16.0499	0.163514	8	19709	403	2	COL4A1|COL4A2
GO:0030055_cell-substrate junction	0.300425	0.0111104	1.9751	8.42096	412	19305	403	16	RHOG|B2M|CLTC|EGFR|FAT1|ITGA4|ITGB7|LMO7|DDR2|PTPRC|LPXN|FLRT2|EVL|PARVA|AFAP1|EPPK1
GO:0005768_endosome	0.303464	0.0115546	1.63206	18.4975	905	18812	403	29	B2M|CLTC|EGFR|ERBB2|RAPGEF1|JAK3|KDR|PKN1|PRKCZ|SH3GL1|CUBN|RAPGEF2|ACAP1|ATP9A|CORO1A|LMTK2|CLSTN1|PLEKHM2|CLIP3|RAB8B|VAC14|RAB17|TMEM108|VOPP1|SNX25|WDFY2|WDR81|VTI1A|TMEM184A
GO:0048471_perinuclear region of cytoplasm	0.303464	0.0116409	1.71695	14.5323	711	19006	403	24	DOK1|EGFR|ERBB2|FAT1|RAPGEF1|ODC1|PIK3R1|PRKCZ|RARA|STBD1|TRIP10|LPXN|RAPGEF2|ATP9A|AKAP13|LMTK2|PPP1R16B|DEF6|RAB8B|TOLLIP|MAL2|VTI1A|TMEM184A|TSTD1
GO:0031901_early endosome membrane	0.303464	0.0116717	2.754	3.04544	149	19568	403	8	B2M|EGFR|SH3GL1|ATP9A|CLIP3|VAC14|WDR81|TMEM184A
GO:0005615_extracellular space	0.305487	0.0119001	1.33081	72.8249	3563	16154	403	91	RHOG|ARHGDIB|B2M|FMNL1|CDH11|CKB|CLTC|COL4A1|COL4A2|DOCK2|EGFR|FAT1|EFEMP1|GNAQ|GNG7|SFN|NCKAP1L|HPD|ICAM3|IRF6|ITGA4|ITGAL|ITGB7|KIFC3|KRT8|KRT19|LAMA3|LAMB2|LGALS8|LIFR|LTBP3|TACSTD2|EPCAM|MATN2|MFNG|MGAT1|OSM|PFN2|SERPINB5|FXYD3|PODXL|PRKCZ|PSMB8|PTPN6|PTPRC|PTPRF|RPL24|SCNN1A|SPN|UBE2D2|WAS|WNT7B|PXDN|CUBN|PPFIBP2|TRIP10|NPEPPS|MERTK|CHL1|DSTN|CORO1A|TMC6|ACOT7|SH3BP4|FLRT2|LYPD3|DKK3|RAB8B|T…
GO:0005905_clathrin-coated pit	0.340422	0.0134289	3.77866	1.41031	69	19648	403	5	CLTC|CUBN|FNBP1|FCHO1|SH3BP4
GO:0032059_bleb	0.341557	0.0136421	13.7563	0.183953	9	19708	403	2	FMNL1|PTPRC
GO:0043235_receptor complex	0.408057	0.0164993	1.80744	10.3218	505	19212	403	18	B2M|EGFR|EPHA1|ERBB2|GRIA2|ITGA4|ITGAL|ITGB7|KDR|LIFR|MST1R|DDR2|PTPN6|MERTK|LMTK2|SHANK2|TOLLIP|SHANK3
GO:0005942_phosphatidylinositol 3-kinase complex	0.417227	0.0172344	6.02813	0.551859	27	19690	403	3	PIK3CG|PIK3R1|VAC14
GO:0042581_specific granule	0.417227	0.0172816	2.55323	3.27027	160	19557	403	8	B2M|DOCK2|ITGAL|PTPN6|TMC6|TOLLIP|SLC44A2|CANT1
GO:0043209_myelin sheath	0.421709	0.0176752	4.29273	1.00152	49	19668	403	4	ERBB2|MBP|PRKCZ|MARVELD2
GO:0019898_extrinsic component of membrane	0.427327	0.0187726	2.06386	6.02957	295	19422	403	12	CDH7|CDH11|GNAQ|GNG7|PIK3CG|PIK3R1|CUBN|ERRFI1|VAC14|SHANK3|SYTL3|WDR81
GO:0043005_neuron projection	0.427327	0.0191477	1.4742	26.8162	1312	18405	403	38	CKB|NQO1|EPHA1|GLRB|GNAQ|GRIA2|ITGA4|MBP|NF1|PPP5C|PRKCZ|PTPRF|RARA|RGS12|SLC6A11|RAPGEF2|MERTK|RGS14|CHL1|CORO1A|LMTK2|CLSTN1|SHANK2|SAMD4A|FLRT2|RGS17|EEF2K|TRPV2|DCDC2|PCDHGB1|PARD3|RAB17|TMEM108|ESPN|SHANK3|STX1B|LMTK3|VTI1A
GO:0030670_phagocytic vesicle membrane	0.427327	0.0196832	3.40488	1.55338	76	19641	403	5	B2M|RAPGEF1|TAP1|CORO1A|RAB8B
GO:0005925_focal adhesion	0.427327	0.020096	1.87589	8.27788	405	19312	403	15	RHOG|B2M|CLTC|EGFR|FAT1|ITGA4|ITGB7|LMO7|DDR2|PTPRC|LPXN|FLRT2|EVL|PARVA|AFAP1
GO:0019897_extrinsic component of plasma membrane	0.427327	0.0203858	2.47127	3.37247	165	19552	403	8	CDH7|CDH11|GNAQ|GNG7|CUBN|ERRFI1|SHANK3|SYTL3
GO:0016028_rhabdomere	0.427327	0.0204392	Inf	0.0204392	1	19716	403	1	MERTK
GO:0070772_PAS complex	0.427327	0.0204392	Inf	0.0204392	1	19716	403	1	VAC14
GO:0097356_perinucleolar compartment	0.427327	0.0204392	Inf	0.0204392	1	19716	403	1	EPPK1
GO:0097489_multivesicular body, internal vesicle lumen	0.427327	0.0204392	Inf	0.0204392	1	19716	403	1	EGFR
GO:0098897_spine apparatus membrane	0.427327	0.0204392	Inf	0.0204392	1	19716	403	1	CLSTN1
GO:0098952_intrinsic component of spine apparatus membrane	0.427327	0.0204392	Inf	0.0204392	1	19716	403	1	CLSTN1
GO:0099065_integral component of spine apparatus membrane	0.427327	0.0204392	Inf	0.0204392	1	19716	403	1	CLSTN1
GO:0005924_cell-substrate adherens junction	0.44085	0.0213034	1.86128	8.3392	408	19309	403	15	RHOG|B2M|CLTC|EGFR|FAT1|ITGA4|ITGB7|LMO7|DDR2|PTPRC|LPXN|FLRT2|EVL|PARVA|AFAP1
GO:0044440_endosomal part	0.485383	0.0236947	1.73079	10.751	526	19191	403	18	B2M|CLTC|EGFR|ERBB2|SH3GL1|CUBN|ACAP1|ATP9A|PLEKHM2|CLIP3|RAB8B|VAC14|RAB17|TMEM108|SNX25|WDR81|VTI1A|TMEM184A
GO:0036477_somatodendritic compartment	0.495334	0.0248764	1.56139	17.2303	843	18874	403	26	CKB|NQO1|GLRB|GRIA2|ITGA4|MBP|NF1|PPP5C|PRKCZ|PTPRF|RARA|RGS12|RAPGEF2|RGS14|CHL1|LMTK2|CLSTN1|SHANK2|SAMD4A|EEF2K|PARD3|RAB17|TMEM108|SHANK3|LMTK3|VTI1A
GO:0008305_integrin complex	0.495334	0.0249499	5.16589	0.633616	31	19686	403	3	ITGA4|ITGAL|ITGB7
GO:0045202_synapse	0.495334	0.0251147	1.47304	23.9343	1171	18546	403	34	CDH11|EFNA5|EGFR|GLRB|GRIA2|LAMB2|NF1|PFN2|PRKCZ|RGS12|RPL24|SH3GL1|SLC6A11|NCK2|PPFIBP2|NIPSNAP1|DCLK1|RAPGEF2|RGS14|CORO1A|CLSTN1|SHANK2|PDZRN3|SAMD4A|SYNE1|FLRT2|RGS17|EEF2K|RAB8B|TMEM108|SHANK3|STX1B|VTI1A|PHACTR1
GO:0055038_recycling endosome membrane	0.495334	0.0251575	3.18004	1.65558	81	19636	403	5	B2M|ACAP1|CLIP3|RAB8B|RAB17
GO:0005794_Golgi apparatus	0.539166	0.0276496	1.40129	31.8852	1560	18157	403	43	B2M|CLTC|EGFR|ELF3|GCNT2|HPD|KDR|KIFC3|LIMK2|MFNG|MGAT1|PIK3R1|PTGFRN|SEC14L1|ST3GAL3|TFAP2A|WNT7B|CUBN|TRIP10|ATP9A|SLC35D2|DUSP10|TMC6|LMTK2|CLSTN1|SYNE1|CLIP3|NBEA|TAPBPL|CHST12|VAC14|ERGIC1|MTUS1|ST6GALNAC5|SYS1|YIF1B|COG7|LMTK3|OSBPL10|CANT1|VTI1A|TMC8|CCDC88B
GO:0032045_guanyl-nucleotide exchange factor complex	0.540978	0.0280092	8.75221	0.26571	13	19704	403	2	DOCK1|ELMO1
GO:0044424_intracellular part	0.569379	0.030145	1.27304	307.876	15063	4654	403	324	RHOG|ARHGDIB|RHOH|B2M|BNC1|FMNL1|RUNX1|CDH11|RCBTB2|CKB|CLTC|COL4A1|COL4A2|DCK|NQO1|DOCK1|DOCK2|DOK1|EGFR|ELF1|ELF3|ERBB2|ETV6|EVC|FAT1|FOXE1|GCNT2|GLRB|GNAQ|GNG7|SFN|CXCR3|GPR18|RAPGEF1|GRIA2|GTF2B|GTF3C1|HCLS1|NCKAP1L|FOXA1|HOXA3|HOXA4|HOXC10|HOXC13|HOXD8|HOXD11|HPD|INPP5D|IRF5|IRF6|ITGAL|ITPK1|JAK3|JARID2|KDR|KIFC3|KRT8|KRT19|LAMA3|LAMB2|LGALS8|LIMK2|LMO7|LRMP|TACSTD2|MAB21L1|MBP|MFNG|MGAT1|AF…
GO:0098562_cytoplasmic side of membrane	0.569379	0.0302722	2.28074	3.63818	178	19539	403	8	GNAQ|GNG7|PTPN7|PTPRC|RASA3|ERRFI1|RASAL3|SHANK3
GO:0099513_polymeric cytoskeletal fiber	0.569379	0.030322	1.57445	15.0841	738	18979	403	23	CLTC|HCLS1|KIFC3|KRT8|KRT19|WAS|WIPF1|RGS14|CORO1A|AKAP13|SHANK2|TTLL5|IFFO1|PDLIM3|DCDC2|BCAS3|FIGN|MTUS1|EPPK1|ESPN|RCSD1|FAM83H|MAP1LC3B2
GO:0009925_basal plasma membrane	0.581066	0.0317658	4.66524	0.694933	34	19683	403	3	EGFR|ERBB2|TACSTD2
GO:0098636_protein complex involved in cell adhesion	0.581066	0.0317658	4.66524	0.694933	34	19683	403	3	ITGA4|ITGAL|ITGB7
GO:0005622_intracellular	0.581066	0.0318039	1.26939	308.08	15073	4644	403	324	RHOG|ARHGDIB|RHOH|B2M|BNC1|FMNL1|RUNX1|CDH11|RCBTB2|CKB|CLTC|COL4A1|COL4A2|DCK|NQO1|DOCK1|DOCK2|DOK1|EGFR|ELF1|ELF3|ERBB2|ETV6|EVC|FAT1|FOXE1|GCNT2|GLRB|GNAQ|GNG7|SFN|CXCR3|GPR18|RAPGEF1|GRIA2|GTF2B|GTF3C1|HCLS1|NCKAP1L|FOXA1|HOXA3|HOXA4|HOXC10|HOXC13|HOXD8|HOXD11|HPD|INPP5D|IRF5|IRF6|ITGAL|ITPK1|JAK3|JARID2|KDR|KIFC3|KRT8|KRT19|LAMA3|LAMB2|LGALS8|LIMK2|LMO7|LRMP|TACSTD2|MAB21L1|MBP|MFNG|MGAT1|AF…
GO:0043218_compact myelin	0.583821	0.0322426	8.02244	0.286149	14	19703	403	2	MBP|MARVELD2
GO:0044421_extracellular region part	0.590507	0.032903	1.26056	76.9128	3763	15954	403	92	RHOG|ARHGDIB|B2M|FMNL1|CDH11|CKB|CLTC|COL4A1|COL4A2|DOCK2|EFNA5|EGFR|FAT1|EFEMP1|GNAQ|GNG7|SFN|NCKAP1L|HPD|ICAM3|IRF6|ITGA4|ITGAL|ITGB7|KIFC3|KRT8|KRT19|LAMA3|LAMB2|LGALS8|LIFR|LTBP3|TACSTD2|EPCAM|MATN2|MFNG|MGAT1|OSM|PFN2|SERPINB5|FXYD3|PODXL|PRKCZ|PSMB8|PTPN6|PTPRC|PTPRF|RPL24|SCNN1A|SPN|UBE2D2|WAS|WNT7B|PXDN|CUBN|PPFIBP2|TRIP10|NPEPPS|MERTK|CHL1|DSTN|CORO1A|TMC6|ACOT7|SH3BP4|FLRT2|LYPD3|DKK3|R…
GO:0030173_integral component of Golgi membrane	0.608607	0.0342116	3.44755	1.22635	60	19657	403	4	MFNG|CHST12|SYS1|YIF1B
GO:0009898_cytoplasmic side of plasma membrane	0.661744	0.0391723	2.30483	3.14764	154	19563	403	7	GNAQ|GNG7|PTPN7|PTPRC|RASA3|ERRFI1|SHANK3
GO:0012505_endomembrane system	0.661744	0.0397248	1.23323	90.7706	4441	15276	403	106	RHOG|B2M|RCBTB2|CLTC|COL4A1|COL4A2|DOCK2|EGFR|ELF3|ERBB2|GCNT2|GNAQ|RAPGEF1|GRIA2|NCKAP1L|HPD|ITGAL|JAK3|KDR|KIFC3|LAMA3|LAMB2|LIMK2|LMO7|LRMP|MFNG|MGAT1|PCDH7|PIK3R1|PKN1|PRKCZ|PTGFRN|PTPN6|PTPRC|RPL24|SCNN1A|SEC14L1|SH3GL1|ST3GAL3|TAP1|TFAP2A|WNT7B|PXDN|CUBN|NCK2|STBD1|TRIP10|GMFG|RAPGEF2|ACAP1|ATP9A|SLC35D2|CORO1A|DUSP10|TMC6|LMTK2|CLSTN1|FNBP1|FCHO1|PLEKHM2|SYNE1|SH3BP4|FLRT2|CLIP3|NBEA|POMT2…
GO:0032588_trans-Golgi network membrane	0.661744	0.0403848	2.77638	1.88041	92	19625	403	5	CLTC|CLIP3|SYS1|COG7|VTI1A
GO:0005943_phosphatidylinositol 3-kinase complex, class IA	0.661744	0.0404617	48.0423	0.0408784	2	19715	403	1	PIK3R1
GO:0016935_glycine-gated chloride channel complex	0.661744	0.0404617	48.0423	0.0408784	2	19715	403	1	GLRB
GO:0034687_integrin alphaL-beta2 complex	0.661744	0.0404617	48.0423	0.0408784	2	19715	403	1	ITGAL
GO:0042825_TAP complex	0.661744	0.0404617	48.0423	0.0408784	2	19715	403	1	TAP1
GO:0045323_interleukin-1 receptor complex	0.661744	0.0404617	48.0423	0.0408784	2	19715	403	1	TOLLIP
GO:0070435_Shc-EGFR complex	0.661744	0.0404617	48.0423	0.0408784	2	19715	403	1	EGFR
GO:0071148_TEAD-1-YAP complex	0.661744	0.0404617	48.0423	0.0408784	2	19715	403	1	TEAD1
GO:0030667_secretory granule membrane	0.704981	0.043453	1.86035	6.09089	298	19419	403	11	RHOG|NCKAP1L|ITGAL|LRMP|PCDH7|PTPRC|STBD1|TMC6|RHOF|SLC44A2|TMEM184A
GO:0031228_intrinsic component of Golgi membrane	0.70702	0.0439273	3.16414	1.32855	65	19652	403	4	MFNG|CHST12|SYS1|YIF1B
GO:0005815_microtubule organizing center	0.785623	0.0491983	1.50422	15.0433	736	18981	403	22	EVC|KIFC3|LRMP|PODXL|PRKCZ|SKI|TACC1|TAP1|TFAP2A|ARHGEF10|RGS14|TTLL5|INTU|DCDC2|FIGN|CDC42BPG|MTUS1|CCDC68|FAM110A|WDR34|STX1B|CCDC88B
GO:0032153_cell division site	0.798917	0.0504247	3.01535	1.38987	68	19649	403	4	ICAM2|PKN1|RTKN|RHOF
GO:0005576_extracellular region	0.814275	0.0521724	1.21293	93.7342	4586	15131	403	108	RHOG|ARHGDIB|B2M|FMNL1|CDH11|CKB|CLTC|COL4A1|COL4A2|DOCK2|EFNA5|EGFR|FAT1|EFEMP1|GNAQ|GNG7|SFN|GUCA2A|NCKAP1L|HPD|ICAM3|IRF6|ITGA4|ITGAL|ITGB7|KDR|KIFC3|KRT8|KRT19|LAMA3|LAMB2|LGALS8|LIFR|LTBP3|TACSTD2|EPCAM|MATN2|MFNG|MGAT1|OSM|PFN2|SERPINB5|FXYD3|PODXL|PRKCZ|PSMB8|PTGFR|PTPN6|PTPRC|PTPRF|RPL24|SCNN1A|ST3GAL3|SPN|UBE2D2|WAS|WNT7B|PXDN|CUBN|ADAM12|PPFIBP2|TRIP10|NPEPPS|GMFG|MERTK|SPINT2|CHL1|DSTN…
GO:0043226_organelle	0.814275	0.0521971	1.21453	289.092	14144	5573	403	304	RHOG|ARHGDIB|B2M|BNC1|FMNL1|RUNX1|CDH11|RCBTB2|CKB|CLTC|COL4A1|COL4A2|DCK|DOCK1|DOCK2|DOK1|EGFR|ELF1|ELF3|ERBB2|ETV6|EVC|FAT1|EFEMP1|FOXE1|GCNT2|GNAQ|GNG7|SFN|GPR18|RAPGEF1|GRIA2|GTF2B|GTF3C1|HCLS1|NCKAP1L|FOXA1|HOXA3|HOXA4|HOXC10|HOXC13|HOXD8|HOXD11|HPD|ICAM3|INPP5D|IRF5|IRF6|ITGA4|ITGAL|ITGB7|JAK3|JARID2|KDR|KIFC3|KRT8|KRT19|LAMA3|LAMB2|LGALS8|LIFR|LIMK2|LMO7|LRMP|LTBP3|TACSTD2|EPCAM|MAB21L1|MB…
GO:0016010_dystrophin-associated glycoprotein complex	0.840234	0.0566831	5.66143	0.388345	19	19698	403	2	KRT8|KRT19
GO:0043034_costamere	0.840234	0.0566831	5.66143	0.388345	19	19698	403	2	KRT8|KRT19
GO:0090665_glycoprotein complex	0.840234	0.0566831	5.66143	0.388345	19	19698	403	2	KRT8|KRT19
GO:0098644_complex of collagen trimers	0.840234	0.0566831	5.66143	0.388345	19	19698	403	2	COL4A1|COL4A2
GO:0098982_GABA-ergic synapse	0.840234	0.05742	2.87989	1.45118	71	19646	403	4	EFNA5|GLRB|SLC6A11|CLSTN1
GO:0045121_membrane raft	0.840234	0.059952	1.75475	6.43835	315	19402	403	11	EFNA5|EGFR|INPP5D|KDR|PODXL|PRKCZ|PTPRC|SELPLG|CBLC|CLIP3|MAL2
GO:0005606_laminin-1 complex	0.840234	0.0600759	24.0199	0.0613176	3	19714	403	1	LAMA1
GO:0005610_laminin-5 complex	0.840234	0.0600759	24.0199	0.0613176	3	19714	403	1	LAMA3
GO:0005944_phosphatidylinositol 3-kinase complex, class IB	0.840234	0.0600759	24.0199	0.0613176	3	19714	403	1	PIK3CG
GO:0016513_core-binding factor complex	0.840234	0.0600759	24.0199	0.0613176	3	19714	403	1	RUNX1
GO:0031905_early endosome lumen	0.840234	0.0600759	24.0199	0.0613176	3	19714	403	1	B2M
GO:0043260_laminin-11 complex	0.840234	0.0600759	24.0199	0.0613176	3	19714	403	1	LAMB2
GO:0045092_interleukin-18 receptor complex	0.840234	0.0600759	24.0199	0.0613176	3	19714	403	1	TOLLIP
GO:1990357_terminal web	0.840234	0.0600759	24.0199	0.0613176	3	19714	403	1	KRT19
GO:1990498_mitotic spindle microtubule	0.840234	0.0600759	24.0199	0.0613176	3	19714	403	1	CLTC
GO:0000139_Golgi membrane	0.842037	0.0606758	1.46581	15.4112	754	18963	403	22	B2M|CLTC|EGFR|GCNT2|HPD|MFNG|MGAT1|ST3GAL3|SLC35D2|CLSTN1|CLIP3|TAPBPL|CHST12|VAC14|ERGIC1|ST6GALNAC5|SYS1|YIF1B|COG7|LMTK3|CANT1|VTI1A
GO:0098857_membrane microdomain	0.842037	0.0610352	1.7489	6.45879	316	19401	403	11	EFNA5|EGFR|INPP5D|KDR|PODXL|PRKCZ|PTPRC|SELPLG|CBLC|CLIP3|MAL2
GO:0099081_supramolecular polymer	0.845454	0.0619172	1.40677	19.7238	965	18752	403	27	CLTC|COL4A1|COL4A2|HCLS1|KIFC3|KRT8|KRT19|WAS|WIPF1|RGS14|CORO1A|AKAP13|SHANK2|TTLL5|SYNE1|IFFO1|PDLIM3|DCDC2|BCAS3|FIGN|PARVA|MTUS1|EPPK1|ESPN|RCSD1|FAM83H|MAP1LC3B2
GO:0030132_clathrin coat of coated pit	0.845454	0.0621522	5.34663	0.408784	20	19697	403	2	CLTC|FCHO1
GO:0099080_supramolecular complex	0.845454	0.0625336	1.4052	19.7443	966	18751	403	27	CLTC|COL4A1|COL4A2|HCLS1|KIFC3|KRT8|KRT19|WAS|WIPF1|RGS14|CORO1A|AKAP13|SHANK2|TTLL5|SYNE1|IFFO1|PDLIM3|DCDC2|BCAS3|FIGN|PARVA|MTUS1|EPPK1|ESPN|RCSD1|FAM83H|MAP1LC3B2
GO:0098858_actin-based cell projection	0.866122	0.0644894	1.93559	4.25136	208	19509	403	8	FAT1|FOXA1|ICAM2|PODXL|SPN|DEF6|MYO1G|ESPN
GO:0030118_clathrin coat	0.891277	0.0675192	3.36122	0.940204	46	19671	403	3	CLTC|FCHO1|BAIAP2L2
GO:0044431_Golgi apparatus part	0.891277	0.0676222	1.39272	19.9078	974	18743	403	27	B2M|CLTC|EGFR|GCNT2|HPD|LIMK2|MFNG|MGAT1|PIK3R1|ST3GAL3|WNT7B|ATP9A|SLC35D2|CLSTN1|CLIP3|NBEA|TAPBPL|CHST12|VAC14|ERGIC1|ST6GALNAC5|SYS1|YIF1B|COG7|LMTK3|CANT1|VTI1A
GO:0098797_plasma membrane protein complex	0.891277	0.0676808	1.4736	13.9191	681	19036	403	20	B2M|CDH7|CDH11|CLTC|EGFR|EVC|GLRB|GNAQ|GNG7|GRIA2|ITGA4|ITGAL|ITGB7|KRT8|KRT19|PTPN6|SHANK2|FCHO1|TOLLIP|SHANK3
GO:0030427_site of polarized growth	0.906333	0.0701206	2.0025	3.5973	176	19541	403	7	HCLS1|ITGA4|LMTK2|SHANK2|TRPV2|PCDHGB1|PARD3
GO:0055037_recycling endosome	0.906333	0.0701206	2.0025	3.5973	176	19541	403	7	B2M|ACAP1|ATP9A|LMTK2|CLIP3|RAB8B|RAB17
GO:0014069_postsynaptic density	0.906333	0.0701648	1.70349	6.62231	324	19393	403	11	GRIA2|PRKCZ|SH3GL1|NCK2|DCLK1|RGS14|CLSTN1|SHANK2|EEF2K|TMEM108|SHANK3
GO:0005667_transcription factor complex	0.93075	0.0729595	1.64851	7.46031	365	19352	403	12	RUNX1|GTF2B|GTF3C1|HCLS1|RARA|SKI|SOX11|SPI1|TEAD1|TEAD3|TADA3|WWTR1
GO:0016363_nuclear matrix	0.93075	0.072973	2.3205	2.22787	109	19608	403	5	KRT8|PRKCZ|RGS12|NCOR2|FIGN
GO:0032279_asymmetric synapse	0.934886	0.0750416	1.68164	6.70406	328	19389	403	11	GRIA2|PRKCZ|SH3GL1|NCK2|DCLK1|RGS14|CLSTN1|SHANK2|EEF2K|TMEM108|SHANK3
GO:0098589_membrane region	0.934886	0.0750416	1.68164	6.70406	328	19389	403	11	EFNA5|EGFR|INPP5D|KDR|PODXL|PRKCZ|PTPRC|SELPLG|CBLC|CLIP3|MAL2
GO:0098791_Golgi subcompartment	0.934886	0.0761453	1.40141	17.5573	859	18858	403	24	B2M|CLTC|EGFR|GCNT2|HPD|MFNG|MGAT1|ST3GAL3|ATP9A|SLC35D2|CLSTN1|CLIP3|NBEA|TAPBPL|CHST12|VAC14|ERGIC1|ST6GALNAC5|SYS1|YIF1B|COG7|LMTK3|CANT1|VTI1A
GO:0097458_neuron part	0.934886	0.0764265	1.28229	35.3394	1729	17988	403	44	CKB|NQO1|EPHA1|GLRB|GNAQ|GRIA2|ITGA4|MBP|NF1|PFN2|PPP5C|PRKCZ|PTPRF|RARA|RGS12|SH3GL1|SLC6A11|NCK2|PPFIBP2|DCLK1|RAPGEF2|MERTK|RGS14|CHL1|CORO1A|LMTK2|CLSTN1|SHANK2|SAMD4A|FLRT2|RGS17|EEF2K|TRPV2|DCDC2|RAB8B|PCDHGB1|PARD3|RAB17|TMEM108|ESPN|SHANK3|STX1B|LMTK3|VTI1A
GO:0016323_basolateral plasma membrane	0.934886	0.0781274	1.85137	4.43531	217	19500	403	8	EGFR|ERBB2|TACSTD2|EPCAM|TJP1|RAB17|EPPK1|MARVELD2
GO:0044463_cell projection part	0.934886	0.0781965	1.30301	29.9843	1467	18250	403	38	CKB|NQO1|EVC|GLRB|GNAQ|GRIA2|ITGA4|MBP|NF1|PODXL|PPP5C|PRKCZ|RARA|RGS12|SCNN1A|CUBN|MERTK|RGS14|CHL1|LMTK2|CLSTN1|SHANK2|SAMD4A|PSD4|INTU|EEF2K|TRPV2|DCDC2|PCDHGB1|PARD3|RAB17|TMEM108|CCDC68|ESPN|SHANK3|WDR34|LMTK3|VTI1A
GO:0120038_plasma membrane bounded cell projection part	0.934886	0.0781965	1.30301	29.9843	1467	18250	403	38	CKB|NQO1|EVC|GLRB|GNAQ|GRIA2|ITGA4|MBP|NF1|PODXL|PPP5C|PRKCZ|RARA|RGS12|SCNN1A|CUBN|MERTK|RGS14|CHL1|LMTK2|CLSTN1|SHANK2|SAMD4A|PSD4|INTU|EEF2K|TRPV2|DCDC2|PCDHGB1|PARD3|RAB17|TMEM108|CCDC68|ESPN|SHANK3|WDR34|LMTK3|VTI1A
GO:0000306_extrinsic component of vacuolar membrane	0.934886	0.0792901	16.0124	0.0817569	4	19713	403	1	VAC14
GO:0005826_actomyosin contractile ring	0.934886	0.0792901	16.0124	0.0817569	4	19713	403	1	RTKN
GO:0061689_tricellular tight junction	0.934886	0.0792901	16.0124	0.0817569	4	19713	403	1	MARVELD2
GO:0097444_spine apparatus	0.934886	0.0792901	16.0124	0.0817569	4	19713	403	1	CLSTN1
GO:0097487_multivesicular body, internal vesicle	0.934886	0.0792901	16.0124	0.0817569	4	19713	403	1	EGFR
GO:1990578_perinuclear endoplasmic reticulum membrane	0.934886	0.0792901	16.0124	0.0817569	4	19713	403	1	PIK3R1
GO:0008328_ionotropic glutamate receptor complex	1	0.0861112	3.01031	1.0424	51	19666	403	3	GRIA2|SHANK2|SHANK3
GO:0045178_basal part of cell	1	0.0861112	3.01031	1.0424	51	19666	403	3	EGFR|ERBB2|TACSTD2
GO:0030425_dendrite	1	0.0868264	1.45323	12.6723	620	19097	403	18	CKB|NQO1|GLRB|GRIA2|NF1|PPP5C|RARA|RGS12|RGS14|CHL1|CLSTN1|SHANK2|SAMD4A|EEF2K|RAB17|TMEM108|SHANK3|LMTK3
GO:0098685_Schaffer collateral - CA1 synapse	1	0.087208	2.47233	1.67602	82	19635	403	4	CDH11|PFN2|PRKCZ|SH3GL1
GO:0097447_dendritic tree	1	0.0888225	1.44827	12.7132	622	19095	403	18	CKB|NQO1|GLRB|GRIA2|NF1|PPP5C|RARA|RGS12|RGS14|CHL1|CLSTN1|SHANK2|SAMD4A|EEF2K|RAB17|TMEM108|SHANK3|LMTK3
GO:0030136_clathrin-coated vesicle	1	0.0917913	1.86856	3.84257	188	19529	403	7	CLTC|EGFR|FCHO1|SH3BP4|RAB8B|DENND1C|VTI1A
GO:0000932_P-body	1	0.0932943	2.41028	1.71689	84	19633	403	4	PUM1|SAMD4A|SYNE1|ZC3H12D
GO:0098878_neurotransmitter receptor complex	1	0.0940925	2.8896	1.08328	53	19664	403	3	GRIA2|SHANK2|SHANK3
GO:0005964_phosphorylase kinase complex	1	0.0981125	12.0087	0.102196	5	19712	403	1	PHKG1
GO:0032783_ELL-EAF complex	1	0.0981125	12.0087	0.102196	5	19712	403	1	AFF1
GO:0042105_alpha-beta T cell receptor complex	1	0.0981125	12.0087	0.102196	5	19712	403	1	PTPN6
GO:1990111_spermatoproteasome complex	1	0.0981125	12.0087	0.102196	5	19712	403	1	PSMB8
GO:1990635_proximal dendrite	1	0.0981125	12.0087	0.102196	5	19712	403	1	PPP5C
GO:1904724_tertiary granule lumen	1	0.102365	2.77817	1.12416	55	19662	403	3	B2M|PTPN6|CANT1
GO:0099572_postsynaptic specialization	1	0.102587	1.58017	7.11285	348	19369	403	11	GRIA2|PRKCZ|SH3GL1|NCK2|DCLK1|RGS14|CLSTN1|SHANK2|EEF2K|TMEM108|SHANK3
GO:0098984_neuron to neuron synapse	1	0.105632	1.57068	7.15373	350	19367	403	11	GRIA2|PRKCZ|SH3GL1|NCK2|DCLK1|RGS14|CLSTN1|SHANK2|EEF2K|TMEM108|SHANK3
GO:0009986_cell surface	1	0.108912	1.33765	18.334	897	18820	403	24	B2M|CDH7|CDH11|EFNA5|EGFR|CXCR3|GRIA2|ITGA4|ITGAL|ITGB7|LIFR|LMO7|EPCAM|MBP|MST1R|PTGFRN|PTPRC|RARA|SPN|CUBN|TNFRSF10A|CLSTN1|INTU|TRPV2
GO:0016328_lateral plasma membrane	1	0.110915	2.675	1.16504	57	19660	403	3	TACSTD2|EPCAM|CLDN15
GO:0099503_secretory vesicle	1	0.111067	1.31853	20.1531	986	18731	403	26	RHOG|B2M|RCBTB2|DOCK2|NCKAP1L|ITGAL|LRMP|PCDH7|PTPN6|PTPRC|SCNN1A|STBD1|GMFG|TMC6|BIN2|RAB8B|TOLLIP|RHOF|SLC44A2|PLEKHO2|FERMT3|SYTL3|STX1B|CANT1|VTI1A|TMEM184A
GO:0044295_axonal growth cone	1	0.111311	3.69998	0.572298	28	19689	403	2	TRPV2|PARD3
GO:0031234_extrinsic component of cytoplasmic side of plasma membrane	1	0.116106	2.21554	1.85997	91	19626	403	4	GNAQ|GNG7|ERRFI1|SHANK3
GO:0060170_ciliary membrane	1	0.116106	2.21554	1.85997	91	19626	403	4	EVC|SCNN1A|SHANK2|SHANK3
GO:0000127_transcription factor TFIIIC complex	1	0.116551	9.60647	0.122635	6	19711	403	1	GTF3C1
GO:0034715_pICln-Sm protein complex	1	0.116551	9.60647	0.122635	6	19711	403	1	SNRPE
GO:0035748_myelin sheath abaxonal region	1	0.116551	9.60647	0.122635	6	19711	403	1	PRKCZ
GO:0045179_apical cortex	1	0.116551	9.60647	0.122635	6	19711	403	1	PRKCZ
GO:0089701_U2AF	1	0.116551	9.60647	0.122635	6	19711	403	1	U2AF1L4
GO:0097443_sorting endosome	1	0.116551	9.60647	0.122635	6	19711	403	1	KDR
GO:0016342_catenin complex	1	0.118008	3.56276	0.592737	29	19688	403	2	CDH7|CDH11
GO:0030125_clathrin vesicle coat	1	0.118008	3.56276	0.592737	29	19688	403	2	CLTC|FCHO1
GO:0044798_nuclear transcription factor complex	1	0.119033	1.74216	4.10828	201	19516	403	7	RUNX1|GTF2B|GTF3C1|RARA|SOX11|TEAD1|TADA3
GO:0070820_tertiary granule	1	0.120495	1.83235	3.35203	164	19553	403	6	B2M|NCKAP1L|PTPN6|STBD1|TMC6|CANT1
GO:0031090_organelle membrane	1	0.124048	1.17989	59.335	2903	16814	403	68	RHOG|B2M|CLTC|EGFR|ERBB2|EVC|GCNT2|GNAQ|GPR18|RAPGEF1|GRIA2|NCKAP1L|HPD|ITGAL|KIFC3|LRMP|MFNG|MGAT1|PCDH7|PTPRC|SCNN1A|SH3GL1|ST3GAL3|TAP1|WAS|WNT7B|CUBN|NCK2|STBD1|ACAP1|TRIM14|ATP9A|SLC35D2|CORO1A|TMC6|CLSTN1|SHANK2|FCHO1|PLEKHM2|SYNE1|CLIP3|RAB8B|RHOF|TAPBPL|CHST12|VAC14|SLC44A2|ERGIC1|GNB4|RAB17|TMEM108|BAIAP2L2|VOPP1|ST6GALNAC5|SNX25|SHANK3|SLC25A21|SYS1|YIF1B|COG7|LMTK3|CANT1|WDR81|VTI1A|TM…
GO:0005834_heterotrimeric G-protein complex	1	0.124803	3.43534	0.613176	30	19687	403	2	GNAQ|GNG7
GO:1905360_GTPase complex	1	0.124803	3.43534	0.613176	30	19687	403	2	GNAQ|GNG7
GO:0099512_supramolecular fiber	1	0.126433	1.30297	19.5808	958	18759	403	25	CLTC|HCLS1|KIFC3|KRT8|KRT19|WAS|WIPF1|RGS14|CORO1A|AKAP13|SHANK2|TTLL5|SYNE1|IFFO1|PDLIM3|DCDC2|BCAS3|FIGN|PARVA|MTUS1|EPPK1|ESPN|RCSD1|FAM83H|MAP1LC3B2
GO:0034399_nuclear periphery	1	0.131085	1.91314	2.67754	131	19586	403	5	KRT8|PRKCZ|RGS12|NCOR2|FIGN
GO:0030140_trans-Golgi network transport vesicle	1	0.13169	3.31671	0.633616	31	19686	403	2	CLTC|RAB8B
GO:0030141_secretory granule	1	0.132808	1.3174	17.0259	833	18884	403	22	RHOG|B2M|RCBTB2|DOCK2|NCKAP1L|ITGAL|LRMP|PCDH7|PTPN6|PTPRC|SCNN1A|STBD1|GMFG|TMC6|BIN2|TOLLIP|RHOF|SLC44A2|PLEKHO2|FERMT3|CANT1|TMEM184A
GO:0043197_dendritic spine	1	0.133444	1.77568	3.45423	169	19548	403	6	GRIA2|RGS14|CLSTN1|SHANK2|EEF2K|SHANK3
GO:0043227_membrane-bounded organelle	1	0.134205	1.13389	266.098	13019	6698	403	277	RHOG|ARHGDIB|B2M|BNC1|FMNL1|RUNX1|CDH11|RCBTB2|CKB|CLTC|COL4A1|COL4A2|DCK|DOCK1|DOCK2|DOK1|EGFR|ELF1|ELF3|ERBB2|ETV6|EVC|FAT1|EFEMP1|FOXE1|GCNT2|GNAQ|GNG7|SFN|GPR18|RAPGEF1|GRIA2|GTF2B|GTF3C1|HCLS1|NCKAP1L|FOXA1|HOXA3|HOXA4|HOXC10|HOXC13|HOXD8|HOXD11|HPD|ICAM3|IRF5|IRF6|ITGA4|ITGAL|ITGB7|JAK3|JARID2|KDR|KIFC3|KRT8|KRT19|LAMA3|LAMB2|LGALS8|LIFR|LIMK2|LMO7|LRMP|LTBP3|TACSTD2|EPCAM|MAB21L1|MBP|MFNG|…
GO:0005683_U7 snRNP	1	0.134614	8.00498	0.143075	7	19710	403	1	SNRPE
GO:0030056_hemidesmosome	1	0.134614	8.00498	0.143075	7	19710	403	1	EPPK1
GO:0031235_intrinsic component of the cytoplasmic side of the plasma membrane	1	0.134614	8.00498	0.143075	7	19710	403	1	RASA3
GO:0032584_growth cone membrane	1	0.134614	8.00498	0.143075	7	19710	403	1	TRPV2
GO:0035032_phosphatidylinositol 3-kinase complex, class III	1	0.134614	8.00498	0.143075	7	19710	403	1	VAC14
GO:0051286_cell tip	1	0.134614	8.00498	0.143075	7	19710	403	1	RAB8B
GO:0070775_H3 histone acetyltransferase complex	1	0.134614	8.00498	0.143075	7	19710	403	1	BRPF1
GO:0070776_MOZ/MORF histone acetyltransferase complex	1	0.134614	8.00498	0.143075	7	19710	403	1	BRPF1
GO:0097550_transcriptional preinitiation complex	1	0.134614	8.00498	0.143075	7	19710	403	1	GTF2B
GO:0098690_glycinergic synapse	1	0.134614	8.00498	0.143075	7	19710	403	1	GLRB
GO:0032155_cell division site part	1	0.138087	2.40675	1.28767	63	19654	403	3	ICAM2|PKN1|RTKN
GO:0031941_filamentous actin	1	0.138661	3.20599	0.654055	32	19685	403	2	PDLIM3|ESPN
GO:0030426_growth cone	1	0.138802	1.75397	3.49511	171	19546	403	6	ITGA4|LMTK2|SHANK2|TRPV2|PCDHGB1|PARD3
GO:0044309_neuron spine	1	0.138802	1.75397	3.49511	171	19546	403	6	GRIA2|RGS14|CLSTN1|SHANK2|EEF2K|SHANK3
GO:0030135_coated vesicle	1	0.13957	1.55281	5.90693	289	19428	403	9	B2M|CLTC|EGFR|FCHO1|SH3BP4|RAB8B|DENND1C|YIF1B|VTI1A
GO:0031301_integral component of organelle membrane	1	0.149979	1.63164	4.37399	214	19503	403	7	MFNG|CLSTN1|CHST12|VOPP1|SYS1|YIF1B|LEMD2
GO:0098802_plasma membrane receptor complex	1	0.152129	1.51975	6.02957	295	19422	403	9	B2M|GRIA2|ITGA4|ITGAL|ITGB7|PTPN6|SHANK2|TOLLIP|SHANK3
GO:0005883_neurofilament	1	0.152308	6.86105	0.163514	8	19709	403	1	SHANK2
GO:0005915_zonula adherens	1	0.152308	6.86105	0.163514	8	19709	403	1	KIFC3
GO:0031209_SCAR complex	1	0.152308	6.86105	0.163514	8	19709	403	1	NCKAP1L
GO:0031232_extrinsic component of external side of plasma membrane	1	0.152308	6.86105	0.163514	8	19709	403	1	CUBN
GO:0033010_paranodal junction	1	0.152308	6.86105	0.163514	8	19709	403	1	MARVELD2
GO:0043203_axon hillock	1	0.152308	6.86105	0.163514	8	19709	403	1	PRKCZ
GO:0098843_postsynaptic endocytic zone	1	0.152308	6.86105	0.163514	8	19709	403	1	GRIA2
GO:1990712_HFE-transferrin receptor complex	1	0.152308	6.86105	0.163514	8	19709	403	1	B2M
GO:0001725_stress fiber	1	0.157326	2.25586	1.36943	67	19650	403	3	MST1R|PRKCZ|PDLIM3
GO:0097517_contractile actin filament bundle	1	0.157326	2.25586	1.36943	67	19650	403	3	MST1R|PRKCZ|PDLIM3
GO:0005720_nuclear heterochromatin	1	0.160019	2.91408	0.715373	35	19682	403	2	IKZF1|TNKS1BP1
GO:0030175_filopodium	1	0.164042	1.92622	2.12568	104	19613	403	4	FAT1|PODXL|DEF6|MYO1G
GO:0000421_autophagosome membrane	1	0.167268	2.82822	0.735812	36	19681	403	2	WDR81|MAP1LC3B2
GO:0001772_immunological synapse	1	0.167268	2.82822	0.735812	36	19681	403	2	RHOH|CORO1A
GO:0031618_nuclear pericentric heterochromatin	1	0.169641	6.00311	0.183953	9	19708	403	1	IKZF1
GO:0036056_filtration diaphragm	1	0.169641	6.00311	0.183953	9	19708	403	1	PODXL
GO:0036057_slit diaphragm	1	0.169641	6.00311	0.183953	9	19708	403	1	PODXL
GO:0042612_MHC class I protein complex	1	0.169641	6.00311	0.183953	9	19708	403	1	B2M
GO:0060091_kinocilium	1	0.169641	6.00311	0.183953	9	19708	403	1	DCDC2
GO:0097732_9+2 non-motile cilium	1	0.169641	6.00311	0.183953	9	19708	403	1	DCDC2
GO:0120103_centriolar subdistal appendage	1	0.169641	6.00311	0.183953	9	19708	403	1	CCDC68
GO:1990124_messenger ribonucleoprotein complex	1	0.169641	6.00311	0.183953	9	19708	403	1	PKP3
GO:0043229_intracellular organelle	1	0.172999	1.11527	271.719	13294	6423	403	281	RHOG|ARHGDIB|B2M|BNC1|FMNL1|RUNX1|RCBTB2|CKB|CLTC|COL4A1|COL4A2|DCK|DOCK1|DOCK2|DOK1|EGFR|ELF1|ELF3|ERBB2|ETV6|EVC|FAT1|FOXE1|GCNT2|GNAQ|SFN|GPR18|RAPGEF1|GRIA2|GTF2B|GTF3C1|HCLS1|NCKAP1L|FOXA1|HOXA3|HOXA4|HOXC10|HOXC13|HOXD8|HOXD11|HPD|INPP5D|IRF5|IRF6|ITGAL|JAK3|JARID2|KDR|KIFC3|KRT8|KRT19|LAMA3|LAMB2|LGALS8|LIMK2|LMO7|LRMP|TACSTD2|MAB21L1|MBP|MFNG|MGAT1|AFF1|MST1R|MYO1F|NF1|DDR2|PCDH7|PER1|PFN…
GO:0101002_ficolin-1-rich granule	1	0.178959	1.61561	3.78125	185	19532	403	6	NCKAP1L|STBD1|GMFG|BIN2|PLEKHO2|CANT1
GO:0043232_intracellular non-membrane-bounded organelle	1	0.181926	1.11664	97.7812	4784	14933	403	106	ARHGDIB|CLTC|DOCK2|ETV6|EVC|GTF2B|GTF3C1|HCLS1|FOXA1|INPP5D|JAK3|KIFC3|KRT8|KRT19|LRMP|MST1R|MYO1F|NF1|DDR2|PFN2|PODXL|PRKCZ|PTPN6|PTPN7|RARA|RGS12|RPL24|RTKN|SALL1|SH3GL1|SKI|SPI1|TACC1|TAP1|TFAP2A|TJP1|WAS|WIPF1|TRIP10|RECQL5|LPXN|GMFG|NCOR2|ARHGEF10|PUM1|ZEB2|FARP2|IKZF1|CFDP1|TADA3|RGS14|DSTN|CORO1A|AKAP13|SHANK2|SAMD4A|FNBP1|TTLL5|FCHO1|SYNE1|LDOC1|IFFO1|CCDC69|INTU|PDLIM3|DEF6|BIN2|EVL|DCDC…
GO:0016461_unconventional myosin complex	1	0.186621	5.33582	0.204392	10	19707	403	1	MYO1F
GO:0031313_extrinsic component of endosome membrane	1	0.186621	5.33582	0.204392	10	19707	403	1	WDR81
GO:0070938_contractile ring	1	0.186621	5.33582	0.204392	10	19707	403	1	RTKN
GO:0043228_non-membrane-bounded organelle	1	0.187741	1.11381	97.9652	4793	14924	403	106	ARHGDIB|CLTC|DOCK2|ETV6|EVC|GTF2B|GTF3C1|HCLS1|FOXA1|INPP5D|JAK3|KIFC3|KRT8|KRT19|LRMP|MST1R|MYO1F|NF1|DDR2|PFN2|PODXL|PRKCZ|PTPN6|PTPN7|RARA|RGS12|RPL24|RTKN|SALL1|SH3GL1|SKI|SPI1|TACC1|TAP1|TFAP2A|TJP1|WAS|WIPF1|TRIP10|RECQL5|LPXN|GMFG|NCOR2|ARHGEF10|PUM1|ZEB2|FARP2|IKZF1|CFDP1|TADA3|RGS14|DSTN|CORO1A|AKAP13|SHANK2|SAMD4A|FNBP1|TTLL5|FCHO1|SYNE1|LDOC1|IFFO1|CCDC69|INTU|PDLIM3|DEF6|BIN2|EVL|DCDC…
GO:0032432_actin filament bundle	1	0.197988	2.00438	1.53294	75	19642	403	3	MST1R|PRKCZ|PDLIM3
GO:0031594_neuromuscular junction	1	0.20324	1.97682	1.55338	76	19641	403	3	LAMB2|PDZRN3|STX1B
GO:0019774_proteasome core complex, beta-subunit complex	1	0.203254	4.80199	0.224831	11	19706	403	1	PSMB8
GO:0031680_G-protein beta/gamma-subunit complex	1	0.203254	4.80199	0.224831	11	19706	403	1	GNG7
GO:0034992_microtubule organizing center attachment site	1	0.203254	4.80199	0.224831	11	19706	403	1	SYNE1
GO:0034993_meiotic nuclear membrane microtubule tethering complex	1	0.203254	4.80199	0.224831	11	19706	403	1	SYNE1
GO:0043220_Schmidt-Lanterman incisure	1	0.203254	4.80199	0.224831	11	19706	403	1	MARVELD2
GO:0106083_nuclear membrane protein complex	1	0.203254	4.80199	0.224831	11	19706	403	1	SYNE1
GO:0106094_nuclear membrane microtubule tethering complex	1	0.203254	4.80199	0.224831	11	19706	403	1	SYNE1
GO:0030027_lamellipodium	1	0.203783	1.54585	3.94477	193	19524	403	6	FAT1|PODXL|CORO1A|EVL|PARVA|MYO1G
GO:0031252_cell leading edge	1	0.204444	1.35453	8.237	403	19314	403	11	FAT1|PODXL|PRKCZ|WIPF1|CORO1A|PSD4|EVL|BCAS3|CDC42BPG|PARVA|MYO1G
GO:0005802_trans-Golgi network	1	0.209768	1.47319	4.82365	236	19481	403	7	CLTC|ATP9A|CLIP3|NBEA|SYS1|COG7|VTI1A
GO:0031300_intrinsic component of organelle membrane	1	0.212679	1.46671	4.84409	237	19480	403	7	MFNG|CLSTN1|CHST12|VOPP1|SYS1|YIF1B|LEMD2
GO:0000792_heterochromatin	1	0.213841	1.9239	1.59426	78	19639	403	3	SALL1|IKZF1|TNKS1BP1
GO:0045211_postsynaptic membrane	1	0.217464	1.3822	6.60187	323	19394	403	9	GLRB|GRIA2|SLC6A11|RGS14|CLSTN1|SHANK2|SYNE1|TMEM108|SHANK3
GO:0042641_actomyosin	1	0.219185	1.89849	1.6147	79	19638	403	3	MST1R|PRKCZ|PDLIM3
GO:0043025_neuronal cell body	1	0.21946	1.29683	10.1583	497	19220	403	13	CKB|NQO1|ITGA4|MBP|PPP5C|PRKCZ|PTPRF|RAPGEF2|LMTK2|SHANK2|PARD3|RAB17|VTI1A
GO:0017119_Golgi transport complex	1	0.219548	4.36522	0.245271	12	19705	403	1	COG7
GO:0030914_STAGA complex	1	0.219548	4.36522	0.245271	12	19705	403	1	TADA3
GO:0034709_methylosome	1	0.219548	4.36522	0.245271	12	19705	403	1	SNRPE
GO:0090576_RNA polymerase III transcription factor complex	1	0.219548	4.36522	0.245271	12	19705	403	1	GTF3C1
GO:0030669_clathrin-coated endocytic vesicle membrane	1	0.226824	2.28856	0.899325	44	19673	403	2	CLTC|FCHO1
GO:0005687_U4 snRNP	1	0.235509	4.00124	0.26571	13	19704	403	1	SNRPE
GO:0030130_clathrin coat of trans-Golgi network vesicle	1	0.235509	4.00124	0.26571	13	19704	403	1	CLTC
GO:0098845_postsynaptic endosome	1	0.235509	4.00124	0.26571	13	19704	403	1	CLSTN1
GO:0016591_RNA polymerase II, holoenzyme	1	0.240817	1.80319	1.69645	83	19634	403	3	GTF2B|RECQL5|TADA3
GO:0090575_RNA polymerase II transcription factor complex	1	0.241376	1.52312	3.33159	163	19554	403	5	RUNX1|GTF2B|RARA|TEAD1|TADA3
GO:1904813_ficolin-1-rich granule lumen	1	0.248433	1.60351	2.53446	124	19593	403	4	GMFG|BIN2|PLEKHO2|CANT1
GO:0031201_SNARE complex	1	0.249576	2.13566	0.960643	47	19670	403	2	STX1B|VTI1A
GO:0010369_chromocenter	1	0.251145	3.69326	0.286149	14	19703	403	1	SALL1
GO:0033276_transcription factor TFTC complex	1	0.251145	3.69326	0.286149	14	19703	403	1	TADA3
GO:0036020_endolysosome membrane	1	0.251145	3.69326	0.286149	14	19703	403	1	CLTC
GO:0043083_synaptic cleft	1	0.251145	3.69326	0.286149	14	19703	403	1	LAMB2
GO:0045111_intermediate filament cytoskeleton	1	0.254876	1.38154	5.13024	251	19466	403	7	KRT8|KRT19|SHANK2|IFFO1|BCAS3|EPPK1|FAM83H
GO:0031312_extrinsic component of organelle membrane	1	0.257179	2.08913	0.981082	48	19669	403	2	VAC14|WDR81
GO:0031983_vesicle lumen	1	0.25901	1.31407	6.92889	339	19378	403	9	B2M|DOCK2|EGFR|PTPN6|GMFG|BIN2|TOLLIP|FERMT3|CANT1
GO:0044297_cell body	1	0.265989	1.22784	11.5277	564	19153	403	14	CKB|NQO1|ITGA4|MBP|PPP5C|PRKCZ|PTPRF|RAPGEF2|LMTK2|SHANK2|TRPV2|PARD3|RAB17|VTI1A
GO:0000124_SAGA complex	1	0.266462	3.42928	0.306588	15	19702	403	1	TADA3
GO:0005639_integral component of nuclear inner membrane	1	0.266462	3.42928	0.306588	15	19702	403	1	LEMD2
GO:0005671_Ada2/Gcn5/Ada3 transcription activator complex	1	0.266462	3.42928	0.306588	15	19702	403	1	TADA3
GO:0012510_trans-Golgi network transport vesicle membrane	1	0.266462	3.42928	0.306588	15	19702	403	1	CLTC
GO:0030122_AP-2 adaptor complex	1	0.266462	3.42928	0.306588	15	19702	403	1	FCHO1
GO:0031229_intrinsic component of nuclear inner membrane	1	0.266462	3.42928	0.306588	15	19702	403	1	LEMD2
GO:0033290_eukaryotic 48S preinitiation complex	1	0.266462	3.42928	0.306588	15	19702	403	1	EIF3K
GO:0001750_photoreceptor outer segment	1	0.268313	1.69668	1.79865	88	19629	403	3	GNAQ|MERTK|SHANK2
GO:0097060_synaptic membrane	1	0.271054	1.25929	8.82974	432	19285	403	11	GLRB|GRIA2|SLC6A11|NIPSNAP1|RGS14|CLSTN1|SHANK2|SYNE1|TMEM108|SHANK3|STX1B
GO:0098794_postsynapse	1	0.273985	1.20996	12.5292	613	19104	403	15	GLRB|GRIA2|PFN2|PRKCZ|SH3GL1|SLC6A11|NCK2|DCLK1|RGS14|CLSTN1|SHANK2|SYNE1|EEF2K|TMEM108|SHANK3
GO:0005882_intermediate filament	1	0.274008	1.38825	4.37399	214	19503	403	6	KRT8|KRT19|SHANK2|IFFO1|EPPK1|FAM83H
GO:0061695_transferase complex, transferring phosphorus-containing groups	1	0.280028	1.33712	5.29376	259	19458	403	7	GTF2B|PHKG1|PIK3CG|PIK3R1|RECQL5|TADA3|VAC14
GO:0005819_spindle	1	0.280681	1.28243	7.09241	347	19370	403	9	CLTC|LRMP|TADA3|RGS14|CCDC69|DCDC2|MTUS1|FAM110A|STX1B
GO:0005852_eukaryotic translation initiation factor 3 complex	1	0.281466	3.2005	0.327027	16	19701	403	1	EIF3K
GO:0030128_clathrin coat of endocytic vesicle	1	0.281466	3.2005	0.327027	16	19701	403	1	FCHO1
GO:0034045_phagophore assembly site membrane	1	0.281466	3.2005	0.327027	16	19701	403	1	STBD1
GO:0035098_ESC/E(Z) complex	1	0.281466	3.2005	0.327027	16	19701	403	1	JARID2
GO:0044453_nuclear membrane part	1	0.281466	3.2005	0.327027	16	19701	403	1	LEMD2
GO:0044456_synapse part	1	0.282907	1.15977	19.172	938	18779	403	22	GLRB|GRIA2|LAMB2|NF1|PFN2|PRKCZ|SH3GL1|SLC6A11|NCK2|PPFIBP2|NIPSNAP1|DCLK1|RGS14|CLSTN1|SHANK2|SYNE1|EEF2K|RAB8B|TMEM108|SHANK3|STX1B|VTI1A
GO:0030018_Z disc	1	0.28452	1.50266	2.69798	132	19585	403	4	KRT8|KRT19|PDLIM3|PARVA
GO:0035579_specific granule membrane	1	0.284982	1.63858	1.85997	91	19626	403	3	ITGAL|TMC6|SLC44A2
GO:0031526_brush border membrane	1	0.29518	1.88382	1.08328	53	19664	403	2	CUBN|SHANK2
GO:0005776_autophagosome	1	0.296143	1.602	1.90085	93	19624	403	3	WDR81|VTI1A|MAP1LC3B2
GO:0030134_COPII-coated ER to Golgi transport vesicle	1	0.296143	1.602	1.90085	93	19624	403	3	B2M|YIF1B|VTI1A
GO:0016282_eukaryotic 43S preinitiation complex	1	0.296165	3.00031	0.347467	17	19700	403	1	EIF3K
GO:0030014_CCR4-NOT complex	1	0.296165	3.00031	0.347467	17	19700	403	1	TNKS1BP1
GO:0031092_platelet alpha granule membrane	1	0.296165	3.00031	0.347467	17	19700	403	1	PCDH7
GO:0005798_Golgi-associated vesicle	1	0.299811	1.38997	3.63818	178	19539	403	5	B2M|CLTC|RAB8B|YIF1B|VTI1A
GO:0098796_membrane protein complex	1	0.305776	1.12151	26.1213	1278	18439	403	29	B2M|CDH7|CDH11|CLTC|EGFR|EVC|GLRB|GNAQ|GNG7|GRIA2|ITGA4|ITGAL|ITGB7|KRT8|KRT19|PIK3CG|PIK3R1|PTPN6|SCNN1A|TAP1|SHANK2|FCHO1|SYNE1|TOLLIP|VAC14|BAIAP2L2|SHANK3|STX1B|VTI1A
GO:0045095_keratin filament	1	0.307329	1.56701	1.94173	95	19622	403	3	KRT8|EPPK1|FAM83H
GO:0032154_cleavage furrow	1	0.310318	1.81254	1.12416	55	19662	403	2	ICAM2|PKN1
GO:0032426_stereocilium tip	1	0.310563	2.82368	0.367906	18	19699	403	1	ESPN
GO:0034719_SMN-Sm protein complex	1	0.310563	2.82368	0.367906	18	19699	403	1	SNRPE
GO:0070993_translation preinitiation complex	1	0.310563	2.82368	0.367906	18	19699	403	1	EIF3K
GO:0090723_growth cone part	1	0.310563	2.82368	0.367906	18	19699	403	1	TRPV2
GO:0099092_postsynaptic density, intracellular component	1	0.310563	2.82368	0.367906	18	19699	403	1	SH3GL1
GO:0030117_membrane coat	1	0.312928	1.55008	1.96216	96	19621	403	3	CLTC|FCHO1|BAIAP2L2
GO:0048475_coated membrane	1	0.312928	1.55008	1.96216	96	19621	403	3	CLTC|FCHO1|BAIAP2L2
GO:0098552_side of membrane	1	0.315467	1.17711	11.9978	587	19130	403	14	B2M|EFNA5|GNAQ|GNG7|CXCR3|GRIA2|LIFR|PTPN7|PTPRC|CUBN|RASA3|ERRFI1|RASAL3|SHANK3
GO:0030662_coated vesicle membrane	1	0.315789	1.35827	3.71994	182	19535	403	5	B2M|CLTC|EGFR|FCHO1|VTI1A
GO:0015630_microtubule cytoskeleton	1	0.31751	1.11867	24.3635	1192	18525	403	27	CLTC|EVC|KIFC3|LRMP|PODXL|PRKCZ|SKI|TACC1|TAP1|TFAP2A|ARHGEF10|TADA3|RGS14|TTLL5|CCDC69|INTU|DCDC2|BCAS3|FIGN|CDC42BPG|MTUS1|CCDC68|FAM110A|WDR34|STX1B|CCDC88B|MAP1LC3B2
GO:0062023_collagen-containing extracellular matrix	1	0.319095	1.21559	8.29832	406	19311	403	10	COL4A1|COL4A2|EFNA5|EFEMP1|LAMA3|LAMB2|LTBP3|MATN2|PXDN|LAMA1
GO:0031362_anchored component of external side of plasma membrane	1	0.324667	2.66667	0.388345	19	19698	403	1	EFNA5
GO:0032421_stereocilium bundle	1	0.325388	1.74645	1.16504	57	19660	403	2	DCDC2|ESPN
GO:0016604_nuclear body	1	0.328305	1.14139	15.9017	778	18939	403	18	DOCK1|GTF2B|HOXA4|HOXC10|SKI|SPN|LPXN|NCOR2|PUM1|RGS14|DUSP10|WWTR1|PPP1R16B|RAB8B|TOLLIP|ESRP1|LYRM4|U2AF1L4
GO:0005903_brush border	1	0.329737	1.50141	2.02348	99	19618	403	3	CUBN|SHANK2|ESPN
GO:0016605_PML body	1	0.329737	1.50141	2.02348	99	19618	403	3	SKI|SPN|RGS14
GO:0008023_transcription elongation factor complex	1	0.332892	1.71518	1.18547	58	19659	403	2	AFF1|ELL3
GO:0030120_vesicle coat	1	0.332892	1.71518	1.18547	58	19659	403	2	CLTC|FCHO1
GO:0034774_secretory granule lumen	1	0.334941	1.22949	6.56099	321	19396	403	8	B2M|DOCK2|PTPN6|GMFG|BIN2|TOLLIP|FERMT3|CANT1
GO:0031674_I band	1	0.335211	1.38295	2.92281	143	19574	403	4	KRT8|KRT19|PDLIM3|PARVA
GO:0005721_pericentric heterochromatin	1	0.338484	2.52618	0.408784	20	19697	403	1	IKZF1
GO:0005839_proteasome core complex	1	0.338484	2.52618	0.408784	20	19697	403	1	PSMB8
GO:0005868_cytoplasmic dynein complex	1	0.338484	2.52618	0.408784	20	19697	403	1	WDR34
GO:0036019_endolysosome	1	0.338484	2.52618	0.408784	20	19697	403	1	CLTC
GO:0046658_anchored component of plasma membrane	1	0.340371	1.685	1.20591	59	19658	403	2	EFNA5|LYPD3
GO:0005697_telomerase holoenzyme complex	1	0.352018	2.39975	0.429224	21	19696	403	1	SNRPE
GO:0099091_postsynaptic specialization, intracellular component	1	0.352018	2.39975	0.429224	21	19696	403	1	SH3GL1
GO:0101003_ficolin-1-rich granule membrane	1	0.355249	1.62771	1.24679	61	19656	403	2	NCKAP1L|STBD1
GO:0012507_ER to Golgi transport vesicle membrane	1	0.362644	1.6005	1.26723	62	19655	403	2	B2M|VTI1A
GO:0097730_non-motile cilium	1	0.363066	1.32531	3.04544	149	19568	403	4	GNAQ|MERTK|SHANK2|DCDC2
GO:0044451_nucleoplasm part	1	0.36333	1.09406	23.0146	1126	18591	403	25	DOCK1|GTF2B|HOXA4|HOXC10|JARID2|AFF1|SKI|SPN|BRPF1|RECQL5|LPXN|NCOR2|PUM1|TADA3|RGS14|DUSP10|KDM4B|WWTR1|PPP1R16B|RAB8B|TOLLIP|ESRP1|LYRM4|ELL3|U2AF1L4
GO:0005682_U5 snRNP	1	0.365277	2.28536	0.449663	22	19695	403	1	SNRPE
GO:0042629_mast cell granule	1	0.365277	2.28536	0.449663	22	19695	403	1	PIK3CG
GO:0097038_perinuclear endoplasmic reticulum	1	0.365277	2.28536	0.449663	22	19695	403	1	PIK3R1
GO:0097228_sperm principal piece	1	0.365277	2.28536	0.449663	22	19695	403	1	SCNN1A
GO:0101031_chaperone complex	1	0.365277	2.28536	0.449663	22	19695	403	1	PPP5C
GO:0098862_cluster of actin-based cell projections	1	0.367709	1.31617	3.06588	150	19567	403	4	CUBN|SHANK2|DCDC2|ESPN
GO:0042470_melanosome	1	0.368868	1.39886	2.16656	106	19611	403	3	CLTC|TRPV2|RAB17
GO:0048770_pigment granule	1	0.368868	1.39886	2.16656	106	19611	403	3	CLTC|TRPV2|RAB17
GO:0045334_clathrin-coated endocytic vesicle	1	0.370006	1.57418	1.28767	63	19654	403	2	CLTC|FCHO1
GO:0055029_nuclear DNA-directed RNA polymerase complex	1	0.374432	1.38534	2.187	107	19610	403	3	GTF2B|RECQL5|TADA3
GO:0031528_microvillus membrane	1	0.378265	2.18137	0.470102	23	19694	403	1	PODXL
GO:0034706_sodium channel complex	1	0.378265	2.18137	0.470102	23	19694	403	1	SCNN1A
GO:0000428_DNA-directed RNA polymerase complex	1	0.379986	1.37207	2.20744	108	19609	403	3	GTF2B|RECQL5|TADA3
GO:0033267_axon part	1	0.380061	1.15995	7.80778	382	19335	403	9	ITGA4|MBP|PRKCZ|LMTK2|SHANK2|TRPV2|PCDHGB1|PARD3|TMEM108
GO:0016459_myosin complex	1	0.384628	1.52405	1.32855	65	19652	403	2	MYO1F|MYO1G
GO:0072686_mitotic spindle	1	0.38553	1.35906	2.22787	109	19608	403	3	CLTC|TADA3|DCDC2
GO:0060205_cytoplasmic vesicle lumen	1	0.387352	1.16511	6.90845	338	19379	403	8	B2M|DOCK2|PTPN6|GMFG|BIN2|TOLLIP|FERMT3|CANT1
GO:0031233_intrinsic component of external side of plasma membrane	1	0.390987	2.08642	0.490541	24	19693	403	1	EFNA5
GO:0030880_RNA polymerase complex	1	0.402087	1.32144	2.28919	112	19605	403	3	GTF2B|RECQL5|TADA3
GO:0030057_desmosome	1	0.40345	1.99938	0.51098	25	19692	403	1	PKP3
GO:0035327_transcriptionally active chromatin	1	0.40345	1.99938	0.51098	25	19692	403	1	BCAS3
GO:0042611_MHC protein complex	1	0.40345	1.99938	0.51098	25	19692	403	1	B2M
GO:0030017_sarcomere	1	0.404746	1.20672	4.1696	204	19513	403	5	KRT8|KRT19|SYNE1|PDLIM3|PARVA
GO:0005654_nucleoplasm	1	0.405663	1.03865	71.7825	3512	16205	403	74	BNC1|RUNX1|DOCK1|ELF1|ELF3|GTF2B|GTF3C1|FOXA1|HOXA3|HOXA4|HOXC10|HOXD11|JARID2|KRT8|AFF1|PER1|PPP5C|PKN1|PSMB8|PTPN6|PTPN7|RARA|RPS6KA1|SALL1|SEC14L1|SKI|SNRPE|SPI1|SPN|TEAD1|TEAD3|TFAP2A|NR2F2|UBA7|UBE2D2|BRPF1|MAFK|ADAM12|RPS6KA5|TRIP10|RECQL5|LPXN|NCOR2|PUM1|IKZF1|TADA3|BATF|RGS14|GMEB1|PKP3|DUSP10|ACOT7|PDZRN3|KDM4B|FCHO1|SYNE1|TNFAIP8|WWTR1|PPP1R16B|DEF6|DCDC2|RTEL1|RAB8B|TOLLIP|ESRP1|CASZ1|…
GO:0005801_cis-Golgi network	1	0.406278	1.45455	1.38987	68	19649	403	2	LIMK2|PIK3R1
GO:0044304_main axon	1	0.406278	1.45455	1.38987	68	19649	403	2	MBP|PARD3
GO:0034708_methyltransferase complex	1	0.407579	1.30936	2.30963	113	19604	403	3	JARID2|SNRPE|KDM4B
GO:0097733_photoreceptor cell cilium	1	0.407579	1.30936	2.30963	113	19604	403	3	GNAQ|MERTK|SHANK2
GO:0030660_Golgi-associated vesicle membrane	1	0.413055	1.2975	2.33007	114	19603	403	3	B2M|CLTC|VTI1A
GO:0005640_nuclear outer membrane	1	0.415659	1.9193	0.53142	26	19691	403	1	SYNE1
GO:0030665_clathrin-coated vesicle membrane	1	0.418516	1.28585	2.35051	115	19602	403	3	CLTC|EGFR|FCHO1
GO:0097731_9+0 non-motile cilium	1	0.418516	1.28585	2.35051	115	19602	403	3	GNAQ|MERTK|SHANK2
GO:0033116_endoplasmic reticulum-Golgi intermediate compartment membrane	1	0.427555	1.39109	1.45118	71	19646	403	2	TAP1|ERGIC1
GO:0005686_U2 snRNP	1	0.427618	1.84539	0.551859	27	19690	403	1	SNRPE
GO:0005689_U12-type spliceosomal complex	1	0.427618	1.84539	0.551859	27	19690	403	1	SNRPE
GO:0032281_AMPA glutamate receptor complex	1	0.427618	1.84539	0.551859	27	19690	403	1	GRIA2
GO:0036464_cytoplasmic ribonucleoprotein granule	1	0.436943	1.1596	4.33311	212	19505	403	5	PUM1|SAMD4A|SYNE1|ZC3H12D|TSTD1
GO:0070461_SAGA-type complex	1	0.439333	1.77695	0.572298	28	19689	403	1	TADA3
GO:0070821_tertiary granule membrane	1	0.441515	1.35176	1.49206	73	19644	403	2	STBD1|TMC6
GO:0030131_clathrin adaptor complex	1	0.450809	1.7134	0.592737	29	19688	403	1	FCHO1
GO:0031984_organelle subcompartment	1	0.453069	1.03299	34.9715	1711	18006	403	36	RHOG|B2M|CLTC|EGFR|GCNT2|GRIA2|HPD|LRMP|MFNG|MGAT1|PTGFRN|ST3GAL3|TAP1|STBD1|ATP9A|SLC35D2|TMC6|CLSTN1|FLRT2|CLIP3|NBEA|POMT2|TAPBPL|CHST12|VAC14|ERGIC1|LPIN3|ST6GALNAC5|SYS1|YIF1B|COG7|LMTK3|CANT1|VTI1A|TMC8|UBAC2
GO:0048787_presynaptic active zone membrane	1	0.46205	1.65423	0.613176	30	19687	403	1	STX1B
GO:0071007_U2-type catalytic step 2 spliceosome	1	0.46205	1.65423	0.613176	30	19687	403	1	SNRPE
GO:0005774_vacuolar membrane	1	0.467189	1.0719	8.42096	412	19305	403	9	CLTC|GNAQ|LRMP|CUBN|VAC14|SLC44A2|GNB4|WDR81|MAP1LC3B2
GO:0030424_axon	1	0.469213	1.05233	12.3862	606	19111	403	13	ITGA4|MBP|NF1|PRKCZ|CORO1A|LMTK2|SHANK2|TRPV2|PCDHGB1|PARD3|TMEM108|STX1B|LMTK3
GO:0044441_ciliary part	1	0.471995	1.06183	9.44292	462	19255	403	10	EVC|GNAQ|SCNN1A|MERTK|SHANK2|INTU|DCDC2|CCDC68|SHANK3|WDR34
GO:0044449_contractile fiber part	1	0.472679	1.11076	4.51707	221	19496	403	5	KRT8|KRT19|SYNE1|PDLIM3|PARVA
GO:0005793_endoplasmic reticulum-Golgi intermediate compartment	1	0.477316	1.17018	2.57534	126	19591	403	3	TAP1|ERGIC1|YIF1B
GO:0005635_nuclear envelope	1	0.477439	1.05704	9.4838	464	19253	403	10	EGFR|GNAQ|LMO7|LRMP|PRKCZ|TMC6|SYNE1|RANBP17|TMC8|LEMD2
GO:0005874_microtubule	1	0.478694	1.06114	8.50271	416	19301	403	9	CLTC|KIFC3|RGS14|TTLL5|DCDC2|BCAS3|FIGN|MTUS1|MAP1LC3B2
GO:0035770_ribonucleoprotein granule	1	0.480526	1.10046	4.55794	223	19494	403	5	PUM1|SAMD4A|SYNE1|ZC3H12D|TSTD1
GO:0000407_phagophore assembly site	1	0.48385	1.54734	0.654055	32	19685	403	1	STBD1
GO:0005921_gap junction	1	0.48385	1.54734	0.654055	32	19685	403	1	TJP1
GO:0042788_polysomal ribosome	1	0.48385	1.54734	0.654055	32	19685	403	1	RPL24
GO:0042175_nuclear outer membrane-endoplasmic reticulum membrane network	1	0.484244	1.02591	22.4627	1099	18618	403	23	RHOG|B2M|EGFR|GRIA2|HPD|LRMP|PIK3R1|PTGFRN|TAP1|STBD1|TMC6|CLSTN1|SYNE1|FLRT2|POMT2|TAPBPL|ERGIC1|LPIN3|YIF1B|CANT1|VTI1A|TMC8|UBAC2
GO:0030016_myofibril	1	0.484435	1.09537	4.57838	224	19493	403	5	KRT8|KRT19|SYNE1|PDLIM3|PARVA
GO:0031904_endosome lumen	1	0.504767	1.45341	0.694933	34	19683	403	1	B2M
GO:0051233_spindle midzone	1	0.504767	1.45341	0.694933	34	19683	403	1	CCDC69
GO:0098686_hippocampal mossy fiber to CA3 synapse	1	0.504767	1.45341	0.694933	34	19683	403	1	SH3GL1
GO:0031012_extracellular matrix	1	0.512238	1.02432	10.751	526	19191	403	11	COL4A1|COL4A2|EFNA5|EFEMP1|LAMA3|LAMB2|LTBP3|MATN2|PXDN|FLRT2|LAMA1
GO:0036064_ciliary basal body	1	0.513267	1.10677	2.71842	133	19584	403	3	EVC|INTU|WDR34
GO:0017053_transcriptional repressor complex	1	0.51473	1.16976	1.71689	84	19633	403	2	SKI|NCOR2
GO:0031902_late endosome membrane	1	0.518296	1.09826	2.73885	134	19583	403	3	VAC14|WDR81|VTI1A
GO:0000123_histone acetyltransferase complex	1	0.521066	1.1556	1.73733	85	19632	403	2	BRPF1|TADA3
GO:0043292_contractile fiber	1	0.522918	1.04699	4.78278	234	19483	403	5	KRT8|KRT19|SYNE1|PDLIM3|PARVA
GO:0035097_histone methyltransferase complex	1	0.527347	1.14179	1.75777	86	19631	403	2	JARID2|KDM4B
GO:0150034_distal axon	1	0.528232	1.03112	5.82518	285	19432	403	6	ITGA4|LMTK2|SHANK2|TRPV2|PCDHGB1|PARD3
GO:0042383_sarcolemma	1	0.528269	1.08164	2.77973	136	19581	403	3	KRT8|KRT19|STBD1
GO:0005581_collagen trimer	1	0.533572	1.1283	1.77821	87	19630	403	2	COL4A1|COL4A2
GO:0005685_U1 snRNP	1	0.534569	1.33209	0.756251	37	19680	403	1	SNRPE
GO:0044446_intracellular organelle part	1	0.541216	0.994653	200.529	9811	9906	403	200	RHOG|B2M|BNC1|RUNX1|CLTC|COL4A1|COL4A2|DOCK1|DOCK2|EGFR|ELF1|ELF3|ERBB2|ETV6|EVC|GCNT2|GNAQ|GPR18|RAPGEF1|GRIA2|GTF2B|GTF3C1|HCLS1|NCKAP1L|FOXA1|HOXA3|HOXA4|HOXC10|HOXD11|HPD|ITGAL|JARID2|KIFC3|KRT8|KRT19|LAMB2|LIMK2|LMO7|LRMP|MFNG|MGAT1|AFF1|MST1R|MYO1F|NF1|PCDH7|PER1|PIK3R1|PODXL|PPP5C|PKN1|PRKCZ|PSMB8|PTGFRN|PTPN6|PTPN7|PTPRC|RARA|RGS12|RPL24|RPS6KA1|RTKN|SALL1|SEC14L1|SH3GL1|ST3GAL3|SKI|SNRPE…
GO:1905368_peptidase complex	1	0.545853	1.10224	1.81909	89	19628	403	2	PSMB8|TADA3
GO:0005669_transcription factor TFIID complex	1	0.553436	1.26185	0.797129	39	19678	403	1	GTF2B
GO:0031091_platelet alpha granule	1	0.557907	1.07736	1.85997	91	19626	403	2	PCDH7|FERMT3
GO:0031253_cell projection membrane	1	0.560907	0.992409	7.05153	345	19372	403	7	EVC|PODXL|SCNN1A|CUBN|SHANK2|PSD4|SHANK3
GO:0032580_Golgi cisterna membrane	1	0.563848	1.06534	1.88041	92	19625	403	2	ST3GAL3|CANT1
GO:0031965_nuclear membrane	1	0.565302	0.991436	6.05001	296	19421	403	6	EGFR|GNAQ|TMC6|SYNE1|TMC8|LEMD2
GO:0098978_glutamatergic synapse	1	0.573133	0.980595	7.13329	349	19368	403	7	CDH11|PFN2|PRKCZ|SH3GL1|RGS14|CORO1A|CLSTN1
GO:0046540_U4/U6 x U5 tri-snRNP complex	1	0.580316	1.16934	0.858447	42	19675	403	1	SNRPE
GO:0097526_spliceosomal tri-snRNP complex	1	0.580316	1.16934	0.858447	42	19675	403	1	SNRPE
GO:0099738_cell cortex region	1	0.580316	1.16934	0.858447	42	19675	403	1	PRKCZ
GO:0031248_protein acetyltransferase complex	1	0.581326	1.03081	1.94173	95	19622	403	2	BRPF1|TADA3
GO:1902493_acetyltransferase complex	1	0.581326	1.03081	1.94173	95	19622	403	2	BRPF1|TADA3
GO:0044422_organelle part	1	0.587065	0.9831	206.681	10112	9605	403	205	RHOG|B2M|BNC1|RUNX1|CLTC|COL4A1|COL4A2|DOCK1|DOCK2|EGFR|ELF1|ELF3|ERBB2|ETV6|EVC|GCNT2|GNAQ|GPR18|RAPGEF1|GRIA2|GTF2B|GTF3C1|HCLS1|NCKAP1L|FOXA1|HOXA3|HOXA4|HOXC10|HOXD11|HPD|ITGAL|JARID2|KIFC3|KRT8|KRT19|LAMB2|LIMK2|LMO7|LRMP|MFNG|MGAT1|AFF1|MST1R|MYO1F|NF1|PCDH7|PER1|PIK3R1|PODXL|PPP5C|PKN1|PRKCZ|PSMB8|PTGFRN|PTPN6|PTPN7|PTPRC|RARA|RGS12|RPL24|RPS6KA1|RTKN|SALL1|SCNN1A|SEC14L1|SH3GL1|ST3GAL3|SK…
GO:0005765_lysosomal membrane	1	0.588188	0.966211	7.23548	354	19363	403	7	CLTC|GNAQ|LRMP|CUBN|SLC44A2|GNB4|WDR81
GO:1902562_H4 histone acetyltransferase complex	1	0.588913	1.14144	0.878886	43	19674	403	1	TADA3
GO:0005795_Golgi stack	1	0.590163	0.984658	3.04544	149	19568	403	3	ST3GAL3|CLIP3|CANT1
GO:0098852_lytic vacuole membrane	1	0.591167	0.963384	7.25592	355	19362	403	7	CLTC|GNAQ|LRMP|CUBN|SLC44A2|GNB4|WDR81
GO:0044428_nuclear part	1	0.595473	0.977899	102.666	5023	14694	403	101	BNC1|RUNX1|DOCK1|EGFR|ELF1|ELF3|ETV6|GNAQ|GTF2B|GTF3C1|FOXA1|HOXA3|HOXA4|HOXC10|HOXD11|JARID2|KRT8|LMO7|LRMP|AFF1|NF1|PER1|PODXL|PPP5C|PKN1|PRKCZ|PSMB8|PTPN6|PTPN7|RARA|RGS12|RPS6KA1|SALL1|SEC14L1|SKI|SNRPE|SOX11|SPI1|SPN|TEAD1|TEAD3|TFAP2A|NR2F2|UBA7|UBE2D2|BRPF1|MAFK|ADAM12|RPS6KA5|TRIP10|RECQL5|LPXN|NCOR2|PUM1|ZEB2|IKZF1|TADA3|BATF|RGS14|GMEB1|PKP3|DUSP10|TMC6|ACOT7|PDZRN3|KDM4B|SAMD4A|FCHO1|S…
GO:0005929_cilium	1	0.597197	0.958887	12.4884	611	19106	403	12	EVC|GNAQ|SCNN1A|MERTK|SHANK2|TTLL5|INTU|DCDC2|NPFFR1|CCDC68|SHANK3|WDR34
GO:0005770_late endosome	1	0.602763	0.954123	5.23244	256	19461	403	5	EGFR|RAPGEF2|VAC14|WDR81|VTI1A
GO:0005634_nucleus	1	0.604989	0.977827	162.124	7932	11785	403	160	BNC1|RUNX1|CKB|DCK|DOCK1|DOK1|EGFR|ELF1|ELF3|ERBB2|ETV6|FAT1|FOXE1|GNAQ|SFN|GTF2B|GTF3C1|HCLS1|FOXA1|HOXA3|HOXA4|HOXC10|HOXC13|HOXD8|HOXD11|IRF5|IRF6|JARID2|KDR|KRT8|LIMK2|LMO7|LRMP|TACSTD2|MAB21L1|MBP|AFF1|NF1|PER1|PIK3R1|PODXL|PPP5C|PKN1|PRKCZ|PSMB8|PTPN6|PTPN7|PTPRE|RARA|RGS12|RPS6KA1|SALL1|SEC14L1|SKI|SNRPE|SOX11|SPI1|SPN|TACC1|HNF1A|TEAD1|TEAD3|TFAP2A|NR2F2|UBA7|UBE2D2|WAS|ZNF132|ZNF205|BRPF…
GO:0030119_AP-type membrane coat adaptor complex	1	0.605582	1.08944	0.919765	45	19672	403	1	FCHO1
GO:0097542_ciliary tip	1	0.605582	1.08944	0.919765	45	19672	403	1	WDR34
GO:0031981_nuclear lumen	1	0.608742	0.973275	93.8978	4594	15123	403	92	BNC1|RUNX1|DOCK1|ELF1|ELF3|ETV6|GTF2B|GTF3C1|FOXA1|HOXA3|HOXA4|HOXC10|HOXD11|JARID2|KRT8|AFF1|NF1|PER1|PODXL|PPP5C|PKN1|PRKCZ|PSMB8|PTPN6|PTPN7|RARA|RGS12|RPS6KA1|SALL1|SEC14L1|SKI|SNRPE|SPI1|SPN|TEAD1|TEAD3|TFAP2A|NR2F2|UBA7|UBE2D2|BRPF1|MAFK|ADAM12|RPS6KA5|TRIP10|RECQL5|LPXN|NCOR2|PUM1|ZEB2|IKZF1|TADA3|BATF|RGS14|GMEB1|PKP3|DUSP10|ACOT7|PDZRN3|KDM4B|SAMD4A|FCHO1|SYNE1|LDOC1|TNFAIP8|WWTR1|PPP1R1…
GO:0044438_microbody part	1	0.609301	0.977963	2.04392	100	19617	403	2	RAB8B|PAOX
GO:0044439_peroxisomal part	1	0.609301	0.977963	2.04392	100	19617	403	2	RAB8B|PAOX
GO:0070382_exocytic vesicle	1	0.613815	0.943788	4.23092	207	19510	403	4	RAB8B|SYTL3|STX1B|VTI1A
GO:0030658_transport vesicle membrane	1	0.617598	0.939112	4.25136	208	19509	403	4	B2M|CLTC|VTI1A|TMEM184A
GO:0005789_endoplasmic reticulum membrane	1	0.620424	0.950485	22.013	1077	18640	403	21	RHOG|B2M|EGFR|GRIA2|HPD|LRMP|PTGFRN|TAP1|STBD1|TMC6|CLSTN1|FLRT2|POMT2|TAPBPL|ERGIC1|LPIN3|YIF1B|CANT1|VTI1A|TMC8|UBAC2
GO:0005773_vacuole	1	0.620803	0.945102	15.82	774	18943	403	15	CLTC|GNAQ|LRMP|MST1R|PIK3CG|CUBN|TRIP10|FNBP1|TOLLIP|VAC14|SLC44A2|GNB4|WDR81|VTI1A|MAP1LC3B2
GO:0031519_PcG protein complex	1	0.621577	1.04196	0.960643	47	19670	403	1	JARID2
GO:0098827_endoplasmic reticulum subcompartment	1	0.627228	0.946691	22.0948	1081	18636	403	21	RHOG|B2M|EGFR|GRIA2|HPD|LRMP|PTGFRN|TAP1|STBD1|TMC6|CLSTN1|FLRT2|POMT2|TAPBPL|ERGIC1|LPIN3|YIF1B|CANT1|VTI1A|TMC8|UBAC2
GO:0001917_photoreceptor inner segment	1	0.636925	0.998445	1.00152	49	19668	403	1	SHANK2
GO:0034707_chloride channel complex	1	0.644364	0.978018	1.02196	50	19667	403	1	GLRB
GO:0060076_excitatory synapse	1	0.644364	0.978018	1.02196	50	19667	403	1	GRIA2
GO:0071005_U2-type precatalytic spliceosome	1	0.644364	0.978018	1.02196	50	19667	403	1	SNRPE
GO:0099061_integral component of postsynaptic density membrane	1	0.644364	0.978018	1.02196	50	19667	403	1	CLSTN1
GO:0001669_acrosomal vesicle	1	0.651063	0.903778	2.20744	108	19609	403	2	RCBTB2|SCNN1A
GO:0005771_multivesicular body	1	0.651652	0.958408	1.0424	51	19666	403	1	EGFR
GO:0005782_peroxisomal matrix	1	0.651652	0.958408	1.0424	51	19666	403	1	PAOX
GO:0030286_dynein complex	1	0.651652	0.958408	1.0424	51	19666	403	1	WDR34
GO:0031907_microbody lumen	1	0.651652	0.958408	1.0424	51	19666	403	1	PAOX
GO:0071011_precatalytic spliceosome	1	0.651652	0.958408	1.0424	51	19666	403	1	SNRPE
GO:0000922_spindle pole	1	0.654766	0.89222	3.35203	164	19553	403	3	LRMP|RGS14|FAM110A
GO:0044853_plasma membrane raft	1	0.656026	0.895285	2.22787	109	19608	403	2	EFNA5|SELPLG
GO:0030315_T-tubule	1	0.65879	0.939567	1.06284	52	19665	403	1	STBD1
GO:0032420_stereocilium	1	0.65879	0.939567	1.06284	52	19665	403	1	ESPN
GO:0005783_endoplasmic reticulum	1	0.661791	0.9408	39.0593	1911	17806	403	37	RHOG|B2M|COL4A1|COL4A2|EGFR|GRIA2|HPD|KDR|LAMA3|LAMB2|LRMP|PIK3R1|PTGFRN|RPL24|TAP1|WNT7B|PXDN|CUBN|NCK2|STBD1|TMC6|CLSTN1|FLRT2|POMT2|TAPBPL|VAC14|PCDHA2|PCDHA1|ERGIC1|LPIN3|YIF1B|CANT1|VTI1A|TMC8|LEMD2|CCDC88B|UBAC2
GO:0099146_intrinsic component of postsynaptic density membrane	1	0.665782	0.92145	1.08328	53	19664	403	1	CLSTN1
GO:0044432_endoplasmic reticulum part	1	0.669385	0.928787	27.8178	1361	18356	403	26	RHOG|B2M|COL4A1|COL4A2|EGFR|GRIA2|HPD|LAMB2|LRMP|PIK3R1|PTGFRN|TAP1|WNT7B|STBD1|TMC6|CLSTN1|FLRT2|POMT2|TAPBPL|ERGIC1|LPIN3|YIF1B|CANT1|VTI1A|TMC8|UBAC2
GO:0031225_anchored component of membrane	1	0.678475	0.859895	3.47467	170	19547	403	3	EFNA5|LYPD3|NTM
GO:0005871_kinesin complex	1	0.679342	0.887231	1.12416	55	19662	403	1	KIFC3
GO:0001726_ruffle	1	0.686106	0.84963	3.51554	172	19545	403	3	PODXL|WIPF1|PSD4
GO:0031985_Golgi cisterna	1	0.689201	0.840005	2.37095	116	19601	403	2	ST3GAL3|CANT1
GO:0030496_midbody	1	0.68987	0.844588	3.53598	173	19544	403	3	PKN1|TACC1|CCDC69
GO:1904115_axon cytoplasm	1	0.692352	0.855455	1.16504	57	19660	403	1	TMEM108
[truncated: 1,543 more rows]

## Sheet: enrich.GO.MF
gene.set	fdr	p	odds	expected	numW	numB	numDrawn	numWdrawn	Wdrawn
[truncated: 4,656 more rows]

## Sheet: enrich.KEGG
gene.set	fdr	p	odds	expected	numW	numB	numDrawn	numWdrawn	Wdrawn
[truncated: 324 more rows]
